# Supplementary material for: Single Cell Transcriptome Analysis of Peripheral Blood Mononuclear Cells in Freshly Isolated versus Stored Blood Samples
Source: Genes (Basel). 2023 Jan 4;14(1):142. doi: 10.3390/genes14010142 (PMC9859202; doi:10.3390/genes14010142)
Supplement: Supplementary file 1 [file genes-14-00142-s001.zip]

Archive with 6 entries (6 files):
- supplementaryDataS1_CD4 Features.xlsx
- supplementaryDataS2_CD8 Features.xlsx
- supplementaryDataS3_MonoFeatures.xlsx
- supplementaryDataS4_NK Features.xlsx
- supplementaryDataS5Bcells.xlsx
- supplementaryDataS6_cd4hba1 Features.xlsx
