# Supplementary material for: Single Cell Transcriptome Analysis of Peripheral Blood Mononuclear Cells in Freshly Isolated versus Stored Blood Samples
Source: Genes (Basel). 2023 Jan 4;14(1):142. doi: 10.3390/genes14010142 (PMC9859202; doi:10.3390/genes14010142)
Supplement: Supplementary file 1 [file genes-14-00142-s001.zip › supplementaryDataS1_CD4 Features.xlsx]

## Sheet: common
FeatureID	FeatureName	CD4day3 Average	CD4day3 Log2 Fold Change	CD4day3 P-Value	cd4day0 Average	FeatureName	cd4day3 Average	cd4day3 Log2 Fold Change	cd4day3 P-Value	cd4day0 Average	FeatureName		aveDay3	aveDay0	FeatureName	aveLogFold
ENSG00000184009	ACTG1	10.3713	0.00986122	1	10.2686	ACTG1	10.8611	-0.426406	1	14.525	ACTG1	NA	10.6162	12.3968	ACTG1	-0.208273
ENSG00000163466	ARPC2	5.50786	-0.0454703	1	5.66826	ARPC2	6.23138	-0.329768	1	7.79647	ARPC2	NA	5.86962	6.73237	ARPC2	-0.187619
ENSG00000002586	CD99	1.52996	-0.116572	1	1.65684	CD99	1.79507	-0.350205	1	2.28298	CD99	NA	1.66252	1.96991	CD99	-0.233388
ENSG00000196405	EVL	0.945794	-0.279321	1	1.14832	EVL	0.67693	-0.647598	1	1.06353	EVL	NA	0.811362	1.10592	EVL	-0.46346
ENSG00000082074	FYB1	4.18189	-0.276441	1	5.05212	FYB1	5.62093	-0.11696	1	6.06871	FYB1	NA	4.90141	5.56042	FYB1	-0.1967
ENSG00000150093	ITGB1	1.47433	-0.364035	1	1.89573	ITGB1	0.973086	-0.421567	1	1.30374	ITGB1	NA	1.22371	1.59974	ITGB1	-0.392801
ENSG00000147065	MSN	2.94402	-0.27857	1	3.56321	MSN	3.39674	-0.38992	1	4.43412	MSN	NA	3.17038	3.99867	MSN	-0.334245
ENSG00000100345	MYH9	1.97504	-0.264564	1	2.36877	MYH9	2.03079	-0.250328	1	2.4091	MYH9	NA	2.00291	2.38894	MYH9	-0.257446
ENSG00000118680	MYL12B	2.85129	-0.0941937	1	3.03695	MYL12B	3.02201	-0.337912	1	3.80602	MYL12B	NA	2.93665	3.42148	MYL12B	-0.216053
ENSG00000108518	PFN1	10.3713	0.0108584	1	10.2615	PFN1	11.1633	-0.466493	1	15.3496	PFN1	NA	10.7673	12.8055	PFN1	-0.227817
ENSG00000171862	PTEN	0.98752	-0.162887	1	1.10574	PTEN	0.942866	-0.340118	1	1.19409	PTEN	NA	0.965193	1.14992	PTEN	-0.251503
ENSG00000081237	PTPRC	7.01464	-0.508244	1	9.94814	PTPRC	7.45227	-0.4329	1	10.0135	PTPRC	NA	7.23345	9.98084	PTPRC	-0.470572
ENSG00000128340	RAC2	1.76177	-0.179731	1	1.9927	RAC2	1.87364	-0.274519	1	2.26079	RAC2	NA	1.81771	2.12675	RAC2	-0.227125
ENSG00000138071	ACTR2	3.98253	-0.0423526	1	4.09066	ACTR2	4.7929	0.0431467	1	4.63187	ACTR2	NA	4.38772	4.36126	ACTR2	0.00039706
ENSG00000115091	ACTR3	2.35985	-0.157928	1	2.62777	ACTR3	2.45387	-0.42452	1	3.28313	ACTR3	NA	2.40686	2.95545	ACTR3	-0.291224
ENSG00000093072	ADA2	1.54851	-0.156736	1	1.72425	ADA2	1.67419	0.00315534	1	1.66692	ADA2	NA	1.61135	1.69558	ADA2	-0.0767903
ENSG00000160710	ADAR	0.899431	-0.276846	1	1.09037	ADAR	1.42034	-0.0854589	1	1.50466	ADAR	NA	1.15989	1.29751	ADAR	-0.181152
ENSG00000123146	ADGRE5	2.39694	0.280647	1	1.96905	ADGRE5	2.52035	0.144005	1	2.27347	ADGRE5	NA	2.45865	2.12126	ADGRE5	0.212326
ENSG00000177674	AGTRAP	1.07097	0.194635	1	0.935447	AGTRAP	1.45661	0.37087	1	1.12438	AGTRAP	NA	1.26379	1.02991	AGTRAP	0.282753
ENSG00000124942	AHNAK	7.27427	-0.0812207	1	7.67279	AHNAK	5.42753	-0.105076	1	5.81202	AHNAK	NA	6.3509	6.74241	AHNAK	-0.0931485
ENSG00000106546	AHR	3.21292	0.663336	1	2.02345	AHR	2.19398	0.508446	1	1.53762	AHR	NA	2.70345	1.78053	AHR	0.585891
ENSG00000204472	AIF1	12.3417	0.128708	1	11.2526	AIF1	16.2705	0.250036	1	13.6123	AIF1	NA	14.3061	12.4324	AIF1	0.189372
ENSG00000170776	AKAP13	2.49894	0.163243	1	2.22686	AKAP13	2.49013	0.103113	1	2.31086	AKAP13	NA	2.49453	2.26886	AKAP13	0.133178
ENSG00000127914	AKAP9	1.18224	-0.0155564	1	1.19444	AKAP9	1.12419	-0.145605	1	1.2429	AKAP9	NA	1.15321	1.21867	AKAP9	-0.0805807
ENSG00000135334	AKIRIN2	1.59487	0.389436	1	1.21573	AKIRIN2	1.39012	0.0132148	1	1.37536	AKIRIN2	NA	1.4925	1.29554	AKIRIN2	0.201326
ENSG00000111275	ALDH2	0.880886	-0.259077	1	1.05489	ALDH2	1.34177	0.435485	1	0.990642	ALDH2	NA	1.11133	1.02277	ALDH2	0.0882041
ENSG00000123505	AMD1	1.39087	0.581245	1	0.928351	AMD1	1.60166	0.559425	1	1.08445	AMD1	NA	1.49627	1.0064	AMD1	0.570335
ENSG00000166295	ANAPC16	1.2796	0.0150103	1	1.2654	ANAPC16	1.39617	-0.025048	1	1.41846	ANAPC16	NA	1.33789	1.34193	ANAPC16	-0.00501885
ENSG00000167522	ANKRD11	1.18688	-0.248743	1	1.40967	ANKRD11	1.20276	-0.199984	1	1.38043	ANKRD11	NA	1.19482	1.39505	ANKRD11	-0.224364
ENSG00000101745	ANKRD12	1.48823	-0.252857	1	1.77155	ANKRD12	1.43848	-0.12265	1	1.5636	ANKRD12	NA	1.46335	1.66758	ANKRD12	-0.187753
ENSG00000140350	ANP32A	1.08488	-0.178452	1	1.22755	ANP32A	1.32364	-0.42063	1	1.76959	ANP32A	NA	1.20426	1.49857	ANP32A	-0.299541
ENSG00000136938	ANP32B	2.24858	0.0390744	1	2.18429	ANP32B	2.10936	-0.739891	1	3.5132	ANP32B	NA	2.17897	2.84874	ANP32B	-0.350408
ENSG00000135046	ANXA1	8.73932	0.592096	1	5.77943	ANXA1	8.15942	0.162236	1	7.2571	ANXA1	NA	8.44937	6.51827	ANXA1	0.377166
ENSG00000182718	ANXA2	2.8142	0.0377653	1	2.73538	ANXA2	3.46926	0.0863176	1	3.25524	ANXA2	NA	3.14173	2.99531	ANXA2	0.0620414
ENSG00000164111	ANXA5	2.10022	-0.0954227	1	2.23987	ANXA5	3.80169	-0.0751728	1	3.98919	ANXA5	NA	2.95095	3.11453	ANXA5	-0.0852978
ENSG00000136250	AOAH	1.01997	0.0175115	1	1.00759	AOAH	1.16649	0.144216	1	1.05466	AOAH	NA	1.09323	1.03112	AOAH	0.0808639
ENSG00000182287	AP1S2	3.05065	-0.0301529	1	3.10791	AP1S2	3.54179	0.224869	1	3.01883	AP1S2	NA	3.29622	3.06337	AP1S2	0.097358
ENSG00000161203	AP2M1	0.945794	-0.160253	1	1.05726	AP2M1	1.25716	0.0453271	1	1.21691	AP2M1	NA	1.10147	1.13708	AP2M1	-0.0574629
ENSG00000042753	AP2S1	1.90086	0.0178284	1	1.87444	AP2S1	2.25442	-0.154037	1	2.50101	AP2S1	NA	2.07764	2.18772	AP2S1	-0.0681041
ENSG00000077420	APBB1IP	0.778889	-0.556437	1	1.14713	APBB1IP	0.97913	-0.362038	1	1.25874	APBB1IP	NA	0.87901	1.20294	APBB1IP	-0.459238
ENSG00000084234	APLP2	2.92083	-0.157184	1	3.24982	APLP2	3.92861	0.224163	1	3.34968	APLP2	NA	3.42472	3.29975	APLP2	0.0334894
ENSG00000198931	APRT	2.01213	-0.0924847	1	2.14171	APRT	2.0187	-0.353282	1	2.57199	APRT	NA	2.01542	2.35685	APRT	-0.222883
ENSG00000143761	ARF1	1.72468	-0.0291462	1	1.75736	ARF1	1.94617	-0.0569832	1	2.01931	ARF1	NA	1.83543	1.88834	ARF1	-0.0430647
ENSG00000165527	ARF6	1.86841	0.129367	1	1.70533	ARF6	1.87969	0.0326614	1	1.83297	ARF6	NA	1.87405	1.76915	ARF6	0.0810141
ENSG00000134884	ARGLU1	2.2903	0.145806	1	2.06602	ARGLU1	2.01266	-0.19644	1	2.30009	ARGLU1	NA	2.15148	2.18306	ARGLU1	-0.0253168
ENSG00000186517	ARHGAP30	1.2286	-0.123365	1	1.33753	ARHGAP30	1.31155	-0.084238	1	1.38867	ARHGAP30	NA	1.27008	1.3631	ARHGAP30	-0.103801
ENSG00000141522	ARHGDIA	1.35842	-0.0376647	1	1.39312	ARHGDIA	1.54122	-0.216892	1	1.78797	ARHGDIA	NA	1.44982	1.59055	ARHGDIA	-0.127279
ENSG00000111348	ARHGDIB	4.32098	-0.0758976	1	4.54242	ARHGDIB	4.93796	-0.330951	1	6.1847	ARHGDIB	NA	4.62947	5.36356	ARHGDIB	-0.203424
ENSG00000054267	ARID4B	1.44187	0.382591	1	1.10456	ARID4B	1.28738	0.152606	1	1.1567	ARID4B	NA	1.36462	1.13063	ARID4B	0.267598
ENSG00000122644	ARL4A	1.66905	0.96801	0.252317	0.851481	ARL4A	1.57144	0.721808	0.963853	0.950712	ARL4A	NA	1.62025	0.901097	ARL4A	0.844909
ENSG00000188042	ARL4C	3.64409	0.258117	1	3.03931	ARL4C	1.78298	-0.444294	1	2.42051	ARL4C	NA	2.71354	2.72991	ARL4C	-0.0930885
ENSG00000182196	ARL6IP4	1.94722	0.0335331	1	1.89928	ARL6IP4	1.94617	-0.263313	1	2.32988	ARL6IP4	NA	1.9467	2.11458	ARL6IP4	-0.11489
ENSG00000144746	ARL6IP5	2.10949	-0.0981882	1	2.25406	ARL6IP5	2.27859	-0.132828	1	2.49087	ARL6IP5	NA	2.19404	2.37246	ARL6IP5	-0.115508
ENSG00000130429	ARPC1B	6.71328	-0.0364761	1	6.86507	ARPC1B	8.2803	-0.0646964	1	8.61916	ARPC1B	NA	7.49679	7.74211	ARPC1B	-0.0505862
ENSG00000111229	ARPC3	6.09666	-0.0193899	1	6.16141	ARPC3	8.5281	0.0379248	1	8.26739	ARPC3	NA	7.31238	7.2144	ARPC3	0.0092675
ENSG00000241553	ARPC4	1.72005	0.0957788	1	1.60717	ARPC4	1.87364	0.0440768	1	1.81269	ARPC4	NA	1.79685	1.70993	ARPC4	0.0699278
ENSG00000162704	ARPC5	2.71684	-0.520206	1	3.88843	ARPC5	3.39674	-0.668608	1	5.37913	ARPC5	NA	3.05679	4.63378	ARPC5	-0.594407
ENSG00000141480	ARRB2	1.69223	-0.116342	1	1.83187	ARRB2	1.90386	0.108521	1	1.76135	ARRB2	NA	1.79805	1.79661	ARRB2	-0.00391018
ENSG00000104763	ASAH1	2.24394	-0.214124	1	2.5982	ASAH1	2.68959	0.0307462	1	2.62397	ASAH1	NA	2.46676	2.61108	ASAH1	-0.0916888
ENSG00000162772	ATF3	2.04458	2.17271	4.74e-07	0.451758	ATF3	2.3209	1.56988	0.00729745	0.77895	ATF3	NA	2.18274	0.615354	ATF3	1.8713
ENSG00000128272	ATF4	1.91013	0.498662	1	1.34936	ATF4	1.74068	0.304842	1	1.40579	ATF4	NA	1.8254	1.37757	ATF4	0.401752
ENSG00000144848	ATG3	0.936521	-0.251296	1	1.1152	ATG3	1.511	-0.0104626	1	1.51924	ATG3	NA	1.22376	1.31722	ATG3	-0.130879
ENSG00000149311	ATM	0.996793	-0.369214	1	1.28787	ATM	0.870338	-0.232693	1	1.0236	ATM	NA	0.933565	1.15573	ATM	-0.300953
ENSG00000163399	ATP1A1	1.10343	0.16991	1	0.980386	ATP1A1	1.10605	0.194578	1	0.965924	ATP1A1	NA	1.10474	0.973155	ATP1A1	0.182244
ENSG00000070961	ATP2B1	1.4326	-0.108804	1	1.54331	ATP2B1	1.16649	-0.201601	1	1.3405	ATP2B1	NA	1.29955	1.44191	ATP2B1	-0.155203
ENSG00000271614	ATP2B1-AS1	3.2871	0.601636	1	2.16063	ATP2B1-AS1	4.62972	1.31743	0.0561512	1.84945	ATP2B1-AS1	NA	3.95841	2.00504	ATP2B1-AS1	0.959535
ENSG00000152234	ATP5F1A	1.00143	-0.510843	1	1.42741	ATP5F1A	1.0577	-0.879921	1	1.94642	ATP5F1A	NA	1.02957	1.68692	ATP5F1A	-0.695382
ENSG00000110955	ATP5F1B	1.40942	-0.0363522	1	1.44397	ATP5F1B	1.86156	-0.229441	1	2.17713	ATP5F1B	NA	1.63549	1.81055	ATP5F1B	-0.132897
ENSG00000165629	ATP5F1C	1.08488	-0.0123405	1	1.09392	ATP5F1C	1.31155	-0.331611	1	1.64853	ATP5F1C	NA	1.19822	1.37123	ATP5F1C	-0.171976
ENSG00000099624	ATP5F1D	1.78495	-0.148891	1	1.97615	ATP5F1D	2.06101	-0.397909	1	2.70826	ATP5F1D	NA	1.92298	2.3422	ATP5F1D	-0.2734
ENSG00000124172	ATP5F1E	11.6787	-0.0191714	1	11.7977	ATP5F1E	14.4512	0.0951153	1	13.4615	ATP5F1E	NA	13.065	12.6296	ATP5F1E	0.037972
ENSG00000130770	ATP5IF1	1.24715	-0.234461	1	1.46644	ATP5IF1	1.52309	-0.369914	1	1.96481	ATP5IF1	NA	1.38512	1.71562	ATP5IF1	-0.302188
ENSG00000135390	ATP5MC2	4.24216	0.00148718	1	4.22666	ATP5MC2	5.08906	-0.0277627	1	5.16554	ATP5MC2	NA	4.66561	4.6961	ATP5MC2	-0.0131378
ENSG00000154518	ATP5MC3	1.29351	-0.25454	1	1.54213	ATP5MC3	2.1698	-0.50124	1	3.06256	ATP5MC3	NA	1.73166	2.30234	ATP5MC3	-0.37789
ENSG00000173915	ATP5MD	1.24251	-0.126176	1	1.35527	ATP5MD	1.34782	-0.439389	1	1.82537	ATP5MD	NA	1.29516	1.59032	ATP5MD	-0.282783
ENSG00000169020	ATP5ME	1.88695	-0.022451	1	1.91347	ATP5ME	2.29068	0.0609954	1	2.18917	ATP5ME	NA	2.08882	2.05132	ATP5ME	0.0192722
ENSG00000241468	ATP5MF	1.50214	-0.135743	1	1.64856	ATP5MF	2.04892	-0.193231	1	2.33622	ATP5MF	NA	1.77553	1.99239	ATP5MF	-0.164487
ENSG00000167283	ATP5MG	4.55743	0.0232104	1	4.47264	ATP5MG	5.51214	-0.0868668	1	5.8285	ATP5MG	NA	5.03478	5.15057	ATP5MG	-0.0318282
ENSG00000156411	ATP5MPL	2.06776	-0.0484402	1	2.13462	ATP5MPL	2.52035	0.0449517	1	2.43509	ATP5MPL	NA	2.29406	2.28485	ATP5MPL	-0.00174429
ENSG00000116459	ATP5PB	1.14515	-0.149914	1	1.27013	ATP5PB	1.28738	-0.373222	1	1.66565	ATP5PB	NA	1.21626	1.46789	ATP5PB	-0.261568
ENSG00000167863	ATP5PD	1.49287	0.088297	1	1.40258	ATP5PD	1.54122	-0.212284	1	1.78227	ATP5PD	NA	1.51705	1.59242	ATP5PD	-0.0619935
ENSG00000154723	ATP5PF	1.20542	-0.132788	1	1.32098	ATP5PF	1.54727	-0.393974	1	2.02945	ATP5PF	NA	1.37635	1.67522	ATP5PF	-0.263381
ENSG00000241837	ATP5PO	1.40478	-0.0292356	1	1.43214	ATP5PO	1.70441	-0.111569	1	1.83741	ATP5PO	NA	1.5546	1.63478	ATP5PO	-0.0704023
ENSG00000182220	ATP6AP2	1.20079	-0.206378	1	1.38484	ATP6AP2	1.40221	0.130371	1	1.27902	ATP6AP2	NA	1.3015	1.33193	ATP6AP2	-0.0380037
ENSG00000117410	ATP6V0B	2.2903	0.0277917	1	2.24223	ATP6V0B	2.86486	0.214438	1	2.46044	ATP6V0B	NA	2.57758	2.35134	ATP6V0B	0.121115
ENSG00000185883	ATP6V0C	4.07062	0.18731	1	3.56558	ATP6V0C	3.97696	0.291202	1	3.23686	ATP6V0C	NA	4.02379	3.40122	ATP6V0C	0.239256
ENSG00000159720	ATP6V0D1	1.20079	0.0197119	1	1.1838	ATP6V0D1	1.58353	0.370891	1	1.22198	ATP6V0D1	NA	1.39216	1.20289	ATP6V0D1	0.195302
ENSG00000113732	ATP6V0E1	1.63659	-0.241458	1	1.93239	ATP6V0E1	2.16376	-0.12492	1	2.3527	ATP6V0E1	NA	1.90018	2.14254	ATP6V0E1	-0.183189
ENSG00000128524	ATP6V1F	1.60414	0.0210985	1	1.57879	ATP6V1F	1.85551	-0.117416	1	2.0079	ATP6V1F	NA	1.72983	1.79335	ATP6V1F	-0.0481586
ENSG00000136888	ATP6V1G1	1.91477	-0.138164	1	2.10387	ATP6V1G1	2.50827	-0.0297985	1	2.55235	ATP6V1G1	NA	2.21152	2.32811	ATP6V1G1	-0.0839811
ENSG00000085224	ATRX	1.19615	-0.336853	1	1.5102	ATRX	1.07583	-0.469633	1	1.48945	ATRX	NA	1.13599	1.49982	ATRX	-0.403243
ENSG00000166710	B2M	51.5133	-0.328127	1	64.4512	B2M	75.1271	-0.0748436	1	78.7076	B2M	NA	63.3202	71.5794	B2M	-0.201485
ENSG00000156273	BACH1	1.24715	-0.125846	1	1.36	BACH1	1.23298	-0.0777251	1	1.29994	BACH1	NA	1.24006	1.32997	BACH1	-0.101785
ENSG00000140379	BCL2A1	1.3306	1.04847	0.223123	0.642159	BCL2A1	1.60166	0.875676	0.6597	0.870852	BCL2A1	NA	1.46613	0.756506	BCL2A1	0.962075
ENSG00000029363	BCLAF1	2.61948	0.261264	1	2.18074	BCLAF1	2.39343	0.0552378	1	2.29629	BCLAF1	NA	2.50645	2.23851	BCLAF1	0.158251
ENSG00000134107	BHLHE40	1.25179	0.960697	0.33896	0.642159	BHLHE40	1.52914	0.675874	1	0.955149	BHLHE40	NA	1.39046	0.798654	BHLHE40	0.818285
ENSG00000015475	BID	1.29815	0.147696	1	1.17079	BID	1.47474	-0.0507727	1	1.52494	BID	NA	1.38644	1.34786	BID	0.0484616
ENSG00000110934	BIN2	1.44187	0.0346673	1	1.40613	BIN2	1.25111	-0.32658	1	1.56741	BIN2	NA	1.34649	1.48677	BIN2	-0.145956
ENSG00000135441	BLOC1S1	1.37233	-0.0969574	1	1.46644	BLOC1S1	2.33903	0.065393	1	2.22847	BLOC1S1	NA	1.85568	1.84745	BLOC1S1	-0.0157822
ENSG00000090013	BLVRB	1.21933	0.0664251	1	1.16369	BLVRB	1.98244	0.402371	1	1.49579	BLVRB	NA	1.60088	1.32974	BLVRB	0.234398
ENSG00000140299	BNIP2	1.22397	-0.172729	1	1.37893	BNIP2	1.52309	0.138491	1	1.38107	BNIP2	NA	1.37353	1.38	BNIP2	-0.0171192
ENSG00000104765	BNIP3L	1.20079	0.192339	1	1.05016	BNIP3L	1.21485	0.141439	1	1.10029	BNIP3L	NA	1.20782	1.07523	BNIP3L	0.166889
ENSG00000038219	BOD1L1	1.2147	-0.22869	1	1.42268	BOD1L1	1.11814	-0.268479	1	1.34621	BOD1L1	NA	1.16642	1.38445	BOD1L1	-0.248584
ENSG00000171634	BPTF	1.13588	-0.00884666	1	1.1424	BPTF	1.00331	-0.128076	1	1.09649	BPTF	NA	1.06959	1.11945	BPTF	-0.0684613
ENSG00000164713	BRI3	3.7739	-0.0533308	1	3.90617	BRI3	4.85939	0.0265495	1	4.75039	BRI3	NA	4.31665	4.32828	BRI3	-0.0133906
ENSG00000254999	BRK1	1.28888	-0.126614	1	1.40613	BRK1	1.63793	-0.150239	1	1.81396	BRK1	NA	1.4634	1.61004	BRK1	-0.138426
ENSG00000130303	BST2	1.19151	-0.230996	1	1.39785	BST2	1.87969	-0.0110525	1	1.88938	BST2	NA	1.5356	1.64362	BST2	-0.121024
ENSG00000145741	BTF3	5.80458	0.140188	1	5.25198	BTF3	5.80225	-0.181807	1	6.55231	BTF3	NA	5.80342	5.90215	BTF3	-0.0208093
ENSG00000133639	BTG1	9.94474	0.442858	1	7.29317	BTG1	6.58798	0.151086	1	5.90582	BTG1	NA	8.26636	6.5995	BTG1	0.296972
ENSG00000159388	BTG2	3.24073	0.440658	1	2.38178	BTG2	2.46596	0.30364	1	1.99143	BTG2	NA	2.85335	2.1866	BTG2	0.372149
ENSG00000082153	BZW1	1.73859	0.236354	1	1.47354	BZW1	1.90991	-0.0140072	1	1.92361	BZW1	NA	1.82425	1.69857	BZW1	0.111173
ENSG00000110696	C11orf58	1.34451	-0.296197	1	1.64974	C11orf58	1.3176	-0.417355	1	1.75755	C11orf58	NA	1.33105	1.70365	C11orf58	-0.356776
ENSG00000111678	C12orf57	2.04458	0.604166	1	1.34227	C12orf57	1.70441	0.897413	0.670798	0.912684	C12orf57	NA	1.8745	1.12747	C12orf57	0.75079
ENSG00000104979	C19orf53	1.28888	-0.0236099	1	1.30915	C19orf53	1.27529	-0.450111	1	1.74044	C19orf53	NA	1.28208	1.52479	C19orf53	-0.23686
ENSG00000143110	C1orf162	2.46648	-0.0851751	1	2.61121	C1orf162	3.51157	0.204073	1	3.03657	C1orf162	NA	2.98903	2.82389	C1orf162	0.0594489
ENSG00000164096	C4orf3	1.18224	-0.122777	1	1.28668	C4orf3	1.68628	0.0648481	1	1.6086	C4orf3	NA	1.43426	1.44764	C4orf3	-0.0289646
ENSG00000243449	C4orf48	0.982884	-0.225575	1	1.1495	C4orf48	1.29946	0.129362	1	1.18649	C4orf48	NA	1.14117	1.16799	C4orf48	-0.0481067
ENSG00000197405	C5AR1	2.22076	0.262799	1	1.84724	C5AR1	1.72859	0.0447411	1	1.67199	C5AR1	NA	1.97467	1.75961	C5AR1	0.15377
ENSG00000171159	C9orf16	1.20079	0.0695155	1	1.14359	C9orf16	1.06979	-0.381945	1	1.39374	C9orf16	NA	1.13529	1.26867	C9orf16	-0.156215
ENSG00000136819	C9orf78	1.12661	-0.0384168	1	1.1566	C9orf78	1.14232	-0.213822	1	1.32403	C9orf78	NA	1.13446	1.24031	C9orf78	-0.126119
ENSG00000188820	CALHM6	0.992156	-0.210609	1	1.14832	CALHM6	2.5264	-0.0247943	1	2.56185	CALHM6	NA	1.75928	1.85508	CALHM6	-0.117701
ENSG00000198668	CALM1	6.44902	-0.0399362	1	6.6108	CALM1	5.43357	-0.533883	1	7.8326	CALM1	NA	5.94129	7.2217	CALM1	-0.28691
ENSG00000143933	CALM2	3.26392	-0.60007	1	4.93623	CALM2	3.77147	-0.602387	1	5.70364	CALM2	NA	3.51769	5.31993	CALM2	-0.601229
ENSG00000160014	CALM3	1.3816	0.0555863	1	1.32807	CALM3	1.45056	-0.440949	1	1.96607	CALM3	NA	1.41608	1.64707	CALM3	-0.192681
ENSG00000179218	CALR	1.39087	0.0372393	1	1.35409	CALR	1.7165	-0.452102	1	2.34319	CALR	NA	1.55369	1.84864	CALR	-0.207431
ENSG00000127022	CANX	1.52996	-0.293569	1	1.87326	CANX	1.81925	-0.329767	1	2.28108	CANX	NA	1.6746	2.07717	CANX	-0.311668
ENSG00000131236	CAP1	2.78175	-0.081798	1	2.93761	CAP1	3.06432	-0.192232	1	3.48848	CAP1	NA	2.92303	3.21304	CAP1	-0.137015
ENSG00000162909	CAPN2	1.0617	0.149723	1	0.956734	CAPN2	0.967042	-0.0914719	1	1.03057	CAPN2	NA	1.01437	0.993653	CAPN2	0.0291255
ENSG00000126247	CAPNS1	1.17761	-0.30173	1	1.45107	CAPNS1	1.4143	0.0560376	1	1.35825	CAPNS1	NA	1.29595	1.40466	CAPNS1	-0.122846
ENSG00000116489	CAPZA1	0.982884	-0.540071	1	1.42978	CAPZA1	1.25111	-0.517986	1	1.78987	CAPZA1	NA	1.117	1.60983	CAPZA1	-0.529028
ENSG00000198898	CAPZA2	1.40015	-0.0172273	1	1.41559	CAPZA2	1.55936	0.0115276	1	1.54396	CAPZA2	NA	1.47975	1.47977	CAPZA2	-0.00284987
ENSG00000077549	CAPZB	1.99359	-0.0464872	1	2.05538	CAPZB	2.41761	-0.138633	1	2.65312	CAPZB	NA	2.2056	2.35425	CAPZB	-0.0925601
ENSG00000204397	CARD16	1.36769	-0.0736492	1	1.43806	CARD16	2.26046	0.186716	1	1.98002	CARD16	NA	1.81408	1.70904	CARD16	0.0565335
ENSG00000137752	CASP1	1.12197	-0.222919	1	1.30915	CASP1	1.7165	0.056687	1	1.64663	CASP1	NA	1.41924	1.47789	CASP1	-0.0831159
ENSG00000153113	CAST	3.16192	-0.140338	1	3.47688	CAST	3.26981	-0.0399289	1	3.34904	CAST	NA	3.21587	3.41296	CAST	-0.0901337
ENSG00000122565	CBX3	1.1637	-0.0749093	1	1.22519	CBX3	1.4143	-0.547201	1	2.06368	CBX3	NA	1.289	1.64443	CBX3	-0.311055
ENSG00000133773	CCDC59	1.33987	0.461171	1	0.972108	CCDC59	1.17254	0.229973	1	0.998882	CCDC59	NA	1.25621	0.985495	CCDC59	0.345572
ENSG00000175602	CCDC85B	1.03388	0.222619	1	0.885777	CCDC85B	1.00331	-0.31613	1	1.24924	CCDC85B	NA	1.01859	1.06751	CCDC85B	-0.0467553
ENSG00000115355	CCDC88A	1.57632	0.00568619	1	1.56814	CCDC88A	1.83134	0.295092	1	1.48882	CCDC88A	NA	1.70383	1.52848	CCDC88A	0.150389
ENSG00000277632	CCL3	2.00749	2.87581	4.93e-08	0.272001	CCL3	3.85004	2.83001	5.85e-08	0.538737	CCL3	NA	2.92877	0.405369	CCL3	2.85291
ENSG00000271503	CCL5	0.959703	-1.08258	1	2.03409	CCL5	0.658798	-1.3951	0.964632	1.73854	CCL5	NA	0.80925	1.88631	CCL5	-1.23884
ENSG00000118816	CCNI	3.89908	-0.000622974	1	3.8908	CCNI	3.85608	0.0478586	1	3.71538	CCNI	NA	3.87758	3.80309	CCNI	0.0236178
ENSG00000163660	CCNL1	5.98539	1.01081	0.164764	2.96126	CCNL1	6.93248	1.21576	0.113165	2.97066	CCNL1	NA	6.45894	2.96596	CCNL1	1.11328
ENSG00000170458	CD14	1.84986	-0.229337	1	2.16536	CD14	3.63245	0.520314	1	2.52256	CD14	NA	2.74116	2.34396	CD14	0.145489
ENSG00000135535	CD164	1.5856	0.0763274	1	1.50192	CD164	1.66815	-0.0151442	1	1.68213	CD164	NA	1.62687	1.59202	CD164	0.0305916
ENSG00000186407	CD300E	1.52532	0.185128	1	1.3399	CD300E	1.69232	0.120293	1	1.55346	CD300E	NA	1.60882	1.44668	CD300E	0.152711
ENSG00000241399	CD302	1.7015	-0.225531	1	1.98679	CD302	2.35112	0.371645	1	1.81142	CD302	NA	2.02631	1.89911	CD302	0.073057
ENSG00000135218	CD36	1.0107	-0.296749	1	1.24174	CD36	1.21485	-0.112987	1	1.31262	CD36	NA	1.11277	1.27718	CD36	-0.204868
ENSG00000104894	CD37	3.48646	-0.0166418	1	3.51827	CD37	3.59619	0.106677	1	3.32686	CD37	NA	3.54132	3.42257	CD37	0.0450174
ENSG00000167286	CD3D	1.36306	-0.275467	1	1.64856	CD3D	0.70715	-1.35001	0.758741	1.80762	CD3D	NA	1.0351	1.72809	CD3D	-0.812739
ENSG00000198851	CD3E	1.01997	-0.136351	1	1.12112	CD3E	0.410993	-1.41322	0.704046	1.10409	CD3E	NA	0.715483	1.11261	CD3E	-0.774787
ENSG00000160654	CD3G	1.08488	-0.26076	1	1.29969	CD3G	0.592313	-1.01302	1	1.20043	CD3G	NA	0.838597	1.25006	CD3G	-0.636888
ENSG00000010610	CD4	2.63339	0.0163201	1	2.5982	CD4	2.52035	0.0270437	1	2.46551	CD4	NA	2.57687	2.53186	CD4	0.0216819
ENSG00000026508	CD44	6.8431	0.435459	1	5.04503	CD44	5.32478	0.308291	1	4.28137	CD44	NA	6.08394	4.6632	CD44	0.371875
ENSG00000117335	CD46	0.866978	-0.242613	1	1.02651	CD46	1.1121	0.00632737	1	1.10663	CD46	NA	0.989538	1.06657	CD46	-0.118143
ENSG00000117091	CD48	3.51427	-0.122011	1	3.81511	CD48	4.48466	0.163984	1	3.98602	CD48	NA	3.99947	3.90056	CD48	0.0209865
ENSG00000169442	CD52	8.79496	-0.188119	1	9.98953	CD52	11.0122	-0.116894	1	11.8833	CD52	NA	9.90358	10.9364	CD52	-0.152507
ENSG00000143119	CD53	1.62732	-0.017501	1	1.64501	CD53	1.83738	-0.0862176	1	1.94579	CD53	NA	1.73235	1.7954	CD53	-0.0518593
ENSG00000196352	CD55	1.73396	0.273584	1	1.43214	CD55	1.54727	0.464965	1	1.11867	CD55	NA	1.64061	1.27541	CD55	0.369274
ENSG00000135404	CD63	2.1744	-0.0469761	1	2.24223	CD63	2.85882	0.231224	1	2.42685	CD63	NA	2.51661	2.33454	CD63	0.0921241
ENSG00000129226	CD68	1.84523	0.028827	1	1.80585	CD68	2.68959	0.270488	1	2.22213	CD68	NA	2.26741	2.01399	CD68	0.149658
ENSG00000110848	CD69	2.80956	1.1401	0.141849	1.27131	CD69	1.52309	0.216677	1	1.30818	CD69	NA	2.16633	1.28974	CD69	0.678389
ENSG00000019582	CD74	14.3724	-0.252355	1	17.0651	CD74	22.8706	0.192246	1	19.9143	CD74	NA	18.6215	18.4897	CD74	-0.0300545
ENSG00000112149	CD83	2.68439	1.76654	7.44e-05	0.786437	CD83	2.31486	1.06404	0.268445	1.10346	CD83	NA	2.49962	0.944949	CD83	1.41529
ENSG00000125810	CD93	1.08488	0.0432462	1	1.05253	CD93	1.10001	0.520518	1	0.766274	CD93	NA	1.09245	0.9094	CD93	0.281882
ENSG00000105401	CDC37	1.02925	0.180071	1	0.908247	CDC37	1.02748	-0.0627558	1	1.07304	CDC37	NA	1.02836	0.990642	CDC37	0.0586576
ENSG00000070831	CDC42	5.05814	0.173834	1	4.47146	CDC42	5.45775	-0.0494175	1	5.62315	CDC42	NA	5.25794	5.0473	CDC42	0.0622085
ENSG00000163171	CDC42EP3	1.3306	-0.0771683	1	1.40258	CDC42EP3	1.55936	0.15913	1	1.39374	CDC42EP3	NA	1.44498	1.39816	CDC42EP3	0.040981
ENSG00000158985	CDC42SE2	0.87625	-0.429918	1	1.18143	CDC42SE2	0.85825	-0.559582	1	1.26635	CDC42SE2	NA	0.86725	1.22389	CDC42SE2	-0.49475
ENSG00000124762	CDKN1A	1.33524	1.2102	0.0589184	0.575932	CDKN1A	1.61375	0.73144	0.971945	0.969726	CDKN1A	NA	1.4745	0.772829	CDKN1A	0.97082
ENSG00000129355	CDKN2D	1.14979	-0.16145	1	1.2855	CDKN2D	1.15441	-0.108272	1	1.24353	CDKN2D	NA	1.1521	1.26452	CDKN2D	-0.134861
ENSG00000091527	CDV3	2.98111	0.20351	1	2.58283	CDV3	2.91322	-0.122178	1	3.15953	CDV3	NA	2.94716	2.87118	CDV3	0.0406661
ENSG00000172216	CEBPB	2.39694	-0.17579	1	2.70227	CEBPB	3.64454	0.20789	1	3.14305	CEBPB	NA	3.02074	2.92266	CEBPB	0.0160498
ENSG00000221869	CEBPD	2.48503	-0.301717	1	3.05705	CEBPD	2.57475	-0.230921	1	3.01186	CEBPD	NA	2.52989	3.03445	CEBPD	-0.266319
ENSG00000048740	CELF2	1.62732	-0.122416	1	1.76919	CELF2	1.43848	-0.263975	1	1.72459	CELF2	NA	1.5329	1.74689	CELF2	-0.193195
ENSG00000197766	CFD	1.84059	0.125889	1	1.68404	CFD	3.24564	0.439021	1	2.38502	CFD	NA	2.54311	2.03453	CFD	0.282455
ENSG00000172757	CFL1	7.85843	-0.0371755	1	8.0394	CFL1	9.37427	-0.261858	1	11.1861	CFL1	NA	8.61635	9.61274	CFL1	-0.149517
ENSG00000003402	CFLAR	1.30278	0.00227446	1	1.29969	CFLAR	1.49287	0.0705231	1	1.4191	CFLAR	NA	1.39783	1.35939	CFLAR	0.0363988
ENSG00000126759	CFP	1.35378	-0.139585	1	1.49009	CFP	2.10332	0.556343	1	1.42607	CFP	NA	1.72855	1.45808	CFP	0.208379
ENSG00000250479	CHCHD10	1.0107	-0.0601019	1	1.05371	CHCHD10	1.38408	0.138359	1	1.25557	CHCHD10	NA	1.19739	1.15464	CHCHD10	0.0391283
ENSG00000106153	CHCHD2	3.04138	-0.0295906	1	3.09726	CHCHD2	3.96487	-0.405169	1	5.22955	CHCHD2	NA	3.50312	4.16341	CHCHD2	-0.21738
ENSG00000153922	CHD1	1.73859	0.857042	0.476508	0.957916	CHD1	1.52309	0.550003	1	1.03818	CHD1	NA	1.63084	0.998047	CHD1	0.703522
ENSG00000173575	CHD2	1.31206	0.527043	1	0.909429	CHD2	1.08188	0.331258	1	0.859444	CHD2	NA	1.19697	0.884436	CHD2	0.429151
ENSG00000255112	CHMP1B	2.09558	1.0113	0.180066	1.03715	CHMP1B	2.09123	1.24769	0.0928451	0.877824	CHMP1B	NA	2.09341	0.957488	CHMP1B	1.1295
ENSG00000130724	CHMP2A	0.927249	-0.250216	1	1.10338	CHMP2A	1.18463	-0.240209	1	1.39818	CHMP2A	NA	1.05594	1.25078	CHMP2A	-0.245213
ENSG00000185043	CIB1	1.10343	0.0339877	1	1.07736	CIB1	1.38408	-0.163338	1	1.54776	CIB1	NA	1.24375	1.31256	CIB1	-0.0646753
ENSG00000099622	CIRBP	1.86377	-0.0223073	1	1.88981	CIRBP	1.52914	-0.230251	1	1.79051	CIRBP	NA	1.69645	1.84016	CIRBP	-0.126279
ENSG00000217555	CKLF	1.00143	-0.287853	1	1.22282	CKLF	1.30551	-0.191284	1	1.48882	CKLF	NA	1.15347	1.35582	CKLF	-0.239568
ENSG00000172322	CLEC12A	0.98752	-0.22916	1	1.15778	CLEC12A	1.39012	0.552394	1	0.946276	CLEC12A	NA	1.18882	1.05203	CLEC12A	0.161617
ENSG00000110852	CLEC2B	1.26106	0.202343	1	1.0951	CLEC2B	1.6621	0.307692	1	1.33987	CLEC2B	NA	1.46158	1.21748	CLEC2B	0.255017
ENSG00000172243	CLEC7A	1.80814	0.0417603	1	1.75381	CLEC7A	2.59288	0.43347	1	1.91347	CLEC7A	NA	2.20051	1.83364	CLEC7A	0.237615
ENSG00000213719	CLIC1	3.39373	0.0145473	1	3.35152	CLIC1	5.00444	0.0706661	1	4.74469	CLIC1	NA	4.19909	4.04811	CLIC1	0.0426067
ENSG00000013441	CLK1	1.34915	0.789513	0.677672	0.779342	CLK1	1.46265	0.995497	0.39828	0.732048	CLK1	NA	1.4059	0.755695	CLK1	0.892505
ENSG00000122705	CLTA	0.908704	-0.397779	1	1.19799	CLTA	1.2088	-0.551971	1	1.77086	CLTA	NA	1.05875	1.48442	CLTA	-0.474875
ENSG00000091317	CMTM6	1.36769	-0.408559	1	1.81413	CMTM6	1.43243	-0.369347	1	1.84755	CMTM6	NA	1.40006	1.83084	CMTM6	-0.388953
ENSG00000169714	CNBP	1.91013	-0.173714	1	2.15117	CNBP	2.07914	-0.196997	1	2.37678	CNBP	NA	1.99464	2.26398	CNBP	-0.185356
ENSG00000137161	CNPY3	1.29815	-0.240526	1	1.53267	CNPY3	1.50496	0.118637	1	1.3836	CNPY3	NA	1.40155	1.45813	CNPY3	-0.0609443
ENSG00000188243	COMMD6	2.90229	-0.164258	1	3.24509	COMMD6	2.99179	0.0361564	1	2.90728	COMMD6	NA	2.94704	3.07618	COMMD6	-0.0640507
ENSG00000105669	COPE	1.28424	0.00680118	1	1.27722	COPE	1.55331	-0.146708	1	1.71635	COPE	NA	1.41878	1.49679	COPE	-0.0699532
ENSG00000172428	COPS9	1.17297	-0.162947	1	1.3127	COPS9	1.4687	-0.0196402	1	1.48628	COPS9	NA	1.32083	1.39949	COPS9	-0.0912938
ENSG00000102879	CORO1A	4.31171	0.0269399	1	4.22074	CORO1A	5.13137	-0.259085	1	6.11435	CORO1A	NA	4.72154	5.16755	CORO1A	-0.116073
ENSG00000103187	COTL1	8.8135	-0.0260026	1	8.94646	COTL1	10.4441	-0.0512361	1	10.769	COTL1	NA	9.62878	9.85775	COTL1	-0.0386194
ENSG00000178449	COX14	0.811343	-0.309267	1	1.0064	COX14	1.05166	-0.021712	1	1.06733	COX14	NA	0.931501	1.03687	COX14	-0.16549
ENSG00000131143	COX4I1	6.92191	0.00814354	1	6.8627	COX4I1	7.63963	-0.0227607	1	7.72485	COX4I1	NA	7.28077	7.29378	COX4I1	-0.00730857
ENSG00000178741	COX5A	1.11733	-0.0220164	1	1.13413	COX5A	1.61375	-0.306687	1	1.99206	COX5A	NA	1.36554	1.56309	COX5A	-0.164351
ENSG00000135940	COX5B	2.46648	-0.0825603	1	2.60648	COX5B	3.95883	0.182412	1	3.47454	COX5B	NA	3.21266	3.04051	COX5B	0.0499259
ENSG00000111775	COX6A1	1.66905	0.0272377	1	1.63555	COX6A1	2.13958	-0.254977	1	2.54601	COX6A1	NA	1.90431	2.09078	COX6A1	-0.11387
ENSG00000126267	COX6B1	2.61021	-0.0768321	1	2.74721	COX6B1	3.3786	-0.137601	1	3.70271	COX6B1	NA	2.9944	3.22496	COX6B1	-0.107216
ENSG00000164919	COX6C	2.13267	-0.0503261	1	2.20439	COX6C	2.70772	-0.258685	1	3.22862	COX6C	NA	2.4202	2.7165	COX6C	-0.154506
ENSG00000112695	COX7A2	1.76177	0.00632837	1	1.75145	COX7A2	1.9643	-0.401076	1	2.5872	COX7A2	NA	1.86304	2.16933	COX7A2	-0.197374
ENSG00000115944	COX7A2L	1.03388	-0.032378	1	1.05726	COX7A2L	0.852206	-0.237638	1	1.00585	COX7A2L	NA	0.943044	1.03155	COX7A2L	-0.135008
ENSG00000131174	COX7B	1.43724	-0.122816	1	1.56341	COX7B	2.55057	0.0430865	1	2.46741	COX7B	NA	1.9939	2.01541	COX7B	-0.0398646
ENSG00000127184	COX7C	4.52961	-0.00756468	1	4.54123	COX7C	5.14346	-0.0312573	1	5.23335	COX7C	NA	4.83653	4.88729	COX7C	-0.019411
ENSG00000176340	COX8A	2.40621	0.0305512	1	2.35103	COX8A	2.93135	-0.225112	1	3.41432	COX8A	NA	2.66878	2.88268	COX8A	-0.0972803
ENSG00000103381	CPPED1	1.14515	-0.324157	1	1.43333	CPPED1	1.65606	0.168989	1	1.4698	CPPED1	NA	1.40061	1.45156	CPPED1	-0.077584
ENSG00000106066	CPVL	2.0724	-0.25454	1	2.46811	CPVL	3.5841	0.237436	1	3.02834	CPVL	NA	2.82825	2.74822	CPVL	-0.00855215
ENSG00000213145	CRIP1	5.68867	-0.0091042	1	5.70847	CRIP1	5.88687	-0.113421	1	6.33998	CRIP1	NA	5.78777	6.02423	CRIP1	-0.0612627
ENSG00000009307	CSDE1	2.41085	0.0872686	1	2.2647	CSDE1	2.52035	0.0837607	1	2.37044	CSDE1	NA	2.4656	2.31757	CSDE1	0.0855147
ENSG00000119535	CSF3R	1.3306	-0.353912	1	1.69941	CSF3R	1.83134	0.45051	1	1.3367	CSF3R	NA	1.58097	1.51806	CSF3R	0.048299
ENSG00000103653	CSK	1.04315	-0.287952	1	1.27367	CSK	1.1121	-0.240513	1	1.31325	CSK	NA	1.07763	1.29346	CSK	-0.264232
ENSG00000113712	CSNK1A1	1.56241	0.0930948	1	1.46289	CSNK1A1	1.63793	-0.0106683	1	1.64663	CSNK1A1	NA	1.60017	1.55476	CSNK1A1	0.0412132
ENSG00000144655	CSRNP1	1.57169	1.54885	0.00112399	0.535724	CSRNP1	1.49892	1.51387	0.0145847	0.523526	CSRNP1	NA	1.5353	0.529625	CSRNP1	1.53136
ENSG00000101439	CST3	12.0403	-0.0722111	1	12.6185	CST3	22.1815	0.377622	1	16.9854	CST3	NA	17.1109	14.802	CST3	0.152705
ENSG00000121552	CSTA	2.19294	0.172637	1	1.94185	CSTA	2.57475	0.498879	1	1.81586	CSTA	NA	2.38385	1.87886	CSTA	0.335758
ENSG00000160213	CSTB	2.05386	0.0565232	1	1.97142	CSTB	1.91595	-0.0925589	1	2.03769	CSTB	NA	1.9849	2.00455	CSTB	-0.0180179
ENSG00000168036	CTNNB1	2.10949	0.0633449	1	2.01517	CTNNB1	1.75881	0.201815	1	1.52558	CTNNB1	NA	1.93415	1.77037	CTNNB1	0.13258
ENSG00000164733	CTSB	1.93795	-0.10126	1	2.07549	CTSB	2.41156	0.228579	1	2.05164	CTSB	NA	2.17476	2.06356	CTSB	0.0636595
ENSG00000109861	CTSC	1.08024	-0.229714	1	1.26658	CTSC	1.52914	-0.253546	1	1.81966	CTSC	NA	1.30469	1.54312	CTSC	-0.24163
ENSG00000117984	CTSD	2.38303	0.0758381	1	2.25642	CTSD	3.02805	0.465609	1	2.18474	CTSD	NA	2.70554	2.22058	CTSD	0.270724
ENSG00000103811	CTSH	1.45114	-0.103503	1	1.5575	CTSH	2.11541	0.313997	1	1.6967	CTSH	NA	1.78327	1.6271	CTSH	0.105247
ENSG00000163131	CTSS	21.9804	-0.164992	1	24.5629	CTSS	28.9448	0.132753	1	26.2631	CTSS	NA	25.4626	25.413	CTSS	-0.0161196
ENSG00000101160	CTSZ	2.22076	-0.0834746	1	2.34867	CTSZ	2.72585	0.177046	1	2.40277	CTSZ	NA	2.47331	2.37572	CTSZ	0.0467854
ENSG00000169429	CXCL8	5.23432	1.92077	0.000306752	1.37774	CXCL8	5.87478	2.1818	0.000269483	1.28853	CXCL8	NA	5.55455	1.33314	CXCL8	2.05128
ENSG00000121966	CXCR4	2.43866	-0.118389	1	2.64196	CXCR4	3.15498	0.279097	1	2.59037	CXCR4	NA	2.79682	2.61617	CXCR4	0.0803542
ENSG00000051523	CYBA	8.69296	-0.043379	1	8.93109	CYBA	12.1847	0.143037	1	10.9801	CYBA	NA	10.4388	9.95559	CYBA	0.0498292
ENSG00000165168	CYBB	4.25144	-0.0437781	1	4.37094	CYBB	4.81104	-0.113134	1	5.18138	CYBB	NA	4.53124	4.77616	CYBB	-0.0784559
ENSG00000172115	CYCS	1.63196	0.880713	0.44609	0.884594	CYCS	1.30551	0.0816066	1	1.23212	CYCS	NA	1.46873	1.05836	CYCS	0.48116
ENSG00000083799	CYLD	1.2147	0.179971	1	1.07145	CYLD	1.12419	0.00378593	1	1.12057	CYLD	NA	1.16944	1.09601	CYLD	0.0918785
ENSG00000108669	CYTH1	0.917976	-0.186898	1	1.04543	CYTH1	0.82803	-0.290623	1	1.01409	CYTH1	NA	0.873003	1.02976	CYTH1	-0.238761
ENSG00000115165	CYTIP	0.917976	-0.284585	1	1.11875	CYTIP	0.779678	-0.459092	1	1.07367	CYTIP	NA	0.848827	1.09621	CYTIP	-0.371839
ENSG00000183283	DAZAP2	2.50821	-0.0518453	1	2.59465	DAZAP2	2.84069	0.0972871	1	2.64615	DAZAP2	NA	2.67445	2.6204	DAZAP2	0.0227209
ENSG00000155368	DBI	1.5856	-0.0734038	1	1.6663	DBI	1.81925	-0.293652	1	2.22467	DBI	NA	1.70242	1.94548	DBI	-0.183528
ENSG00000099977	DDT	1.08024	0.221666	1	0.925986	DDT	1.45056	-0.149271	1	1.60607	DDT	NA	1.2654	1.26603	DDT	0.0361974
ENSG00000100201	DDX17	2.07704	-0.136307	1	2.27889	DDX17	2.08519	-0.101941	1	2.23164	DDX17	NA	2.08111	2.25527	DDX17	-0.119124
ENSG00000088205	DDX18	1.07097	0.17294	1	0.949638	DDX18	0.79781	-0.359104	1	1.02487	DDX18	NA	0.934391	0.987253	DDX18	-0.0930817
ENSG00000165732	DDX21	2.6612	0.271567	1	2.19966	DDX21	2.79233	0.254204	1	2.33305	DDX21	NA	2.72677	2.26635	DDX21	0.262885
ENSG00000089737	DDX24	1.66441	0.377046	1	1.27959	DDX24	1.39012	0.118648	1	1.27839	DDX24	NA	1.52727	1.27899	DDX24	0.247847
ENSG00000215301	DDX3X	4.56206	0.451584	1	3.32669	DDX3X	3.19728	0.281089	1	2.62143	DDX3X	NA	3.87967	2.97406	DDX3X	0.366337
ENSG00000145833	DDX46	1.2147	0.113146	1	1.1223	DDX46	1.12419	-0.366105	1	1.44825	DDX46	NA	1.16944	1.28528	DDX46	-0.12648
ENSG00000108654	DDX5	11.3403	0.460012	1	8.21798	DDX5	10.1056	0.386945	1	7.69063	DDX5	NA	10.7229	7.9543	DDX5	0.423479
ENSG00000110367	DDX6	1.08488	0.0303506	1	1.06199	DDX6	0.906602	-0.224207	1	1.05973	DDX6	NA	0.995742	1.06086	DDX6	-0.0969283
ENSG00000124795	DEK	1.9565	-0.107137	1	2.10387	DEK	1.97639	-0.809937	1	3.45616	DEK	NA	1.96644	2.78001	DEK	-0.458537
ENSG00000131504	DIAPH1	0.945794	-0.520672	1	1.35764	DIAPH1	1.2088	-0.268874	1	1.45522	DIAPH1	NA	1.0773	1.40643	DIAPH1	-0.394773
ENSG00000104093	DMXL2	1.03388	-0.118418	1	1.1223	DMXL2	1.46265	0.26278	1	1.21691	DMXL2	NA	1.24827	1.16961	DMXL2	0.0721813
ENSG00000086061	DNAJA1	2.3923	1.05819	0.115151	1.14595	DNAJA1	2.41156	0.327224	1	1.916	DNAJA1	NA	2.40193	1.53098	DNAJA1	0.692707
ENSG00000168259	DNAJC7	1.01534	0.107126	1	0.942542	DNAJC7	1.06979	-0.204211	1	1.23212	DNAJC7	NA	1.04256	1.08733	DNAJC7	-0.0485428
ENSG00000126698	DNAJC8	0.978248	-0.135791	1	1.07499	DNAJC8	0.91869	-0.525599	1	1.32339	DNAJC8	NA	0.948469	1.19919	DNAJC8	-0.330695
ENSG00000134516	DOCK2	1.09415	-0.283518	1	1.33162	DOCK2	1.22089	-0.141622	1	1.34557	DOCK2	NA	1.15752	1.3386	DOCK2	-0.21257
ENSG00000107099	DOCK8	1.28888	-0.332984	1	1.62254	DOCK8	1.31155	-0.299089	1	1.61177	DOCK8	NA	1.30021	1.61716	DOCK8	-0.316036
ENSG00000147443	DOK2	0.941158	-0.0962734	1	1.0064	DOK2	0.894514	-0.246028	1	1.06163	DOK2	NA	0.917836	1.03402	DOK2	-0.171151
ENSG00000092964	DPYSL2	1.02925	-0.249897	1	1.224	DPYSL2	1.2632	-0.0124065	1	1.27269	DPYSL2	NA	1.14622	1.24835	DPYSL2	-0.131152
ENSG00000175550	DRAP1	1.44651	-0.00841284	1	1.45343	DRAP1	1.77694	-0.280289	1	2.15305	DRAP1	NA	1.61172	1.80324	DRAP1	-0.144351
ENSG00000120129	DUSP1	9.83347	-0.284133	1	11.9373	DUSP1	17.0864	0.512578	1	11.9162	DUSP1	NA	13.46	11.9268	DUSP1	0.114222
ENSG00000158050	DUSP2	1.49751	0.645865	1	0.955551	DUSP2	1.17858	-0.248205	1	1.39881	DUSP2	NA	1.33804	1.17718	DUSP2	0.19883
ENSG00000139318	DUSP6	6.4212	0.475315	1	4.60509	DUSP6	6.17698	0.46325	1	4.46011	DUSP6	NA	6.29909	4.5326	DUSP6	0.469283
ENSG00000197102	DYNC1H1	1.14052	0.0455556	1	1.10456	DYNC1H1	1.28133	0.0877766	1	1.20424	DYNC1H1	NA	1.21092	1.1544	DYNC1H1	0.0666661
ENSG00000088986	DYNLL1	1.43724	-0.238041	1	1.6935	DYNLL1	2.08519	-0.328891	1	2.61192	DYNLL1	NA	1.76121	2.15271	DYNLL1	-0.283466
ENSG00000107223	EDF1	2.46648	0.0275291	1	2.41489	EDF1	2.39343	-0.153785	1	2.65439	EDF1	NA	2.42996	2.53464	EDF1	-0.063128
ENSG00000156508	EEF1A1	56.5946	0.000604843	1	56.3799	EEF1A1	53.6285	-0.0228606	1	54.1976	EEF1A1	NA	55.1116	55.2887	EEF1A1	-0.0111279
ENSG00000114942	EEF1B2	8.2247	0.0107924	1	8.13874	EEF1B2	7.07754	-0.281587	1	8.56338	EEF1B2	NA	7.65112	8.35106	EEF1B2	-0.135397
ENSG00000104529	EEF1D	5.36413	-0.1356	1	5.8764	EEF1D	5.50005	-0.179292	1	6.20054	EEF1D	NA	5.43209	6.03847	EEF1D	-0.157446
ENSG00000254772	EEF1G	7.68226	-0.118685	1	8.31613	EEF1G	7.62755	-0.206639	1	8.76113	EEF1G	NA	7.6549	8.53863	EEF1G	-0.162662
ENSG00000167658	EEF2	5.28532	-0.0123323	1	5.31584	EEF2	5.08906	-0.0491962	1	5.24286	EEF2	NA	5.18719	5.27935	EEF2	-0.0307643
ENSG00000142634	EFHD2	2.92547	-0.0396847	1	3.00029	EFHD2	3.39674	-0.0121297	1	3.41242	EFHD2	NA	3.1611	3.20636	EFHD2	-0.0259072
ENSG00000120738	EGR1	2.89765	-0.296639	1	3.55139	EGR1	2.29068	0.0161838	1	2.25826	EGR1	NA	2.59417	2.90482	EGR1	-0.140228
ENSG00000173442	EHBP1L1	1.00607	-0.0537073	1	1.04425	EHBP1L1	1.18463	0.251113	1	0.994445	EHBP1L1	NA	1.09535	1.01935	EHBP1L1	0.0987027
ENSG00000255302	EID1	1.46042	-0.34031	1	1.84724	EID1	1.65606	-0.494631	1	2.32861	EID1	NA	1.55824	2.08793	EID1	-0.417471
ENSG00000173812	EIF1	26.357	0.457464	1	19.1311	EIF1	26.7689	0.338242	1	21.0646	EIF1	NA	26.563	20.0979	EIF1	0.397853
ENSG00000125977	EIF2S2	0.862341	-0.365146	1	1.11166	EIF2S2	1.1121	-0.620683	1	1.70938	EIF2S2	NA	0.98722	1.41052	EIF2S2	-0.492914
ENSG00000130741	EIF2S3	1.84059	-0.0582517	1	1.91347	EIF2S3	1.4143	-0.044664	1	1.45649	EIF2S3	NA	1.62744	1.68498	EIF2S3	-0.0514579
ENSG00000107581	EIF3A	2.25321	-0.010093	1	2.2647	EIF3A	2.45991	0.016037	1	2.42495	EIF3A	NA	2.35656	2.34483	EIF3A	0.00297199
ENSG00000100353	EIF3D	0.931885	-0.30059	1	1.14832	EIF3D	1.02144	-0.236023	1	1.20297	EIF3D	NA	0.976662	1.17564	EIF3D	-0.268307
ENSG00000104408	EIF3E	3.12483	-0.0286359	1	3.18005	EIF3E	2.79233	-0.288346	1	3.39848	EIF3E	NA	2.95858	3.28926	EIF3E	-0.158491
ENSG00000175390	EIF3F	2.25321	-0.022837	1	2.28481	EIF3F	2.24837	-0.0638879	1	2.34319	EIF3F	NA	2.25079	2.314	EIF3F	-0.0433625
ENSG00000130811	EIF3G	1.98431	-0.0204743	1	2.00926	EIF3G	2.11541	-0.0193072	1	2.13783	EIF3G	NA	2.04986	2.07355	EIF3G	-0.0198908
ENSG00000147677	EIF3H	2.22076	-0.122866	1	2.41371	EIF3H	2.39947	-0.133877	1	2.6246	EIF3H	NA	2.31012	2.51916	EIF3H	-0.128372
ENSG00000178982	EIF3K	3.59309	-0.0279342	1	3.65427	EIF3K	4.18246	-0.109859	1	4.49497	EIF3K	NA	3.88777	4.07462	EIF3K	-0.0688965
ENSG00000100129	EIF3L	1.53923	0.188042	1	1.34936	EIF3L	1.20276	-0.21251	1	1.39248	EIF3L	NA	1.371	1.37092	EIF3L	-0.0122337
ENSG00000149100	EIF3M	1.28888	-0.0835449	1	1.36473	EIF3M	1.39012	-0.264037	1	1.66692	EIF3M	NA	1.3395	1.51583	EIF3M	-0.173791
ENSG00000161960	EIF4A1	5.31314	0.103137	1	4.93268	EIF4A1	6.58193	0.00438536	1	6.53203	EIF4A1	NA	5.94753	5.73235	EIF4A1	0.0537613
ENSG00000156976	EIF4A2	1.78959	0.0844424	1	1.68522	EIF4A2	1.4687	-0.0122417	1	1.47867	EIF4A2	NA	1.62914	1.58195	EIF4A2	0.0361003
ENSG00000063046	EIF4B	2.56384	-0.0437217	1	2.63723	EIF4B	2.13354	-0.0528994	1	2.20692	EIF4B	NA	2.34869	2.42207	EIF4B	-0.0483106
ENSG00000110321	EIF4G2	3.59309	0.362576	1	2.78742	EIF4G2	2.87695	-0.145699	1	3.17158	EIF4G2	NA	3.23502	2.9795	EIF4G2	0.108438
ENSG00000106682	EIF4H	0.941158	-0.181743	1	1.0679	EIF4H	1.19671	0.0118697	1	1.18585	EIF4H	NA	1.06894	1.12688	EIF4H	-0.0849365
ENSG00000100664	EIF5	3.62554	0.888881	0.33896	1.95249	EIF5	3.31212	0.642369	1	2.11375	EIF5	NA	3.46883	2.03312	EIF5	0.765625
ENSG00000132507	EIF5A	1.27033	0.33798	1	1.00404	EIF5A	1.4687	-0.264003	1	1.76072	EIF5A	NA	1.36951	1.38238	EIF5A	0.0369884
ENSG00000120690	ELF1	1.86841	0.564878	1	1.26067	ELF1	1.54727	0.06884	1	1.47234	ELF1	NA	1.70784	1.3665	ELF1	0.316859
ENSG00000103363	ELOB	3.00429	-0.0019591	1	3.00147	ELOB	3.54784	0.00493202	1	3.52207	ELOB	NA	3.27606	3.26177	ELOB	0.00148646
ENSG00000170571	EMB	0.825251	-0.397231	1	1.088	EMB	0.876382	-0.382349	1	1.14339	EMB	NA	0.850817	1.1157	EMB	-0.38979
ENSG00000142227	EMP3	5.14159	-0.175622	1	5.79125	EMP3	6.14072	0.0432668	1	5.93244	EMP3	NA	5.64116	5.86185	EMP3	-0.0661777
ENSG00000074800	ENO1	2.30885	-0.021649	1	2.33921	ENO1	3.00388	-0.456612	1	4.10771	ENO1	NA	2.65636	3.22346	ENO1	-0.23913
ENSG00000120533	ENY2	1.14052	-0.0325281	1	1.16606	ENY2	1.83738	0.283349	1	1.50593	ENY2	NA	1.48895	1.33599	ENY2	0.12541
ENSG00000100393	EP300	1.14979	0.237763	1	0.974473	EP300	1.16045	0.446823	1	0.85057	EP300	NA	1.15512	0.912522	EP300	0.342293
ENSG00000120616	EPC1	1.37233	0.412146	1	1.03006	EPC1	1.25111	0.417595	1	0.935501	EPC1	NA	1.31172	0.982778	EPC1	0.414871
ENSG00000112851	ERBIN	0.908704	-0.2031	1	1.04661	ERBIN	0.852206	-0.270867	1	1.0293	ERBIN	NA	0.880455	1.03796	ERBIN	-0.236984
ENSG00000124882	EREG	2.10949	2.42386	5.71e-05	0.391445	EREG	1.59562	2.3011	0.000629575	0.322608	EREG	NA	1.85256	0.357027	EREG	2.36248
ENSG00000089248	ERP29	1.93795	-0.124083	1	2.1086	ERP29	2.25442	-0.0820929	1	2.37932	ERP29	NA	2.09618	2.24396	ERP29	-0.103088
ENSG00000120705	ETF1	1.09415	0.679828	1	0.682367	ETF1	1.0577	0.308437	1	0.85374	ETF1	NA	1.07593	0.768054	ETF1	0.494133
ENSG00000134954	ETS1	1.0617	-0.464623	1	1.46526	ETS1	0.368685	-1.81002	0.247528	1.30628	ETS1	NA	0.715192	1.38577	ETS1	-1.13732
ENSG00000126860	EVI2A	1.35378	-0.22725	1	1.58352	EVI2A	1.51705	0.148079	1	1.36649	EVI2A	NA	1.43542	1.475	EVI2A	-0.0395851
ENSG00000185862	EVI2B	3.53282	-0.13793	1	3.87779	EVI2B	3.81982	0.113659	1	3.51637	EVI2B	NA	3.67632	3.69708	EVI2B	-0.0121353
ENSG00000182944	EWSR1	1.0617	0.171256	1	0.942542	EWSR1	0.894514	-0.236528	1	1.05466	EWSR1	NA	0.978107	0.998599	EWSR1	-0.0326361
ENSG00000092820	EZR	1.29351	0.118014	1	1.19089	EZR	0.936822	-0.609179	1	1.42987	EZR	NA	1.11517	1.31038	EZR	-0.245582
ENSG00000065809	FAM107B	0.964339	-0.518923	1	1.38247	FAM107B	0.840118	-0.73167	1	1.39691	FAM107B	NA	0.902228	1.38969	FAM107B	-0.625296
ENSG00000048828	FAM120A	0.866978	-0.305949	1	1.07263	FAM120A	1.23298	-0.0586163	1	1.28283	FAM120A	NA	1.04998	1.17773	FAM120A	-0.182283
ENSG00000234545	FAM133B	1.04779	-0.0977049	1	1.12112	FAM133B	1.06979	-0.0410388	1	1.10029	FAM133B	NA	1.05879	1.1107	FAM133B	-0.0693718
ENSG00000153310	FAM49B	1.39551	-0.14099	1	1.5374	FAM49B	1.75881	-0.140578	1	1.93438	FAM49B	NA	1.57716	1.73589	FAM49B	-0.140784
ENSG00000149806	FAU	20.1584	0.07002	1	19.1406	FAU	20.9788	0.0953478	1	19.5365	FAU	NA	20.5686	19.3385	FAU	0.0826839
ENSG00000158869	FCER1G	5.03496	0.137388	1	4.56488	FCER1G	8.44953	0.280576	1	6.92309	FCER1G	NA	6.74225	5.74399	FCER1G	0.208982
ENSG00000143226	FCGR2A	1.26569	0.0570157	1	1.21573	FCGR2A	1.53518	0.444735	1	1.12564	FCGR2A	NA	1.40044	1.17068	FCGR2A	0.250876
ENSG00000203747	FCGR3A	1.33524	-0.337833	1	1.68641	FCGR3A	2.06705	-0.0396846	1	2.11882	FCGR3A	NA	1.70115	1.90261	FCGR3A	-0.188759
ENSG00000104870	FCGRT	1.9565	-0.143156	1	2.15709	FCGRT	2.75003	0.314043	1	2.20438	FCGRT	NA	2.35326	2.18074	FCGRT	0.0854434
ENSG00000085265	FCN1	7.94652	-0.0900872	1	8.43321	FCN1	20.2112	0.580875	1	13.4431	FCN1	NA	14.0789	10.9381	FCN1	0.245394
ENSG00000149781	FERMT3	0.996793	-0.13397	1	1.09392	FERMT3	1.21485	-0.134412	1	1.33226	FERMT3	NA	1.10582	1.21309	FERMT3	-0.134191
ENSG00000127951	FGL2	3.95935	-0.466948	1	5.45894	FGL2	5.56049	-0.305943	1	6.84386	FGL2	NA	4.75992	6.1514	FGL2	-0.386446
ENSG00000000938	FGR	1.43724	-0.0626947	1	1.49955	FGR	1.78298	0.263387	1	1.48184	FGR	NA	1.61011	1.4907	FGR	0.100346
ENSG00000088832	FKBP1A	1.98895	0.0866699	1	1.86971	FKBP1A	2.48409	0.201216	1	2.15368	FKBP1A	NA	2.23652	2.0117	FKBP1A	0.143943
ENSG00000196924	FLNA	2.6612	-0.215852	1	3.08425	FLNA	3.47531	0.141739	1	3.13798	FLNA	NA	3.06826	3.11112	FLNA	-0.0370565
ENSG00000184922	FMNL1	1.33987	-0.242097	1	1.58352	FMNL1	1.67419	-0.0283032	1	1.70368	FMNL1	NA	1.50703	1.6436	FMNL1	-0.1352
ENSG00000187239	FNBP1	1.35842	-0.0703309	1	1.42505	FNBP1	1.23902	-0.277952	1	1.50086	FNBP1	NA	1.29872	1.46295	FNBP1	-0.174142
ENSG00000170345	FOS	21.999	-0.581953	1	32.8222	FOS	34.6503	0.177097	1	30.4874	FOS	NA	28.3247	31.6548	FOS	-0.202428
ENSG00000125740	FOSB	13.4868	1.52664	0.000842974	4.66541	FOSB	9.8457	1.26723	0.0909418	4.07032	FOSB	NA	11.6663	4.36786	FOSB	1.39694
ENSG00000114861	FOXP1	1.51142	-0.0405918	1	1.55277	FOXP1	1.14232	-0.237103	1	1.34557	FOXP1	NA	1.32687	1.44917	FOXP1	-0.138847
ENSG00000167996	FTH1	72.8076	0.423999	1	54.0832	FTH1	78.9892	0.233163	1	66.8446	FTH1	NA	75.8984	60.4639	FTH1	0.328581
ENSG00000087086	FTL	64.6942	0.0508802	1	62.2409	FTL	88.8591	0.129499	1	80.7985	FTL	NA	76.7766	71.5197	FTL	0.0901895
ENSG00000089280	FUS	2.55921	0.17628	1	2.25997	FUS	2.44783	-0.0286335	1	2.48896	FUS	NA	2.50352	2.37447	FUS	0.0738231
ENSG00000089327	FXYD5	2.80956	0.0771373	1	2.65733	FXYD5	2.68959	0.19359	1	2.34382	FXYD5	NA	2.74958	2.50058	FXYD5	0.135364
ENSG00000123689	G0S2	1.85913	1.0779	0.420296	0.878681	G0S2	4.16433	1.5886	0.0262062	1.37853	G0S2	NA	3.01173	1.12861	G0S2	1.33325
ENSG00000170296	GABARAP	6.49074	0.10282	1	6.02659	GABARAP	8.51602	0.17303	1	7.5176	GABARAP	NA	7.50338	6.7721	GABARAP	0.137925
ENSG00000139112	GABARAPL1	1.12661	0.744463	0.903995	0.671724	GABARAPL1	1.40221	1.03031	0.355125	0.685147	GABARAPL1	NA	1.26441	0.678435	GABARAPL1	0.887387
ENSG00000099860	GADD45B	1.78032	1.01945	0.19781	0.876316	GADD45B	2.06101	0.83374	0.744248	1.1529	GADD45B	NA	1.92066	1.01461	GADD45B	0.926595
ENSG00000111640	GAPDH	8.73005	0.131993	1	7.94243	GAPDH	9.71878	-0.514284	1	13.8145	GAPDH	NA	9.22441	10.8785	GAPDH	-0.191145
ENSG00000234741	GAS5	2.31349	-0.0136486	1	2.33093	GAS5	1.73463	-0.0428718	1	1.7829	GAS5	NA	2.02406	2.05692	GAS5	-0.0282602
ENSG00000057608	GDI2	1.44187	-0.149466	1	1.59771	GDI2	1.73463	-0.0788208	1	1.8279	GDI2	NA	1.58825	1.71281	GDI2	-0.114144
ENSG00000133574	GIMAP4	0.588803	-0.858948	1	1.07145	GIMAP4	0.834074	-1.15852	0.824362	1.86466	GIMAP4	NA	0.711439	1.46806	GIMAP4	-1.00873
ENSG00000139278	GLIPR1	1.86841	-0.168568	1	2.09677	GLIPR1	2.0731	0.182528	1	1.82156	GLIPR1	NA	1.97075	1.95917	GLIPR1	0.00698021
ENSG00000173221	GLRX	1.36306	-0.0425222	1	1.40258	GLRX	1.88573	-0.0446299	1	1.94009	GLRX	NA	1.62439	1.67133	GLRX	-0.043576
ENSG00000135821	GLUL	1.04779	-0.00672222	1	1.05253	GLUL	1.43243	0.102881	1	1.33163	GLUL	NA	1.24011	1.19208	GLUL	0.0480792
ENSG00000130755	GMFG	3.28246	-0.137047	1	3.60106	GMFG	4.17641	-0.219874	1	4.8442	GMFG	NA	3.72944	4.22263	GMFG	-0.178461
ENSG00000114353	GNAI2	4.47398	-0.0668419	1	4.67369	GNAI2	5.59676	0.0518466	1	5.37533	GNAI2	NA	5.03537	5.02451	GNAI2	-0.00749769
ENSG00000087460	GNAS	4.49252	0.134217	1	4.08238	GNAS	4.21268	-0.150443	1	4.65659	GNAS	NA	4.3526	4.36948	GNAS	-0.00811283
ENSG00000078369	GNB1	1.15442	-0.119414	1	1.25357	GNB1	1.17254	-0.176347	1	1.32403	GNB1	NA	1.16348	1.2888	GNB1	-0.14788
ENSG00000172354	GNB2	1.59487	0.00200077	1	1.59061	GNB2	1.80716	-0.0274087	1	1.83741	GNB2	NA	1.70101	1.71401	GNB2	-0.012704
ENSG00000174021	GNG5	2.23467	0.171945	1	1.97969	GNG5	2.81651	-0.0501321	1	2.90601	GNG5	NA	2.52559	2.44285	GNG5	0.0609064
ENSG00000125772	GPCPD1	1.91477	0.478346	1	1.37183	GPCPD1	1.44452	0.395944	1	1.09585	GPCPD1	NA	1.67964	1.23384	GPCPD1	0.437145
ENSG00000169508	GPR183	2.12804	0.610602	1	1.39075	GPR183	1.25716	0.285857	1	1.02994	GPR183	NA	1.6926	1.21035	GPR183	0.44823
ENSG00000213654	GPSM3	2.20222	-0.0126154	1	2.2174	GPSM3	2.30277	-0.0399861	1	2.3603	GPSM3	NA	2.25249	2.28885	GPSM3	-0.0263008
ENSG00000167468	GPX4	2.4943	0.0317238	1	2.435	GPX4	2.73794	-0.00599252	1	2.73995	GPX4	NA	2.61612	2.58748	GPX4	0.0128656
ENSG00000177885	GRB2	2.34594	-0.0189721	1	2.37232	GRB2	2.87091	0.100823	1	2.6677	GRB2	NA	2.60842	2.52001	GRB2	0.0409255
ENSG00000173020	GRK2	1.05243	-0.34065	1	1.3328	GRK2	1.24507	-0.133036	1	1.36396	GRK2	NA	1.14875	1.34838	GRK2	-0.236843
ENSG00000030582	GRN	2.3923	-0.217185	1	2.77559	GRN	4.08575	0.304326	1	3.29517	GRN	NA	3.23903	3.03538	GRN	0.0435703
ENSG00000197448	GSTK1	1.4326	-0.0513363	1	1.483	GSTK1	1.72859	-0.0412095	1	1.77466	GSTK1	NA	1.58059	1.62883	GSTK1	-0.0462729
ENSG00000148834	GSTO1	1.01534	-0.262458	1	1.21809	GSTO1	1.86156	-0.0551537	1	1.92931	GSTO1	NA	1.43845	1.5737	GSTO1	-0.158806
ENSG00000084207	GSTP1	4.64552	-0.0772059	1	4.88774	GSTP1	6.33413	0.160495	1	5.64153	GSTP1	NA	5.48982	5.26463	GSTP1	0.0416446
ENSG00000263001	GTF2I	0.973611	-0.19706	1	1.11639	GTF2I	1.03353	-0.00496405	1	1.03691	GTF2I	NA	1.00357	1.07665	GTF2I	-0.101012
ENSG00000122034	GTF3A	1.39087	-0.0624643	1	1.45107	GTF3A	1.29342	-0.561266	1	1.90649	GTF3A	NA	1.34215	1.67878	GTF3A	-0.311865
ENSG00000143774	GUK1	1.8035	0.200476	1	1.56696	GUK1	2.38134	-0.120912	1	2.5815	GUK1	NA	2.09242	2.07423	GUK1	0.0397823
ENSG00000184897	H1FX	2.26712	0.295319	1	1.84369	H1FX	1.81925	-0.0483414	1	1.87671	H1FX	NA	2.04319	1.8602	H1FX	0.123489
ENSG00000105968	H2AFV	1.2286	0.146312	1	1.10929	H2AFV	1.27529	-0.580579	1	1.90523	H2AFV	NA	1.25195	1.50726	H2AFV	-0.217133
ENSG00000113648	H2AFY	2.11413	-0.181645	1	2.39361	H2AFY	2.58079	-0.0843856	1	2.72728	H2AFY	NA	2.34746	2.56044	H2AFY	-0.133015
ENSG00000164032	H2AFZ	1.71541	0.23216	1	1.45816	H2AFZ	1.95826	-1.19534	0.824854	4.47342	H2AFZ	NA	1.83684	2.96579	H2AFZ	-0.481591
ENSG00000163041	H3F3A	15.8467	0.0918103	1	14.8217	H3F3A	19.4617	0.147934	1	17.4754	H3F3A	NA	17.6542	16.1485	H3F3A	0.119872
ENSG00000132475	H3F3B	13.7604	0.427631	1	10.1977	H3F3B	11.9853	0.143168	1	10.7995	H3F3B	NA	12.8728	10.4986	H3F3B	0.2854
ENSG00000084754	HADHA	1.09415	-0.153674	1	1.21691	HADHA	1.18463	-0.303515	1	1.46093	HADHA	NA	1.13939	1.33892	HADHA	-0.228595
ENSG00000206172	HBA1	5.87876	7.18802	0.000566063	0.0390262	HBA1	17.3403	4.25874	0.00201686	0.900641	HBA1	NA	11.6095	0.469834	HBA1	5.72338
ENSG00000188536	HBA2	12.1701	8.00273	5.38e-06	0.0461219	HBA2	41.6312	4.24624	0.000629575	2.18157	HBA2	NA	26.9007	1.11384	HBA2	6.12449
ENSG00000244734	HBB	44.0814	8.7717	0.000152389	0.0993395	HBB	186.694	4.02187	0.00514518	11.4307	HBB	NA	115.387	5.76503	HBB	6.39678
ENSG00000101336	HCK	0.973611	-0.19706	1	1.11639	HCK	1.31155	0.282475	1	1.07684	HCK	NA	1.14258	1.09661	HCK	0.0427073
ENSG00000180353	HCLS1	1.98895	-0.15924	1	2.2174	HCLS1	1.97035	-0.261554	1	2.35586	HCLS1	NA	1.97965	2.28663	HCLS1	-0.210397
ENSG00000126264	HCST	2.45721	-0.320157	1	3.06178	HCST	3.433	0.143752	1	3.09552	HCST	NA	2.9451	3.07865	HCST	-0.0882028
ENSG00000051108	HERPUD1	1.52996	0.266577	1	1.27013	HERPUD1	2.08519	0.459255	1	1.51227	HERPUD1	NA	1.80757	1.3912	HERPUD1	0.362916
ENSG00000188290	HES4	1.45578	2.11547	0.000197965	0.334679	HES4	1.22089	1.45562	0.0908818	0.444299	HES4	NA	1.33834	0.389489	HES4	1.78555
ENSG00000100644	HIF1A	1.42333	0.30947	1	1.14713	HIF1A	1.57749	0.334321	1	1.2486	HIF1A	NA	1.50041	1.19787	HIF1A	0.321895
ENSG00000146066	HIGD2A	1.30278	-0.0429143	1	1.34108	HIGD2A	2.60497	0.087608	1	2.44333	HIGD2A	NA	1.95388	1.89221	HIGD2A	0.0223468
ENSG00000169567	HINT1	3.43546	-0.0494605	1	3.54666	HINT1	2.94344	-0.627986	1	4.533	HINT1	NA	3.18945	4.03983	HINT1	-0.338723
ENSG00000187837	HIST1H1C	1.10343	1.14236	0.130342	0.499063	HIST1H1C	0.604401	-1.24593	0.97371	1.43938	HIST1H1C	NA	0.853914	0.96922	HIST1H1C	-0.051781
ENSG00000124575	HIST1H1D	1.84523	0.767052	0.984399	1.08209	HIST1H1D	1.0577	-1.42617	0.780149	2.84263	HIST1H1D	NA	1.45146	1.96236	HIST1H1D	-0.32956
ENSG00000197061	HIST1H4C	2.16049	1.1503	0.160114	0.970925	HIST1H4C	0.973086	-1.462	0.97371	2.68228	HIST1H4C	NA	1.56679	1.8266	HIST1H4C	-0.155855
ENSG00000206503	HLA-A	10.2044	-0.150373	1	11.2904	HLA-A	15.66	0.0863614	1	14.6758	HLA-A	NA	12.9322	12.9831	HLA-A	-0.0320059
ENSG00000234745	HLA-B	25.2583	-0.12976	1	27.5442	HLA-B	33.6168	0.130422	1	30.5508	HLA-B	NA	29.4375	29.0475	HLA-B	0.000330829
ENSG00000204525	HLA-C	8.8135	-0.0261933	1	8.94765	HLA-C	12.0034	-0.0428981	1	12.3048	HLA-C	NA	10.4085	10.6262	HLA-C	-0.0345457
ENSG00000204257	HLA-DMA	1.8545	0.184063	1	1.62964	HLA-DMA	2.5264	0.305813	1	2.03706	HLA-DMA	NA	2.19045	1.83335	HLA-DMA	0.244938
ENSG00000242574	HLA-DMB	1.39551	-0.0970805	1	1.49127	HLA-DMB	2.04892	0.252522	1	1.71508	HLA-DMB	NA	1.72222	1.60318	HLA-DMB	0.0777205
ENSG00000231389	HLA-DPA1	6.55565	-0.216434	1	7.59474	HLA-DPA1	11.1996	0.332301	1	8.85176	HLA-DPA1	NA	8.8776	8.22325	HLA-DPA1	0.0579332
ENSG00000223865	HLA-DPB1	5.6794	-0.305384	1	6.9987	HLA-DPB1	9.09624	0.277697	1	7.46753	HLA-DPB1	NA	7.38782	7.23311	HLA-DPB1	-0.0138435
ENSG00000196735	HLA-DQA1	1.47896	0.231301	1	1.2583	HLA-DQA1	4.32147	0.724854	1	2.60368	HLA-DQA1	NA	2.90022	1.93099	HLA-DQA1	0.478078
ENSG00000179344	HLA-DQB1	1.39087	-0.293224	1	1.70296	HLA-DQB1	5.76599	0.189135	1	5.03497	HLA-DQB1	NA	3.57843	3.36897	HLA-DQB1	-0.0520444
ENSG00000204287	HLA-DRA	15.6751	-0.0567375	1	16.2515	HLA-DRA	25.2761	0.429854	1	18.6663	HLA-DRA	NA	20.4756	17.4589	HLA-DRA	0.186558
ENSG00000196126	HLA-DRB1	6.05957	-0.0934121	1	6.44642	HLA-DRB1	17.1046	0.509817	1	11.9517	HLA-DRB1	NA	11.5821	9.19907	HLA-DRB1	0.208202
ENSG00000198502	HLA-DRB5	2.63339	0.0428166	1	2.5509	HLA-DRB5	4.79895	0.381073	1	3.66912	HLA-DRB5	NA	3.71617	3.11001	HLA-DRB5	0.211945
ENSG00000204592	HLA-E	8.10416	-0.0888187	1	8.59286	HLA-E	9.65229	0.0734796	1	9.12874	HLA-E	NA	8.87822	8.8608	HLA-E	-0.00766955
ENSG00000204642	HLA-F	1.21933	-0.178184	1	1.37893	HLA-F	2.38134	0.340912	1	1.87417	HLA-F	NA	1.80034	1.62655	HLA-F	0.0813642
ENSG00000189403	HMGB1	5.70722	0.099013	1	5.31348	HMGB1	5.22203	-0.83625	1	9.28339	HMGB1	NA	5.46462	7.29843	HMGB1	-0.368618
ENSG00000164104	HMGB2	0.917976	-0.231836	1	1.07854	HMGB2	0.834074	-2.06538	0.123812	3.49672	HMGB2	NA	0.876025	2.28763	HMGB2	-1.14861
ENSG00000205581	HMGN1	1.49287	0.0798141	1	1.41086	HMGN1	1.08188	-0.721969	1	1.78417	HMGN1	NA	1.28737	1.59751	HMGN1	-0.321077
ENSG00000198830	HMGN2	2.38767	0.0869739	1	2.24342	HMGN2	2.1698	-0.895986	1	4.02658	HMGN2	NA	2.27873	3.135	HMGN2	-0.404506
ENSG00000177733	HNRNPA0	1.42796	0.227645	1	1.21809	HNRNPA0	1.21485	0.131507	1	1.1079	HNRNPA0	NA	1.32141	1.16299	HNRNPA0	0.179576
ENSG00000135486	HNRNPA1	3.8249	-0.0243506	1	3.88015	HNRNPA1	3.55992	-0.43055	1	4.77955	HNRNPA1	NA	3.69241	4.32985	HNRNPA1	-0.227451
ENSG00000122566	HNRNPA2B1	5.63304	0.0702364	1	5.35014	HNRNPA2B1	5.92313	-0.361004	1	7.57337	HNRNPA2B1	NA	5.77809	6.46176	HNRNPA2B1	-0.145384
ENSG00000170144	HNRNPA3	2.75857	0.00278508	1	2.74721	HNRNPA3	2.72585	-0.481347	1	3.79271	HNRNPA3	NA	2.74221	3.26996	HNRNPA3	-0.239281
ENSG00000197451	HNRNPAB	1.0617	0.215311	1	0.91416	HNRNPAB	1.14836	-0.477314	1	1.59783	HNRNPAB	NA	1.10503	1.25599	HNRNPAB	-0.131001
ENSG00000092199	HNRNPC	2.53603	0.0258099	1	2.48585	HNRNPC	2.60497	-0.353201	1	3.31672	HNRNPC	NA	2.5705	2.90128	HNRNPC	-0.163696
ENSG00000138668	HNRNPD	1.86841	0.148489	1	1.68286	HNRNPD	1.68024	-0.659211	1	2.64805	HNRNPD	NA	1.77432	2.16545	HNRNPD	-0.255361
ENSG00000152795	HNRNPDL	3.11092	0.148875	1	2.79924	HNRNPDL	2.6775	-0.195689	1	3.05622	HNRNPDL	NA	2.89421	2.92773	HNRNPDL	-0.0234072
ENSG00000169045	HNRNPH1	1.86377	0.180816	1	1.64147	HNRNPH1	1.7709	0.0535015	1	1.70241	HNRNPH1	NA	1.81733	1.67194	HNRNPH1	0.117159
ENSG00000096746	HNRNPH3	1.08952	0.0493723	1	1.05253	HNRNPH3	1.01539	-0.153602	1	1.12945	HNRNPH3	NA	1.05246	1.09099	HNRNPH3	-0.0521147
ENSG00000165119	HNRNPK	3.54673	0.119375	1	3.25692	HNRNPK	3.09454	-0.379337	1	4.01074	HNRNPK	NA	3.32063	3.63383	HNRNPK	-0.129981
ENSG00000099783	HNRNPM	1.69223	0.264965	1	1.40613	HNRNPM	1.2088	-0.703716	1	1.96734	HNRNPM	NA	1.45052	1.68673	HNRNPM	-0.219376
ENSG00000125944	HNRNPR	1.01534	-0.21697	1	1.18025	HNRNPR	1.13627	-0.867223	1	2.07192	HNRNPR	NA	1.07581	1.62608	HNRNPR	-0.542096
ENSG00000153187	HNRNPU	5.37341	0.374431	1	4.13323	HNRNPU	5.22203	0.100922	1	4.848	HNRNPU	NA	5.29772	4.49061	HNRNPU	0.237676
ENSG00000127483	HP1BP3	1.46042	-0.131088	1	1.59771	HP1BP3	1.31155	-0.279678	1	1.59022	HP1BP3	NA	1.38598	1.59397	HP1BP3	-0.205383
ENSG00000080824	HSP90AA1	6.51856	0.334636	1	5.15383	HSP90AA1	7.09567	-0.411592	1	9.39494	HSP90AA1	NA	6.80712	7.27438	HSP90AA1	-0.0384781
ENSG00000096384	HSP90AB1	4.38125	0.304813	1	3.53719	HSP90AB1	4.04949	-0.547236	1	5.89378	HSP90AB1	NA	4.21537	4.71549	HSP90AB1	-0.121212
ENSG00000166598	HSP90B1	2.34594	-0.118268	1	2.54143	HSP90B1	2.03683	-0.551035	1	2.97636	HSP90B1	NA	2.19139	2.7589	HSP90B1	-0.334651
ENSG00000044574	HSPA5	2.83275	-0.150554	1	3.13747	HSPA5	3.08245	-0.396099	1	4.04179	HSPA5	NA	2.9576	3.58963	HSPA5	-0.273326
ENSG00000109971	HSPA8	3.28246	0.320609	1	2.62185	HSPA8	3.61432	-0.300705	1	4.43476	HSPA8	NA	3.44839	3.5283	HSPA8	0.00995206
ENSG00000076662	ICAM3	1.05706	-0.184889	1	1.20153	ICAM3	1.43243	0.305957	1	1.1567	ICAM3	NA	1.24475	1.17912	ICAM3	0.0605336
ENSG00000115738	ID2	5.71185	0.884134	0.485972	3.08544	ID2	5.85665	0.821768	0.827501	3.29834	ID2	NA	5.78425	3.19189	ID2	0.852951
ENSG00000010404	IDS	1.69687	0.266479	1	1.40849	IDS	1.22693	-0.0903935	1	1.30501	IDS	NA	1.4619	1.35675	IDS	0.0880426
ENSG00000160888	IER2	9.16586	0.826718	0.57406	5.15146	IER2	8.79404	1.09163	0.265658	4.10644	IER2	NA	8.97995	4.62895	IER2	0.959172
ENSG00000137331	IER3	1.99822	1.39222	0.0118532	0.759237	IER3	3.16706	1.11562	0.227455	1.45586	IER3	NA	2.58264	1.10755	IER3	1.25392
ENSG00000162783	IER5	2.10022	1.2076	0.0344352	0.907064	IER5	2.28464	1.01969	0.341524	1.12311	IER5	NA	2.19243	1.01509	IER5	1.11364
ENSG00000163565	IFI16	0.783525	-0.670358	1	1.24884	IFI16	1.1121	-0.917367	1	2.09981	IFI16	NA	0.947812	1.67432	IFI16	-0.793862
ENSG00000216490	IFI30	9.38376	-0.0646521	1	9.78375	IFI30	13.7743	0.3778	1	10.5478	IFI30	NA	11.579	10.1658	IFI30	0.156574
ENSG00000185201	IFITM2	2.98574	-0.194189	1	3.40829	IFITM2	3.15498	-0.00391386	1	3.15193	IFITM2	NA	3.07036	3.28011	IFITM2	-0.0990514
ENSG00000142089	IFITM3	1.73859	0.303854	1	1.40613	IFITM3	3.77147	0.272109	1	3.11073	IFITM3	NA	2.75503	2.25843	IFITM3	0.287981
ENSG00000140749	IGSF6	1.8035	-0.288521	1	2.19966	IGSF6	3.34234	0.471751	1	2.40087	IGSF6	NA	2.57292	2.30026	IGSF6	0.0916147
ENSG00000113141	IK	0.98752	-0.0407149	1	1.01586	IK	0.894514	-0.451848	1	1.22452	IK	NA	0.941017	1.12019	IK	-0.246281
ENSG00000185811	IKZF1	1.19151	-0.270689	1	1.43687	IKZF1	1.26924	-0.0845	1	1.34431	IKZF1	NA	1.23038	1.39059	IKZF1	-0.177595
ENSG00000110324	IL10RA	1.05243	-0.101966	1	1.1294	IL10RA	1.58958	0.259337	1	1.32529	IL10RA	NA	1.321	1.22734	IL10RA	0.0786855
ENSG00000125538	IL1B	8.72541	1.99074	1.22e-05	2.18783	IL1B	10.2325	2.22447	4.49e-06	2.1784	IL1B	NA	9.47896	2.18312	IL1B	2.10761
ENSG00000008517	IL32	1.89159	-0.849885	1	3.40474	IL32	1.29946	-1.95515	0.268058	5.03434	IL32	NA	1.59553	4.21954	IL32	-1.40252
ENSG00000168685	IL7R	1.73396	-0.650033	1	2.71764	IL7R	0.761546	-1.3502	0.823733	1.94579	IL7R	NA	1.24775	2.33172	IL7R	-1.00012
ENSG00000140575	IQGAP1	3.89908	0.0525103	1	3.75006	IQGAP1	3.57201	0.0581908	1	3.41749	IQGAP1	NA	3.73555	3.58378	IQGAP1	0.0553506
ENSG00000145703	IQGAP2	0.917976	-0.445851	1	1.2512	IQGAP2	1.03957	-0.218363	1	1.20931	IQGAP2	NA	0.978773	1.23026	IQGAP2	-0.332107
ENSG00000125347	IRF1	5.04423	0.781586	0.744239	2.92578	IRF1	13.2968	0.95081	0.485237	6.84449	IRF1	NA	9.17053	4.88514	IRF1	0.866198
ENSG00000168264	IRF2BP2	2.80493	0.328071	1	2.22922	IRF2BP2	2.75003	0.164115	1	2.44587	IRF2BP2	NA	2.77748	2.33755	IRF2BP2	0.246093
ENSG00000187608	ISG15	1.01997	0.00907964	1	1.0135	ISG15	2.1698	0.0292412	1	2.12009	ISG15	NA	1.59489	1.56679	ISG15	0.0191604
ENSG00000115232	ITGA4	1.87304	-0.384836	1	2.4421	ITGA4	1.98244	-0.586896	1	2.97002	ITGA4	NA	1.92774	2.70606	ITGA4	-0.485866
ENSG00000140678	ITGAX	1.23788	0.25074	1	1.03952	ITGAX	1.21485	0.241153	1	1.02677	ITGAX	NA	1.22636	1.03314	ITGAX	0.245947
ENSG00000160255	ITGB2	3.78781	-0.183786	1	4.2917	ITGB2	5.22203	0.231089	1	4.42968	ITGB2	NA	4.50492	4.36069	ITGB2	0.0236517
ENSG00000136156	ITM2B	6.37947	-0.287915	1	7.76622	ITM2B	7.83304	-0.032845	1	7.97584	ITM2B	NA	7.10626	7.87103	ITM2B	-0.16038
ENSG00000162434	JAK1	1.92404	-0.207762	1	2.21858	JAK1	1.73463	-0.51002	1	2.46488	JAK1	NA	1.82934	2.34173	JAK1	-0.358891
ENSG00000160593	JAML	1.82204	-0.115841	1	1.97142	JAML	2.472	0.424248	1	1.83614	JAML	NA	2.14702	1.90378	JAML	0.154204
ENSG00000171988	JMJD1C	2.87911	0.83104	0.519772	1.61427	JMJD1C	2.5264	0.983436	0.400329	1.27332	JMJD1C	NA	2.70275	1.44379	JMJD1C	0.907238
ENSG00000143543	JTB	1.42796	0.0525986	1	1.37538	JTB	1.69232	-0.243845	1	1.99966	JTB	NA	1.56014	1.68752	JTB	-0.0956234
ENSG00000177606	JUN	15.2764	1.95946	2.56e-06	3.91445	JUN	15.9078	2.13313	9.31e-06	3.60764	JUN	NA	15.5921	3.76104	JUN	2.04629
ENSG00000171223	JUNB	9.09631	-0.22668	1	10.6116	JUNB	11.6649	0.289415	1	9.49761	JUNB	NA	10.3806	10.0546	JUNB	0.0313672
ENSG00000130522	JUND	19.2497	1.23461	0.014946	8.15293	JUND	13.9677	0.804446	0.795764	7.95746	JUND	NA	16.6087	8.0552	JUND	1.01953
ENSG00000178695	KCTD12	1.29815	-0.284347	1	1.57997	KCTD12	1.66815	0.0481713	1	1.60987	KCTD12	NA	1.48315	1.59492	KCTD12	-0.118088
ENSG00000132510	KDM6B	1.62269	1.37149	0.00765762	0.625602	KDM6B	1.69837	1.22529	0.111964	0.724443	KDM6B	NA	1.66053	0.675022	KDM6B	1.29839
ENSG00000121774	KHDRBS1	1.15906	-0.0497095	1	1.19917	KHDRBS1	1.23902	-0.181632	1	1.40388	KHDRBS1	NA	1.19904	1.30153	KHDRBS1	-0.115671
ENSG00000170759	KIF5B	1.07561	-0.112317	1	1.16251	KIF5B	1.13023	-0.244195	1	1.33797	KIF5B	NA	1.10292	1.25024	KIF5B	-0.178256
ENSG00000155090	KLF10	1.98431	0.799453	0.688819	1.13767	KLF10	2.06101	0.949217	0.485419	1.06416	KLF10	NA	2.02266	1.10092	KLF10	0.874335
ENSG00000169926	KLF13	1.49751	0.266942	1	1.24293	KLF13	1.24507	-0.0538416	1	1.29107	KLF13	NA	1.37129	1.267	KLF13	0.10655
ENSG00000127528	KLF2	6.38874	0.463572	1	4.61928	KLF2	4.72038	-0.191852	1	5.36899	KLF2	NA	5.55456	4.99414	KLF2	0.13586
ENSG00000109787	KLF3	1.11733	-0.106648	1	1.20272	KLF3	1.01539	-0.670358	1	1.61621	KLF3	NA	1.06636	1.40946	KLF3	-0.388503
ENSG00000136826	KLF4	6.18475	1.30972	0.0145913	2.48703	KLF4	5.51214	1.04425	0.34896	2.66073	KLF4	NA	5.84845	2.57388	KLF4	1.17698
ENSG00000067082	KLF6	17.9562	1.12178	0.0646994	8.22389	KLF6	12.5957	0.780841	0.858684	7.2945	KLF6	NA	15.276	7.75919	KLF6	0.951313
ENSG00000005483	KMT2E	1.26569	-0.0392448	1	1.29969	KMT2E	1.2088	0.00108621	1	1.20677	KMT2E	NA	1.23725	1.25323	KMT2E	-0.0190793
ENSG00000186395	KRT10	0.98752	-0.0885617	1	1.05016	KRT10	0.924734	-0.431584	1	1.24797	KRT10	NA	0.956127	1.14906	KRT10	-0.260073
ENSG00000163463	KRTCAP2	1.12197	-0.201934	1	1.29023	KRTCAP2	1.26924	-0.251249	1	1.5091	KRTCAP2	NA	1.19561	1.39966	KRTCAP2	-0.226591
ENSG00000126777	KTN1	1.30742	-0.21576	1	1.51729	KTN1	1.23902	-0.335262	1	1.5617	KTN1	NA	1.27322	1.5395	KTN1	-0.275511
ENSG00000149357	LAMTOR1	1.33524	-0.16056	1	1.49127	LAMTOR1	1.92804	0.0953548	1	1.80002	LAMTOR1	NA	1.63164	1.64564	LAMTOR1	-0.0326024
ENSG00000188186	LAMTOR4	2.75393	-0.0616071	1	2.86784	LAMTOR4	3.85608	0.200874	1	3.34144	LAMTOR4	NA	3.30501	3.10464	LAMTOR4	0.0696333
ENSG00000162511	LAPTM5	6.56029	0.163321	1	5.84092	LAPTM5	7.83304	0.456485	1	5.68146	LAPTM5	NA	7.19666	5.76119	LAPTM5	0.309903
ENSG00000136167	LCP1	6.76892	-0.129041	1	7.38069	LCP1	7.99623	-0.210053	1	9.20606	LCP1	NA	7.38257	8.29337	LCP1	-0.169547
ENSG00000043462	LCP2	1.32597	0.325174	1	1.05726	LCP2	1.59562	0.31104	1	1.28346	LCP2	NA	1.46079	1.17036	LCP2	0.318107
ENSG00000134333	LDHA	1.6505	0.541909	1	1.13176	LDHA	1.42034	-0.712918	1	2.32481	LDHA	NA	1.53542	1.72828	LDHA	-0.0855045
ENSG00000111716	LDHB	1.81277	0.00896812	1	1.79875	LDHB	1.16045	-1.31612	0.678533	2.88826	LDHB	NA	1.48661	2.34351	LDHB	-0.653575
ENSG00000104660	LEPROTL1	0.992156	-0.120267	1	1.07854	LEPROTL1	0.82803	-0.579556	1	1.23909	LEPROTL1	NA	0.910093	1.15882	LEPROTL1	-0.349912
ENSG00000100097	LGALS1	6.71792	0.0127778	1	6.63919	LGALS1	8.40118	0.365588	1	6.48956	LGALS1	NA	7.55955	6.56437	LGALS1	0.189183
ENSG00000100079	LGALS2	1.55314	0.173453	1	1.37538	LGALS2	5.37917	0.245205	1	4.51842	LGALS2	NA	3.46616	2.9469	LGALS2	0.209329
ENSG00000131981	LGALS3	2.51748	0.00362521	1	2.50596	LGALS3	3.17311	0.334702	1	2.50671	LGALS3	NA	2.84529	2.50633	LGALS3	0.169164
ENSG00000131042	LILRB2	1.33524	0.0761938	1	1.2654	LILRB2	1.73463	0.285608	1	1.41973	LILRB2	NA	1.53494	1.34256	LILRB2	0.180901
ENSG00000136490	LIMD2	2.36912	0.049385	1	2.28481	LIMD2	2.10332	-0.271648	1	2.53206	LIMD2	NA	2.23622	2.40844	LIMD2	-0.111131
ENSG00000169756	LIMS1	0.815979	-0.342817	1	1.03597	LIMS1	0.97913	-0.566164	1	1.45015	LIMS1	NA	0.897555	1.24306	LIMS1	-0.45449
ENSG00000272888	LINC01578	3.25928	0.574474	1	2.1831	LINC01578	2.9253	0.419677	1	2.17903	LINC01578	NA	3.09229	2.18107	LINC01578	0.497076
ENSG00000231721	LINC-PINT	1.47896	0.511506	1	1.03597	LINC-PINT	1.10605	0.314872	1	0.888599	LINC-PINT	NA	1.29251	0.962284	LINC-PINT	0.413189
ENSG00000189067	LITAF	1.42796	0.131565	1	1.30206	LITAF	0.960998	-0.0986861	1	1.0293	LITAF	NA	1.19448	1.16568	LITAF	0.0164397
ENSG00000160789	LMNA	1.22397	1.41595	0.0286648	0.457671	LMNA	1.25111	1.15815	0.253363	0.559653	LMNA	NA	1.23754	0.508662	LMNA	1.28705
ENSG00000175489	LRRC25	0.639802	-0.719179	1	1.05607	LRRC25	1.14232	0.223943	1	0.977332	LRRC25	NA	0.89106	1.0167	LRRC25	-0.247618
ENSG00000124831	LRRFIP1	4.22362	-0.0890812	1	4.48092	LRRFIP1	4.4907	-0.0550257	1	4.64581	LRRFIP1	NA	4.35716	4.56337	LRRFIP1	-0.0720534
ENSG00000188906	LRRK2	0.917976	-0.353014	1	1.17315	LRRK2	1.19067	-0.250447	1	1.41529	LRRK2	NA	1.05432	1.29422	LRRK2	-0.301731
ENSG00000130332	LSM7	1.05243	-0.172643	1	1.18616	LSM7	1.39012	-0.296032	1	1.70431	LSM7	NA	1.22128	1.44524	LSM7	-0.234337
ENSG00000130592	LSP1	3.06456	-0.0916619	1	3.2581	LSP1	2.56871	0.0708013	1	2.43763	LSP1	NA	2.81663	2.84786	LSP1	-0.0104303
ENSG00000204482	LST1	7.94652	-0.0500924	1	8.2026	LST1	9.9001	0.15996	1	8.81817	LST1	NA	8.92331	8.51039	LST1	0.054934
ENSG00000111144	LTA4H	1.09879	-0.134938	1	1.20626	LTA4H	2.17585	0.137838	1	1.97178	LTA4H	NA	1.63732	1.58902	LTA4H	0.00145
ENSG00000227507	LTB	2.78175	-0.580434	1	4.15097	LTB	1.57144	-1.06633	1	3.28503	LTB	NA	2.1766	3.718	LTB	-0.823384
ENSG00000248323	LUCAT1	1.08024	1.47882	0.0134884	0.386714	LUCAT1	1.23902	1.92649	0.00105963	0.325144	LUCAT1	NA	1.15963	0.355929	LUCAT1	1.70265
ENSG00000160932	LY6E	1.30278	0.144113	1	1.17788	LY6E	2.42365	-0.22746	1	2.82869	LY6E	NA	1.86322	2.00328	LY6E	-0.0416736
ENSG00000254087	LYN	2.05386	-0.0716721	1	2.15472	LYN	1.99452	-0.201086	1	2.28678	LYN	NA	2.02419	2.22075	LYN	-0.136379
ENSG00000143669	LYST	1.62732	-0.0961579	1	1.73726	LYST	1.80112	0.1999	1	1.56424	LYST	NA	1.71422	1.65075	LYST	0.0518712
ENSG00000090382	LYZ	64.1332	-0.0372704	1	65.5889	LYZ	95.5377	0.51112	1	66.6798	LYZ	NA	79.8355	66.1343	LYZ	0.236925
ENSG00000003056	M6PR	1.15442	-0.250599	1	1.37301	M6PR	1.29342	-0.311119	1	1.6029	M6PR	NA	1.22392	1.48796	M6PR	-0.280859
ENSG00000127603	MACF1	0.83916	-0.548562	1	1.22873	MACF1	0.94891	-0.305478	1	1.17318	MACF1	NA	0.894035	1.20096	MACF1	-0.42702
ENSG00000204103	MAFB	2.95329	-0.10782	1	3.17531	MAFB	3.06432	-0.214338	1	3.54235	MAFB	NA	3.0088	3.35883	MAFB	-0.161079
ENSG00000251562	MALAT1	228.989	-0.105078	1	245.447	MALAT1	175.591	0.00116511	1	174.511	MALAT1	NA	202.29	209.979	MALAT1	-0.0519564
ENSG00000140941	MAP1LC3B	2.29958	1.04967	0.12384	1.10811	MAP1LC3B	2.91322	1.03737	0.28058	1.41403	MAP1LC3B	NA	2.6064	1.26107	MAP1LC3B	1.04352
ENSG00000095015	MAP3K1	0.811343	-0.407447	1	1.07736	MAP3K1	0.942866	-0.220489	1	1.09902	MAP3K1	NA	0.877105	1.08819	MAP3K1	-0.313968
ENSG00000169967	MAP3K2	1.12197	0.0915418	1	1.05253	MAP3K2	0.88847	-0.250569	1	1.05783	MAP3K2	NA	1.00522	1.05518	MAP3K2	-0.0795137
ENSG00000107968	MAP3K8	1.50214	1.05528	0.164764	0.721394	MAP3K8	1.44452	0.529533	1	0.998882	MAP3K8	NA	1.47333	0.860138	MAP3K8	0.792406
ENSG00000277443	MARCKS	5.01642	0.562006	1	3.38819	MARCKS	4.92587	0.265862	1	4.07919	MARCKS	NA	4.97114	3.73369	MARCKS	0.413934
ENSG00000134046	MBD2	1.03388	-0.0579414	1	1.07618	MBD2	1.3599	-0.227108	1	1.58959	MBD2	NA	1.19689	1.33288	MBD2	-0.142525
ENSG00000152601	MBNL1	3.41228	-0.029087	1	3.47333	MBNL1	3.30003	-0.0502368	1	3.40418	MBNL1	NA	3.35615	3.43876	MBNL1	-0.0396619
ENSG00000143384	MCL1	7.09809	0.242575	1	5.98165	MCL1	6.9627	0.291535	1	5.66244	MCL1	NA	7.0304	5.82205	MCL1	0.267055
ENSG00000123066	MED13L	1.13124	-0.293338	1	1.38602	MED13L	1.3176	0.0175818	1	1.29994	MED13L	NA	1.22442	1.34298	MED13L	-0.137878
ENSG00000106780	MEGF9	0.87625	-0.399299	1	1.1566	MEGF9	1.0577	-0.0581709	1	1.10092	MEGF9	NA	0.966976	1.12876	MEGF9	-0.228735
ENSG00000197006	METTL9	1.22397	-0.0834883	1	1.29614	METTL9	1.4687	0.22798	1	1.25177	METTL9	NA	1.34633	1.27396	METTL9	0.0722458
ENSG00000131446	MGAT1	0.964339	-0.164258	1	1.08091	MGAT1	1.21485	0.158987	1	1.08698	MGAT1	NA	1.08959	1.08394	MGAT1	-0.00263522
ENSG00000173436	MICOS10	1.38624	-0.0542838	1	1.43806	MICOS10	1.71046	-0.314158	1	2.12199	MICOS10	NA	1.54835	1.78002	MICOS10	-0.184221
ENSG00000167470	MIDN	2.18831	0.160836	1	1.95368	MIDN	2.27255	0.514588	1	1.58579	MIDN	NA	2.23043	1.76973	MIDN	0.337712
ENSG00000240972	MIF	2.92083	-0.00395592	1	2.92224	MIF	2.45387	-0.796527	1	4.24905	MIF	NA	2.68735	3.58564	MIF	-0.400241
ENSG00000129534	MIS18BP1	0.922613	-0.203914	1	1.06317	MIS18BP1	1.19671	-0.183182	1	1.35762	MIS18BP1	NA	1.05966	1.21039	MIS18BP1	-0.193548
ENSG00000163563	MNDA	4.28853	-0.292212	1	5.23779	MNDA	7.08359	0.211276	1	6.09026	MNDA	NA	5.68606	5.66403	MNDA	-0.0404677
ENSG00000114978	MOB1A	1.92404	-0.187639	1	2.18783	MOB1A	2.45991	-0.0419668	1	2.52446	MOB1A	NA	2.19198	2.35615	MOB1A	-0.114803
ENSG00000185787	MORF4L1	2.47575	0.229315	1	2.10742	MORF4L1	2.45387	-0.0095754	1	2.46234	MORF4L1	NA	2.46481	2.28488	MORF4L1	0.10987
ENSG00000197629	MPEG1	2.38303	-0.357037	1	3.04641	MPEG1	3.04014	0.00281375	1	3.02326	MPEG1	NA	2.71158	3.03484	MPEG1	-0.177112
ENSG00000183617	MRPL54	1.02925	0.0980258	1	0.961464	MRPL54	1.1121	-0.273538	1	1.34367	MRPL54	NA	1.07067	1.15257	MRPL54	-0.0877559
ENSG00000110077	MS4A6A	2.53139	-0.193621	1	2.88912	MS4A6A	3.433	0.285455	1	2.80587	MS4A6A	NA	2.98219	2.8475	MS4A6A	0.0459173
ENSG00000166927	MS4A7	1.61341	-0.340958	1	2.04119	MS4A7	1.57749	0.140121	1	1.4286	MS4A7	NA	1.59545	1.7349	MS4A7	-0.100419
ENSG00000125148	MT2A	1.72932	0.284087	1	1.41795	MT2A	2.49013	-0.373869	1	3.21658	MT2A	NA	2.10973	2.31726	MT2A	-0.0448909
ENSG00000198899	MT-ATP6	73.0765	-0.260207	1	87.2236	MT-ATP6	79.4727	-0.283807	1	96.2368	MT-ATP6	NA	76.2746	91.7302	MT-ATP6	-0.272007
ENSG00000228253	MT-ATP8	2.5453	-0.244718	1	3.00975	MT-ATP8	1.98848	-0.257276	1	2.37044	MT-ATP8	NA	2.26689	2.6901	MT-ATP8	-0.250997
ENSG00000198804	MT-CO1	95.4788	-0.0991318	1	101.922	MT-CO1	100.977	-0.0925378	1	107.093	MT-CO1	NA	98.2281	104.508	MT-CO1	-0.0958348
ENSG00000198712	MT-CO2	77.059	-0.115035	1	83.172	MT-CO2	83.9393	-0.347888	1	106.262	MT-CO2	NA	80.4991	94.7168	MT-CO2	-0.231462
ENSG00000198938	MT-CO3	69.8543	-0.235835	1	81.9811	MT-CO3	79.5997	-0.394856	1	104.103	MT-CO3	NA	74.727	93.042	MT-CO3	-0.315345
ENSG00000198727	MT-CYB	40.2194	-0.23932	1	47.3175	MT-CYB	35.2487	-0.420073	1	46.9164	MT-CYB	NA	37.7341	47.1169	MT-CYB	-0.329697
ENSG00000147649	MTDH	2.37376	-0.0965902	1	2.53316	MTDH	2.3753	-0.28145	1	2.87812	MTDH	NA	2.37453	2.70564	MTDH	-0.18902
ENSG00000198888	MT-ND1	45.1663	-0.205016	1	51.8883	MT-ND1	50.1472	-0.0720873	1	52.4387	MT-ND1	NA	47.6567	52.1635	MT-ND1	-0.138552
ENSG00000198763	MT-ND2	38.0728	-0.156435	1	42.2914	MT-ND2	35.6839	-0.103306	1	38.1324	MT-ND2	NA	36.8784	40.2119	MT-ND2	-0.129871
ENSG00000198840	MT-ND3	52.983	-0.35468	1	67.5213	MT-ND3	43.3477	-0.14482	1	47.6731	MT-ND3	NA	48.1653	57.5972	MT-ND3	-0.24975
ENSG00000198886	MT-ND4	48.2679	-0.232058	1	56.5005	MT-ND4	50.5401	-0.150965	1	55.8195	MT-ND4	NA	49.404	56.16	MT-ND4	-0.191511
ENSG00000212907	MT-ND4L	5.00251	0.0467061	1	4.82979	MT-ND4L	4.21268	-0.0301145	1	4.28391	MT-ND4L	NA	4.60759	4.55685	MT-ND4L	0.00829582
ENSG00000198786	MT-ND5	17.7244	-0.136201	1	19.4161	MT-ND5	14.56	-0.126383	1	15.8135	MT-ND5	NA	16.1422	17.6148	MT-ND5	-0.131292
ENSG00000105887	MTPN	2.13731	-0.264389	1	2.56272	MTPN	2.88904	-0.142255	1	3.17728	MTPN	NA	2.51317	2.87	MTPN	-0.203322
ENSG00000269028	MTRNR2L12	6.04103	-0.0703144	1	6.32461	MTRNR2L12	7.09567	0.0495921	1	6.82421	MTRNR2L12	NA	6.56835	6.57441	MTRNR2L12	-0.0103611
ENSG00000255823	MTRNR2L8	12.9444	0.0657126	1	12.3287	MTRNR2L8	1.05166	0.312037	1	0.846768	MTRNR2L8	NA	6.99803	6.58775	MTRNR2L8	0.188875
ENSG00000179820	MYADM	2.97647	0.312405	1	2.39124	MYADM	2.79838	0.295833	1	2.27157	MYADM	NA	2.88742	2.33141	MYADM	0.304119
ENSG00000005810	MYCBP2	1.40015	-0.203385	1	1.61072	MYCBP2	1.57749	0.0430186	1	1.52811	MYCBP2	NA	1.48882	1.56941	MYCBP2	-0.0801832
ENSG00000101608	MYL12A	3.89908	-0.226955	1	4.55188	MYL12A	4.49675	-0.186453	1	5.09582	MYL12A	NA	4.19791	4.82385	MYL12A	-0.206704
ENSG00000092841	MYL6	7.33917	-0.078604	1	7.72719	MYL6	8.72151	-0.229809	1	10.179	MYL6	NA	8.03034	8.95307	MYL6	-0.154207
ENSG00000142347	MYO1F	1.62732	-0.430205	1	2.1902	MYO1F	2.21211	0.120939	1	2.02819	MYO1F	NA	1.91972	2.10919	MYO1F	-0.154633
ENSG00000136286	MYO1G	1.16833	-0.255567	1	1.3943	MYO1G	1.40221	0.151243	1	1.26064	MYO1G	NA	1.28527	1.32747	MYO1G	-0.0521617
ENSG00000152082	MZT2B	1.69223	0.125259	1	1.54922	MZT2B	1.4687	-0.513214	1	2.09283	MZT2B	NA	1.58046	1.82103	MZT2B	-0.193978
ENSG00000244754	N4BP2L2	1.16833	-0.502207	1	1.65448	N4BP2L2	1.24507	-0.139054	1	1.36966	N4BP2L2	NA	1.2067	1.51207	N4BP2L2	-0.32063
ENSG00000196531	NACA	15.3877	0.00878997	1	15.2451	NACA	15.2974	-0.110607	1	16.4334	NACA	NA	15.3425	15.8392	NACA	-0.0509087
ENSG00000105835	NAMPT	5.14623	0.176012	1	4.54242	NAMPT	5.73577	0.440861	1	4.20658	NAMPT	NA	5.441	4.3745	NAMPT	0.308436
ENSG00000187109	NAP1L1	4.97933	0.117641	1	4.57671	NAP1L1	4.36982	-0.250135	1	5.17568	NAP1L1	NA	4.67457	4.87619	NAP1L1	-0.0662468
ENSG00000158517	NCF1	2.19294	0.184098	1	1.92648	NCF1	4.47861	0.247312	1	3.75721	NCF1	NA	3.33578	2.84185	NCF1	0.215705
ENSG00000116701	NCF2	2.09558	-0.239909	1	2.47048	NCF2	2.73794	0.113606	1	2.52192	NCF2	NA	2.41676	2.4962	NCF2	-0.0631518
ENSG00000123338	NCKAP1L	1.09415	-0.211335	1	1.26658	NCKAP1L	1.24507	-0.0957022	1	1.3291	NCKAP1L	NA	1.16961	1.29784	NCKAP1L	-0.153519
ENSG00000115053	NCL	3.26855	0.1309	1	2.97782	NCL	2.56266	-0.934838	1	4.88349	NCL	NA	2.91561	3.93066	NCL	-0.401969
ENSG00000266412	NCOA4	1.23324	-0.290706	1	1.50783	NCOA4	1.52309	-0.111247	1	1.6422	NCOA4	NA	1.37817	1.57501	NCOA4	-0.200976
ENSG00000141027	NCOR1	0.848433	-0.251894	1	1.01113	NCOR1	0.930778	-0.1058	1	1.00205	NCOR1	NA	0.889605	1.00659	NCOR1	-0.178847
ENSG00000125356	NDUFA1	1.61805	-0.223927	1	1.88745	NDUFA1	2.39947	0.069656	1	2.27917	NDUFA1	NA	2.00876	2.08331	NDUFA1	-0.0771353
ENSG00000174886	NDUFA11	1.47896	-0.0618951	1	1.54213	NDUFA11	2.00057	-0.0544257	1	2.07192	NDUFA11	NA	1.73977	1.80702	NDUFA11	-0.0581604
ENSG00000186010	NDUFA13	2.2254	-0.0489085	1	2.29782	NDUFA13	2.85882	-0.157393	1	3.17728	NDUFA13	NA	2.54211	2.73755	NDUFA13	-0.103151
ENSG00000131495	NDUFA2	1.08952	-0.228162	1	1.27604	NDUFA2	1.37199	-0.119331	1	1.48818	NDUFA2	NA	1.23075	1.38211	NDUFA2	-0.173746
ENSG00000189043	NDUFA4	2.30421	0.0510315	1	2.21976	NDUFA4	3.11267	-0.09989	1	3.32369	NDUFA4	NA	2.70844	2.77173	NDUFA4	-0.0244293
ENSG00000183648	NDUFB1	1.13124	-0.16344	1	1.26658	NDUFB1	1.45661	-0.087601	1	1.54522	NDUFB1	NA	1.29393	1.4059	NDUFB1	-0.125521
ENSG00000140990	NDUFB10	1.08024	-0.127965	1	1.18025	NDUFB10	1.3176	-0.480445	1	1.83614	NDUFB10	NA	1.19892	1.50819	NDUFB10	-0.304205
ENSG00000147123	NDUFB11	1.76641	0.166229	1	1.57169	NDUFB11	1.50496	-0.258248	1	1.79685	NDUFB11	NA	1.63568	1.68427	NDUFB11	-0.0460093
ENSG00000090266	NDUFB2	1.60414	-0.232728	1	1.88272	NDUFB2	2.38134	-0.116301	1	2.57326	NDUFB2	NA	1.99274	2.22799	NDUFB2	-0.174514
ENSG00000065518	NDUFB4	0.968975	-0.0746311	1	1.02059	NDUFB4	1.19067	-0.180316	1	1.34811	NDUFB4	NA	1.07982	1.18435	NDUFB4	-0.127474
ENSG00000099795	NDUFB7	1.12197	-0.184656	1	1.27486	NDUFB7	1.60166	-0.0935705	1	1.70558	NDUFB7	NA	1.36182	1.49022	NDUFB7	-0.139113
ENSG00000166136	NDUFB8	0.968975	-0.28841	1	1.1838	NDUFB8	1.45661	-0.316317	1	1.81079	NDUFB8	NA	1.21279	1.49729	NDUFB8	-0.302364
ENSG00000151366	NDUFC2	0.98752	-0.179743	1	1.11875	NDUFC2	1.40221	-0.246656	1	1.66121	NDUFC2	NA	1.19487	1.38998	NDUFC2	-0.213199
ENSG00000168653	NDUFS5	1.75714	0.00253679	1	1.75145	NDUFS5	1.53518	-0.305001	1	1.89318	NDUFS5	NA	1.64616	1.82232	NDUFS5	-0.151232
ENSG00000145494	NDUFS6	1.08952	-0.159775	1	1.21691	NDUFS6	1.60166	-0.209872	1	1.84882	NDUFS6	NA	1.34559	1.53286	NDUFS6	-0.184823
ENSG00000245532	NEAT1	26.7187	-0.0634095	1	27.8269	NEAT1	36.1009	0.0545353	1	34.5799	NEAT1	NA	31.4098	31.2034	NEAT1	-0.00443709
ENSG00000129559	NEDD8	1.57169	0.0422465	1	1.52439	NEDD8	1.74672	-0.280545	1	2.11692	NEDD8	NA	1.6592	1.82065	NEDD8	-0.119149
ENSG00000100906	NFKBIA	12.1516	1.37154	0.00510188	4.68078	NFKBIA	15.3276	1.15577	0.178034	6.84449	NFKBIA	NA	13.7396	5.76264	NFKBIA	1.26366
ENSG00000144802	NFKBIZ	3.74609	1.14219	0.0620855	1.69232	NFKBIZ	4.07971	1.24988	0.0907633	1.70811	NFKBIZ	NA	3.9129	1.70022	NFKBIZ	1.19604
ENSG00000100503	NIN	0.936521	-0.209431	1	1.08327	NIN	1.02748	-0.0627558	1	1.07304	NIN	NA	0.982002	1.07816	NIN	-0.136093
ENSG00000131669	NINJ1	1.18224	0.813726	0.639355	0.671724	NINJ1	1.16045	0.409707	1	0.872754	NINJ1	NA	1.17135	0.772239	NINJ1	0.611716
ENSG00000164190	NIPBL	0.890159	-0.272839	1	1.07618	NIPBL	0.852206	-0.335962	1	1.07684	NIPBL	NA	0.871182	1.07651	NIPBL	-0.304401
ENSG00000105374	NKG7	1.13124	-0.832061	1	2.01399	NKG7	0.791766	-1.01777	1	1.60607	NKG7	NA	0.961505	1.81003	NKG7	-0.924913
ENSG00000114857	NKTR	1.13588	0.0366202	1	1.10693	NKTR	0.936822	-0.273119	1	1.13262	NKTR	NA	1.03635	1.11977	NKTR	-0.118249
ENSG00000162711	NLRP3	1.3306	0.827597	0.669136	0.748594	NLRP3	1.17254	0.395559	1	0.8905	NLRP3	NA	1.25157	0.819547	NLRP3	0.611578
ENSG00000243678	NME2	3.75536	0.0923506	1	3.51354	NME2	4.36378	-0.358678	1	5.57244	NME2	NA	4.05957	4.54299	NME2	-0.133164
ENSG00000225921	NOL7	1.01997	-0.0947095	1	1.08919	NOL7	1.14232	-0.145984	1	1.26318	NOL7	NA	1.08115	1.17618	NOL7	-0.120347
ENSG00000182117	NOP10	1.02461	-0.0597522	1	1.0679	NOP10	1.52309	0.00158918	1	1.5186	NOP10	NA	1.27385	1.29325	NOP10	-0.0290815
ENSG00000105373	NOP53	2.48039	-0.208691	1	2.86074	NOP53	2.24233	-0.0173438	1	2.26269	NOP53	NA	2.36136	2.56172	NOP53	-0.113018
ENSG00000260032	NORAD	1.14979	0.104239	1	1.06908	NORAD	1.08792	0.0979973	1	1.01599	NORAD	NA	1.11886	1.04254	NORAD	0.101118
ENSG00000142546	NOSIP	1.04779	-0.0147955	1	1.05844	NOSIP	0.719238	-1.01742	1	1.45966	NOSIP	NA	0.883514	1.25905	NOSIP	-0.51611
ENSG00000119655	NPC2	3.25928	0.118242	1	2.99556	NPC2	4.1885	0.125264	1	3.8244	NPC2	NA	3.72389	3.40998	NPC2	0.121753
ENSG00000181163	NPM1	4.30707	0.15777	1	3.85059	NPM1	3.72916	-0.798784	1	6.46231	NPM1	NA	4.01811	5.15645	NPM1	-0.320507
ENSG00000153234	NR4A2	1.91013	1.00496	0.204521	0.949638	NR4A2	1.78298	1.04567	0.316773	0.861345	NR4A2	NA	1.84656	0.905492	NR4A2	1.02531
ENSG00000164346	NSA2	2.1744	0.1473	1	1.95959	NSA2	2.11541	0.0378237	1	2.05481	NSA2	NA	2.1449	2.0072	NSA2	0.0925616
ENSG00000147548	NSD3	1.00143	0.10551	1	0.930716	NSD3	0.815942	-0.292636	1	1.00078	NSD3	NA	0.908685	0.96575	NSD3	-0.0935629
ENSG00000069275	NUCKS1	1.0617	-0.191314	1	1.21218	NUCKS1	0.785722	-1.13618	0.858684	1.7303	NUCKS1	NA	0.923711	1.47124	NUCKS1	-0.663747
ENSG00000108256	NUFIP2	1.19615	0.321041	1	0.956734	NUFIP2	1.19067	0.377115	1	0.915853	NUFIP2	NA	1.19341	0.936293	NUFIP2	0.349078
ENSG00000126883	NUP214	1.14979	-0.0866117	1	1.22046	NUP214	1.29946	0.144072	1	1.17445	NUP214	NA	1.22463	1.19745	NUP214	0.02873
ENSG00000104904	OAZ1	10.5428	-0.049129	1	10.8741	OAZ1	13.7743	0.0558546	1	13.1851	OAZ1	NA	12.1586	12.0296	OAZ1	0.00336279
ENSG00000119900	OGFRL1	1.39551	-0.622927	1	2.14762	OGFRL1	1.30551	-0.458405	1	1.79178	OGFRL1	NA	1.35051	1.9697	OGFRL1	-0.540666
ENSG00000091039	OSBPL8	1.41405	-0.323496	1	1.76801	OSBPL8	1.65002	-0.254876	1	1.96481	OSBPL8	NA	1.53204	1.86641	OSBPL8	-0.289186
ENSG00000228474	OST4	2.52212	-0.288727	1	3.07479	OST4	2.87695	-0.111278	1	3.09679	OST4	NA	2.69953	3.08579	OST4	-0.200003
ENSG00000165312	OTUD1	2.50821	1.73075	0.000182449	0.753324	OTUD1	1.95826	1.79062	0.000964124	0.564089	OTUD1	NA	2.23323	0.658707	OTUD1	1.76069
ENSG00000170515	PA2G4	1.00607	-0.0504396	1	1.04188	PA2G4	1.08792	-0.588259	1	1.63522	PA2G4	NA	1.04699	1.33855	PA2G4	-0.319349
ENSG00000070756	PABPC1	11.8085	0.107952	1	10.9226	PABPC1	11.532	0.240235	1	9.71501	PABPC1	NA	11.6702	10.3188	PABPC1	0.174094
ENSG00000090621	PABPC4	1.60414	0.34952	1	1.25712	PABPC4	1.08792	0.0668555	1	1.03818	PABPC4	NA	1.34603	1.14765	PABPC4	0.208188
ENSG00000120727	PAIP2	1.3306	-0.108428	1	1.43333	PAIP2	1.68024	0.0739622	1	1.59276	PAIP2	NA	1.50542	1.51304	PAIP2	-0.0172329
ENSG00000180370	PAK2	1.95186	-0.142613	1	2.15117	PAK2	2.12749	-0.093786	1	2.26396	PAK2	NA	2.03968	2.20757	PAK2	-0.118199
ENSG00000090060	PAPOLA	1.34451	-0.054907	1	1.39548	PAPOLA	1.45056	-0.186906	1	1.64853	PAPOLA	NA	1.39754	1.52201	PAPOLA	-0.120907
ENSG00000116288	PARK7	1.59487	-0.117264	1	1.7278	PARK7	1.93408	-0.36754	1	2.48896	PARK7	NA	1.76448	2.10838	PARK7	-0.242402
ENSG00000169564	PCBP1	2.42939	-0.279745	1	2.94352	PCBP1	2.66541	-0.244356	1	3.14686	PCBP1	NA	2.5474	3.04519	PCBP1	-0.262051
ENSG00000197111	PCBP2	2.47112	-0.187005	1	2.80752	PCBP2	2.65332	-0.0428159	1	2.72411	PCBP2	NA	2.56222	2.76581	PCBP2	-0.11491
ENSG00000247774	PCED1B-AS1	1.02925	-0.227443	1	1.20508	PCED1B-AS1	0.531873	-0.99719	1	1.06733	PCED1B-AS1	NA	0.78056	1.13621	PCED1B-AS1	-0.612316
ENSG00000167004	PDIA3	1.72005	0.158656	1	1.53858	PDIA3	2.18189	-0.160683	1	2.43192	PDIA3	NA	1.95097	1.98525	PDIA3	-0.00101366
ENSG00000261371	PECAM1	1.52069	-0.112914	1	1.64265	PECAM1	1.60166	0.111685	1	1.47931	PECAM1	NA	1.56118	1.56098	PECAM1	-0.00061454
ENSG00000229833	PET100	1.07561	-0.157067	1	1.19917	PET100	1.23298	0.177736	1	1.08888	PET100	NA	1.15429	1.14403	PET100	0.0103346
ENSG00000123349	PFDN5	9.30494	0.0291618	1	9.09074	PFDN5	10.8551	0.163778	1	9.64276	PFDN5	NA	10.08	9.36675	PFDN5	0.0964698
ENSG00000102144	PGK1	2.04458	-0.000138894	1	2.04119	PGK1	2.3209	-0.16638	1	2.59671	PGK1	NA	2.18274	2.31895	PGK1	-0.0832594
ENSG00000130313	PGLS	1.4326	-0.0490354	1	1.48063	PGLS	1.95826	-0.0326037	1	1.99776	PGLS	NA	1.69543	1.7392	PGLS	-0.0408196
ENSG00000073921	PICALM	0.917976	-0.302751	1	1.13294	PICALM	1.19671	0.108271	1	1.10916	PICALM	NA	1.05735	1.12105	PICALM	-0.0972402
ENSG00000155629	PIK3AP1	0.964339	-0.0613396	1	1.0064	PIK3AP1	1.06375	0.0188575	1	1.04959	PIK3AP1	NA	1.01404	1.02799	PIK3AP1	-0.0212411
ENSG00000198961	PJA2	0.936521	-0.14344	1	1.03479	PJA2	1.01539	-0.127474	1	1.10916	PJA2	NA	0.975958	1.07198	PJA2	-0.135457
ENSG00000067225	PKM	1.71077	-0.0427357	1	1.75973	PKM	2.3209	0.00698173	1	2.30262	PKM	NA	2.01584	2.03118	PKM	-0.017877
ENSG00000145287	PLAC8	1.51142	-0.152517	1	1.67813	PLAC8	1.55936	-0.562143	1	2.29819	PLAC8	NA	1.53539	1.98816	PLAC8	-0.35733
ENSG00000011422	PLAUR	2.93938	0.916874	0.367061	1.55277	PLAUR	3.25772	0.842645	0.68981	1.80952	PLAUR	NA	3.09855	1.68115	PLAUR	0.87976
ENSG00000197943	PLCG2	2.15122	0.281168	1	1.76682	PLCG2	2.32695	0.738062	0.869175	1.39058	PLCG2	NA	2.23908	1.5787	PLCG2	0.509615
ENSG00000115956	PLEK	3.73681	0.342245	1	2.93998	PLEK	4.65994	0.551509	1	3.16587	PLEK	NA	4.19837	3.05292	PLEK	0.446877
ENSG00000023902	PLEKHO1	1.58096	-0.236356	1	1.86025	PLEKHO1	2.56266	-0.0492488	1	2.64298	PLEKHO1	NA	2.07181	2.25161	PLEKHO1	-0.142803
ENSG00000147872	PLIN2	1.35842	0.683884	1	0.844385	PLIN2	1.0577	0.84706	0.748163	0.58754	PLIN2	NA	1.20806	0.715963	PLIN2	0.765472
ENSG00000173846	PLK3	1.01997	0.501248	1	0.720211	PLK3	1.28133	0.57944	1	0.856275	PLK3	NA	1.15065	0.788243	PLK3	0.540344
ENSG00000120594	PLXDC2	0.927249	-0.300309	1	1.1424	PLXDC2	1.02748	0.0441594	1	0.996346	PLXDC2	NA	0.977366	1.06938	PLXDC2	-0.128075
ENSG00000141682	PMAIP1	1.67368	1.4242	0.00657126	0.622054	PMAIP1	2.19398	1.09252	0.243685	1.0255	PMAIP1	NA	1.93383	0.823778	PMAIP1	1.25836
ENSG00000132424	PNISR	2.23931	-0.0159927	1	2.25997	PNISR	2.00661	-0.108875	1	2.15812	PNISR	NA	2.12296	2.20904	PNISR	-0.0624336
ENSG00000100941	PNN	1.55314	0.340128	1	1.22519	PNN	1.17858	-0.148809	1	1.30564	PNN	NA	1.36586	1.26542	PNN	0.0956595
ENSG00000146278	PNRC1	8.5446	0.710363	0.906982	5.20586	PNRC1	6.92644	0.618911	1	4.48926	PNRC1	NA	7.73552	4.84756	PNRC1	0.664637
ENSG00000186184	POLR1D	1.28888	0.0705415	1	1.22637	POLR1D	1.55936	-0.00436845	1	1.56107	POLR1D	NA	1.42412	1.39372	POLR1D	0.0330865
ENSG00000177700	POLR2L	1.48823	0.0741329	1	1.41204	POLR2L	1.7165	-0.127538	1	1.871	POLR2L	NA	1.60237	1.64152	POLR2L	-0.0267024
ENSG00000132963	POMP	1.34915	0.165732	1	1.20153	POMP	1.97639	-0.268358	1	2.37425	POMP	NA	1.66277	1.78789	POMP	-0.0513135
ENSG00000028277	POU2F2	1.77568	-0.449027	1	2.42081	POU2F2	2.16376	0.210868	1	1.86403	POU2F2	NA	1.96972	2.14242	POU2F2	-0.119079
ENSG00000125534	PPDPF	1.59023	0.13961	1	1.4416	PPDPF	1.70441	-0.355406	1	2.17586	PPDPF	NA	1.64732	1.80873	PPDPF	-0.107898
ENSG00000196262	PPIA	4.57597	0.0692802	1	4.34965	PPIA	4.35169	-0.675088	1	6.91992	PPIA	NA	4.46383	5.63478	PPIA	-0.302904
ENSG00000166794	PPIB	1.87768	-0.0940194	1	2.00098	PPIB	2.27859	-0.472629	1	3.15256	PPIB	NA	2.07814	2.57677	PPIB	-0.283324
ENSG00000108179	PPIF	1.73396	1.72886	0.000286144	0.521532	PPIF	2.2242	1.52516	0.0130233	0.770077	PPIF	NA	1.97908	0.645805	PPIF	1.62701
ENSG00000172531	PPP1CA	1.29815	-0.151045	1	1.44042	PPP1CA	1.57749	-0.441639	1	2.13847	PPP1CA	NA	1.43782	1.78945	PPP1CA	-0.296342
ENSG00000213639	PPP1CB	1.33524	0.0206987	1	1.31507	PPP1CB	1.10001	-0.297359	1	1.35128	PPP1CB	NA	1.21762	1.33317	PPP1CB	-0.13833
ENSG00000087074	PPP1R15A	6.93119	1.17473	0.0344355	3.0606	PPP1R15A	5.92918	0.952468	0.485237	3.04988	PPP1R15A	NA	6.43018	3.05524	PPP1R15A	1.0636
ENSG00000158615	PPP1R15B	1.78959	1.09663	0.0839937	0.834925	PPP1R15B	1.64397	1.17598	0.145154	0.72571	PPP1R15B	NA	1.71678	0.780317	PPP1R15B	1.1363
ENSG00000184203	PPP1R2	1.25642	0.127178	1	1.1495	PPP1R2	1.28738	0.0749359	1	1.22071	PPP1R2	NA	1.2719	1.18511	PPP1R2	0.101057
ENSG00000078304	PPP2R5C	1.2286	-0.253667	1	1.46407	PPP2R5C	0.840118	-0.653704	1	1.32339	PPP2R5C	NA	1.03436	1.39373	PPP2R5C	-0.453686
ENSG00000131238	PPT1	1.40478	-0.104604	1	1.50901	PPT1	1.55936	0.0874924	1	1.46473	PPT1	NA	1.48207	1.48687	PPT1	-0.00855599
ENSG00000117450	PRDX1	1.00607	-0.0223611	1	1.02178	PRDX1	1.32364	-0.584055	1	1.98192	PRDX1	NA	1.16485	1.50185	PRDX1	-0.303208
ENSG00000126432	PRDX5	1.05243	-0.000380693	1	1.05253	PRDX5	1.42639	-0.0349456	1	1.45903	PRDX5	NA	1.23941	1.25578	PRDX5	-0.0176632
ENSG00000117592	PRDX6	1.01534	0.263555	1	0.845568	PRDX6	1.10001	0.00308642	1	1.09712	PRDX6	NA	1.05767	0.971345	PRDX6	0.133321
ENSG00000169230	PRELID1	3.01356	0.0469096	1	2.91041	PRELID1	4.43026	-0.147269	1	4.88603	PRELID1	NA	3.72191	3.89822	PRELID1	-0.0501797
ENSG00000108946	PRKAR1A	0.630529	-0.775161	1	1.08209	PRKAR1A	0.76759	-0.456563	1	1.05529	PRKAR1A	NA	0.69906	1.06869	PRKAR1A	-0.615862
ENSG00000166501	PRKCB	0.964339	-0.522617	1	1.38602	PRKCB	1.29946	-0.100165	1	1.39121	PRKCB	NA	1.1319	1.38862	PRKCB	-0.311391
ENSG00000134186	PRPF38B	1.1637	0.225614	1	0.994577	PRPF38B	1.13023	0.323452	1	0.902543	PRPF38B	NA	1.14696	0.94856	PRPF38B	0.274533
ENSG00000196504	PRPF40A	0.931885	-0.282668	1	1.13413	PRPF40A	1.1121	-0.321041	1	1.38867	PRPF40A	NA	1.02199	1.2614	PRPF40A	-0.301855
ENSG00000112739	PRPF4B	1.20079	0.0473311	1	1.16133	PRPF4B	1.00331	-0.298464	1	1.23402	PRPF4B	NA	1.10205	1.19768	PRPF4B	-0.125566
ENSG00000205352	PRR13	1.63196	-0.0360311	1	1.67103	PRR13	1.83134	-0.105446	1	1.96544	PRR13	NA	1.73165	1.81824	PRR13	-0.0707384
ENSG00000117523	PRRC2C	2.79566	0.175128	1	2.47048	PRRC2C	2.07914	-0.246894	1	2.46044	PRRC2C	NA	2.4374	2.46546	PRRC2C	-0.0358826
ENSG00000197746	PSAP	10.0746	-0.116525	1	10.8883	PSAP	12.8858	0.207234	1	11.1062	PSAP	NA	11.4802	10.9973	PSAP	0.0453543
ENSG00000106588	PSMA2	1.04315	0.0857502	1	0.982751	PSMA2	1.43848	-0.480601	1	2.0041	PSMA2	NA	1.24082	1.49343	PSMA2	-0.197426
ENSG00000041357	PSMA4	1.15906	0.0503339	1	1.11875	PSMA4	1.88573	-0.411643	1	2.50227	PSMA4	NA	1.5224	1.81051	PSMA4	-0.180655
ENSG00000101182	PSMA7	2.37376	-0.198592	1	2.71883	PSMA7	3.23959	-0.472698	1	4.47912	PSMA7	NA	2.80667	3.59897	PSMA7	-0.335645
ENSG00000008018	PSMB1	1.34915	-0.150226	1	1.496	PSMB1	1.83738	-0.374784	1	2.37678	PSMB1	NA	1.59326	1.93639	PSMB1	-0.262505
ENSG00000205220	PSMB10	1.15906	-0.21473	1	1.34463	PSMB10	2.00057	-0.288494	1	2.43699	PSMB10	NA	1.57981	1.89081	PSMB10	-0.251612
ENSG00000277791	PSMB3	1.13124	-0.0831931	1	1.19799	PSMB3	1.84947	-0.156743	1	2.05671	PSMB3	NA	1.49036	1.62735	PSMB3	-0.119968
ENSG00000204264	PSMB8	1.30278	-0.0211422	1	1.32098	PSMB8	2.06705	-0.393021	1	2.70699	PSMB8	NA	1.68492	2.01399	PSMB8	-0.207082
ENSG00000240065	PSMB9	1.14515	-0.281917	1	1.39194	PSMB9	2.63519	-0.282681	1	3.19503	PSMB9	NA	1.89017	2.29348	PSMB9	-0.282299
ENSG00000092010	PSME1	2.54066	-0.175905	1	2.86429	PSME1	4.0918	-0.249361	1	4.8442	PSME1	NA	3.31623	3.85424	PSME1	-0.212633
ENSG00000100911	PSME2	1.49751	-0.13397	1	1.64147	PSME2	4.33356	-0.29894	1	5.30941	PSME2	NA	2.91553	3.47544	PSME2	-0.216455
ENSG00000119314	PTBP3	1.29815	-0.26041	1	1.55395	PTBP3	1.16045	-0.443284	1	1.57691	PTBP3	NA	1.2293	1.56543	PTBP3	-0.351847
ENSG00000171522	PTGER4	1.30742	0.690709	1	0.808907	PTGER4	1.24507	0.863618	0.704046	0.683245	PTGER4	NA	1.27624	0.746076	PTGER4	0.777163
ENSG00000110958	PTGES3	1.66441	-0.0919207	1	1.77155	PTGES3	1.75276	-0.693636	1	2.82869	PTGES3	NA	1.70859	2.30012	PTGES3	-0.392778
ENSG00000187514	PTMA	23.821	0.092231	1	22.2721	PTMA	24.3936	-0.366903	1	31.2955	PTMA	NA	24.1073	26.7838	PTMA	-0.137336
ENSG00000184007	PTP4A2	4.08917	0.0566172	1	3.92154	PTP4A2	4.50279	-0.0631074	1	4.68448	PTP4A2	NA	4.29598	4.30301	PTP4A2	-0.00324509
ENSG00000111679	PTPN6	0.815979	-0.684027	1	1.3127	PTPN6	1.1121	-0.190235	1	1.26825	PTPN6	NA	0.964039	1.29048	PTPN6	-0.437131
ENSG00000132334	PTPRE	1.97504	0.0494671	1	1.90519	PTPRE	2.3753	0.399038	1	1.79558	PTPRE	NA	2.17517	1.85038	PTPRE	0.224252
ENSG00000103490	PYCARD	2.33667	-0.11657	1	2.52843	PYCARD	3.48135	0.0860008	1	3.26728	PYCARD	NA	2.90901	2.89785	PYCARD	-0.0152848
ENSG00000112531	QKI	1.54387	-0.235247	1	1.81531	QKI	1.69232	-0.18887	1	1.92488	QKI	NA	1.6181	1.87009	QKI	-0.212059
ENSG00000156675	RAB11FIP1	3.33346	0.502941	1	2.3463	RAB11FIP1	2.81651	0.32417	1	2.24178	RAB11FIP1	NA	3.07499	2.29404	RAB11FIP1	0.413555
ENSG00000138069	RAB1A	1.01534	0.778704	0.757	0.591306	RAB1A	1.03957	0.616843	1	0.677541	RAB1A	NA	1.02745	0.634424	RAB1A	0.697773
ENSG00000104388	RAB2A	0.820615	-0.284474	1	1.00049	RAB2A	0.900558	-0.196228	1	1.03247	RAB2A	NA	0.860587	1.01648	RAB2A	-0.240351
ENSG00000168461	RAB31	1.37233	0.243692	1	1.15778	RAB31	1.82529	0.358213	1	1.42036	RAB31	NA	1.59881	1.28907	RAB31	0.300953
ENSG00000108774	RAB5C	1.02461	-0.0143603	1	1.03479	RAB5C	1.04561	-0.197143	1	1.19853	RAB5C	NA	1.03511	1.11666	RAB5C	-0.105752
ENSG00000101084	RAB5IF	1.15442	0.0430519	1	1.11993	RAB5IF	1.89178	0.037896	1	1.83804	RAB5IF	NA	1.5231	1.47899	RAB5IF	0.040474
ENSG00000075785	RAB7A	0.853069	-0.372972	1	1.10574	RAB7A	1.06375	-0.214563	1	1.23402	RAB7A	NA	0.958408	1.16988	RAB7A	-0.293767
ENSG00000136238	RAC1	3.556	0.0303547	1	3.47333	RAC1	3.74125	0.0253797	1	3.66151	RAC1	NA	3.64862	3.56742	RAC1	0.0278672
ENSG00000204628	RACK1	13.4405	0.0683031	1	12.7781	RACK1	12.7287	-0.175662	1	14.3057	RACK1	NA	13.0846	13.5419	RACK1	-0.0536796
ENSG00000132341	RAN	1.0617	-0.223298	1	1.23938	RAN	1.07583	-1.42982	0.485237	2.8984	RAN	NA	1.06877	2.06889	RAN	-0.826557
ENSG00000116473	RAP1A	1.19151	-0.158471	1	1.32926	RAP1A	1.31155	-0.151113	1	1.45459	RAP1A	NA	1.25153	1.39192	RAP1A	-0.154792
ENSG00000127314	RAP1B	2.29958	-0.0797021	1	2.42554	RAP1B	2.31486	-0.335277	1	2.91171	RAP1B	NA	2.30722	2.66863	RAP1B	-0.207489
ENSG00000181467	RAP2B	1.52532	0.278407	1	1.25593	RAP2B	1.28133	0.0756848	1	1.21438	RAP2B	NA	1.40333	1.23516	RAP2B	0.177046
ENSG00000138670	RASGEF1B	1.18688	0.0920522	1	1.11284	RASGEF1B	1.34177	-0.04029	1	1.3779	RASGEF1B	NA	1.26432	1.24537	RASGEF1B	0.0258811
ENSG00000176731	RBIS	1.03852	0.165082	1	0.925986	RBIS	1.10605	-0.0260562	1	1.12564	RBIS	NA	1.07229	1.02581	RBIS	0.069513
ENSG00000119707	RBM25	1.32597	-0.185364	1	1.50665	RBM25	1.61375	-0.126053	1	1.75755	RBM25	NA	1.46986	1.6321	RBM25	-0.155708
ENSG00000102317	RBM3	3.44473	0.304884	1	2.7815	RBM3	3.05827	-0.165421	1	3.41749	RBM3	NA	3.2515	3.0995	RBM3	0.0697318
ENSG00000131051	RBM39	4.65479	0.340008	1	3.66728	RBM39	4.30334	0.216565	1	3.68813	RBM39	NA	4.47906	3.67771	RBM39	0.278286
ENSG00000265241	RBM8A	1.59023	0.33158	1	1.26185	RBM8A	1.68024	0.193558	1	1.466	RBM8A	NA	1.63523	1.36392	RBM8A	0.262569
ENSG00000147274	RBMX	1.21006	0.0925433	1	1.13413	RBMX	1.2088	0.0193774	1	1.19156	RBMX	NA	1.20943	1.16284	RBMX	0.0559603
ENSG00000100387	RBX1	0.848433	-0.450006	1	1.16014	RBX1	1.09397	-0.607991	1	1.66692	RBX1	NA	0.9712	1.41353	RBX1	-0.528999
ENSG00000198771	RCSD1	0.890159	-0.508966	1	1.26776	RCSD1	1.31155	-0.162379	1	1.466	RCSD1	NA	1.10086	1.36688	RCSD1	-0.335673
ENSG00000129625	REEP5	0.973611	-0.164639	1	1.09155	REEP5	1.14232	-0.0732778	1	1.20107	REEP5	NA	1.05797	1.14631	REEP5	-0.118958
ENSG00000162924	REL	1.57169	0.694163	0.998541	0.969742	REL	1.45661	0.570148	1	0.979234	REL	NA	1.51415	0.974488	REL	0.632156
ENSG00000174718	RESF1	0.843796	-0.431179	1	1.13886	RESF1	0.76759	-0.495014	1	1.08381	RESF1	NA	0.805693	1.11133	RESF1	-0.463096
ENSG00000148908	RGS10	1.59023	0.0737329	1	1.50901	RGS10	1.60771	-0.285217	1	1.9553	RGS10	NA	1.59897	1.73216	RGS10	-0.105742
ENSG00000171700	RGS19	0.978248	-0.11664	1	1.0608	RGS19	1.31155	0.0480098	1	1.26698	RGS19	NA	1.1449	1.16389	RGS19	-0.0343152
ENSG00000116741	RGS2	5.54958	0.0780301	1	5.24252	RGS2	4.9984	0.322089	1	3.98095	RGS2	NA	5.27399	4.61174	RGS2	0.200059
ENSG00000067560	RHOA	3.80636	-0.0835859	1	4.02325	RHOA	4.43026	-0.0485351	1	4.56278	RHOA	NA	4.11831	4.29302	RHOA	-0.0660605
ENSG00000143878	RHOB	1.24715	0.91097	0.57406	0.662263	RHOB	1.14232	1.28994	0.116013	0.466483	RHOB	NA	1.19473	0.564373	RHOB	1.10046
ENSG00000177105	RHOG	1.40942	-0.225303	1	1.6462	RHOG	1.71046	-0.085938	1	1.81142	RHOG	NA	1.55994	1.72881	RHOG	-0.155621
ENSG00000150977	RILPL2	1.3816	0.421828	1	1.03006	RILPL2	1.9643	0.550627	1	1.33734	RILPL2	NA	1.67295	1.1837	RILPL2	0.486228
ENSG00000101782	RIOK3	1.2796	0.21402	1	1.10219	RIOK3	1.4687	0.288365	1	1.20043	RIOK3	NA	1.37415	1.15131	RIOK3	0.251192
ENSG00000111913	RIPOR2	1.93795	-0.33441	1	2.43973	RIPOR2	1.86156	-0.333505	1	2.34002	RIPOR2	NA	1.89975	2.38987	RIPOR2	-0.333957
ENSG00000219200	RNASEK	4.67797	0.0191133	1	4.60391	RNASEK	6.04401	0.203532	1	5.22511	RNASEK	NA	5.36099	4.91451	RNASEK	0.111323
ENSG00000026297	RNASET2	2.85593	-0.011603	1	2.87257	RNASET2	3.46322	0.185309	1	3.03404	RNASET2	NA	3.15957	2.9533	RNASET2	0.0868531
ENSG00000113269	RNF130	2.10022	0.0929869	1	1.9655	RNF130	2.03079	0.178179	1	1.78987	RNF130	NA	2.0655	1.87769	RNF130	0.135583
ENSG00000163162	RNF149	1.05706	-0.431995	1	1.42623	RNF149	0.973086	-0.436908	1	1.31769	RNF149	NA	1.01508	1.37196	RNF149	-0.434452
ENSG00000173821	RNF213	2.15122	-0.135075	1	2.35813	RNF213	2.87695	-0.242407	1	3.39151	RNF213	NA	2.51408	2.87482	RNF213	-0.188741
ENSG00000114125	RNF7	1.0107	0.0162841	1	0.999308	RNF7	1.13023	-0.238034	1	1.33226	RNF7	NA	1.07047	1.16579	RNF7	-0.110875
ENSG00000023191	RNH1	1.18224	-0.232434	1	1.38839	RNH1	1.64397	0.0680716	1	1.56487	RNH1	NA	1.41311	1.47663	RNH1	-0.0821813
ENSG00000067900	ROCK1	1.77568	0.142644	1	1.60599	ROCK1	1.81925	0.0640544	1	1.736	ROCK1	NA	1.79746	1.67099	ROCK1	0.103349
ENSG00000147403	RPL10	49.2972	-0.0226845	1	49.9098	RPL10	45.4268	-0.067733	1	47.36	RPL10	NA	47.362	48.6349	RPL10	-0.0452087
ENSG00000198755	RPL10A	14.8731	-0.0019405	1	14.8453	RPL10A	13.2243	-0.219443	1	15.3204	RPL10A	NA	14.0487	15.0829	RPL10A	-0.110692
ENSG00000142676	RPL11	32.6438	-0.0296804	1	33.2113	RPL11	31.5256	-0.0805707	1	33.1627	RPL11	NA	32.0847	33.187	RPL11	-0.0551255
ENSG00000197958	RPL12	22.2122	0.038317	1	21.559	RPL12	18.4101	-0.0699121	1	19.2259	RPL12	NA	20.3112	20.3925	RPL12	-0.0157975
ENSG00000167526	RPL13	55.6118	-0.0385519	1	56.9251	RPL13	38.6454	-0.145149	1	42.512	RPL13	NA	47.1286	49.7186	RPL13	-0.0918505
ENSG00000142541	RPL13A	25.9212	-0.237573	1	30.4606	RPL13A	24.7865	-0.173193	1	27.8039	RPL13A	NA	25.3539	29.1322	RPL13A	-0.205383
ENSG00000188846	RPL14	16.3289	-0.0254667	1	16.566	RPL14	16.4155	-0.141667	1	18.0179	RPL14	NA	16.3722	17.292	RPL14	-0.0835669
ENSG00000174748	RPL15	19.4583	-0.0687913	1	20.3421	RPL15	19.2441	-0.0807505	1	20.2483	RPL15	NA	19.3512	20.2952	RPL15	-0.0747709
ENSG00000265681	RPL17	24.1456	-0.0064471	1	24.1738	RPL17	22.0486	-0.144352	1	24.2438	RPL17	NA	23.0971	24.2088	RPL17	-0.0753997
ENSG00000063177	RPL18	21.2479	-0.015778	1	21.4112	RPL18	19.9513	-0.120972	1	21.5856	RPL18	NA	20.5996	21.4984	RPL18	-0.0683749
ENSG00000105640	RPL18A	25.4901	-0.147649	1	28.1438	RPL18A	26.0497	-0.14803	1	28.7153	RPL18A	NA	25.7699	28.4296	RPL18A	-0.147839
ENSG00000108298	RPL19	29.0507	-0.010666	1	29.1691	RPL19	28.6849	-0.080476	1	30.1731	RPL19	NA	28.8678	29.6711	RPL19	-0.045571
ENSG00000122026	RPL21	30.08	0.0809695	1	28.3437	RPL21	26.6662	0.0252153	1	26.0685	RPL21	NA	28.3731	27.2061	RPL21	0.0530924
ENSG00000116251	RPL22	12.7775	0.0118652	1	12.6327	RPL22	11.9007	-0.0376502	1	12.1552	RPL22	NA	12.3391	12.3939	RPL22	-0.0128925
ENSG00000163584	RPL22L1	1.00143	0.316051	1	0.804177	RPL22L1	0.954954	-0.39352	1	1.25494	RPL22L1	NA	0.978192	1.02956	RPL22L1	-0.0387346
ENSG00000125691	RPL23	12.9351	0.168065	1	11.4761	RPL23	11.8886	0.141427	1	10.7253	RPL23	NA	12.4118	11.1007	RPL23	0.154746
ENSG00000198242	RPL23A	18.7814	-0.149083	1	20.7584	RPL23A	17.4007	-0.175988	1	19.5587	RPL23A	NA	18.0911	20.1585	RPL23A	-0.162535
ENSG00000114391	RPL24	13.51	0.0211203	1	13.2713	RPL24	12.3902	-0.109487	1	13.3011	RPL24	NA	12.9501	13.2862	RPL24	-0.0441832
ENSG00000161970	RPL26	30.5575	-0.012769	1	30.7266	RPL26	31.302	0.0259255	1	30.5844	RPL26	NA	30.9297	30.6555	RPL26	0.00657826
ENSG00000131469	RPL27	11.2753	-0.121417	1	12.227	RPL27	11.2116	-0.0382769	1	11.4567	RPL27	NA	11.2435	11.8419	RPL27	-0.079847
ENSG00000166441	RPL27A	16.9455	-0.223597	1	19.7224	RPL27A	16.7903	-0.133271	1	18.3221	RPL27A	NA	16.8679	19.0223	RPL27A	-0.178434
ENSG00000108107	RPL28	35.8011	-0.0197216	1	36.1726	RPL28	38.5789	-0.0414603	1	39.4958	RPL28	NA	37.19	37.8342	RPL28	-0.0305909
ENSG00000162244	RPL29	20.2743	-0.0502242	1	20.924	RPL29	18.9963	-0.183214	1	21.4588	RPL29	NA	19.6353	21.1914	RPL29	-0.116719
ENSG00000100316	RPL3	21.2943	-0.133483	1	23.2821	RPL3	18.0656	-0.258054	1	21.4943	RPL3	NA	19.6799	22.3882	RPL3	-0.195768
ENSG00000156482	RPL30	32.7597	0.0273671	1	32.037	RPL30	29.5431	-0.00450593	1	29.4816	RPL30	NA	31.1514	30.7593	RPL30	0.0114306
ENSG00000071082	RPL31	8.88768	-0.00837676	1	8.91217	RPL31	8.26217	0.0659917	1	7.85542	RPL31	NA	8.57492	8.38379	RPL31	0.0288075
ENSG00000144713	RPL32	36.1952	0.0215269	1	35.5399	RPL32	32.3173	-0.00679734	1	32.3008	RPL32	NA	34.2563	33.9203	RPL32	0.00736476
ENSG00000109475	RPL34	35.7454	0.0452301	1	34.5264	RPL34	31.8217	0.149503	1	28.5397	RPL34	NA	33.7836	31.5331	RPL34	0.0973664
ENSG00000136942	RPL35	12.7589	-0.162748	1	14.2375	RPL35	12.2573	-0.156863	1	13.5977	RPL35	NA	12.5081	13.9176	RPL35	-0.159806
ENSG00000182899	RPL35A	21.8877	0.0286075	1	21.3875	RPL35A	20.5194	0.0900108	1	19.1797	RPL35A	NA	21.2036	20.2836	RPL35A	0.0593092
ENSG00000130255	RPL36	15.5082	-0.149234	1	17.1432	RPL36	14.9348	-0.0307254	1	15.1797	RPL36	NA	15.2215	16.1614	RPL36	-0.0899798
ENSG00000241343	RPL36A	13.4266	-0.0751048	1	14.0991	RPL36A	11.8402	-0.0410753	1	12.1222	RPL36A	NA	12.6334	13.1107	RPL36A	-0.05809
ENSG00000165502	RPL36AL	5.31314	-0.0134037	1	5.34777	RPL36AL	5.64511	-0.00256132	1	5.63012	RPL36AL	NA	5.47912	5.48895	RPL36AL	-0.00798251
ENSG00000145592	RPL37	27.7989	-0.0387325	1	28.4608	RPL37	24.8469	0.0507188	1	23.8648	RPL37	NA	26.3229	26.1628	RPL37	0.00599316
ENSG00000197756	RPL37A	19.5974	-0.133843	1	21.4325	RPL37A	18.7546	-0.00720192	1	18.7525	RPL37A	NA	19.176	20.0925	RPL37A	-0.0705226
ENSG00000172809	RPL38	11.2522	-0.135227	1	12.3193	RPL38	10.4441	0.0690249	1	9.90769	RPL38	NA	10.8481	11.1135	RPL38	-0.0331011
ENSG00000198918	RPL39	31.1973	0.0114689	1	30.8473	RPL39	28.703	0.130927	1	26.0768	RPL39	NA	29.9502	28.462	RPL39	0.071198
ENSG00000174444	RPL4	8.24324	-0.0463035	1	8.48643	RPL4	7.54897	-0.227917	1	8.79979	RPL4	NA	7.89611	8.64311	RPL4	-0.13711
ENSG00000229117	RPL41	48.6898	-0.0674572	1	50.8488	RPL41	43.4323	-0.0351474	1	44.2696	RPL41	NA	46.0611	47.5592	RPL41	-0.0513023
ENSG00000122406	RPL5	16.6302	0.0825775	1	15.6542	RPL5	14.5963	-0.0907564	1	15.4662	RPL5	NA	15.6133	15.5602	RPL5	-0.00408941
ENSG00000089009	RPL6	22.9077	0.133275	1	20.8175	RPL6	19.9573	-0.0859391	1	21.0741	RPL6	NA	21.4325	20.9458	RPL6	0.0236677
ENSG00000147604	RPL7	12.4483	-0.0302244	1	12.6717	RPL7	11.8765	-0.115767	1	12.8055	RPL7	NA	12.1624	12.7386	RPL7	-0.0729958
ENSG00000148303	RPL7A	19.3378	-0.0298335	1	19.6775	RPL7A	19.0689	-0.221737	1	22.1237	RPL7A	NA	19.2033	20.9006	RPL7A	-0.125785
ENSG00000161016	RPL8	15.8096	-0.0853005	1	16.7186	RPL8	16.6754	-0.129077	1	18.144	RPL8	NA	16.2425	17.4313	RPL8	-0.107189
ENSG00000163682	RPL9	22.6017	0.0547873	1	21.6879	RPL9	20.1931	0.00141324	1	20.0702	RPL9	NA	21.3974	20.8791	RPL9	0.0281003
ENSG00000089157	RPLP0	9.15658	-0.0403634	1	9.38758	RPLP0	9.0902	-0.508887	1	12.8733	RPLP0	NA	9.12339	11.1304	RPLP0	-0.274625
ENSG00000137818	RPLP1	51.7915	-0.041588	1	53.1265	RPLP1	56.9528	-0.0435715	1	58.3889	RPLP1	NA	54.3721	55.7577	RPLP1	-0.0425797
ENSG00000177600	RPLP2	22.9633	-0.0981384	1	24.499	RPLP2	21.8793	-0.0398026	1	22.376	RPLP2	NA	22.4213	23.4375	RPLP2	-0.0689705
ENSG00000124614	RPS10	6.38874	-0.161567	1	7.12524	RPS10	6.33413	0.153382	1	5.66941	RPS10	NA	6.36144	6.39733	RPS10	-0.00409279
ENSG00000142534	RPS11	16.6627	0.0062975	1	16.5365	RPS11	17.993	0.114252	1	16.5386	RPS11	NA	17.3278	16.5375	RPS11	0.0602748
ENSG00000112306	RPS12	44.6285	0.0130769	1	44.0772	RPS12	37.4185	-0.123985	1	40.5631	RPS12	NA	41.0235	42.3201	RPS12	-0.0554539
ENSG00000110700	RPS13	25.3185	0.139837	1	22.9037	RPS13	24.4239	0.0964158	1	22.7271	RPS13	NA	24.8712	22.8154	RPS13	0.118126
ENSG00000164587	RPS14	38.5967	-0.0218522	1	39.0546	RPS14	33.3569	-0.0880836	1	35.2721	RPS14	NA	35.9768	37.1633	RPS14	-0.0549679
ENSG00000115268	RPS15	22.9633	-0.0445073	1	23.6049	RPS15	23.0519	-0.0605003	1	23.9155	RPS15	NA	23.0076	23.7602	RPS15	-0.0525038
ENSG00000134419	RPS15A	26.357	-0.0563959	1	27.3172	RPS15A	23.6261	-0.094723	1	25.0994	RPS15A	NA	24.9916	26.2083	RPS15A	-0.0755595
ENSG00000105193	RPS16	20.2511	0.00941989	1	20.0536	RPS16	17.0925	-0.188284	1	19.3768	RPS16	NA	18.6718	19.7152	RPS16	-0.0894322
ENSG00000182774	RPS17	7.74253	-0.061991	1	8.05832	RPS17	7.56711	-0.0266541	1	7.67225	RPS17	NA	7.65482	7.86528	RPS17	-0.0443226
ENSG00000231500	RPS18	42.2733	-0.0681884	1	44.1706	RPS18	35.6597	-0.209615	1	41.0207	RPS18	NA	38.9665	42.5956	RPS18	-0.138902
ENSG00000105372	RPS19	27.8963	-0.152064	1	30.8946	RPS19	26.5755	-0.187125	1	30.0995	RPS19	NA	27.2359	30.4971	RPS19	-0.169594
ENSG00000140988	RPS2	31.0118	-0.117311	1	33.5271	RPS2	32.3476	-0.299227	1	39.5959	RPS2	NA	31.6797	36.5615	RPS2	-0.208269
ENSG00000008988	RPS20	12.5874	0.0274577	1	12.311	RPS20	11.6226	-0.0680464	1	12.1241	RPS20	NA	12.105	12.2176	RPS20	-0.0202944
ENSG00000171858	RPS21	15.2115	-0.122538	1	16.5069	RPS21	13.5446	-0.0525724	1	13.9774	RPS21	NA	14.3781	15.2421	RPS21	-0.0875549
ENSG00000186468	RPS23	30.131	0.00247988	1	29.9792	RPS23	25.6206	-0.171064	1	28.6969	RPS23	NA	27.8758	29.3381	RPS23	-0.0842922
ENSG00000138326	RPS24	29.009	0.0714373	1	27.5158	RPS24	29.1624	-0.00991285	1	29.2109	RPS24	NA	29.0857	28.3634	RPS24	0.0307622
ENSG00000118181	RPS25	18.8463	0.0684705	1	17.9142	RPS25	16.0589	-0.0332923	1	16.351	RPS25	NA	17.4526	17.1326	RPS25	0.0175891
ENSG00000197728	RPS26	3.56527	0.179686	1	3.13984	RPS26	12.0941	0.0522555	1	11.6063	RPS26	NA	7.82967	7.37307	RPS26	0.115971
ENSG00000177954	RPS27	41.2533	-0.125157	1	44.8411	RPS27	35.5328	0.103346	1	32.9035	RPS27	NA	38.393	38.8723	RPS27	-0.0109052
ENSG00000143947	RPS27A	28.4434	-0.0879274	1	30.1306	RPS27A	25.4634	-0.150713	1	28.1214	RPS27A	NA	26.9534	29.126	RPS27A	-0.11932
ENSG00000233927	RPS28	29.0229	-0.0397956	1	29.7356	RPS28	25.3002	-0.017884	1	25.4835	RPS28	NA	27.1616	27.6096	RPS28	-0.0288398
ENSG00000213741	RPS29	24.7993	-0.0164219	1	25.0004	RPS29	21.9337	0.000194598	1	21.8182	RPS29	NA	23.3665	23.4093	RPS29	-0.00811366
ENSG00000149273	RPS3	21.7069	-0.0887734	1	23.0089	RPS3	20.0782	-0.178745	1	22.6105	RPS3	NA	20.8926	22.8097	RPS3	-0.133759
ENSG00000145425	RPS3A	29.8713	0.00417953	1	29.6859	RPS3A	26.781	-0.0979968	1	28.515	RPS3A	NA	28.3262	29.1005	RPS3A	-0.0469087
ENSG00000198034	RPS4X	23.8767	-0.0644736	1	24.8857	RPS4X	14.8743	-0.266339	1	17.8005	RPS4X	NA	19.3755	21.3431	RPS4X	-0.165406
ENSG00000083845	RPS5	10.4779	-0.0282349	1	10.6518	RPS5	8.11711	-0.319084	1	10.0788	RPS5	NA	9.29751	10.3653	RPS5	-0.17366
ENSG00000137154	RPS6	27.0247	0.0309879	1	26.3628	RPS6	21.5469	-0.195687	1	24.5506	RPS6	NA	24.2858	25.4567	RPS6	-0.0823493
ENSG00000171863	RPS7	18.7582	-0.00800036	1	18.8012	RPS7	17.3947	-0.120387	1	18.8127	RPS7	NA	18.0765	18.8069	RPS7	-0.0641939
ENSG00000142937	RPS8	37.025	0.00324559	1	36.8183	RPS8	32.7283	-0.0916069	1	34.6921	RPS8	NA	34.8767	35.7552	RPS8	-0.0441807
ENSG00000170889	RPS9	20.0378	0.00808386	1	19.8608	RPS9	21.7041	-0.037525	1	22.1617	RPS9	NA	20.871	21.0113	RPS9	-0.0147206
ENSG00000168028	RPSA	10.362	-0.0498704	1	10.6932	RPSA	10.0693	-0.48102	1	13.9862	RPSA	NA	10.2157	12.3397	RPSA	-0.265445
ENSG00000171490	RSL1D1	1.36769	0.030806	1	1.33753	RSL1D1	1.24507	-0.305862	1	1.53762	RSL1D1	NA	1.30638	1.43758	RSL1D1	-0.137528
ENSG00000137876	RSL24D1	1.30278	0.177784	1	1.15068	RSL24D1	1.19671	-0.10645	1	1.28726	RSL24D1	NA	1.24975	1.21897	RSL24D1	0.035667
ENSG00000111011	RSRC2	1.52069	0.540052	1	1.04425	RSRC2	1.43243	0.266215	1	1.18902	RSRC2	NA	1.47656	1.11664	RSRC2	0.403133
ENSG00000117616	RSRP1	1.3816	0.28012	1	1.13649	RSRP1	1.39617	0.276248	1	1.151	RSRP1	NA	1.38888	1.14374	RSRP1	0.278184
ENSG00000133318	RTN3	1.11733	0.0237872	1	1.09865	RTN3	1.28133	0.186716	1	1.12438	RTN3	NA	1.19933	1.11151	RTN3	0.105252
ENSG00000115310	RTN4	1.88232	0.145048	1	1.69941	RTN4	2.09123	0.286727	1	1.70938	RTN4	NA	1.98677	1.7044	RTN4	0.215887
ENSG00000111832	RWDD1	1.0107	0.0438304	1	0.980386	RWDD1	1.02144	-0.171548	1	1.15036	RWDD1	NA	1.01607	1.06537	RWDD1	-0.0638587
ENSG00000197747	S100A10	8.55851	0.0969486	1	7.9779	S100A10	10.1419	0.143213	1	9.13888	S100A10	NA	9.35018	8.55839	S100A10	0.120081
ENSG00000163191	S100A11	7.03318	-0.230697	1	8.22862	S100A11	10.5891	-0.0316027	1	10.7709	S100A11	NA	8.81115	9.49978	S100A11	-0.13115
ENSG00000163221	S100A12	2.75857	0.106361	1	2.55681	S100A12	4.07971	0.742231	0.964632	2.42875	S100A12	NA	3.41914	2.49278	S100A12	0.424296
ENSG00000196154	S100A4	19.8385	-0.0737179	1	20.8104	S100A4	30.9393	0.261476	1	25.6762	S100A4	NA	25.3889	23.2433	S100A4	0.0938792
ENSG00000197956	S100A6	19.4166	0.0204951	1	19.0803	S100A6	28.9448	0.385076	1	22.0489	S100A6	NA	24.1807	20.5646	S100A6	0.202786
ENSG00000143546	S100A8	23.0746	0.31008	1	18.5505	S100A8	44.5504	0.885025	0.724458	23.996	S100A8	NA	33.8125	21.2732	S100A8	0.597552
ENSG00000163220	S100A9	42.6905	0.000373272	1	42.5362	S100A9	86.2783	0.609731	1	56.2391	S100A9	NA	64.4844	49.3876	S100A9	0.305052
ENSG00000101347	SAMHD1	3.83881	-0.304906	1	4.73045	SAMHD1	2.472	-0.153061	1	2.73995	SAMHD1	NA	3.15541	3.7352	SAMHD1	-0.228983
ENSG00000150459	SAP18	1.46505	-0.135041	1	1.60717	SAP18	1.62584	-0.224469	1	1.89572	SAP18	NA	1.54545	1.75145	SAP18	-0.179755
ENSG00000133872	SARAF	3.15265	0.0886558	1	2.95771	SARAF	2.39947	-0.287377	1	2.91932	SARAF	NA	2.77606	2.93852	SARAF	-0.0993608
ENSG00000130066	SAT1	11.8781	-0.173896	1	13.3576	SAT1	22.3689	0.419504	1	16.6387	SAT1	NA	17.1235	14.9982	SAT1	0.122804
ENSG00000126524	SBDS	1.88232	1.06125	0.128371	0.899968	SBDS	1.33573	0.611665	1	0.872754	SBDS	NA	1.60902	0.886361	SBDS	0.836457
ENSG00000139218	SCAF11	1.68759	-0.253555	1	2.00926	SCAF11	1.65606	-0.450789	1	2.25889	SCAF11	NA	1.67183	2.13408	SCAF11	-0.352172
ENSG00000171222	SCAND1	1.2147	0.176793	1	1.07381	SCAND1	1.16649	-0.237292	1	1.3741	SCAND1	NA	1.1906	1.22395	SCAND1	-0.0302491
ENSG00000137575	SDCBP	1.46042	-0.455575	1	2.00098	SDCBP	1.73463	-0.220637	1	2.01678	SDCBP	NA	1.59752	2.00888	SDCBP	-0.338106
ENSG00000140612	SEC11A	1.37696	-0.217833	1	1.60007	SEC11A	1.72254	-0.109233	1	1.85389	SEC11A	NA	1.54975	1.72698	SEC11A	-0.163533
ENSG00000106803	SEC61B	1.91941	0.132572	1	1.7479	SEC61B	1.83738	-0.475422	1	2.54854	SEC61B	NA	1.87839	2.14822	SEC61B	-0.171425
ENSG00000132432	SEC61G	1.18688	0.0232682	1	1.16724	SEC61G	1.38408	-0.266452	1	1.66248	SEC61G	NA	1.28548	1.41486	SEC61G	-0.121592
ENSG00000008952	SEC62	0.95043	-0.225539	1	1.11166	SEC62	0.94891	-0.217966	1	1.10409	SEC62	NA	0.94967	1.10787	SEC62	-0.221753
ENSG00000211450	SELENOH	1.62269	0.0937855	1	1.51847	SELENOH	1.75881	-0.331509	1	2.20819	SELENOH	NA	1.69075	1.86333	SELENOH	-0.118862
ENSG00000113811	SELENOK	1.07097	0.252239	1	0.898786	SELENOK	0.852206	-0.278835	1	1.03501	SELENOK	NA	0.961589	0.966897	SELENOK	-0.013298
ENSG00000188404	SELL	1.3816	-0.360734	1	1.77274	SELL	1.4687	-0.289729	1	1.79241	SELL	NA	1.42515	1.78257	SELL	-0.325232
ENSG00000168385	SEPTIN2	0.941158	-0.30847	1	1.16606	SEPTIN2	0.79781	-0.397812	1	1.05276	SEPTIN2	NA	0.869484	1.10941	SEPTIN2	-0.353141
ENSG00000122545	SEPTIN7	2.03068	-0.0752927	1	2.1358	SEPTIN7	1.87969	-0.423184	1	2.51432	SEPTIN7	NA	1.95518	2.32506	SEPTIN7	-0.249239
ENSG00000184640	SEPTIN9	1.52532	-0.15952	1	1.70178	SEPTIN9	1.43243	-0.170753	1	1.60987	SEPTIN9	NA	1.47888	1.65583	SEPTIN9	-0.165137
ENSG00000142864	SERBP1	2.13267	-0.0960089	1	2.27535	SERBP1	2.24233	-0.613708	1	3.4213	SERBP1	NA	2.1875	2.84832	SERBP1	-0.354858
ENSG00000140264	SERF2	10.1163	0.0360864	1	9.83579	SERF2	12.3056	0.0488649	1	11.837	SERF2	NA	11.2109	10.8364	SERF2	0.0424757
ENSG00000120742	SERP1	3.31028	-0.0182661	1	3.34443	SERP1	4.07367	0.130133	1	3.70714	SERP1	NA	3.69197	3.52579	SERP1	0.0559332
ENSG00000197249	SERPINA1	4.23289	-0.0161214	1	4.26923	SERPINA1	4.97422	0.275239	1	4.0925	SERPINA1	NA	4.60356	4.18087	SERPINA1	0.129559
ENSG00000021355	SERPINB1	1.84059	-0.0303597	1	1.87681	SERPINB1	2.68354	0.156813	1	2.39896	SERPINB1	NA	2.26207	2.13788	SERPINB1	0.0632265
ENSG00000119335	SET	2.58702	0.0367552	1	2.5166	SET	2.60497	-0.576223	1	3.8713	SET	NA	2.596	3.19395	SET	-0.269734
ENSG00000107290	SETX	0.996793	-0.294517	1	1.22282	SETX	1.12419	0.034281	1	1.09712	SETX	NA	1.06049	1.15997	SETX	-0.130118
ENSG00000168066	SF1	2.51748	0.0570003	1	2.41489	SF1	2.04892	-0.182233	1	2.31847	SF1	NA	2.2832	2.36668	SF1	-0.0626163
ENSG00000115524	SF3B1	2.14658	0.0541541	1	2.06366	SF3B1	1.9643	-0.200078	1	2.25065	SF3B1	NA	2.05544	2.15716	SF3B1	-0.0729619
ENSG00000087365	SF3B2	1.17761	-0.0771826	1	1.24174	SF3B2	1.22089	-0.286271	1	1.48755	SF3B2	NA	1.19925	1.36465	SF3B2	-0.181727
ENSG00000169976	SF3B5	1.58096	0.0915418	1	1.48181	SF3B5	1.78298	-0.0487626	1	1.83994	SF3B5	NA	1.68197	1.66088	SF3B5	0.0213896
ENSG00000116560	SFPQ	2.93938	0.432703	1	2.17246	SFPQ	2.42969	-0.0994019	1	2.59481	SFPQ	NA	2.68454	2.38363	SFPQ	0.16665
ENSG00000118515	SGK1	3.20364	-0.292412	1	3.91445	SGK1	3.16102	-0.161577	1	3.52271	SGK1	NA	3.18233	3.71858	SGK1	-0.226995
ENSG00000131171	SH3BGRL	2.41548	-0.0131104	1	2.43263	SH3BGRL	2.36321	-0.0681987	1	2.46995	SH3BGRL	NA	2.38935	2.45129	SH3BGRL	-0.0406545
ENSG00000142669	SH3BGRL3	10.9647	-0.0384031	1	11.2254	SH3BGRL3	14.0644	-0.0078519	1	14.0705	SH3BGRL3	NA	12.5146	12.6479	SH3BGRL3	-0.0231275
ENSG00000097033	SH3GLB1	0.848433	-0.34015	1	1.07499	SH3GLB1	1.0577	-0.0754984	1	1.11423	SH3GLB1	NA	0.953068	1.09461	SH3GLB1	-0.207824
ENSG00000147010	SH3KBP1	1.35842	0.110401	1	1.25712	SH3KBP1	1.35386	-0.056303	1	1.40579	SH3KBP1	NA	1.35614	1.33145	SH3KBP1	0.0270489
ENSG00000005020	SKAP2	1.0617	-0.155725	1	1.18261	SKAP2	1.18463	-0.0497105	1	1.22515	SKAP2	NA	1.12316	1.20388	SKAP2	-0.102718
ENSG00000113558	SKP1	1.9565	-0.0817898	1	2.06721	SKP1	1.86156	-0.32567	1	2.32734	SKP1	NA	1.90903	2.19728	SKP1	-0.20373
ENSG00000018280	SLC11A1	1.45114	0.243823	1	1.224	SLC11A1	1.39617	0.495336	1	0.988741	SLC11A1	NA	1.42366	1.10637	SLC11A1	0.36958
ENSG00000075415	SLC25A3	2.24394	0.135471	1	2.03882	SLC25A3	2.64123	-0.165098	1	2.95164	SLC25A3	NA	2.44259	2.49523	SLC25A3	-0.0148134
ENSG00000005022	SLC25A5	2.20222	0.0575048	1	2.11215	SLC25A5	2.49013	-0.493537	1	3.49482	SLC25A5	NA	2.34618	2.80348	SLC25A5	-0.218016
ENSG00000169100	SLC25A6	5.05351	-0.114356	1	5.45539	SLC25A6	5.97149	-0.0521944	1	6.16378	SLC25A6	NA	5.5125	5.80959	SLC25A6	-0.0832752
ENSG00000059804	SLC2A3	1.45578	-0.26128	1	1.74317	SLC2A3	1.65002	-0.130064	1	1.80192	SLC2A3	NA	1.5529	1.77254	SLC2A3	-0.195672
ENSG00000134294	SLC38A2	1.2796	0.556191	1	0.86922	SLC38A2	1.40826	0.724731	0.961232	0.85057	SLC38A2	NA	1.34393	0.859895	SLC38A2	0.640461
ENSG00000155465	SLC7A7	1.03388	0.0903713	1	0.970925	SLC7A7	1.2088	0.203175	1	1.04895	SLC7A7	NA	1.12134	1.00994	SLC7A7	0.146773
ENSG00000137776	SLTM	1.07561	0.156005	1	0.965012	SLTM	0.91869	-0.415866	1	1.22642	SLTM	NA	0.997149	1.09572	SLTM	-0.12993
ENSG00000084070	SMAP2	1.71077	-0.339447	1	2.16182	SMAP2	2.02474	-0.233208	1	2.37361	SMAP2	NA	1.86776	2.26771	SMAP2	-0.286327
ENSG00000153147	SMARCA5	1.18224	0.334834	1	0.936629	SMARCA5	1.06375	-0.105367	1	1.14402	SMARCA5	NA	1.12299	1.04033	SMARCA5	0.114734
ENSG00000101596	SMCHD1	1.61805	0.077372	1	1.53148	SMCHD1	1.87364	-0.16012	1	2.0884	SMCHD1	NA	1.74585	1.80994	SMCHD1	-0.041374
ENSG00000183172	SMDT1	1.02925	-0.12031	1	1.11875	SMDT1	1.8132	0.0810202	1	1.71001	SMDT1	NA	1.42123	1.41438	SMDT1	-0.0196448
ENSG00000175061	SNHG29	2.74002	0.0416799	1	2.65615	SNHG29	2.60497	-0.217763	1	3.01946	SNHG29	NA	2.6725	2.8378	SNHG29	-0.0880417
ENSG00000203875	SNHG5	1.27033	0.420043	1	0.948455	SNHG5	1.12419	0.319813	1	0.900008	SNHG5	NA	1.19726	0.924231	SNHG5	0.369928
ENSG00000245910	SNHG6	2.36448	-0.0988557	1	2.52724	SNHG6	2.40552	0.0664739	1	2.28995	SNHG6	NA	2.385	2.4086	SNHG6	-0.0161909
ENSG00000125835	SNRPB	1.27497	0.0356164	1	1.24293	SNRPB	1.35386	-0.73055	1	2.24368	SNRPB	NA	1.31441	1.7433	SNRPB	-0.347467
ENSG00000125743	SNRPD2	1.81277	0.0223	1	1.7822	SNRPD2	1.5654	-0.39869	1	2.05988	SNRPD2	NA	1.68909	1.92104	SNRPD2	-0.188195
ENSG00000100138	SNU13	1.04315	-0.0903271	1	1.11047	SNU13	1.17254	-0.45483	1	1.60607	SNU13	NA	1.10785	1.35827	SNU13	-0.272578
ENSG00000086300	SNX10	0.885523	-0.182042	1	1.00522	SNX10	1.49287	-0.0611134	1	1.55473	SNX10	NA	1.1892	1.27998	SNX10	-0.121578
ENSG00000205302	SNX2	0.899431	-0.297023	1	1.10574	SNX2	1.14836	-0.226129	1	1.34241	SNX2	NA	1.0239	1.22407	SNX2	-0.261576
ENSG00000112335	SNX3	1.37233	-0.0687834	1	1.43806	SNX3	1.80716	0.128469	1	1.64917	SNX3	NA	1.58974	1.54361	SNX3	0.0298427
ENSG00000129515	SNX6	0.806707	-0.365776	1	1.0407	SNX6	0.882426	-0.448778	1	1.2055	SNX6	NA	0.844566	1.1231	SNX6	-0.407277
ENSG00000142168	SOD1	1.38624	0.0694161	1	1.3198	SOD1	0.985174	-0.879646	1	1.81333	SOD1	NA	1.18571	1.56656	SOD1	-0.405115
ENSG00000112096	SOD2	4.80315	1.23854	0.0344352	2.02936	SOD2	7.21655	1.10591	0.248128	3.337	SOD2	NA	6.00985	2.68318	SOD2	1.17222
ENSG00000159140	SON	3.31491	0.0393753	1	3.21789	SON	2.91322	-0.070032	1	3.04735	SON	NA	3.11406	3.13262	SON	-0.0153283
ENSG00000137642	SORL1	0.843796	-0.268159	1	1.01705	SORL1	1.06375	0.409435	1	0.8005	SORL1	NA	0.953772	0.908773	SORL1	0.070638
ENSG00000067066	SP100	1.0617	-0.184266	1	1.20626	SP100	1.2632	-0.284509	1	1.53698	SP100	NA	1.16245	1.37162	SP100	-0.234387
ENSG00000008294	SPAG9	1.5856	0.943061	0.294706	0.823098	SPAG9	1.16045	0.525184	1	0.80557	SPAG9	NA	1.37302	0.814334	SPAG9	0.734122
ENSG00000114902	SPCS1	1.2796	0.0244706	1	1.25712	SPCS1	1.28738	-0.21014	1	1.48755	SPCS1	NA	1.28349	1.37233	SPCS1	-0.0928346
ENSG00000129128	SPCS3	1.07097	-0.420372	1	1.43333	SPCS3	1.17858	-0.597061	1	1.78163	SPCS3	NA	1.12478	1.60748	SPCS3	-0.508717
ENSG00000066336	SPI1	2.2903	-0.0805895	1	2.41726	SPI1	2.88299	0.146477	1	2.59544	SPI1	NA	2.58665	2.50635	SPI1	0.0329436
ENSG00000197471	SPN	1.02925	0.0271302	1	1.00995	SPN	0.785722	-0.391623	1	1.03247	SPN	NA	0.907484	1.02121	SPN	-0.182247
ENSG00000161011	SQSTM1	1.33524	0.139528	1	1.211	SQSTM1	1.50496	0.235546	1	1.27586	SQSTM1	NA	1.4201	1.24343	SQSTM1	0.187537
ENSG00000122862	SRGN	12.5457	0.369195	1	9.68205	SRGN	14.4996	0.456489	1	10.5136	SRGN	NA	13.5226	10.0978	SRGN	0.412842
ENSG00000140319	SRP14	3.76927	-0.0930246	1	4.01024	SRP14	3.42696	-0.340199	1	4.32194	SRP14	NA	3.59811	4.16609	SRP14	-0.216612
ENSG00000133226	SRRM1	2.4433	0.0826271	1	2.30255	SRRM1	2.3753	-0.126338	1	2.58467	SRRM1	NA	2.4093	2.44361	SRRM1	-0.0218556
ENSG00000167978	SRRM2	3.43082	0.114557	1	3.16112	SRRM2	3.39674	0.0399706	1	3.29137	SRRM2	NA	3.41378	3.22624	SRRM2	0.0772638
ENSG00000116754	SRSF11	1.14515	0.0375642	1	1.1152	SRSF11	1.15441	-0.193875	1	1.31959	SRSF11	NA	1.14978	1.2174	SRSF11	-0.0781553
ENSG00000161547	SRSF2	1.26106	0.302212	1	1.02178	SRSF2	1.29342	-0.344934	1	1.64093	SRSF2	NA	1.27724	1.33135	SRSF2	-0.021361
ENSG00000112081	SRSF3	2.99038	0.427957	1	2.2174	SRSF3	2.99179	-0.164055	1	3.34017	SRSF3	NA	2.99108	2.77878	SRSF3	0.131951
ENSG00000100650	SRSF5	7.51999	0.51574	1	5.2437	SRSF5	7.29513	0.41071	1	5.46216	SRSF5	NA	7.40756	5.35293	SRSF5	0.463225
ENSG00000115875	SRSF7	1.96577	0.26166	1	1.63674	SRSF7	1.40826	-0.65014	1	2.20692	SRSF7	NA	1.68701	1.92183	SRSF7	-0.19424
ENSG00000111786	SRSF9	1.44651	-0.104817	1	1.55395	SRSF9	1.64397	-0.250348	1	1.9515	SRSF9	NA	1.54524	1.75272	SRSF9	-0.177583
ENSG00000106028	SSBP1	0.982884	-0.129002	1	1.07499	SSBP1	0.815942	-0.826168	1	1.44889	SSBP1	NA	0.899413	1.26194	SSBP1	-0.477585
ENSG00000124783	SSR1	0.862341	-0.297666	1	1.0608	SSR1	1.02748	0.0313759	1	1.00522	SSR1	NA	0.944912	1.03301	SSR1	-0.133145
ENSG00000163479	SSR2	1.51142	-0.118594	1	1.6391	SSR2	1.69837	-0.133492	1	1.85896	SSR2	NA	1.60489	1.74903	SSR2	-0.126043
ENSG00000180879	SSR4	2.14194	-0.103191	1	2.29663	SSR4	2.5264	-0.0992051	1	2.69749	SSR4	NA	2.33417	2.49706	SSR4	-0.101198
ENSG00000100380	ST13	1.28888	0.0761118	1	1.22164	ST13	1.22693	-0.089693	1	1.30438	ST13	NA	1.25791	1.26301	ST13	-0.00679061
ENSG00000168610	STAT3	1.20542	0.13128	1	1.09983	STAT3	1.64397	0.413554	1	1.23149	STAT3	NA	1.4247	1.16566	STAT3	0.272417
ENSG00000081320	STK17B	3.69045	-0.138284	1	4.05163	STK17B	3.59014	-0.0289964	1	3.64883	STK17B	NA	3.6403	3.85023	STK17B	-0.08364
ENSG00000101109	STK4	1.40942	-0.468699	1	1.94895	STK4	1.42034	-0.294863	1	1.7398	STK4	NA	1.41488	1.84437	STK4	-0.381781
ENSG00000243317	STMP1	0.95043	-0.298773	1	1.1696	STMP1	1.08792	-0.0667216	1	1.13895	STMP1	NA	1.01918	1.15428	STMP1	-0.182747
ENSG00000135604	STX11	1.5856	0.455861	1	1.15423	STX11	1.90386	0.151181	1	1.71001	STX11	NA	1.74473	1.43212	STX11	0.303521
ENSG00000076944	STXBP2	2.4433	0.19903	1	2.12397	STXBP2	2.16376	0.430811	1	1.60037	STXBP2	NA	2.30353	1.86217	STXBP2	0.314921
ENSG00000113387	SUB1	2.56848	-0.0352882	1	2.62658	SUB1	2.81651	-0.611838	1	4.28961	SUB1	NA	2.6925	3.4581	SUB1	-0.323563
ENSG00000188612	SUMO2	2.42939	-0.0792989	1	2.56154	SUMO2	2.78629	-0.355655	1	3.55313	SUMO2	NA	2.60784	3.05733	SUMO2	-0.217477
ENSG00000117614	SYF2	1.59023	0.00749192	1	1.57997	SYF2	1.69837	0.0453111	1	1.6422	SYF2	NA	1.6443	1.61108	SYF2	0.0264015
ENSG00000135316	SYNCRIP	1.32133	0.288254	1	1.08091	SYNCRIP	1.16649	-0.24459	1	1.38107	SYNCRIP	NA	1.24391	1.23099	SYNCRIP	0.0218323
ENSG00000147526	TACC1	1.30742	0.124827	1	1.19799	TACC1	1.17858	0.0179693	1	1.16304	TACC1	NA	1.243	1.18051	TACC1	0.0713983
ENSG00000166337	TAF10	1.01997	-0.105621	1	1.09746	TAF10	1.28738	-0.164574	1	1.44128	TAF10	NA	1.15367	1.26937	TAF10	-0.135098
ENSG00000164691	TAGAP	1.29351	0.927876	0.352782	0.67882	TAGAP	1.35386	0.53387	1	0.933599	TAGAP	NA	1.32369	0.80621	TAGAP	0.730873
ENSG00000158710	TAGLN2	3.44009	0.234687	1	2.91632	TAGLN2	3.41487	-0.062488	1	3.55249	TAGLN2	NA	3.42748	3.23441	TAGLN2	0.0860997
ENSG00000177156	TALDO1	2.20222	-0.0149207	1	2.22095	TALDO1	3.26377	0.206478	1	2.81791	TALDO1	NA	2.73299	2.51943	TALDO1	0.0957786
ENSG00000135090	TAOK3	0.964339	-0.241015	1	1.14004	TAOK3	1.16649	0.249333	1	0.980501	TAOK3	NA	1.06542	1.06027	TAOK3	0.0041589
ENSG00000231925	TAPBP	1.80814	-0.0293695	1	1.84251	TAPBP	2.38134	0.220267	1	2.03769	TAPBP	NA	2.09474	1.9401	TAPBP	0.0954487
ENSG00000106052	TAX1BP1	1.45578	-0.292245	1	1.78101	TAX1BP1	1.79507	-0.119245	1	1.94516	TAX1BP1	NA	1.62543	1.86309	TAX1BP1	-0.205745
ENSG00000171530	TBCA	1.21006	-0.388583	1	1.58352	TBCA	1.34177	-0.342046	1	1.69861	TBCA	NA	1.27592	1.64106	TBCA	-0.365315
ENSG00000187735	TCEA1	0.917976	-0.387468	1	1.20153	TCEA1	0.779678	-0.876681	1	1.43431	TCEA1	NA	0.848827	1.31792	TCEA1	-0.632075
ENSG00000141002	TCF25	1.58096	-0.124922	1	1.72188	TCF25	1.69232	-0.0415028	1	1.7379	TCF25	NA	1.63664	1.72989	TCF25	-0.0832123
ENSG00000168769	TET2	1.16833	0.125637	1	1.07026	TET2	1.17254	0.388394	1	0.894937	TET2	NA	1.17044	0.982601	TET2	0.257016
ENSG00000105329	TGFB1	1.46505	-0.0509555	1	1.51611	TGFB1	1.52309	-0.122336	1	1.65487	TGFB1	NA	1.49407	1.58549	TGFB1	-0.0866457
ENSG00000120708	TGFBI	1.31206	0.0564136	1	1.26067	TGFBI	1.16045	0.300848	1	0.941205	TGFBI	NA	1.23625	1.10094	TGFBI	0.178631
ENSG00000152291	TGOLN2	1.66441	-0.156846	1	1.85315	TGOLN2	1.83134	0.106597	1	1.6967	TGOLN2	NA	1.74787	1.77493	TGOLN2	-0.0251244
ENSG00000102265	TIMP1	1.75714	0.169544	1	1.55987	TIMP1	2.12145	0.0666055	1	2.01995	TIMP1	NA	1.93929	1.78991	TIMP1	0.118075
ENSG00000163931	TKT	4.16335	-0.030776	1	4.24203	TKT	6.15885	0.221937	1	5.2568	TKT	NA	5.1611	4.74942	TKT	0.0955805
ENSG00000104964	TLE5	1.68759	-0.234763	1	1.98324	TLE5	1.66815	-0.603544	1	2.52953	TLE5	NA	1.67787	2.25638	TLE5	-0.419154
ENSG00000137076	TLN1	2.30885	-0.238511	1	2.71883	TLN1	2.56871	-0.294059	1	3.13925	TLN1	NA	2.43878	2.92904	TLN1	-0.266285
ENSG00000232112	TMA7	4.00108	-0.139413	1	4.39577	TMA7	3.86817	-0.318382	1	4.80427	TMA7	NA	3.93462	4.60002	TMA7	-0.228897
ENSG00000155957	TMBIM4	0.95043	-0.414923	1	1.26776	TMBIM4	1.29342	-0.236818	1	1.52241	TMBIM4	NA	1.12192	1.39508	TMBIM4	-0.325871
ENSG00000139644	TMBIM6	2.52212	-0.0917176	1	2.68217	TMBIM6	2.89508	0.0193582	1	2.84643	TMBIM6	NA	2.7086	2.7643	TMBIM6	-0.0361797
ENSG00000152558	TMEM123	1.49751	-0.176947	1	1.69114	TMEM123	1.71046	-0.233089	1	2.006	TMEM123	NA	1.60398	1.84857	TMEM123	-0.205018
ENSG00000149932	TMEM219	1.03852	-0.0982588	1	1.11166	TMEM219	1.3599	0.100726	1	1.26635	TMEM219	NA	1.19921	1.189	TMEM219	0.0012336
ENSG00000134825	TMEM258	1.31669	-0.185233	1	1.496	TMEM258	1.49287	-0.149475	1	1.65297	TMEM258	NA	1.40478	1.57449	TMEM258	-0.167354
ENSG00000183726	TMEM50A	0.871614	-0.254745	1	1.0407	TMEM50A	1.07583	-0.29848	1	1.32276	TMEM50A	NA	0.973724	1.18173	TMEM50A	-0.276613
ENSG00000116209	TMEM59	1.09879	-0.0669493	1	1.15068	TMEM59	1.13023	-0.218002	1	1.31388	TMEM59	NA	1.11451	1.23228	TMEM59	-0.142475
ENSG00000120802	TMPO	1.05706	-0.194785	1	1.20981	TMPO	1.29946	-0.612832	1	1.98509	TMPO	NA	1.17826	1.59745	TMPO	-0.403809
ENSG00000034510	TMSB10	39.3571	0.0629999	1	37.5491	TMSB10	54.2934	0.0450027	1	52.3481	TMSB10	NA	46.8252	44.9486	TMSB10	0.0540013
ENSG00000205542	TMSB4X	56.5946	-0.357689	1	72.2742	TMSB4X	74.2568	-0.372252	1	95.6062	TMSB4X	NA	65.4257	83.9402	TMSB4X	-0.364971
ENSG00000185215	TNFAIP2	1.7015	0.32341	1	1.35764	TNFAIP2	2.59893	0.549554	1	1.76959	TNFAIP2	NA	2.15021	1.56362	TNFAIP2	0.436482
ENSG00000118503	TNFAIP3	5.04423	1.24102	0.0344352	2.12752	TNFAIP3	4.40609	0.893176	0.579602	2.3622	TNFAIP3	NA	4.72516	2.24486	TNFAIP3	1.0671
ENSG00000028137	TNFRSF1B	2.34594	-0.116925	1	2.53907	TNFRSF1B	2.61101	0.0369671	1	2.5365	TNFRSF1B	NA	2.47848	2.53778	TNFRSF1B	-0.0399792
ENSG00000121858	TNFSF10	0.98752	-0.161345	1	1.10456	TNFSF10	2.35717	-0.038562	1	2.41354	TNFSF10	NA	1.67234	1.75905	TNFSF10	-0.0999533
ENSG00000102524	TNFSF13B	0.968975	-0.36823	1	1.2512	TNFSF13B	1.77694	-0.0441747	1	1.8279	TNFSF13B	NA	1.37296	1.53955	TNFSF13B	-0.206203
ENSG00000100354	TNRC6B	1.25179	-0.0525024	1	1.29733	TNRC6B	0.864294	-0.341855	1	1.09649	TNRC6B	NA	1.05804	1.19691	TNRC6B	-0.197179
ENSG00000173726	TOMM20	1.73396	-0.0243389	1	1.76091	TOMM20	1.69232	-0.162512	1	1.89002	TOMM20	NA	1.71314	1.82546	TOMM20	-0.0934255
ENSG00000214736	TOMM6	1.54387	-0.00563589	1	1.54804	TOMM6	1.88573	-0.134585	1	2.06495	TOMM6	NA	1.7148	1.80649	TOMM6	-0.0701104
ENSG00000196683	TOMM7	4.7707	-0.0579506	1	4.95278	TOMM7	4.62972	0.0975857	1	4.30863	TOMM7	NA	4.70021	4.6307	TOMM7	0.0198175
ENSG00000111669	TPI1	1.75714	-0.0834364	1	1.85907	TPI1	2.45387	-0.253864	1	2.91678	TPI1	NA	2.1055	2.38793	TPI1	-0.16865
ENSG00000143549	TPM3	6.23575	0.0320792	1	6.08099	TPM3	7.24677	-0.137864	1	7.93655	TPM3	NA	6.74126	7.00877	TPM3	-0.0528925
ENSG00000167460	TPM4	1.35378	-0.00413916	1	1.35646	TPM4	1.44452	-0.35579	1	1.84565	TPM4	NA	1.39915	1.60105	TPM4	-0.179964
ENSG00000166340	TPP1	1.02925	-0.160867	1	1.15068	TPP1	1.29342	0.209168	1	1.1174	TPP1	NA	1.16133	1.13404	TPP1	0.0241503
ENSG00000047410	TPR	1.05706	-0.363457	1	1.36	TPR	1.14836	-0.566593	1	1.69987	TPR	NA	1.10271	1.52994	TPR	-0.465025
ENSG00000133112	TPT1	60.0625	0.101272	1	55.8016	TPT1	50.8664	0.0224769	1	49.8161	TPT1	NA	55.4645	52.8088	TPT1	0.0618746
ENSG00000136527	TRA2B	2.90693	0.680373	0.985896	1.8094	TRA2B	3.00388	0.588144	1	1.99079	TRA2B	NA	2.9554	1.90009	TRA2B	0.634259
ENSG00000277734	TRAC	0.718618	-0.783386	1	1.23938	TRAC	0.453301	-1.58127	0.550454	1.36649	TRAC	NA	0.585959	1.30293	TRAC	-1.18233
ENSG00000009790	TRAF3IP3	0.792798	-0.393994	1	1.04306	TRAF3IP3	0.803854	-0.467199	1	1.11297	TRAF3IP3	NA	0.798326	1.07802	TRAF3IP3	-0.430597
ENSG00000067167	TRAM1	1.20542	0.0066529	1	1.19917	TRAM1	1.23298	-0.298912	1	1.51544	TRAM1	NA	1.2192	1.3573	TRAM1	-0.146129
ENSG00000170043	TRAPPC1	1.00607	-0.196542	1	1.15305	TRAPPC1	1.17858	-0.359454	1	1.511	TRAPPC1	NA	1.09232	1.33202	TRAPPC1	-0.277998
ENSG00000181029	TRAPPC5	1.84523	-0.122515	1	2.00571	TRAPPC5	2.61101	-0.00948966	1	2.61953	TRAPPC5	NA	2.22812	2.31262	TRAPPC5	-0.0660023
ENSG00000211751	TRBC1	1.02461	-0.305662	1	1.26658	TRBC1	0.610445	-0.882865	1	1.13008	TRBC1	NA	0.817528	1.19833	TRBC1	-0.594264
ENSG00000211772	TRBC2	1.3306	-0.221616	1	1.55041	TRBC2	0.64671	-1.09028	1	1.3817	TRBC2	NA	0.988656	1.46605	TRBC2	-0.655946
ENSG00000173334	TRIB1	1.72005	1.22905	0.0433778	0.732037	TRIB1	1.76485	1.33184	0.0690178	0.69909	TRIB1	NA	1.74245	0.715564	TRIB1	1.28044
ENSG00000123144	TRIR	1.91013	-0.114655	1	2.06484	TRIR	2.13958	-0.0706175	1	2.24051	TRIR	NA	2.02486	2.15268	TRIR	-0.0926363
ENSG00000157514	TSC22D3	3.709	0.137456	1	3.36335	TSC22D3	3.01596	0.0364684	1	2.93009	TSC22D3	NA	3.36248	3.14672	TSC22D3	0.0869624
ENSG00000100300	TSPO	4.2978	0.00501037	1	4.2716	TSPO	6.80556	0.312419	1	5.45519	TSPO	NA	5.55168	4.86339	TSPO	0.158715
ENSG00000167552	TUBA1A	3.49573	0.157837	1	3.12565	TUBA1A	3.40882	0.263919	1	2.82805	TUBA1A	NA	3.45228	2.97685	TUBA1A	0.210878
ENSG00000123416	TUBA1B	2.20222	0.206193	1	1.90519	TUBA1B	2.06705	-1.29775	0.690566	5.06856	TUBA1B	NA	2.13463	3.48688	TUBA1B	-0.545778
ENSG00000188229	TUBB4B	1.1127	1.07155	0.147332	0.528628	TUBB4B	0.834074	-0.341945	1	1.05846	TUBB4B	NA	0.973386	0.793544	TUBB4B	0.3648
ENSG00000136810	TXN	1.20542	-0.0214981	1	1.22282	TXN	1.92804	-0.384839	1	2.51115	TXN	NA	1.56673	1.86698	TXN	-0.203169
ENSG00000265972	TXNIP	6.70865	-0.268641	1	8.05832	TXNIP	7.62755	0.198553	1	6.61569	TXNIP	NA	7.1681	7.33701	TXNIP	-0.0350442
ENSG00000025708	TYMP	2.88374	0.0537271	1	2.77204	TYMP	6.2616	0.272288	1	5.1611	TYMP	NA	4.57267	3.96657	TYMP	0.163008
ENSG00000011600	TYROBP	11.6045	0.0528347	1	11.152	TYROBP	17.6425	0.40208	1	13.2834	TYROBP	NA	14.6235	12.2177	TYROBP	0.227457
ENSG00000221983	UBA52	15.1744	-0.115478	1	16.3863	UBA52	17.032	0.013254	1	16.7908	UBA52	NA	16.1032	16.5886	UBA52	-0.0511119
ENSG00000185262	UBALD2	1.28888	0.244642	1	1.08682	UBALD2	1.2088	-0.00420532	1	1.21121	UBALD2	NA	1.24884	1.14901	UBALD2	0.120218
ENSG00000170315	UBB	3.17119	0.193678	1	2.76613	UBB	3.49948	0.0251731	1	3.42573	UBB	NA	3.33534	3.09593	UBB	0.109426
ENSG00000150991	UBC	12.7497	0.603645	1	8.36344	UBC	12.6501	0.47716	1	9.04254	UBC	NA	12.6999	8.70299	UBC	0.540402
ENSG00000119048	UBE2B	0.959703	-0.0750164	1	1.01113	UBE2B	0.82803	-0.298711	1	1.0198	UBE2B	NA	0.893866	1.01547	UBE2B	-0.186864
ENSG00000131508	UBE2D2	1.17761	0.0429923	1	1.1424	UBE2D2	1.14232	-0.433055	1	1.54142	UBE2D2	NA	1.15996	1.34191	UBE2D2	-0.195031
ENSG00000109332	UBE2D3	3.39837	0.31322	1	2.72829	UBE2D3	3.27586	0.0166848	1	3.22608	UBE2D3	NA	3.33711	2.97719	UBE2D3	0.164952
ENSG00000103275	UBE2I	0.964339	-0.157937	1	1.07618	UBE2I	0.924734	-0.553693	1	1.35825	UBE2I	NA	0.944537	1.21721	UBE2I	-0.355815
ENSG00000198833	UBE2J1	1.54851	0.614248	1	1.00995	UBE2J1	1.1121	0.36548	1	0.862613	UBE2J1	NA	1.3303	0.936282	UBE2J1	0.489864
ENSG00000185651	UBE2L3	0.880886	-0.226398	1	1.03124	UBE2L3	1.22693	-0.388027	1	1.60417	UBE2L3	NA	1.05391	1.3177	UBE2L3	-0.307212
ENSG00000244687	UBE2V1	1.13588	-0.00884666	1	1.1424	UBE2V1	1.26924	-0.136579	1	1.39374	UBE2V1	NA	1.20256	1.26807	UBE2V1	-0.0727127
ENSG00000198258	UBL5	2.00749	-0.102953	1	2.15235	UBL5	2.70772	-0.0679399	1	2.82869	UBL5	NA	2.35761	2.49052	UBL5	-0.0854465
ENSG00000162191	UBXN1	1.39087	-0.20976	1	1.60717	UBXN1	1.89178	-0.0376703	1	1.93692	UBXN1	NA	1.64132	1.77204	UBXN1	-0.123715
ENSG00000175567	UCP2	1.56705	-0.171879	1	1.76328	UCP2	1.45661	-0.403008	1	1.92297	UCP2	NA	1.51183	1.84312	UCP2	-0.287444
ENSG00000143222	UFC1	1.06634	0.0662159	1	1.01823	UFC1	1.02144	-0.239059	1	1.2055	UFC1	NA	1.04389	1.11187	UFC1	-0.0864216
ENSG00000184076	UQCR10	1.3306	-0.333706	1	1.67576	UQCR10	2.06101	-0.253537	1	2.4503	UQCR10	NA	1.69581	2.06303	UQCR10	-0.293621
ENSG00000127540	UQCR11	2.70757	-0.0511496	1	2.79924	UQCR11	3.35443	0.0327942	1	3.26665	UQCR11	NA	3.031	3.03295	UQCR11	-0.00917774
ENSG00000156467	UQCRB	4.61306	-0.0208934	1	4.66777	UQCRB	4.85939	-0.0123753	1	4.88032	UQCRB	NA	4.73623	4.77405	UQCRB	-0.0166344
ENSG00000169021	UQCRFS1	1.03852	0.028248	1	1.01823	UQCRFS1	1.13627	-0.279611	1	1.37853	UQCRFS1	NA	1.0874	1.19838	UQCRFS1	-0.125681
ENSG00000173660	UQCRH	2.06313	-0.092624	1	2.19611	UQCRH	2.53244	-0.345351	1	3.20707	UQCRH	NA	2.29779	2.70159	UQCRH	-0.218988
ENSG00000164405	UQCRQ	1.26569	0.000647916	1	1.26421	UQCRQ	1.42639	-0.2434	1	1.68593	UQCRQ	NA	1.34604	1.47507	UQCRQ	-0.121376
ENSG00000135655	USP15	1.39551	-0.273343	1	1.68522	USP15	2.1698	0.158619	1	1.93819	USP15	NA	1.78266	1.8117	USP15	-0.0573621
ENSG00000140455	USP3	1.14515	0.00582209	1	1.14004	USP3	1.46265	0.310888	1	1.17698	USP3	NA	1.3039	1.15851	USP3	0.158355
ENSG00000152818	UTRN	1.52069	0.0015252	1	1.51729	UTRN	1.5654	0.0536585	1	1.50529	UTRN	NA	1.54304	1.51129	UTRN	0.0275918
ENSG00000126756	UXT	1.52532	-0.00417343	1	1.52794	UXT	1.45661	0.0403517	1	1.41403	UXT	NA	1.49097	1.47098	UXT	0.0180891
ENSG00000220205	VAMP2	1.46505	-0.0156689	1	1.47945	VAMP2	1.10605	0.0018149	1	1.10409	VAMP2	NA	1.28555	1.29177	VAMP2	-0.006927
ENSG00000118640	VAMP8	2.05849	-0.12431	1	2.23987	VAMP8	2.94344	-0.0128597	1	2.95925	VAMP8	NA	2.50096	2.59956	VAMP8	-0.0685847
ENSG00000101558	VAPA	1.80814	0.323188	1	1.44279	VAPA	1.62584	0.0318305	1	1.58706	VAPA	NA	1.71699	1.51492	VAPA	0.177509
ENSG00000125753	VASP	2.36448	0.128719	1	2.15827	VASP	2.58684	0.087315	1	2.42685	VASP	NA	2.47566	2.29256	VASP	0.108017
ENSG00000038427	VCAN	5.81385	-0.380988	1	7.5498	VCAN	7.71216	0.0729258	1	7.29767	VCAN	NA	6.76301	7.42373	VCAN	-0.154031
ENSG00000026025	VIM	24.8781	0.401351	1	18.774	VIM	22.1997	0.374769	1	17.033	VIM	NA	23.5389	17.9035	VIM	0.38806
ENSG00000062716	VMP1	2.31349	0.161131	1	2.06484	VMP1	3.28794	0.957969	0.451731	1.68593	VMP1	NA	2.80071	1.87539	VMP1	0.55955
ENSG00000129003	VPS13C	1.2147	-0.480899	1	1.69468	VPS13C	1.55331	-0.220921	1	1.80699	VPS13C	NA	1.384	1.75084	VPS13C	-0.35091
ENSG00000160948	VPS28	1.01534	-0.198073	1	1.16487	VPS28	1.31155	0.0365142	1	1.27712	VPS28	NA	1.16344	1.221	VPS28	-0.0807795
ENSG00000107738	VSIR	1.93331	-0.138005	1	2.12397	VSIR	2.61706	0.186583	1	2.29185	VSIR	NA	2.27519	2.20791	VSIR	0.0242893
ENSG00000095787	WAC	1.08024	-0.0824876	1	1.14359	WAC	1.20276	-0.0471719	1	1.24163	WAC	NA	1.1415	1.19261	WAC	-0.0648298
ENSG00000140105	WARS	1.30278	-0.0250083	1	1.32453	WARS	4.20059	0.460336	1	3.04038	WARS	NA	2.75169	2.18245	WARS	0.217664
ENSG00000015285	WAS	1.11733	-0.246983	1	1.32571	WAS	1.51705	-0.0973467	1	1.62001	WAS	NA	1.31719	1.47286	WAS	-0.172165
ENSG00000158195	WASF2	1.9565	0.0101652	1	1.93948	WASF2	2.06705	0.0197665	1	2.03326	WASF2	NA	2.01177	1.98637	WASF2	0.0149659
ENSG00000105583	WDR83OS	1.14979	-0.0824158	1	1.21691	WDR83OS	1.40826	0.0411641	1	1.36649	WDR83OS	NA	1.27902	1.2917	WDR83OS	-0.0206259
ENSG00000115935	WIPF1	0.996793	-0.354581	1	1.27486	WIPF1	1.11814	-0.252778	1	1.33163	WIPF1	NA	1.05747	1.30324	WIPF1	-0.30368
ENSG00000060237	WNK1	0.982884	-0.302094	1	1.21218	WNK1	0.82803	-0.360111	1	1.06416	WNK1	NA	0.905457	1.13817	WNK1	-0.331103
ENSG00000109046	WSB1	1.15442	0.192015	1	1.00995	WSB1	1.87969	0.978343	0.412118	0.951346	WSB1	NA	1.51706	0.980649	WSB1	0.585179
ENSG00000079246	XRCC5	1.36769	-0.262288	1	1.6391	XRCC5	1.61375	-0.682654	1	2.5853	XRCC5	NA	1.49072	2.1122	XRCC5	-0.472471
ENSG00000196419	XRCC6	1.00143	-0.0846152	1	1.06199	XRCC6	0.997262	-0.539222	1	1.44952	XRCC6	NA	0.999346	1.25575	XRCC6	-0.311919
ENSG00000088930	XRN2	1.20542	-0.195908	1	1.38011	XRN2	1.60166	0.0690711	1	1.52367	XRN2	NA	1.40354	1.45189	XRN2	-0.0634183
ENSG00000065978	YBX1	7.46435	0.241457	1	6.29505	YBX1	7.94788	-0.27203	1	9.55212	YBX1	NA	7.70612	7.92358	YBX1	-0.0152864
ENSG00000060138	YBX3	2.97183	0.730198	0.887102	1.78693	YBX3	2.90717	0.676195	1	1.81269	YBX3	NA	2.9395	1.79981	YBX3	0.703197
ENSG00000136758	YME1L1	1.71541	0.811288	0.577045	0.975655	YME1L1	1.71046	0.707981	0.971945	1.04452	YME1L1	NA	1.71293	1.01009	YME1L1	0.759635
ENSG00000119801	YPEL5	4.07526	1.0776	0.0807426	1.92529	YPEL5	3.11871	0.675607	0.993215	1.94516	YPEL5	NA	3.59699	1.93523	YPEL5	0.876604
ENSG00000166913	YWHAB	3.25464	-0.477852	1	4.52231	YWHAB	4.10993	-0.414677	1	5.45645	YWHAB	NA	3.68229	4.98938	YWHAB	-0.446264
ENSG00000108953	YWHAE	1.23788	0.309293	1	0.998125	YWHAE	1.35386	-0.148233	1	1.49832	YWHAE	NA	1.29587	1.24822	YWHAE	0.0805295
ENSG00000164924	YWHAZ	4.82633	0.169376	1	4.27988	YWHAZ	4.47257	-0.119662	1	4.83912	YWHAZ	NA	4.64945	4.5595	YWHAZ	0.0248573
ENSG00000100811	YY1	1.44651	-0.0782435	1	1.52557	YY1	1.58958	-0.0779568	1	1.67452	YY1	NA	1.51804	1.60005	YY1	-0.0781002
ENSG00000178951	ZBTB7A	1.57632	-0.156608	1	1.755	ZBTB7A	1.57144	0.190036	1	1.37473	ZBTB7A	NA	1.57388	1.56486	ZBTB7A	0.016714
ENSG00000065548	ZC3H15	1.27497	0.216554	1	1.09628	ZC3H15	1.44452	0.062388	1	1.38107	ZC3H15	NA	1.35974	1.23867	ZC3H15	0.139471
ENSG00000169554	ZEB2	4.10771	-0.0831562	1	4.34019	ZEB2	4.17641	0.181389	1	3.66785	ZEB2	NA	4.14206	4.00402	ZEB2	0.0491163
ENSG00000107372	ZFAND5	3.40764	0.898051	0.346339	1.82359	ZFAND5	3.00388	0.740556	0.858684	1.79114	ZFAND5	NA	3.20576	1.80737	ZFAND5	0.819303
ENSG00000177410	ZFAS1	4.05208	0.211184	1	3.49107	ZFAS1	3.57806	0.296681	1	2.90157	ZFAS1	NA	3.81507	3.19632	ZFAS1	0.253933
ENSG00000128016	ZFP36	5.13696	-0.526738	1	7.38069	ZFP36	8.7336	0.24561	1	7.33126	ZFP36	NA	6.93528	7.35597	ZFP36	-0.140564
ENSG00000185650	ZFP36L1	2.67048	-0.377261	1	3.46151	ZFP36L1	2.81651	-0.155069	1	3.12531	ZFP36L1	NA	2.74349	3.29341	ZFP36L1	-0.266165
ENSG00000152518	ZFP36L2	3.69045	-0.336968	1	4.65003	ZFP36L2	3.26377	-0.411307	1	4.32447	ZFP36L2	NA	3.47711	4.48725	ZFP36L2	-0.374137
ENSG00000103994	ZNF106	1.21933	-0.405337	1	1.61427	ZNF106	1.72859	-0.0146992	1	1.74234	ZNF106	NA	1.47396	1.6783	ZNF106	-0.210018
ENSG00000010244	ZNF207	1.64123	0.22094	1	1.40613	ZNF207	1.55936	0.0578469	1	1.49515	ZNF207	NA	1.60029	1.45064	ZNF207	0.139394
ENSG00000159840	ZYX	1.00143	-0.214952	1	1.16251	ZYX	1.3176	0.225981	1	1.12501	ZYX	NA	1.15951	1.14376	ZYX	0.00551432
ENSG00000115977	AAK1	1.22397	0.0544098	1	1.17788	AAK1	0.930778	-0.111261	1	1.00585	AAK1	NA	1.07737	1.09187	AAK1	-0.0284256
ENSG00000146386	ABRACL	0.825251	-0.318358	1	1.03006	ABRACL	0.967042	-0.727825	1	1.60227	ABRACL	NA	0.896147	1.31616	ABRACL	-0.523091
ENSG00000262202	AC007952.4	2.29958	1.20715	0.0598646	0.993395	AC007952.4	2.72585	2.1529	1.98e-05	0.610357	AC007952.4	NA	2.51271	0.801876	AC007952.4	1.68003
ENSG00000267519	AC020916.1	8.9665	0.350799	1	7.00935	AC020916.1	9.95449	0.707355	1	6.06681	AC020916.1	NA	9.46049	6.53808	AC020916.1	0.529077
ENSG00000114331	ACAP2	1.13124	-0.418152	1	1.51138	ACAP2	1.16045	-0.488924	1	1.62762	ACAP2	NA	1.14585	1.5695	ACAP2	-0.453538
ENSG00000075624	ACTB	37.6046	0.0328499	1	36.635	ACTB	43.6982	-0.21039	1	50.2933	ACTB	NA	40.6514	43.4641	ACTB	-0.0887699

## Sheet: femaleCD4 Features
FeatureID	FeatureName	CD4day3 Average	CD4day3 Log2 Fold Change	CD4day3 P-Value	cd4day0 Average
ENSG00000277632	CCL3	2.00749	2.87581	4.93e-08	0.272001
ENSG00000162772	ATF3	2.04458	2.17271	4.74e-07	0.451758
ENSG00000177606	JUN	15.2764	1.95946	2.56e-06	3.91445
ENSG00000188536	HBA2	12.1701	8.00273	5.38e-06	0.0461219
ENSG00000125538	IL1B	8.72541	1.99074	1.22e-05	2.18783
ENSG00000124882	EREG	2.10949	2.42386	5.71e-05	0.391445
ENSG00000112149	CD83	2.68439	1.76654	7.44e-05	0.786437
ENSG00000244734	HBB	44.0814	8.7717	0.000152389	0.0993395
ENSG00000165312	OTUD1	2.50821	1.73075	0.000182449	0.753324
ENSG00000188290	HES4	1.45578	2.11547	0.000197965	0.334679
ENSG00000108179	PPIF	1.73396	1.72886	0.000286144	0.521532
ENSG00000169429	CXCL8	5.23432	1.92077	0.000306752	1.37774
ENSG00000206172	HBA1	5.87876	7.18802	0.000566063	0.0390262
ENSG00000125740	FOSB	13.4868	1.52664	0.000842974	4.66541
ENSG00000144655	CSRNP1	1.57169	1.54885	0.00112399	0.535724
ENSG00000100906	NFKBIA	12.1516	1.37154	0.00510188	4.68078
ENSG00000141682	PMAIP1	1.67368	1.4242	0.00657126	0.622054
ENSG00000132510	KDM6B	1.62269	1.37149	0.00765762	0.625602
ENSG00000137331	IER3	1.99822	1.39222	0.0118532	0.759237
ENSG00000248323	LUCAT1	1.08024	1.47882	0.0134884	0.386714
ENSG00000136826	KLF4	6.18475	1.30972	0.0145913	2.48703
ENSG00000130522	JUND	19.2497	1.23461	0.014946	8.15293
ENSG00000135241	PNPLA8	1.35378	1.28425	0.0173732	0.554645
ENSG00000160789	LMNA	1.22397	1.41595	0.0286648	0.457671
ENSG00000162783	IER5	2.10022	1.2076	0.0344352	0.907064
ENSG00000118503	TNFAIP3	5.04423	1.24102	0.0344352	2.12752
ENSG00000112096	SOD2	4.80315	1.23854	0.0344352	2.02936
ENSG00000102760	RGCC	2.42476	1.24121	0.0344352	1.02296
ENSG00000087074	PPP1R15A	6.93119	1.17473	0.0344355	3.0606
ENSG00000173334	TRIB1	1.72005	1.22905	0.0433778	0.732037
ENSG00000124762	CDKN1A	1.33524	1.2102	0.0589184	0.575932
ENSG00000262202	AC007952.4	2.29958	1.20715	0.0598646	0.993395
ENSG00000144802	NFKBIZ	3.74609	1.14219	0.0620855	1.69232
ENSG00000067082	KLF6	17.9562	1.12178	0.0646994	8.22389
ENSG00000119801	YPEL5	4.07526	1.0776	0.0807426	1.92529
ENSG00000158615	PPP1R15B	1.78959	1.09663	0.0839937	0.834925
ENSG00000273338	AC103591.3	1.10806	1.20757	0.113311	0.478958
ENSG00000086061	DNAJA1	2.3923	1.05819	0.115151	1.14595
ENSG00000140941	MAP1LC3B	2.29958	1.04967	0.12384	1.10811
ENSG00000126524	SBDS	1.88232	1.06125	0.128371	0.899968
ENSG00000187837	HIST1H1C	1.10343	1.14236	0.130342	0.499063
ENSG00000110848	CD69	2.80956	1.1401	0.141849	1.27131
ENSG00000188229	TUBB4B	1.1127	1.07155	0.147332	0.528628
ENSG00000197061	HIST1H4C	2.16049	1.1503	0.160114	0.970925
ENSG00000163660	CCNL1	5.98539	1.01081	0.164764	2.96126
ENSG00000107968	MAP3K8	1.50214	1.05528	0.164764	0.721394
ENSG00000255112	CHMP1B	2.09558	1.0113	0.180066	1.03715
ENSG00000099860	GADD45B	1.78032	1.01945	0.19781	0.876316
ENSG00000153234	NR4A2	1.91013	1.00496	0.204521	0.949638
ENSG00000140379	BCL2A1	1.3306	1.04847	0.223123	0.642159
ENSG00000122644	ARL4A	1.66905	0.96801	0.252317	0.851481
ENSG00000008294	SPAG9	1.5856	0.943061	0.294706	0.823098
ENSG00000134107	BHLHE40	1.25179	0.960697	0.33896	0.642159
ENSG00000100664	EIF5	3.62554	0.888881	0.33896	1.95249
ENSG00000151694	ADAM17	1.21933	0.949709	0.342938	0.630333
ENSG00000107372	ZFAND5	3.40764	0.898051	0.346339	1.82359
ENSG00000164691	TAGAP	1.29351	0.927876	0.352782	0.67882
ENSG00000011422	PLAUR	2.93938	0.916874	0.367061	1.55277
ENSG00000123689	G0S2	1.85913	1.0779	0.420296	0.878681
ENSG00000172115	CYCS	1.63196	0.880713	0.44609	0.884594
ENSG00000153922	CHD1	1.73859	0.857042	0.476508	0.957916
ENSG00000115738	ID2	5.71185	0.884134	0.485972	3.08544
ENSG00000171988	JMJD1C	2.87911	0.83104	0.519772	1.61427
ENSG00000143878	RHOB	1.24715	0.91097	0.57406	0.662263
ENSG00000160888	IER2	9.16586	0.826718	0.57406	5.15146
ENSG00000136758	YME1L1	1.71541	0.811288	0.577045	0.975655
ENSG00000185950	IRS2	1.18224	0.849667	0.582912	0.655167
ENSG00000111796	KLRB1	0.398717	-1.44903	0.600047	1.09628
ENSG00000131669	NINJ1	1.18224	0.813726	0.639355	0.671724
ENSG00000162711	NLRP3	1.3306	0.827597	0.669136	0.748594
ENSG00000013441	CLK1	1.34915	0.789513	0.677672	0.779342
ENSG00000155090	KLF10	1.98431	0.799453	0.688819	1.13767
ENSG00000125347	IRF1	5.04423	0.781586	0.744239	2.92578
ENSG00000138069	RAB1A	1.01534	0.778704	0.757	0.591306
ENSG00000109320	NFKB1	1.0617	0.775327	0.764298	0.619689
ENSG00000060138	YBX3	2.97183	0.730198	0.887102	1.78693
ENSG00000139112	GABARAPL1	1.12661	0.744463	0.903995	0.671724
ENSG00000146278	PNRC1	8.5446	0.710363	0.906982	5.20586
ENSG00000164548	TRA2A	1.15906	0.723235	0.941308	0.701289
ENSG00000124575	HIST1H1D	1.84523	0.767052	0.984399	1.08209
ENSG00000136527	TRA2B	2.90693	0.680373	0.985896	1.8094
ENSG00000162924	REL	1.57169	0.694163	0.998541	0.969742
ENSG00000187608	ISG15	1.01997	0.00907964	1	1.0135
ENSG00000078369	GNB1	1.15442	-0.119414	1	1.25357
ENSG00000116251	RPL22	12.7775	0.0118652	1	12.6327
ENSG00000116288	PARK7	1.59487	-0.117264	1	1.7278
ENSG00000074800	ENO1	2.30885	-0.021649	1	2.33921
ENSG00000177674	AGTRAP	1.07097	0.194635	1	0.935447
ENSG00000028137	TNFRSF1B	2.34594	-0.116925	1	2.53907
ENSG00000142634	EFHD2	2.92547	-0.0396847	1	3.00029
ENSG00000077549	CAPZB	1.99359	-0.0464872	1	2.05538
ENSG00000173436	MICOS10	1.38624	-0.0542838	1	1.43806
ENSG00000127483	HP1BP3	1.46042	-0.131088	1	1.59771
ENSG00000070831	CDC42	5.05814	0.173834	1	4.47146
ENSG00000125944	HNRNPR	1.01534	-0.21697	1	1.18025
ENSG00000142676	RPL11	32.6438	-0.0296804	1	33.2113
ENSG00000189266	PNRC2	0.899431	-0.171493	1	1.0135
ENSG00000133226	SRRM1	2.4433	0.0826271	1	2.30255
ENSG00000117614	SYF2	1.59023	0.00749192	1	1.57997
ENSG00000117616	RSRP1	1.3816	0.28012	1	1.13649
ENSG00000183726	TMEM50A	0.871614	-0.254745	1	1.0407
ENSG00000142669	SH3BGRL3	10.9647	-0.0384031	1	11.2254
ENSG00000169442	CD52	8.79496	-0.188119	1	9.98953
ENSG00000198830	HMGN2	2.38767	0.0869739	1	2.24342
ENSG00000158195	WASF2	1.9565	0.0101652	1	1.93948
ENSG00000000938	FGR	1.43724	-0.0626947	1	1.49955
ENSG00000126698	DNAJC8	0.978248	-0.135791	1	1.07499
ENSG00000130770	ATP5IF1	1.24715	-0.234461	1	1.46644
ENSG00000162511	LAPTM5	6.56029	0.163321	1	5.84092
ENSG00000184007	PTP4A2	4.08917	0.0566172	1	3.92154
ENSG00000121774	KHDRBS1	1.15906	-0.0497095	1	1.19917
ENSG00000116560	SFPQ	2.93938	0.432703	1	2.17246
ENSG00000119535	CSF3R	1.3306	-0.353912	1	1.69941
ENSG00000168653	NDUFS5	1.75714	0.00253679	1	1.75145
ENSG00000127603	MACF1	0.83916	-0.548562	1	1.22873
ENSG00000090621	PABPC4	1.60414	0.34952	1	1.25712
ENSG00000131236	CAP1	2.78175	-0.081798	1	2.93761
ENSG00000131238	PPT1	1.40478	-0.104604	1	1.50901
ENSG00000084070	SMAP2	1.71077	-0.339447	1	2.16182
ENSG00000065978	YBX1	7.46435	0.241457	1	6.29505
ENSG00000117410	ATP6V0B	2.2903	0.0277917	1	2.24223
ENSG00000142937	RPS8	37.025	0.00324559	1	36.8183
ENSG00000173846	PLK3	1.01997	0.501248	1	0.720211
ENSG00000117450	PRDX1	1.00607	-0.0223611	1	1.02178
ENSG00000173660	UQCRH	2.06313	-0.092624	1	2.19611
ENSG00000116209	TMEM59	1.09879	-0.0669493	1	1.15068
ENSG00000162434	JAK1	1.92404	-0.207762	1	2.21858
ENSG00000142864	SERBP1	2.13267	-0.0960089	1	2.27535
ENSG00000116754	SRSF11	1.14515	0.0375642	1	1.1152
ENSG00000174021	GNG5	2.23467	0.171945	1	1.97969
ENSG00000097033	SH3GLB1	0.848433	-0.34015	1	1.07499
ENSG00000122406	RPL5	16.6302	0.0825775	1	15.6542
ENSG00000067334	DNTTIP2	1.09879	0.683409	1	0.68355
ENSG00000134186	PRPF38B	1.1637	0.225614	1	0.994577
ENSG00000143119	CD53	1.62732	-0.017501	1	1.64501
ENSG00000116459	ATP5PB	1.14515	-0.149914	1	1.27013
ENSG00000143110	C1orf162	2.46648	-0.0851751	1	2.61121
ENSG00000116473	RAP1A	1.19151	-0.158471	1	1.32926
ENSG00000116489	CAPZA1	0.982884	-0.540071	1	1.42978
ENSG00000009307	CSDE1	2.41085	0.0872686	1	2.2647
ENSG00000163399	ATP1A1	1.10343	0.16991	1	0.980386
ENSG00000265241	RBM8A	1.59023	0.33158	1	1.26185
ENSG00000265972	TXNIP	6.70865	-0.268641	1	8.05832
ENSG00000023902	PLEKHO1	1.58096	-0.236356	1	1.86025
ENSG00000143384	MCL1	7.09809	0.242575	1	5.98165
ENSG00000163131	CTSS	21.9804	-0.164992	1	24.5629
ENSG00000197747	S100A10	8.55851	0.0969486	1	7.9779
ENSG00000163191	S100A11	7.03318	-0.230697	1	8.22862
ENSG00000163220	S100A9	42.6905	0.000373272	1	42.5362
ENSG00000163221	S100A12	2.75857	0.106361	1	2.55681
ENSG00000143546	S100A8	23.0746	0.31008	1	18.5505
ENSG00000197956	S100A6	19.4166	0.0204951	1	19.0803
ENSG00000196154	S100A4	19.8385	-0.0737179	1	20.8104
ENSG00000143543	JTB	1.42796	0.0525986	1	1.37538
ENSG00000177954	RPS27	41.2533	-0.125157	1	44.8411
ENSG00000143549	TPM3	6.23575	0.0320792	1	6.08099
ENSG00000160710	ADAR	0.899431	-0.276846	1	1.09037
ENSG00000163463	KRTCAP2	1.12197	-0.201934	1	1.29023
ENSG00000163479	SSR2	1.51142	-0.118594	1	1.6391
ENSG00000163563	MNDA	4.28853	-0.292212	1	5.23779
ENSG00000163565	IFI16	0.783525	-0.670358	1	1.24884
ENSG00000158710	TAGLN2	3.44009	0.234687	1	2.91632
ENSG00000117091	CD48	3.51427	-0.122011	1	3.81511
ENSG00000186517	ARHGAP30	1.2286	-0.123365	1	1.33753
ENSG00000143222	UFC1	1.06634	0.0662159	1	1.01823
ENSG00000158869	FCER1G	5.03496	0.137388	1	4.56488
ENSG00000143226	FCGR2A	1.26569	0.0570157	1	1.21573
ENSG00000203747	FCGR3A	1.33524	-0.337833	1	1.68641
ENSG00000198771	RCSD1	0.890159	-0.508966	1	1.26776
ENSG00000188404	SELL	1.3816	-0.360734	1	1.77274
ENSG00000117523	PRRC2C	2.79566	0.175128	1	2.47048
ENSG00000117592	PRDX6	1.01534	0.263555	1	0.845568
ENSG00000234741	GAS5	2.31349	-0.0136486	1	2.33093
ENSG00000135821	GLUL	1.04779	-0.00672222	1	1.05253
ENSG00000116701	NCF2	2.09558	-0.239909	1	2.47048
ENSG00000162704	ARPC5	2.71684	-0.520206	1	3.88843
ENSG00000047410	TPR	1.05706	-0.363457	1	1.36
ENSG00000073756	PTGS2	1.18224	0.701568	1	0.726124
ENSG00000116741	RGS2	5.54958	0.0780301	1	5.24252
ENSG00000081237	PTPRC	7.01464	-0.508244	1	9.94814
ENSG00000159388	BTG2	3.24073	0.440658	1	2.38178
ENSG00000198625	MDM4	0.899431	-0.259549	1	1.07736
ENSG00000069275	NUCKS1	1.0617	-0.191314	1	1.21218
ENSG00000196352	CD55	1.73396	0.273584	1	1.43214
ENSG00000117335	CD46	0.866978	-0.242613	1	1.02651
ENSG00000009790	TRAF3IP3	0.792798	-0.393994	1	1.04306
ENSG00000162909	CAPN2	1.0617	0.149723	1	0.956734
ENSG00000163041	H3F3A	15.8467	0.0918103	1	14.8217
ENSG00000143761	ARF1	1.72468	-0.0291462	1	1.75736
ENSG00000143774	GUK1	1.8035	0.200476	1	1.56696
ENSG00000168264	IRF2BP2	2.80493	0.328071	1	2.22922
ENSG00000173726	TOMM20	1.73396	-0.0243389	1	1.76091
ENSG00000054267	ARID4B	1.44187	0.382591	1	1.10456
ENSG00000143669	LYST	1.62732	-0.0961579	1	1.73726
ENSG00000153187	HNRNPU	5.37341	0.374431	1	4.13323
ENSG00000171863	RPS7	18.7582	-0.00800036	1	18.8012
ENSG00000084754	HADHA	1.09415	-0.153674	1	1.21691
ENSG00000228474	OST4	2.52212	-0.288727	1	3.07479
ENSG00000213639	PPP1CB	1.33524	0.0206987	1	1.31507
ENSG00000163171	CDC42EP3	1.3306	-0.0771683	1	1.40258
ENSG00000115875	SRSF7	1.96577	0.26166	1	1.63674
ENSG00000115944	COX7A2L	1.03388	-0.032378	1	1.05726
ENSG00000152518	ZFP36L2	3.69045	-0.336968	1	4.65003
ENSG00000143933	CALM2	3.26392	-0.60007	1	4.93623
ENSG00000115310	RTN4	1.88232	0.145048	1	1.69941
ENSG00000143947	RPS27A	28.4434	-0.0879274	1	30.1306
ENSG00000115355	CCDC88A	1.57632	0.00568619	1	1.56814
ENSG00000138071	ACTR2	3.98253	-0.0423526	1	4.09066
ENSG00000115956	PLEK	3.73681	0.342245	1	2.93998
ENSG00000115977	AAK1	1.22397	0.0544098	1	1.17788
ENSG00000169564	PCBP1	2.42939	-0.279745	1	2.94352
ENSG00000114978	MOB1A	1.92404	-0.187639	1	2.18783
ENSG00000034510	TMSB10	39.3571	0.0629999	1	37.5491
ENSG00000152291	TGOLN2	1.66441	-0.156846	1	1.85315
ENSG00000118640	VAMP8	2.05849	-0.12431	1	2.23987
ENSG00000115523	GNLY	1.35378	-1.15664	1	3.01684
ENSG00000158050	DUSP2	1.49751	0.645865	1	0.955551
ENSG00000135940	COX5B	2.46648	-0.0825603	1	2.60648
ENSG00000071082	RPL31	8.88768	-0.00837676	1	8.91217
ENSG00000163162	RNF149	1.05706	-0.431995	1	1.42623
ENSG00000169756	LIMS1	0.815979	-0.342817	1	1.03597
ENSG00000115091	ACTR3	2.35985	-0.157928	1	2.62777
ENSG00000088205	DDX18	1.07097	0.17294	1	0.949638
ENSG00000155368	DBI	1.5856	-0.0734038	1	1.6663
ENSG00000169967	MAP3K2	1.12197	0.0915418	1	1.05253
ENSG00000152082	MZT2B	1.69223	0.125259	1	1.54922
ENSG00000121966	CXCR4	2.43866	-0.118389	1	2.64196
ENSG00000169554	ZEB2	4.10771	-0.0831562	1	4.34019
ENSG00000196504	PRPF40A	0.931885	-0.282668	1	1.13413
ENSG00000115165	CYTIP	0.917976	-0.284585	1	1.11875
ENSG00000241399	CD302	1.7015	-0.225531	1	1.98679
ENSG00000115935	WIPF1	0.996793	-0.354581	1	1.27486
ENSG00000154518	ATP5MC3	1.29351	-0.25454	1	1.54213
ENSG00000170144	HNRNPA3	2.75857	0.00278508	1	2.74721
ENSG00000115232	ITGA4	1.87304	-0.384836	1	2.4421
ENSG00000065548	ZC3H15	1.27497	0.216554	1	1.09628
ENSG00000081320	STK17B	3.69045	-0.138284	1	4.05163
ENSG00000065413	ANKRD44	0.76498	-0.544646	1	1.11757
ENSG00000115524	SF3B1	2.14658	0.0541541	1	2.06366
ENSG00000082153	BZW1	1.73859	0.236354	1	1.47354
ENSG00000003402	CFLAR	1.30278	0.00227446	1	1.29969
ENSG00000114942	EEF1B2	8.2247	0.0107924	1	8.13874
ENSG00000079246	XRCC5	1.36769	-0.262288	1	1.6391
ENSG00000197756	RPL37A	19.5974	-0.133843	1	21.4325
ENSG00000163466	ARPC2	5.50786	-0.0454703	1	5.66826
ENSG00000018280	SLC11A1	1.45114	0.243823	1	1.224
ENSG00000067066	SP100	1.0617	-0.184266	1	1.20626
ENSG00000115053	NCL	3.26855	0.1309	1	2.97782
ENSG00000187514	PTMA	23.821	0.092231	1	22.2721
ENSG00000188042	ARL4C	3.64409	0.258117	1	3.03931
ENSG00000124831	LRRFIP1	4.22362	-0.0890812	1	4.48092
ENSG00000172428	COPS9	1.17297	-0.162947	1	1.3127
ENSG00000168385	SEPTIN2	0.941158	-0.30847	1	1.16606
ENSG00000241553	ARPC4	1.72005	0.0957788	1	1.60717
ENSG00000254999	BRK1	1.28888	-0.126614	1	1.40613
ENSG00000144713	RPL32	36.1952	0.0215269	1	35.5399
ENSG00000174748	RPL15	19.4583	-0.0687913	1	20.3421
ENSG00000091317	CMTM6	1.36769	-0.408559	1	1.81413
ENSG00000168028	RPSA	10.362	-0.0498704	1	10.6932
ENSG00000114784	EIF1B	1.08952	0.696369	1	0.671724
ENSG00000188846	RPL14	16.3289	-0.0254667	1	16.566
ENSG00000168036	CTNNB1	2.10949	0.0633449	1	2.01517
ENSG00000114857	NKTR	1.13588	0.0366202	1	1.10693
ENSG00000232112	TMA7	4.00108	-0.139413	1	4.39577
ENSG00000067560	RHOA	3.80636	-0.0835859	1	4.02325
ENSG00000114353	GNAI2	4.47398	-0.0668419	1	4.67369
ENSG00000162244	RPL29	20.2743	-0.0502242	1	20.924
ENSG00000114902	SPCS1	1.2796	0.0244706	1	1.25712
ENSG00000163931	TKT	4.16335	-0.030776	1	4.24203
ENSG00000113811	SELENOK	1.07097	0.252239	1	0.898786
ENSG00000144746	ARL6IP5	2.10949	-0.0981882	1	2.25406
ENSG00000114861	FOXP1	1.51142	-0.0405918	1	1.55277
ENSG00000269028	MTRNR2L12	6.04103	-0.0703144	1	6.32461
ENSG00000114391	RPL24	13.51	0.0211203	1	13.2713
ENSG00000144848	ATG3	0.936521	-0.251296	1	1.1152
ENSG00000065518	NDUFB4	0.968975	-0.0746311	1	1.02059
ENSG00000180353	HCLS1	1.98895	-0.15924	1	2.2174
ENSG00000121552	CSTA	2.19294	0.172637	1	1.94185
ENSG00000075785	RAB7A	0.853069	-0.372972	1	1.10574
ENSG00000169714	CNBP	1.91013	-0.173714	1	2.15117
ENSG00000184897	H1FX	2.26712	0.295319	1	1.84369
ENSG00000091527	CDV3	2.98111	0.20351	1	2.58283
ENSG00000114125	RNF7	1.0107	0.0162841	1	0.999308
ENSG00000120742	SERP1	3.31028	-0.0182661	1	3.34443
ENSG00000152601	MBNL1	3.41228	-0.029087	1	3.47333
ENSG00000181467	RAP2B	1.52532	0.278407	1	1.25593
ENSG00000008952	SEC62	0.95043	-0.225539	1	1.11166
ENSG00000163584	RPL22L1	1.00143	0.316051	1	0.804177
ENSG00000121858	TNFSF10	0.98752	-0.161345	1	1.10456
ENSG00000161203	AP2M1	0.945794	-0.160253	1	1.05726
ENSG00000156976	EIF4A2	1.78959	0.0844424	1	1.68522
ENSG00000114331	ACAP2	1.13124	-0.418152	1	1.51138
ENSG00000184203	PPP1R2	1.25642	0.127178	1	1.1495
ENSG00000180370	PAK2	1.95186	-0.142613	1	2.15117
ENSG00000182899	RPL35A	21.8877	0.0286075	1	21.3875
ENSG00000169020	ATP5ME	1.88695	-0.022451	1	1.91347
ENSG00000243449	C4orf48	0.982884	-0.225575	1	1.1495
ENSG00000038219	BOD1L1	1.2147	-0.22869	1	1.42268
ENSG00000109787	KLF3	1.11733	-0.106648	1	1.20272
ENSG00000163682	RPL9	22.6017	0.0547873	1	21.6879
ENSG00000083896	YTHDC1	1.14052	0.318188	1	0.91416
ENSG00000138744	NAAA	0.959703	-0.226851	1	1.12348
ENSG00000118816	CCNI	3.89908	-0.000622974	1	3.8908
ENSG00000138670	RASGEF1B	1.18688	0.0920522	1	1.11284
ENSG00000138668	HNRNPD	1.86841	0.148489	1	1.68286
ENSG00000152795	HNRNPDL	3.11092	0.148875	1	2.79924
ENSG00000145287	PLAC8	1.51142	-0.152517	1	1.67813
ENSG00000164032	H2AFZ	1.71541	0.23216	1	1.45816
ENSG00000109332	UBE2D3	3.39837	0.31322	1	2.72829
ENSG00000168769	TET2	1.16833	0.125637	1	1.07026
ENSG00000109475	RPL34	35.7454	0.0452301	1	34.5264
ENSG00000269893	SNHG8	2.59166	0.339572	1	2.04355
ENSG00000164096	C4orf3	1.18224	-0.122777	1	1.28668
ENSG00000164111	ANXA5	2.10022	-0.0954227	1	2.23987
ENSG00000153147	SMARCA5	1.18224	0.334834	1	0.936629
ENSG00000145425	RPS3A	29.8713	0.00417953	1	29.6859
ENSG00000164104	HMGB2	0.917976	-0.231836	1	1.07854
ENSG00000129128	SPCS3	1.07097	-0.420372	1	1.43333
ENSG00000145494	NDUFS6	1.08952	-0.159775	1	1.21691
ENSG00000113387	SUB1	2.56848	-0.0352882	1	2.62658
ENSG00000168685	IL7R	1.73396	-0.650033	1	2.71764
ENSG00000164190	NIPBL	0.890159	-0.272839	1	1.07618
ENSG00000082074	FYB1	4.18189	-0.276441	1	5.05212
ENSG00000171522	PTGER4	1.30742	0.690709	1	0.808907
ENSG00000145592	RPL37	27.7989	-0.0387325	1	28.4608
ENSG00000170571	EMB	0.825251	-0.397231	1	1.088
ENSG00000095015	MAP3K1	0.811343	-0.407447	1	1.07736
ENSG00000112851	ERBIN	0.908704	-0.2031	1	1.04661
ENSG00000145675	PIK3R1	0.788162	-0.418653	1	1.05489
ENSG00000145741	BTF3	5.80458	0.140188	1	5.25198
ENSG00000164346	NSA2	2.1744	0.1473	1	1.95959
ENSG00000145703	IQGAP2	0.917976	-0.445851	1	1.2512
ENSG00000171530	TBCA	1.21006	-0.388583	1	1.58352
ENSG00000186468	RPS23	30.131	0.00247988	1	29.9792
ENSG00000038427	VCAN	5.81385	-0.380988	1	7.5498
ENSG00000127184	COX7C	4.52961	-0.00756468	1	4.54123
ENSG00000173221	GLRX	1.36306	-0.0425222	1	1.40258
ENSG00000153113	CAST	3.16192	-0.140338	1	3.47688
ENSG00000198961	PJA2	0.936521	-0.14344	1	1.03479
ENSG00000129625	REEP5	0.973611	-0.164639	1	1.09155
ENSG00000205302	SNX2	0.899431	-0.297023	1	1.10574
ENSG00000169567	HINT1	3.43546	-0.0494605	1	3.54666
ENSG00000158985	CDC42SE2	0.87625	-0.429918	1	1.18143
ENSG00000164405	UQCRQ	1.26569	0.000647916	1	1.26421
ENSG00000113558	SKP1	1.9565	-0.0817898	1	2.06721
ENSG00000119048	UBE2B	0.959703	-0.0750164	1	1.01113
ENSG00000145833	DDX46	1.2147	0.113146	1	1.1223
ENSG00000113648	H2AFY	2.11413	-0.181645	1	2.39361
ENSG00000120708	TGFBI	1.31206	0.0564136	1	1.26067
ENSG00000177733	HNRNPA0	1.42796	0.227645	1	1.21809
ENSG00000120738	EGR1	2.89765	-0.296639	1	3.55139
ENSG00000120705	ETF1	1.09415	0.679828	1	0.682367
ENSG00000120727	PAIP2	1.3306	-0.108428	1	1.43333
ENSG00000131508	UBE2D2	1.17761	0.0429923	1	1.1424
ENSG00000170458	CD14	1.84986	-0.229337	1	2.16536
ENSG00000131495	NDUFA2	1.08952	-0.228162	1	1.27604
ENSG00000113141	IK	0.98752	-0.0407149	1	1.01586
ENSG00000131504	DIAPH1	0.945794	-0.520672	1	1.35764
ENSG00000113580	NR3C1	1.08952	0.208409	1	0.942542
ENSG00000113712	CSNK1A1	1.56241	0.0930948	1	1.46289
ENSG00000019582	CD74	14.3724	-0.252355	1	17.0651
ENSG00000164587	RPS14	38.5967	-0.0218522	1	39.0546
ENSG00000134516	DOCK2	1.09415	-0.283518	1	1.33162
ENSG00000043462	LCP2	1.32597	0.325174	1	1.05726
ENSG00000181163	NPM1	4.30707	0.15777	1	3.85059
ENSG00000120129	DUSP1	9.83347	-0.284133	1	11.9373
ENSG00000113732	ATP6V0E1	1.63659	-0.241458	1	1.93239
ENSG00000146066	HIGD2A	1.30278	-0.0429143	1	1.34108
ENSG00000169230	PRELID1	3.01356	0.0469096	1	2.91041
ENSG00000197451	HNRNPAB	1.0617	0.215311	1	0.91416
ENSG00000169045	HNRNPH1	1.86377	0.180816	1	1.64147
ENSG00000127022	CANX	1.52996	-0.293569	1	1.87326
ENSG00000161011	SQSTM1	1.33524	0.139528	1	1.211
ENSG00000113269	RNF130	2.10022	0.0929869	1	1.9655
ENSG00000131446	MGAT1	0.964339	-0.164258	1	1.08091
ENSG00000204628	RACK1	13.4405	0.0683031	1	12.7781
ENSG00000021355	SERPINB1	1.84059	-0.0303597	1	1.87681
ENSG00000112739	PRPF4B	1.20079	0.0473311	1	1.16133
ENSG00000124783	SSR1	0.862341	-0.297666	1	1.0608
ENSG00000225921	NOL7	1.01997	-0.0947095	1	1.08919
ENSG00000124795	DEK	1.9565	-0.107137	1	2.10387
ENSG00000111913	RIPOR2	1.93795	-0.33441	1	2.43973
ENSG00000204642	HLA-F	1.21933	-0.178184	1	1.37893
ENSG00000206503	HLA-A	10.2044	-0.150373	1	11.2904
ENSG00000204592	HLA-E	8.10416	-0.0888187	1	8.59286
ENSG00000204525	HLA-C	8.8135	-0.0261933	1	8.94765
ENSG00000234745	HLA-B	25.2583	-0.12976	1	27.5442
ENSG00000227507	LTB	2.78175	-0.580434	1	4.15097
ENSG00000204482	LST1	7.94652	-0.0500924	1	8.2026
ENSG00000204472	AIF1	12.3417	0.128708	1	11.2526
ENSG00000213719	CLIC1	3.39373	0.0145473	1	3.35152
ENSG00000213654	GPSM3	2.20222	-0.0126154	1	2.2174
ENSG00000204287	HLA-DRA	15.6751	-0.0567375	1	16.2515
ENSG00000198502	HLA-DRB5	2.63339	0.0428166	1	2.5509
ENSG00000196126	HLA-DRB1	6.05957	-0.0934121	1	6.44642
ENSG00000196735	HLA-DQA1	1.47896	0.231301	1	1.2583
ENSG00000179344	HLA-DQB1	1.39087	-0.293224	1	1.70296
ENSG00000204264	PSMB8	1.30278	-0.0211422	1	1.32098
ENSG00000240065	PSMB9	1.14515	-0.281917	1	1.39194
ENSG00000242574	HLA-DMB	1.39551	-0.0970805	1	1.49127
ENSG00000204257	HLA-DMA	1.8545	0.184063	1	1.62964
ENSG00000231389	HLA-DPA1	6.55565	-0.216434	1	7.59474
ENSG00000223865	HLA-DPB1	5.6794	-0.305384	1	6.9987
ENSG00000231500	RPS18	42.2733	-0.0681884	1	44.1706
ENSG00000231925	TAPBP	1.80814	-0.0293695	1	1.84251
ENSG00000124614	RPS10	6.38874	-0.161567	1	7.12524
ENSG00000198755	RPL10A	14.8731	-0.0019405	1	14.8453
ENSG00000112081	SRSF3	2.99038	0.427957	1	2.2174
ENSG00000214736	TOMM6	1.54387	-0.00563589	1	1.54804
ENSG00000137161	CNPY3	1.29815	-0.240526	1	1.53267
ENSG00000096384	HSP90AB1	4.38125	0.304813	1	3.53719
ENSG00000119900	OGFRL1	1.39551	-0.622927	1	2.14762
ENSG00000156508	EEF1A1	56.5946	0.000604843	1	56.3799
ENSG00000112695	COX7A2	1.76177	0.00632837	1	1.75145
ENSG00000118418	HMGN3	1.00607	0.352652	1	0.78762
ENSG00000135316	SYNCRIP	1.32133	0.288254	1	1.08091
ENSG00000203875	SNHG5	1.27033	0.420043	1	0.948455
ENSG00000135334	AKIRIN2	1.59487	0.389436	1	1.21573
ENSG00000198833	UBE2J1	1.54851	0.614248	1	1.00995
ENSG00000132424	PNISR	2.23931	-0.0159927	1	2.25997
ENSG00000112335	SNX3	1.37233	-0.0687834	1	1.43806
ENSG00000135535	CD164	1.5856	0.0763274	1	1.50192
ENSG00000123505	AMD1	1.39087	0.581245	1	0.928351
ENSG00000277443	MARCKS	5.01642	0.562006	1	3.38819
ENSG00000188820	CALHM6	0.992156	-0.210609	1	1.14832
ENSG00000111832	RWDD1	1.0107	0.0438304	1	0.980386
ENSG00000112306	RPS12	44.6285	0.0130769	1	44.0772
ENSG00000118515	SGK1	3.20364	-0.292412	1	3.91445
ENSG00000029363	BCLAF1	2.61948	0.261264	1	2.18074
ENSG00000051620	HEBP2	1.12197	0.119334	1	1.03242
ENSG00000146386	ABRACL	0.825251	-0.318358	1	1.03006
ENSG00000169976	SF3B5	1.58096	0.0915418	1	1.48181
ENSG00000135604	STX11	1.5856	0.455861	1	1.15423
ENSG00000152818	UTRN	1.52069	0.0015252	1	1.51729
ENSG00000049618	ARID1B	0.797434	-0.383996	1	1.04188
ENSG00000092820	EZR	1.29351	0.118014	1	1.19089
ENSG00000112531	QKI	1.54387	-0.235247	1	1.81531
ENSG00000026297	RNASET2	2.85593	-0.011603	1	2.87257
ENSG00000008018	PSMB1	1.34915	-0.150226	1	1.496
ENSG00000075624	ACTB	37.6046	0.0328499	1	36.635
ENSG00000136238	RAC1	3.556	0.0303547	1	3.47333
ENSG00000189043	NDUFA4	2.30421	0.0510315	1	2.21976
ENSG00000106546	AHR	3.21292	0.663336	1	2.02345
ENSG00000196683	TOMM7	4.7707	-0.0579506	1	4.95278
ENSG00000122566	HNRNPA2B1	5.63304	0.0702364	1	5.35014
ENSG00000122565	CBX3	1.1637	-0.0749093	1	1.22519
ENSG00000086300	SNX10	0.885523	-0.182042	1	1.00522
ENSG00000005020	SKAP2	1.0617	-0.155725	1	1.18261
ENSG00000106052	TAX1BP1	1.45578	-0.292245	1	1.78101
ENSG00000106066	CPVL	2.0724	-0.25454	1	2.46811
ENSG00000122545	SEPTIN7	2.03068	-0.0752927	1	2.1358
ENSG00000136250	AOAH	1.01997	0.0175115	1	1.00759
ENSG00000106588	PSMA2	1.04315	0.0857502	1	0.982751
ENSG00000196262	PPIA	4.57597	0.0692802	1	4.34965
ENSG00000105968	H2AFV	1.2286	0.146312	1	1.10929
ENSG00000136286	MYO1G	1.16833	-0.255567	1	1.3943
ENSG00000185811	IKZF1	1.19151	-0.270689	1	1.43687
ENSG00000132432	SEC61G	1.18688	0.0232682	1	1.16724
ENSG00000106153	CHCHD2	3.04138	-0.0295906	1	3.09726
ENSG00000106682	EIF4H	0.941158	-0.181743	1	1.0679
ENSG00000263001	GTF2I	0.973611	-0.19706	1	1.11639
ENSG00000158517	NCF1	2.19294	0.184098	1	1.92648
ENSG00000127951	FGL2	3.95935	-0.466948	1	5.45894
ENSG00000135218	CD36	1.0107	-0.296749	1	1.24174
ENSG00000127914	AKAP9	1.18224	-0.0155564	1	1.19444
ENSG00000234545	FAM133B	1.04779	-0.0977049	1	1.12112
ENSG00000164713	BRI3	3.7739	-0.0533308	1	3.90617
ENSG00000130429	ARPC1B	6.71328	-0.0364761	1	6.86507
ENSG00000241468	ATP5MF	1.50214	-0.135743	1	1.64856
ENSG00000188186	LAMTOR4	2.75393	-0.0616071	1	2.86784
ENSG00000172354	GNB2	1.59487	0.00200077	1	1.59061
ENSG00000005483	KMT2E	1.26569	-0.0392448	1	1.29969
ENSG00000105835	NAMPT	5.14623	0.176012	1	4.54242
ENSG00000135269	TES	1.14052	0.371346	1	0.881046
ENSG00000198898	CAPZA2	1.40015	-0.0172273	1	1.41559
ENSG00000128524	ATP6V1F	1.60414	0.0210985	1	1.57879
ENSG00000231721	LINC-PINT	1.47896	0.511506	1	1.03597
ENSG00000243317	STMP1	0.95043	-0.298773	1	1.1696
ENSG00000105887	MTPN	2.13731	-0.264389	1	2.56272
ENSG00000090266	NDUFB2	1.60414	-0.232728	1	1.88272
ENSG00000106028	SSBP1	0.982884	-0.129002	1	1.07499
ENSG00000211751	TRBC1	1.02461	-0.305662	1	1.26658
ENSG00000211772	TRBC2	1.3306	-0.221616	1	1.55041
ENSG00000197448	GSTK1	1.4326	-0.0513363	1	1.483
ENSG00000159840	ZYX	1.00143	-0.214952	1	1.16251
ENSG00000133574	GIMAP4	0.588803	-0.858948	1	1.07145
ENSG00000105993	DNAJB6	1.14052	0.344523	1	0.897603
ENSG00000164733	CTSB	1.93795	-0.10126	1	2.07549
ENSG00000104763	ASAH1	2.24394	-0.214124	1	2.5982
ENSG00000147443	DOK2	0.941158	-0.0962734	1	1.0064
ENSG00000104765	BNIP3L	1.20079	0.192339	1	1.05016
ENSG00000092964	DPYSL2	1.02925	-0.249897	1	1.224
ENSG00000133872	SARAF	3.15265	0.0886558	1	2.95771
ENSG00000104660	LEPROTL1	0.992156	-0.120267	1	1.07854
ENSG00000156675	RAB11FIP1	3.33346	0.502941	1	2.3463
ENSG00000147548	NSD3	1.00143	0.10551	1	0.930716
ENSG00000147526	TACC1	1.30742	0.124827	1	1.19799
ENSG00000221869	CEBPD	2.48503	-0.301717	1	3.05705
ENSG00000187735	TCEA1	0.917976	-0.387468	1	1.20153
ENSG00000254087	LYN	2.05386	-0.0716721	1	2.15472
ENSG00000008988	RPS20	12.5874	0.0274577	1	12.311
ENSG00000137575	SDCBP	1.46042	-0.455575	1	2.00098
ENSG00000104388	RAB2A	0.820615	-0.284474	1	1.00049
ENSG00000245910	SNHG6	2.36448	-0.0988557	1	2.52724
ENSG00000067167	TRAM1	1.20542	0.0066529	1	1.19917
ENSG00000147604	RPL7	12.4483	-0.0302244	1	12.6717
ENSG00000176731	RBIS	1.03852	0.165082	1	0.925986
ENSG00000156467	UQCRB	4.61306	-0.0208934	1	4.66777
ENSG00000147649	MTDH	2.37376	-0.0965902	1	2.53316
ENSG00000156482	RPL30	32.7597	0.0273671	1	32.037
ENSG00000164919	COX6C	2.13267	-0.0503261	1	2.20439
ENSG00000070756	PABPC1	11.8085	0.107952	1	10.9226
ENSG00000164924	YWHAZ	4.82633	0.169376	1	4.27988
ENSG00000104408	EIF3E	3.12483	-0.0286359	1	3.18005
ENSG00000120533	ENY2	1.14052	-0.0325281	1	1.16606
ENSG00000147677	EIF3H	2.22076	-0.122866	1	2.41371
ENSG00000153310	FAM49B	1.39551	-0.14099	1	1.5374
ENSG00000160932	LY6E	1.30278	0.144113	1	1.17788
ENSG00000104529	EEF1D	5.36413	-0.1356	1	5.8764
ENSG00000160948	VPS28	1.01534	-0.198073	1	1.16487
ENSG00000161016	RPL8	15.8096	-0.0853005	1	16.7186
ENSG00000107099	DOCK8	1.28888	-0.332984	1	1.62254
ENSG00000147872	PLIN2	1.35842	0.683884	1	0.844385
ENSG00000137154	RPS6	27.0247	0.0309879	1	26.3628
ENSG00000107341	UBE2R2	0.996793	-0.129288	1	1.09037
ENSG00000137076	TLN1	2.30885	-0.238511	1	2.71883
ENSG00000122705	CLTA	0.908704	-0.397779	1	1.19799
ENSG00000135046	ANXA1	8.73932	0.592096	1	5.77943
ENSG00000165119	HNRNPK	3.54673	0.119375	1	3.25692
ENSG00000048828	FAM120A	0.866978	-0.305949	1	1.07263
ENSG00000136938	ANP32B	2.24858	0.0390744	1	2.18429
ENSG00000106803	SEC61B	1.91941	0.132572	1	1.7479
ENSG00000136810	TXN	1.20542	-0.0214981	1	1.22282
ENSG00000119314	PTBP3	1.29815	-0.26041	1	1.55395
ENSG00000136888	ATP6V1G1	1.91477	-0.138164	1	2.10387
ENSG00000106780	MEGF9	0.87625	-0.399299	1	1.1566
ENSG00000136942	RPL35	12.7589	-0.162748	1	14.2375
ENSG00000044574	HSPA5	2.83275	-0.150554	1	3.13747
ENSG00000197958	RPL12	22.2122	0.038317	1	21.559
ENSG00000171159	C9orf16	1.20079	0.0695155	1	1.14359
ENSG00000119335	SET	2.58702	0.0367552	1	2.5166
ENSG00000136819	C9orf78	1.12661	-0.0384168	1	1.1566
ENSG00000187239	FNBP1	1.35842	-0.0703309	1	1.42505
ENSG00000126883	NUP214	1.14979	-0.0866117	1	1.22046
ENSG00000107290	SETX	0.996793	-0.294517	1	1.22282
ENSG00000148303	RPL7A	19.3378	-0.0298335	1	19.6775
ENSG00000085265	FCN1	7.94652	-0.0900872	1	8.43321
ENSG00000107223	EDF1	2.46648	0.0275291	1	2.41489
ENSG00000107317	PTGDS	1.2796	1.28534	1	0.523897
ENSG00000057608	GDI2	1.44187	-0.149466	1	1.59771
ENSG00000165629	ATP5F1C	1.08488	-0.0123405	1	1.09392
ENSG00000048740	CELF2	1.62732	-0.122416	1	1.76919
ENSG00000065809	FAM107B	0.964339	-0.518923	1	1.38247
ENSG00000026025	VIM	24.8781	0.401351	1	18.774
ENSG00000120594	PLXDC2	0.927249	-0.300309	1	1.1424
ENSG00000077420	APBB1IP	0.778889	-0.556437	1	1.14713
ENSG00000095787	WAC	1.08024	-0.0824876	1	1.14359
ENSG00000170759	KIF5B	1.07561	-0.112317	1	1.16251
ENSG00000120616	EPC1	1.37233	0.412146	1	1.03006
ENSG00000150093	ITGB1	1.47433	-0.364035	1	1.89573
ENSG00000266412	NCOA4	1.23324	-0.290706	1	1.50783
ENSG00000096746	HNRNPH3	1.08952	0.0493723	1	1.05253
ENSG00000165732	DDX21	2.6612	0.271567	1	2.19966
ENSG00000122862	SRGN	12.5457	0.369195	1	9.68205
ENSG00000107738	VSIR	1.93331	-0.138005	1	2.12397
ENSG00000197746	PSAP	10.0746	-0.116525	1	10.8883
ENSG00000166295	ANAPC16	1.2796	0.0150103	1	1.2654
ENSG00000138326	RPS24	29.009	0.0714373	1	27.5158
ENSG00000122359	ANXA11	0.894795	-0.183946	1	1.01705
ENSG00000171862	PTEN	0.98752	-0.162887	1	1.10574
ENSG00000155629	PIK3AP1	0.964339	-0.0613396	1	1.0064
ENSG00000166136	NDUFB8	0.968975	-0.28841	1	1.1838
ENSG00000173915	ATP5MD	1.24251	-0.126176	1	1.35527
ENSG00000148834	GSTO1	1.01534	-0.262458	1	1.21809
ENSG00000107581	EIF3A	2.25321	-0.010093	1	2.2647
ENSG00000148908	RGS10	1.59023	0.0737329	1	1.50901
ENSG00000132334	PTPRE	1.97504	0.0494671	1	1.90519
ENSG00000185201	IFITM2	2.98574	-0.194189	1	3.40829
ENSG00000142089	IFITM3	1.73859	0.303854	1	1.40613
ENSG00000023191	RNH1	1.18224	-0.232434	1	1.38839
ENSG00000177156	TALDO1	2.20222	-0.0149207	1	2.22095
ENSG00000177600	RPLP2	22.9633	-0.0981384	1	24.499
ENSG00000177700	POLR2L	1.48823	0.0741329	1	1.41204
ENSG00000117984	CTSD	2.38303	0.0758381	1	2.25642
ENSG00000130592	LSP1	3.06456	-0.0916619	1	3.2581
ENSG00000177105	RHOG	1.40942	-0.225303	1	1.6462
ENSG00000166337	TAF10	1.01997	-0.105621	1	1.09746
ENSG00000166340	TPP1	1.02925	-0.160867	1	1.15068
ENSG00000175390	EIF3F	2.25321	-0.022837	1	2.28481
ENSG00000166441	RPL27A	16.9455	-0.223597	1	19.7224
ENSG00000255823	MTRNR2L8	12.9444	0.0657126	1	12.3287
ENSG00000110321	EIF4G2	3.59309	0.362576	1	2.78742
ENSG00000110696	C11orf58	1.34451	-0.296197	1	1.64974
ENSG00000110700	RPS13	25.3185	0.139837	1	22.9037
ENSG00000134333	LDHA	1.6505	0.541909	1	1.13176
ENSG00000149100	EIF3M	1.28888	-0.0835449	1	1.36473
ENSG00000026508	CD44	6.8431	0.435459	1	5.04503
ENSG00000066336	SPI1	2.2903	-0.0805895	1	2.41726
ENSG00000255197	AC090559.1	0.885523	-0.22546	1	1.03597
ENSG00000211450	SELENOH	1.62269	0.0937855	1	1.51847
ENSG00000197629	MPEG1	2.38303	-0.357037	1	3.04641
ENSG00000110077	MS4A6A	2.53139	-0.193621	1	2.88912
ENSG00000166927	MS4A7	1.61341	-0.340958	1	2.04119
ENSG00000134825	TMEM258	1.31669	-0.185233	1	1.496
ENSG00000167996	FTH1	72.8076	0.423999	1	54.0832
ENSG00000124942	AHNAK	7.27427	-0.0812207	1	7.67279
ENSG00000254772	EEF1G	7.68226	-0.118685	1	8.31613
ENSG00000162191	UBXN1	1.39087	-0.20976	1	1.60717
ENSG00000133318	RTN3	1.11733	0.0237872	1	1.09865
ENSG00000176340	COX8A	2.40621	0.0305512	1	2.35103
ENSG00000149781	FERMT3	0.996793	-0.13397	1	1.09392
ENSG00000126432	PRDX5	1.05243	-0.000380693	1	1.05253
ENSG00000168066	SF1	2.51748	0.0570003	1	2.41489
ENSG00000149806	FAU	20.1584	0.07002	1	19.1406
ENSG00000245532	NEAT1	26.7187	-0.0634095	1	27.8269
ENSG00000251562	MALAT1	228.989	-0.105078	1	245.447
ENSG00000173442	EHBP1L1	1.00607	-0.0537073	1	1.04425
ENSG00000172757	CFL1	7.85843	-0.0371755	1	8.0394
ENSG00000175602	CCDC85B	1.03388	0.222619	1	0.885777
ENSG00000175550	DRAP1	1.44651	-0.00841284	1	1.45343
ENSG00000087365	SF3B2	1.17761	-0.0771826	1	1.24174
ENSG00000173933	RBM4	1.02461	0.142041	1	0.928351
ENSG00000173020	GRK2	1.05243	-0.34065	1	1.3328
ENSG00000172531	PPP1CA	1.29815	-0.151045	1	1.44042
ENSG00000084207	GSTP1	4.64552	-0.0772059	1	4.88774
ENSG00000149357	LAMTOR1	1.33524	-0.16056	1	1.49127
ENSG00000175567	UCP2	1.56705	-0.171879	1	1.76328
ENSG00000149273	RPS3	21.7069	-0.0887734	1	23.0089
ENSG00000151366	NDUFC2	0.98752	-0.179743	1	1.11875
ENSG00000073921	PICALM	0.917976	-0.302751	1	1.13294
ENSG00000109861	CTSC	1.08024	-0.229714	1	1.26658
ENSG00000152558	TMEM123	1.49751	-0.176947	1	1.69114
ENSG00000137752	CASP1	1.12197	-0.222919	1	1.30915
ENSG00000204397	CARD16	1.36769	-0.0736492	1	1.43806
ENSG00000149311	ATM	0.996793	-0.369214	1	1.28787
ENSG00000110324	IL10RA	1.05243	-0.101966	1	1.1294
ENSG00000160593	JAML	1.82204	-0.115841	1	1.97142
ENSG00000198851	CD3E	1.01997	-0.136351	1	1.12112
ENSG00000167286	CD3D	1.36306	-0.275467	1	1.64856
ENSG00000160654	CD3G	1.08488	-0.26076	1	1.29969
ENSG00000167283	ATP5MG	4.55743	0.0232104	1	4.47264
ENSG00000110367	DDX6	1.08488	0.0303506	1	1.06199
ENSG00000118181	RPS25	18.8463	0.0684705	1	17.9142
ENSG00000137642	SORL1	0.843796	-0.268159	1	1.01705
ENSG00000109971	HSPA8	3.28246	0.320609	1	2.62185
ENSG00000134954	ETS1	1.0617	-0.464623	1	1.46526
ENSG00000084234	APLP2	2.92083	-0.157184	1	3.24982
ENSG00000060237	WNK1	0.982884	-0.302094	1	1.21218
ENSG00000111640	GAPDH	8.73005	0.131993	1	7.94243
ENSG00000010610	CD4	2.63339	0.0163201	1	2.5982
ENSG00000111669	TPI1	1.75714	-0.0834364	1	1.85907
ENSG00000111678	C12orf57	2.04458	0.604166	1	1.34227
ENSG00000111679	PTPN6	0.815979	-0.684027	1	1.3127
ENSG00000059804	SLC2A3	1.45578	-0.26128	1	1.74317
ENSG00000003056	M6PR	1.15442	-0.250599	1	1.37301
ENSG00000110852	CLEC2B	1.26106	0.202343	1	1.0951
ENSG00000172322	CLEC12A	0.98752	-0.22916	1	1.15778
ENSG00000172243	CLEC7A	1.80814	0.0417603	1	1.75381
ENSG00000111348	ARHGDIB	4.32098	-0.0758976	1	4.54242
ENSG00000111716	LDHB	1.81277	0.00896812	1	1.79875
ENSG00000174718	RESF1	0.843796	-0.431179	1	1.13886
ENSG00000188906	LRRK2	0.917976	-0.353014	1	1.17315
ENSG00000139218	SCAF11	1.68759	-0.253555	1	2.00926
ENSG00000134294	SLC38A2	1.2796	0.556191	1	0.86922
ENSG00000247774	PCED1B-AS1	1.02925	-0.227443	1	1.20508
ENSG00000123416	TUBA1B	2.20222	0.206193	1	1.90519
ENSG00000167552	TUBA1A	3.49573	0.157837	1	3.12565
ENSG00000139644	TMBIM6	2.52212	-0.0917176	1	2.68217
ENSG00000178449	COX14	0.811343	-0.309267	1	1.0064
ENSG00000183283	DAZAP2	2.50821	-0.0518453	1	2.59465
ENSG00000110934	BIN2	1.44187	0.0346673	1	1.40613
ENSG00000063046	EIF4B	2.56384	-0.0437217	1	2.63723
ENSG00000123349	PFDN5	9.30494	0.0291618	1	9.09074
ENSG00000205352	PRR13	1.63196	-0.0360311	1	1.67103
ENSG00000197111	PCBP2	2.47112	-0.187005	1	2.80752
ENSG00000135390	ATP5MC2	4.24216	0.00148718	1	4.22666
ENSG00000135486	HNRNPA1	3.8249	-0.0243506	1	3.88015
ENSG00000123338	NCKAP1L	1.09415	-0.211335	1	1.26658
ENSG00000135441	BLOC1S1	1.37233	-0.0969574	1	1.46644
ENSG00000135404	CD63	2.1744	-0.0469761	1	2.24223
ENSG00000197728	RPS26	3.56527	0.179686	1	3.13984
ENSG00000170515	PA2G4	1.00607	-0.0504396	1	1.04188
ENSG00000229117	RPL41	48.6898	-0.0674572	1	50.8488
ENSG00000092841	MYL6	7.33917	-0.078604	1	7.72719
ENSG00000110955	ATP5F1B	1.40942	-0.0363522	1	1.44397
ENSG00000110958	PTGES3	1.66441	-0.0919207	1	1.77155
ENSG00000196531	NACA	15.3877	0.00878997	1	15.2451
ENSG00000135655	USP15	1.39551	-0.273343	1	1.68522
ENSG00000155957	TMBIM4	0.95043	-0.414923	1	1.26776
ENSG00000127314	RAP1B	2.29958	-0.0797021	1	2.42554
ENSG00000090382	LYZ	64.1332	-0.0372704	1	65.5889
ENSG00000139278	GLIPR1	1.86841	-0.168568	1	2.09677
ENSG00000187109	NAP1L1	4.97933	0.117641	1	4.57671
ENSG00000091039	OSBPL8	1.41405	-0.323496	1	1.76801
ENSG00000133773	CCDC59	1.33987	0.461171	1	0.972108
ENSG00000139318	DUSP6	6.4212	0.475315	1	4.60509
ENSG00000070961	ATP2B1	1.4326	-0.108804	1	1.54331
ENSG00000271614	ATP2B1-AS1	3.2871	0.601636	1	2.16063
ENSG00000133639	BTG1	9.94474	0.442858	1	7.29317
ENSG00000111144	LTA4H	1.09879	-0.134938	1	1.20626
ENSG00000120802	TMPO	1.05706	-0.194785	1	1.20981
ENSG00000075415	SLC25A3	2.24394	0.135471	1	2.03882
ENSG00000166598	HSP90B1	2.34594	-0.118268	1	2.54143
ENSG00000111229	ARPC3	6.09666	-0.0193899	1	6.16141
ENSG00000111275	ALDH2	0.880886	-0.259077	1	1.05489
ENSG00000089248	ERP29	1.93795	-0.124083	1	2.1086
ENSG00000089009	RPL6	22.9077	0.133275	1	20.8175
ENSG00000123066	MED13L	1.13124	-0.293338	1	1.38602
ENSG00000135090	TAOK3	0.964339	-0.241015	1	1.14004
ENSG00000089157	RPLP0	9.15658	-0.0403634	1	9.38758
ENSG00000111775	COX6A1	1.66905	0.0272377	1	1.63555
ENSG00000111786	SRSF9	1.44651	-0.104817	1	1.55395
ENSG00000088986	DYNLL1	1.43724	-0.238041	1	1.6935
ENSG00000111011	RSRC2	1.52069	0.540052	1	1.04425
ENSG00000182196	ARL6IP4	1.94722	0.0335331	1	1.89928
ENSG00000150977	RILPL2	1.3816	0.421828	1	1.03006
ENSG00000150991	UBC	12.7497	0.603645	1	8.36344
ENSG00000132341	RAN	1.0617	-0.223298	1	1.23938
ENSG00000196199	MPHOSPH8	0.936521	-0.26952	1	1.1294
ENSG00000150459	SAP18	1.46505	-0.135041	1	1.60717
ENSG00000122026	RPL21	30.08	0.0809695	1	28.3437
ENSG00000122034	GTF3A	1.39087	-0.0624643	1	1.45107
ENSG00000186184	POLR1D	1.28888	0.0705415	1	1.22637
ENSG00000132963	POMP	1.34915	0.165732	1	1.20153
ENSG00000189403	HMGB1	5.70722	0.099013	1	5.31348
ENSG00000244754	N4BP2L2	1.16833	-0.502207	1	1.65448
ENSG00000120690	ELF1	1.86841	0.564878	1	1.26067
ENSG00000133112	TPT1	60.0625	0.101272	1	55.8016
ENSG00000136167	LCP1	6.76892	-0.129041	1	7.38069
ENSG00000136156	ITM2B	6.37947	-0.287915	1	7.76622
ENSG00000188243	COMMD6	2.90229	-0.164258	1	3.24509
ENSG00000178695	KCTD12	1.29815	-0.284347	1	1.57997
ENSG00000005810	MYCBP2	1.40015	-0.203385	1	1.61072
ENSG00000169508	GPR183	2.12804	0.610602	1	1.39075
ENSG00000134884	ARGLU1	2.2903	0.145806	1	2.06602
ENSG00000102524	TNFSF13B	0.968975	-0.36823	1	1.2512
ENSG00000092199	HNRNPC	2.53603	0.0258099	1	2.48585
ENSG00000277734	TRAC	0.718618	-0.783386	1	1.23938
ENSG00000155465	SLC7A7	1.03388	0.0903713	1	0.970925
ENSG00000092010	PSME1	2.54066	-0.175905	1	2.86429
ENSG00000100911	PSME2	1.49751	-0.13397	1	1.64147
ENSG00000129559	NEDD8	1.57169	0.0422465	1	1.52439
ENSG00000100453	GZMB	1.05243	0.182352	1	0.927168
ENSG00000129515	SNX6	0.806707	-0.365776	1	1.0407
ENSG00000100941	PNN	1.55314	0.340128	1	1.22519
ENSG00000129534	MIS18BP1	0.922613	-0.203914	1	1.06317
ENSG00000213741	RPS29	24.7993	-0.0164219	1	25.0004
ENSG00000165502	RPL36AL	5.31314	-0.0134037	1	5.34777
ENSG00000165527	ARF6	1.86841	0.129367	1	1.70533
ENSG00000100503	NIN	0.936521	-0.209431	1	1.08327
ENSG00000131981	LGALS3	2.51748	0.00362521	1	2.50596
ENSG00000126777	KTN1	1.30742	-0.21576	1	1.51729
ENSG00000100644	HIF1A	1.42333	0.30947	1	1.14713
ENSG00000185650	ZFP36L1	2.67048	-0.377261	1	3.46151
ENSG00000100650	SRSF5	7.51999	0.51574	1	5.2437
ENSG00000119707	RBM25	1.32597	-0.185364	1	1.50665
ENSG00000119655	NPC2	3.25928	0.118242	1	2.99556
ENSG00000170345	FOS	21.999	-0.581953	1	32.8222
ENSG00000198668	CALM1	6.44902	-0.0399362	1	6.6108
ENSG00000183648	NDUFB1	1.13124	-0.16344	1	1.26658
ENSG00000089737	DDX24	1.66441	0.377046	1	1.27959
ENSG00000197249	SERPINA1	4.23289	-0.0161214	1	4.26923
ENSG00000090060	PAPOLA	1.34451	-0.054907	1	1.39548
ENSG00000127152	BCL11B	1.02925	-0.133956	1	1.1294
ENSG00000196405	EVL	0.945794	-0.279321	1	1.14832
ENSG00000100811	YY1	1.44651	-0.0782435	1	1.52557
ENSG00000140105	WARS	1.30278	-0.0250083	1	1.32453
ENSG00000078304	PPP2R5C	1.2286	-0.253667	1	1.46407
ENSG00000197102	DYNC1H1	1.14052	0.0455556	1	1.10456
ENSG00000080824	HSP90AA1	6.51856	0.334636	1	5.15383
ENSG00000185215	TNFAIP2	1.7015	0.32341	1	1.35764
ENSG00000156411	ATP5MPL	2.06776	-0.0484402	1	2.13462
ENSG00000213145	CRIP1	5.68867	-0.0091042	1	5.70847
ENSG00000169926	KLF13	1.49751	0.266942	1	1.24293
ENSG00000182117	NOP10	1.02461	-0.0597522	1	1.0679
ENSG00000140319	SRP14	3.76927	-0.0930246	1	4.01024
ENSG00000103994	ZNF106	1.21933	-0.405337	1	1.61427
ENSG00000167004	PDIA3	1.72005	0.158656	1	1.53858
ENSG00000140264	SERF2	10.1163	0.0360864	1	9.83579
ENSG00000166710	B2M	51.5133	-0.328127	1	64.4512
ENSG00000255302	EID1	1.46042	-0.34031	1	1.84724
ENSG00000104093	DMXL2	1.03388	-0.118418	1	1.1223
ENSG00000137876	RSL24D1	1.30278	0.177784	1	1.15068
ENSG00000137845	ADAM10	0.834524	-0.478123	1	1.16369
ENSG00000137776	SLTM	1.07561	0.156005	1	0.965012
ENSG00000140299	BNIP2	1.22397	-0.172729	1	1.37893
ENSG00000182718	ANXA2	2.8142	0.0377653	1	2.73538
ENSG00000129003	VPS13C	1.2147	-0.480899	1	1.69468
ENSG00000140455	USP3	1.14515	0.00582209	1	1.14004
ENSG00000166794	PPIB	1.87768	-0.0940194	1	2.00098
ENSG00000174444	RPL4	8.24324	-0.0463035	1	8.48643
ENSG00000140350	ANP32A	1.08488	-0.178452	1	1.22755
ENSG00000137818	RPLP1	51.7915	-0.041588	1	53.1265
ENSG00000067225	PKM	1.71077	-0.0427357	1	1.75973
ENSG00000103653	CSK	1.04315	-0.287952	1	1.27367
ENSG00000178741	COX5A	1.11733	-0.0220164	1	1.13413
ENSG00000041357	PSMA4	1.15906	0.0503339	1	1.11875
ENSG00000185787	MORF4L1	2.47575	0.229315	1	2.10742
ENSG00000103811	CTSH	1.45114	-0.103503	1	1.5575
ENSG00000182774	RPS17	7.74253	-0.061991	1	8.05832
ENSG00000140612	SEC11A	1.37696	-0.217833	1	1.60007
ENSG00000170776	AKAP13	2.49894	0.163243	1	2.22686
ENSG00000185043	CIB1	1.10343	0.0339877	1	1.07736
ENSG00000140575	IQGAP1	3.89908	0.0525103	1	3.75006
ENSG00000272888	LINC01578	3.25928	0.574474	1	2.1831
ENSG00000173575	CHD2	1.31206	0.527043	1	0.909429
ENSG00000103275	UBE2I	0.964339	-0.157937	1	1.07618
ENSG00000140990	NDUFB10	1.08024	-0.127965	1	1.18025
ENSG00000140988	RPS2	31.0118	-0.117311	1	33.5271
ENSG00000185883	ATP6V0C	4.07062	0.18731	1	3.56558
ENSG00000167978	SRRM2	3.43082	0.114557	1	3.16112
ENSG00000103363	ELOB	3.00429	-0.0019591	1	3.00147
ENSG00000008517	IL32	1.89159	-0.849885	1	3.40474
ENSG00000189067	LITAF	1.42796	0.131565	1	1.30206
ENSG00000171490	RSL1D1	1.36769	0.030806	1	1.33753
ENSG00000103381	CPPED1	1.14515	-0.324157	1	1.43333
ENSG00000134419	RPS15A	26.357	-0.0563959	1	27.3172
ENSG00000157106	SMG1	1.09879	0.220584	1	0.942542
ENSG00000197006	METTL9	1.22397	-0.0834883	1	1.29614
ENSG00000140749	IGSF6	1.8035	-0.288521	1	2.19966
ENSG00000166501	PRKCB	0.964339	-0.522617	1	1.38602
ENSG00000122257	RBBP6	1.23324	0.684632	1	0.766333
ENSG00000197471	SPN	1.02925	0.0271302	1	1.00995
ENSG00000149932	TMEM219	1.03852	-0.0982588	1	1.11166
ENSG00000102879	CORO1A	4.31171	0.0269399	1	4.22074
ENSG00000005844	ITGAL	0.890159	-0.227802	1	1.04306
ENSG00000089280	FUS	2.55921	0.17628	1	2.25997
ENSG00000103490	PYCARD	2.33667	-0.11657	1	2.52843
ENSG00000140678	ITGAX	1.23788	0.25074	1	1.03952
ENSG00000083799	CYLD	1.2147	0.179971	1	1.07145
ENSG00000125148	MT2A	1.72932	0.284087	1	1.41795
ENSG00000051108	HERPUD1	1.52996	0.266577	1	1.27013
ENSG00000217555	CKLF	1.00143	-0.287853	1	1.22282
ENSG00000159720	ATP6V0D1	1.20079	0.0197119	1	1.1838
ENSG00000205220	PSMB10	1.15906	-0.21473	1	1.34463
ENSG00000197943	PLCG2	2.15122	0.281168	1	1.76682
ENSG00000103187	COTL1	8.8135	-0.0260026	1	8.94646
ENSG00000131143	COX4I1	6.92191	0.00814354	1	6.8627
ENSG00000051523	CYBA	8.69296	-0.043379	1	8.93109
ENSG00000198931	APRT	2.01213	-0.0924847	1	2.14171
ENSG00000167522	ANKRD11	1.18688	-0.248743	1	1.40967
ENSG00000167526	RPL13	55.6118	-0.0385519	1	56.9251
ENSG00000141002	TCF25	1.58096	-0.124922	1	1.72188
ENSG00000108953	YWHAE	1.23788	0.309293	1	0.998125
ENSG00000141480	ARRB2	1.69223	-0.116342	1	1.83187
ENSG00000108518	PFN1	10.3713	0.0108584	1	10.2615
ENSG00000219200	RNASEK	4.67797	0.0191133	1	4.60391
ENSG00000170296	GABARAP	6.49074	0.10282	1	6.02659
ENSG00000132507	EIF5A	1.27033	0.33798	1	1.00404
ENSG00000161960	EIF4A1	5.31314	0.103137	1	4.93268
ENSG00000129226	CD68	1.84523	0.028827	1	1.80585
ENSG00000170043	TRAPPC1	1.00607	-0.196542	1	1.15305
ENSG00000220205	VAMP2	1.46505	-0.0156689	1	1.47945
ENSG00000161970	RPL26	30.5575	-0.012769	1	30.7266
ENSG00000141027	NCOR1	0.848433	-0.251894	1	1.01113
ENSG00000170315	UBB	3.17119	0.193678	1	2.76613
ENSG00000175061	SNHG29	2.74002	0.0416799	1	2.65615
ENSG00000034152	MAP2K3	1.08488	0.45021	1	0.793533
ENSG00000109046	WSB1	1.15442	0.192015	1	1.00995
ENSG00000198242	RPL23A	18.7814	-0.149083	1	20.7584
ENSG00000108256	NUFIP2	1.19615	0.321041	1	0.956734
ENSG00000185862	EVI2B	3.53282	-0.13793	1	3.87779
ENSG00000126860	EVI2A	1.35378	-0.22725	1	1.58352
ENSG00000010244	ZNF207	1.64123	0.22094	1	1.40613
ENSG00000271503	CCL5	0.959703	-1.08258	1	2.03409
ENSG00000277791	PSMB3	1.13124	-0.0831931	1	1.19799
ENSG00000125691	RPL23	12.9351	0.168065	1	11.4761
ENSG00000108298	RPL19	29.0507	-0.010666	1	29.1691
ENSG00000186395	KRT10	0.98752	-0.0885617	1	1.05016
ENSG00000173812	EIF1	26.357	0.457464	1	19.1311
ENSG00000168259	DNAJC7	1.01534	0.107126	1	0.942542
ENSG00000108774	RAB5C	1.02461	-0.0143603	1	1.03479
ENSG00000168610	STAT3	1.20542	0.13128	1	1.09983
ENSG00000131469	RPL27	11.2753	-0.121417	1	12.227
ENSG00000030582	GRN	2.3923	-0.217185	1	2.77559
ENSG00000184922	FMNL1	1.33987	-0.242097	1	1.58352
ENSG00000243678	NME2	3.75536	0.0923506	1	3.51354
ENSG00000062716	VMP1	2.31349	0.161131	1	2.06484
ENSG00000136490	LIMD2	2.36912	0.049385	1	2.28481
ENSG00000261371	PECAM1	1.52069	-0.112914	1	1.64265
ENSG00000108654	DDX5	11.3403	0.460012	1	8.21798
ENSG00000171634	BPTF	1.13588	-0.00884666	1	1.1424
ENSG00000108946	PRKAR1A	0.630529	-0.775161	1	1.08209
ENSG00000172809	RPL38	11.2522	-0.135227	1	12.3193
ENSG00000186407	CD300E	1.52532	0.185128	1	1.3399
ENSG00000167863	ATP5PD	1.49287	0.088297	1	1.40258
ENSG00000188612	SUMO2	2.42939	-0.0792989	1	2.56154
ENSG00000177885	GRB2	2.34594	-0.0189721	1	2.37232
ENSG00000132475	H3F3B	13.7604	0.427631	1	10.1977
ENSG00000185262	UBALD2	1.28888	0.244642	1	1.08682
ENSG00000161547	SRSF2	1.26106	0.302212	1	1.02178
ENSG00000184640	SEPTIN9	1.52532	-0.15952	1	1.70178
ENSG00000108669	CYTH1	0.917976	-0.186898	1	1.04543
ENSG00000173821	RNF213	2.15122	-0.135075	1	2.35813
ENSG00000184009	ACTG1	10.3713	0.00986122	1	10.2686
ENSG00000141522	ARHGDIA	1.35842	-0.0376647	1	1.39312
ENSG00000101596	SMCHD1	1.61805	0.077372	1	1.53148
ENSG00000101608	MYL12A	3.89908	-0.226955	1	4.55188
ENSG00000118680	MYL12B	2.85129	-0.0941937	1	3.03695
ENSG00000101745	ANKRD12	1.48823	-0.252857	1	1.77155
ENSG00000168461	RAB31	1.37233	0.243692	1	1.15778
ENSG00000101558	VAPA	1.80814	0.323188	1	1.44279
ENSG00000067900	ROCK1	1.77568	0.142644	1	1.60599
ENSG00000101782	RIOK3	1.2796	0.21402	1	1.10219
ENSG00000152234	ATP5F1A	1.00143	-0.510843	1	1.42741
ENSG00000265681	RPL17	24.1456	-0.0064471	1	24.1738
ENSG00000134046	MBD2	1.03388	-0.0579414	1	1.07618
ENSG00000197971	MBP	1.01534	-0.0257686	1	1.0336
ENSG00000197766	CFD	1.84059	0.125889	1	1.68404
ENSG00000167468	GPX4	2.4943	0.0317238	1	2.435
ENSG00000099624	ATP5F1D	1.78495	-0.148891	1	1.97615
ENSG00000167470	MIDN	2.18831	0.160836	1	1.95368
ENSG00000099622	CIRBP	1.86377	-0.0223073	1	1.88981
ENSG00000115268	RPS15	22.9633	-0.0445073	1	23.6049
ENSG00000127540	UQCR11	2.70757	-0.0511496	1	2.79924
ENSG00000104904	OAZ1	10.5428	-0.049129	1	10.8741
ENSG00000130332	LSM7	1.05243	-0.172643	1	1.18616
ENSG00000104964	TLE5	1.68759	-0.234763	1	1.98324
ENSG00000183617	MRPL54	1.02925	0.0980258	1	0.961464
ENSG00000167658	EEF2	5.28532	-0.0123323	1	5.31584
ENSG00000178951	ZBTB7A	1.57632	-0.156608	1	1.755
ENSG00000130255	RPL36	15.5082	-0.149234	1	17.1432
ENSG00000174886	NDUFA11	1.47896	-0.0618951	1	1.54213
ENSG00000229833	PET100	1.07561	-0.157067	1	1.19917
ENSG00000076944	STXBP2	2.4433	0.19903	1	2.12397
ENSG00000181029	TRAPPC5	1.84523	-0.122515	1	2.00571
ENSG00000233927	RPS28	29.0229	-0.0397956	1	29.7356
ENSG00000099783	HNRNPM	1.69223	0.264965	1	1.40613
ENSG00000142347	MYO1F	1.62732	-0.430205	1	2.1902
ENSG00000198258	UBL5	2.00749	-0.102953	1	2.15235
ENSG00000130811	EIF3G	1.98431	-0.0204743	1	2.00926
ENSG00000076662	ICAM3	1.05706	-0.184889	1	1.20153
ENSG00000105401	CDC37	1.02925	0.180071	1	0.908247
ENSG00000129355	CDKN2D	1.14979	-0.16145	1	1.2855
ENSG00000105583	WDR83OS	1.14979	-0.0824158	1	1.21691
ENSG00000123144	TRIR	1.91013	-0.114655	1	2.06484
ENSG00000171223	JUNB	9.09631	-0.22668	1	10.6116
ENSG00000179218	CALR	1.39087	0.0372393	1	1.35409
ENSG00000104979	C19orf53	1.28888	-0.0236099	1	1.30915
ENSG00000267519	AC020916.1	8.9665	0.350799	1	7.00935
ENSG00000123146	ADGRE5	2.39694	0.280647	1	1.96905
ENSG00000132002	DNAJB1	1.00607	0.396573	1	0.763968
ENSG00000099795	NDUFB7	1.12197	-0.184656	1	1.27486
ENSG00000167460	TPM4	1.35378	-0.00413916	1	1.35646
ENSG00000127528	KLF2	6.38874	0.463572	1	4.61928
ENSG00000130303	BST2	1.19151	-0.230996	1	1.39785
ENSG00000130313	PGLS	1.4326	-0.0490354	1	1.48063
ENSG00000105640	RPL18A	25.4901	-0.147649	1	28.1438
ENSG00000216490	IFI30	9.38376	-0.0646521	1	9.78375
ENSG00000175489	LRRC25	0.639802	-0.719179	1	1.05607
ENSG00000221983	UBA52	15.1744	-0.115478	1	16.3863
ENSG00000105669	COPE	1.28424	0.00680118	1	1.27722
ENSG00000186010	NDUFA13	2.2254	-0.0489085	1	2.29782
ENSG00000169021	UQCRFS1	1.03852	0.028248	1	1.01823
ENSG00000089327	FXYD5	2.80956	0.0771373	1	2.65733
ENSG00000126267	COX6B1	2.61021	-0.0768321	1	2.74721
ENSG00000126264	HCST	2.45721	-0.320157	1	3.06178
ENSG00000011600	TYROBP	11.6045	0.0528347	1	11.152
ENSG00000126247	CAPNS1	1.17761	-0.30173	1	1.45107
ENSG00000178982	EIF3K	3.59309	-0.0279342	1	3.65427
ENSG00000130755	GMFG	3.28246	-0.137047	1	3.60106
ENSG00000128016	ZFP36	5.13696	-0.526738	1	7.38069
ENSG00000105193	RPS16	20.2511	0.00941989	1	20.0536
ENSG00000090013	BLVRB	1.21933	0.0664251	1	1.16369
ENSG00000105329	TGFB1	1.46505	-0.0509555	1	1.51611
ENSG00000105372	RPS19	27.8963	-0.152064	1	30.8946
ENSG00000028277	POU2F2	1.77568	-0.449027	1	2.42081
ENSG00000125753	VASP	2.36448	0.128719	1	2.15827
ENSG00000125743	SNRPD2	1.81277	0.0223	1	1.7822
ENSG00000160014	CALM3	1.3816	0.0555863	1	1.32807
ENSG00000042753	AP2S1	1.90086	0.0178284	1	1.87444
ENSG00000197405	C5AR1	2.22076	0.262799	1	1.84724
ENSG00000105373	NOP53	2.48039	-0.208691	1	2.86074
ENSG00000142227	EMP3	5.14159	-0.175622	1	5.79125
ENSG00000063177	RPL18	21.2479	-0.015778	1	21.4112
ENSG00000087086	FTL	64.6942	0.0508802	1	62.2409
ENSG00000104894	CD37	3.48646	-0.0166418	1	3.51827
ENSG00000142541	RPL13A	25.9212	-0.237573	1	30.4606
ENSG00000142534	RPS11	16.6627	0.0062975	1	16.5365
ENSG00000104870	FCGRT	1.9565	-0.143156	1	2.15709
ENSG00000142546	NOSIP	1.04779	-0.0147955	1	1.05844
ENSG00000105374	NKG7	1.13124	-0.832061	1	2.01399
ENSG00000179820	MYADM	2.97647	0.312405	1	2.39124
ENSG00000170906	NDUFA3	0.982884	-0.0691173	1	1.03124
ENSG00000170889	RPS9	20.0378	0.00808386	1	19.8608
ENSG00000131042	LILRB2	1.33524	0.0761938	1	1.2654
ENSG00000108107	RPL28	35.8011	-0.0197216	1	36.1726
ENSG00000083845	RPS5	10.4779	-0.0282349	1	10.6518
ENSG00000130724	CHMP2A	0.927249	-0.250216	1	1.10338
ENSG00000088832	FKBP1A	1.98895	0.0866699	1	1.86971
ENSG00000125835	SNRPB	1.27497	0.0356164	1	1.24293
ENSG00000125772	GPCPD1	1.91477	0.478346	1	1.37183
ENSG00000088930	XRN2	1.20542	-0.195908	1	1.38011
ENSG00000125810	CD93	1.08488	0.0432462	1	1.05253
ENSG00000101439	CST3	12.0403	-0.0722111	1	12.6185
ENSG00000101336	HCK	0.973611	-0.19706	1	1.11639
ENSG00000125977	EIF2S2	0.862341	-0.365146	1	1.11166
ENSG00000131051	RBM39	4.65479	0.340008	1	3.66728
ENSG00000171222	SCAND1	1.2147	0.176793	1	1.07381
ENSG00000260032	NORAD	1.14979	0.104239	1	1.06908
ENSG00000101084	RAB5IF	1.15442	0.0430519	1	1.11993
ENSG00000101347	SAMHD1	3.83881	-0.304906	1	4.73045
ENSG00000204103	MAFB	2.95329	-0.10782	1	3.17531
ENSG00000166913	YWHAB	3.25464	-0.477852	1	4.52231
ENSG00000101109	STK4	1.40942	-0.468699	1	1.94895
ENSG00000177410	ZFAS1	4.05208	0.211184	1	3.49107
ENSG00000244687	UBE2V1	1.13588	-0.00884666	1	1.1424
ENSG00000172216	CEBPB	2.39694	-0.17579	1	2.70227
ENSG00000087460	GNAS	4.49252	0.134217	1	4.08238
ENSG00000101160	CTSZ	2.22076	-0.0834746	1	2.34867
ENSG00000124172	ATP5F1E	11.6787	-0.0191714	1	11.7977
ENSG00000101182	PSMA7	2.37376	-0.198592	1	2.71883
ENSG00000171858	RPS21	15.2115	-0.122538	1	16.5069
ENSG00000125534	PPDPF	1.59023	0.13961	1	1.4416
ENSG00000171700	RGS19	0.978248	-0.11664	1	1.0608
ENSG00000154723	ATP5PF	1.20542	-0.132788	1	1.32098
ENSG00000156256	USP16	1.09879	0.468511	1	0.793533
ENSG00000156273	BACH1	1.24715	-0.125846	1	1.36
ENSG00000142168	SOD1	1.38624	0.0694161	1	1.3198
ENSG00000159140	SON	3.31491	0.0393753	1	3.21789
ENSG00000241837	ATP5PO	1.40478	-0.0292356	1	1.43214
ENSG00000205581	HMGN1	1.49287	0.0798141	1	1.41086
ENSG00000160213	CSTB	2.05386	0.0565232	1	1.97142
ENSG00000160255	ITGB2	3.78781	-0.183786	1	4.2917
ENSG00000160310	PRMT2	0.955066	-0.139784	1	1.05253
ENSG00000093072	ADA2	1.54851	-0.156736	1	1.72425
ENSG00000015475	BID	1.29815	0.147696	1	1.17079
ENSG00000185651	UBE2L3	0.880886	-0.226398	1	1.03124
ENSG00000250479	CHCHD10	1.0107	-0.0601019	1	1.05371
ENSG00000240972	MIF	2.92083	-0.00395592	1	2.92224
ENSG00000099977	DDT	1.08024	0.221666	1	0.925986
ENSG00000182944	EWSR1	1.0617	0.171256	1	0.942542
ENSG00000184076	UQCR10	1.3306	-0.333706	1	1.67576
ENSG00000100345	MYH9	1.97504	-0.264564	1	2.36877
ENSG00000100353	EIF3D	0.931885	-0.30059	1	1.14832
ENSG00000128340	RAC2	1.76177	-0.179731	1	1.9927
ENSG00000100079	LGALS2	1.55314	0.173453	1	1.37538
ENSG00000100097	LGALS1	6.71792	0.0127778	1	6.63919
ENSG00000100129	EIF3L	1.53923	0.188042	1	1.34936
ENSG00000100201	DDX17	2.07704	-0.136307	1	2.27889
ENSG00000100316	RPL3	21.2943	-0.133483	1	23.2821
ENSG00000128272	ATF4	1.91013	0.498662	1	1.34936
ENSG00000100354	TNRC6B	1.25179	-0.0525024	1	1.29733
ENSG00000100380	ST13	1.28888	0.0761118	1	1.22164
ENSG00000100387	RBX1	0.848433	-0.450006	1	1.16014
ENSG00000100393	EP300	1.14979	0.237763	1	0.974473
ENSG00000196419	XRCC6	1.00143	-0.0846152	1	1.06199
ENSG00000100138	SNU13	1.04315	-0.0903271	1	1.11047
ENSG00000183172	SMDT1	1.02925	-0.12031	1	1.11875
ENSG00000100300	TSPO	4.2978	0.00501037	1	4.2716
ENSG00000198355	PIM3	1.00143	0.337393	1	0.79235
ENSG00000025708	TYMP	2.88374	0.0537271	1	2.77204
ENSG00000169100	SLC25A6	5.05351	-0.114356	1	5.45539
ENSG00000002586	CD99	1.52996	-0.116572	1	1.65684
ENSG00000205542	TMSB4X	56.5946	-0.357689	1	72.2742
ENSG00000182287	AP1S2	3.05065	-0.0301529	1	3.10791
ENSG00000147010	SH3KBP1	1.35842	0.110401	1	1.25712
ENSG00000173674	EIF1AX	1.73396	0.508329	1	1.21691
ENSG00000130066	SAT1	11.8781	-0.173896	1	13.3576
ENSG00000130741	EIF2S3	1.84059	-0.0582517	1	1.91347
ENSG00000165168	CYBB	4.25144	-0.0437781	1	4.37094
ENSG00000182220	ATP6AP2	1.20079	-0.206378	1	1.38484
ENSG00000215301	DDX3X	4.56206	0.451584	1	3.32669
ENSG00000147123	NDUFB11	1.76641	0.166229	1	1.57169
ENSG00000102265	TIMP1	1.75714	0.169544	1	1.55987
ENSG00000126759	CFP	1.35378	-0.139585	1	1.49009
ENSG00000126756	UXT	1.52532	-0.00417343	1	1.52794
ENSG00000102317	RBM3	3.44473	0.304884	1	2.7815
ENSG00000015285	WAS	1.11733	-0.246983	1	1.32571
ENSG00000102007	PLP2	1.07561	-0.0781956	1	1.13531
ENSG00000147065	MSN	2.94402	-0.27857	1	3.56321
ENSG00000198034	RPS4X	23.8767	-0.0644736	1	24.8857
ENSG00000229807	XIST	3.81563	-0.0154871	1	3.84704
ENSG00000085224	ATRX	1.19615	-0.336853	1	1.5102
ENSG00000131174	COX7B	1.43724	-0.122816	1	1.56341
ENSG00000102144	PGK1	2.04458	-0.000138894	1	2.04119
ENSG00000131171	SH3BGRL	2.41548	-0.0131104	1	2.43263
ENSG00000241343	RPL36A	13.4266	-0.0751048	1	14.0991
ENSG00000157514	TSC22D3	3.709	0.137456	1	3.36335
ENSG00000005022	SLC25A5	2.20222	0.0575048	1	2.11215
ENSG00000198918	RPL39	31.1973	0.0114689	1	30.8473
ENSG00000125356	NDUFA1	1.61805	-0.223927	1	1.88745
ENSG00000101972	STAG2	0.908704	-0.16013	1	1.01586
ENSG00000147274	RBMX	1.21006	0.0925433	1	1.13413
ENSG00000010404	IDS	1.69687	0.266479	1	1.40849
ENSG00000180879	SSR4	2.14194	-0.103191	1	2.29663
ENSG00000196924	FLNA	2.6612	-0.215852	1	3.08425
ENSG00000147403	RPL10	49.2972	-0.0226845	1	49.9098
ENSG00000198888	MT-ND1	45.1663	-0.205016	1	51.8883
ENSG00000198763	MT-ND2	38.0728	-0.156435	1	42.2914
ENSG00000198804	MT-CO1	95.4788	-0.0991318	1	101.922
ENSG00000198712	MT-CO2	77.059	-0.115035	1	83.172
ENSG00000228253	MT-ATP8	2.5453	-0.244718	1	3.00975
ENSG00000198899	MT-ATP6	73.0765	-0.260207	1	87.2236
ENSG00000198938	MT-CO3	69.8543	-0.235835	1	81.9811
ENSG00000198840	MT-ND3	52.983	-0.35468	1	67.5213
ENSG00000212907	MT-ND4L	5.00251	0.0467061	1	4.82979
ENSG00000198886	MT-ND4	48.2679	-0.232058	1	56.5005
ENSG00000198786	MT-ND5	17.7244	-0.136201	1	19.4161
ENSG00000198727	MT-CYB	40.2194	-0.23932	1	47.3175

## Sheet: male
FeatureID	FeatureName	cd4day3 Average	cd4day3 Log2 Fold Change	cd4day3 P-Value	cd4day0 Average
ENSG00000185022	MAFF	1.10605	2.90499	1.89e-10	0.147043
ENSG00000277632	CCL3	3.85004	2.83001	5.85e-08	0.538737
ENSG00000125538	IL1B	10.2325	2.22447	4.49e-06	2.1784
ENSG00000177606	JUN	15.9078	2.13313	9.31e-06	3.60764
ENSG00000262202	AC007952.4	2.72585	2.1529	1.98e-05	0.610357
ENSG00000169429	CXCL8	5.87478	2.1818	0.000269483	1.28853
ENSG00000287979	AC253572.2	2.47805	1.93992	0.00033625	0.643315
ENSG00000117632	STMN1	0.0423081	-4.92932	0.000380334	1.46473
ENSG00000124882	EREG	1.59562	2.3011	0.000629575	0.322608
ENSG00000188536	HBA2	41.6312	4.24624	0.000629575	2.18157
ENSG00000165312	OTUD1	1.95826	1.79062	0.000964124	0.564089
ENSG00000248323	LUCAT1	1.23902	1.92649	0.00105963	0.325144
ENSG00000276085	CCL3L1	1.77694	1.94834	0.00122657	0.458877
ENSG00000206172	HBA1	17.3403	4.25874	0.00201686	0.900641
ENSG00000244734	HBB	186.694	4.02187	0.00514518	11.4307
ENSG00000162772	ATF3	2.3209	1.56988	0.00729745	0.77895
ENSG00000108179	PPIF	2.2242	1.52516	0.0130233	0.770077
ENSG00000144655	CSRNP1	1.49892	1.51387	0.0145847	0.523526
ENSG00000123689	G0S2	4.16433	1.5886	0.0262062	1.37853
ENSG00000271614	ATP2B1-AS1	4.62972	1.31743	0.0561512	1.84945
ENSG00000173334	TRIB1	1.76485	1.33184	0.0690178	0.69909
ENSG00000144802	NFKBIZ	4.07971	1.24988	0.0907633	1.70811
ENSG00000188290	HES4	1.22089	1.45562	0.0908818	0.444299
ENSG00000125740	FOSB	9.8457	1.26723	0.0909418	4.07032
ENSG00000125968	ID1	1.29946	1.34945	0.0909418	0.508948
ENSG00000255112	CHMP1B	2.09123	1.24769	0.0928451	0.877824
ENSG00000132510	KDM6B	1.69837	1.22529	0.111964	0.724443
ENSG00000163660	CCNL1	6.93248	1.21576	0.113165	2.97066
ENSG00000143878	RHOB	1.14232	1.28994	0.116013	0.466483
ENSG00000164104	HMGB2	0.834074	-2.06538	0.123812	3.49672
ENSG00000158615	PPP1R15B	1.64397	1.17598	0.145154	0.72571
ENSG00000100906	NFKBIA	15.3276	1.15577	0.178034	6.84449
ENSG00000184357	HIST1H1B	0.0483521	-4.71117	0.216418	1.41656
ENSG00000137331	IER3	3.16706	1.11562	0.227455	1.45586
ENSG00000141682	PMAIP1	2.19398	1.09252	0.243685	1.0255
ENSG00000134954	ETS1	0.368685	-1.81002	0.247528	1.30628
ENSG00000112096	SOD2	7.21655	1.10591	0.248128	3.337
ENSG00000160789	LMNA	1.25111	1.15815	0.253363	0.559653
ENSG00000160888	IER2	8.79404	1.09163	0.265658	4.10644
ENSG00000008517	IL32	1.29946	-1.95515	0.268058	5.03434
ENSG00000112149	CD83	2.31486	1.06404	0.268445	1.10346
ENSG00000140941	MAP1LC3B	2.91322	1.03737	0.28058	1.41403
ENSG00000128951	DUT	0.519785	-1.68703	0.301443	1.68339
ENSG00000153234	NR4A2	1.78298	1.04567	0.316773	0.861345
ENSG00000162783	IER5	2.28464	1.01969	0.341524	1.12311
ENSG00000136826	KLF4	5.51214	1.04425	0.34896	2.66073
ENSG00000139112	GABARAPL1	1.40221	1.03031	0.355125	0.685147
ENSG00000112137	PHACTR1	1.10001	1.05395	0.36817	0.52923
ENSG00000013441	CLK1	1.46265	0.995497	0.39828	0.732048
ENSG00000171988	JMJD1C	2.5264	0.983436	0.400329	1.27332
ENSG00000109046	WSB1	1.87969	0.978343	0.412118	0.951346
ENSG00000104312	RIPK2	1.18463	1.00813	0.413283	0.588174
ENSG00000196230	TUBB	0.664842	-1.53504	0.451731	1.93311
ENSG00000062716	VMP1	3.28794	0.957969	0.451731	1.68593
ENSG00000143401	ANP32E	0.489565	-1.54022	0.452974	1.43304
ENSG00000181631	P2RY13	1.00331	1.00178	0.463552	0.500708
ENSG00000125347	IRF1	13.2968	0.95081	0.485237	6.84449
ENSG00000132341	RAN	1.07583	-1.42982	0.485237	2.8984
ENSG00000087074	PPP1R15A	5.92918	0.952468	0.485237	3.04988
ENSG00000155090	KLF10	2.06101	0.949217	0.485419	1.06416
ENSG00000059728	MXD1	1.10001	0.944326	0.523056	0.571061
ENSG00000277734	TRAC	0.453301	-1.58127	0.550454	1.36649
ENSG00000099901	RANBP1	0.519785	-1.39293	0.556608	1.37283
ENSG00000144381	HSPD1	0.834074	-1.38238	0.578304	2.17776
ENSG00000118503	TNFAIP3	4.40609	0.893176	0.579602	2.3622
ENSG00000132780	NASP	0.658798	-1.36105	0.605449	1.69797
ENSG00000253729	PRKDC	0.465389	-1.31212	0.645122	1.16367
ENSG00000140379	BCL2A1	1.60166	0.875676	0.6597	0.870852
ENSG00000111678	C12orf57	1.70441	0.897413	0.670798	0.912684
ENSG00000111716	LDHB	1.16045	-1.31612	0.678533	2.88826
ENSG00000011422	PLAUR	3.25772	0.842645	0.68981	1.80952
ENSG00000123416	TUBA1B	2.06705	-1.29775	0.690566	5.06856
ENSG00000175197	DDIT3	1.02144	0.885163	0.698737	0.552681
ENSG00000171522	PTGER4	1.24507	0.863618	0.704046	0.683245
ENSG00000198851	CD3E	0.410993	-1.41322	0.704046	1.10409
ENSG00000143546	S100A8	44.5504	0.885025	0.724458	23.996
ENSG00000184557	SOCS3	1.29342	0.850419	0.724458	0.716203
ENSG00000099860	GADD45B	2.06101	0.83374	0.744248	1.1529
ENSG00000147872	PLIN2	1.0577	0.84706	0.748163	0.58754
ENSG00000167286	CD3D	0.70715	-1.35001	0.758741	1.80762
ENSG00000067048	DDX3Y	1.48683	0.809193	0.779249	0.846768
ENSG00000124575	HIST1H1D	1.0577	-1.42617	0.780149	2.84263
ENSG00000198695	MT-ND6	0.507697	-1.19753	0.792737	1.17128
ENSG00000130522	JUND	13.9677	0.804446	0.795764	7.95746
ENSG00000168298	HIST1H1E	0.731326	-1.23992	0.810872	1.73156
ENSG00000150753	CCT5	0.658798	-1.15356	0.823733	1.47043
ENSG00000168685	IL7R	0.761546	-1.3502	0.823733	1.94579
ENSG00000133574	GIMAP4	0.834074	-1.15852	0.824362	1.86466
ENSG00000164032	H2AFZ	1.95826	-1.19534	0.824854	4.47342
ENSG00000115738	ID2	5.85665	0.821768	0.827501	3.29834
ENSG00000123384	LRP1	1.54122	0.772919	0.827501	0.900008
ENSG00000163468	CCT3	0.537917	-1.14976	0.841072	1.1998
ENSG00000069275	NUCKS1	0.785722	-1.13618	0.858684	1.7303
ENSG00000107372	ZFAND5	3.00388	0.740556	0.858684	1.79114
ENSG00000067082	KLF6	12.5957	0.780841	0.858684	7.2945
ENSG00000197943	PLCG2	2.32695	0.738062	0.869175	1.39058
ENSG00000204256	BRD2	1.23902	0.752201	0.884774	0.734584
ENSG00000112799	LY86	1.39617	0.747139	0.885263	0.830289
ENSG00000143799	PARP1	0.471433	-1.11772	0.938624	1.02994
ENSG00000141504	SAT2	1.34782	0.731037	0.939394	0.810641
ENSG00000134294	SLC38A2	1.40826	0.724731	0.961232	0.85057
ENSG00000122644	ARL4A	1.57144	0.721808	0.963853	0.950712
ENSG00000163221	S100A12	4.07971	0.742231	0.964632	2.42875
ENSG00000271503	CCL5	0.658798	-1.3951	0.964632	1.73854
ENSG00000124762	CDKN1A	1.61375	0.73144	0.971945	0.969726
ENSG00000136758	YME1L1	1.71046	0.707981	0.971945	1.04452
ENSG00000173272	MZT2A	0.550005	-1.10581	0.97371	1.18966
ENSG00000187837	HIST1H1C	0.604401	-1.24593	0.97371	1.43938
ENSG00000197061	HIST1H4C	0.973086	-1.462	0.97371	2.68228
ENSG00000119801	YPEL5	3.11871	0.675607	0.993215	1.94516
ENSG00000187608	ISG15	2.1698	0.0292412	1	2.12009
ENSG00000175756	AURKAIP1	1.23298	-0.263499	1	1.47867
ENSG00000242485	MRPL20	0.85825	-0.571083	1	1.27649
ENSG00000160075	SSU72	0.942866	-0.185136	1	1.0724
ENSG00000078369	GNB1	1.17254	-0.176347	1	1.32403
ENSG00000116251	RPL22	11.9007	-0.0376502	1	12.1552
ENSG00000116288	PARK7	1.93408	-0.36754	1	2.48896
ENSG00000074800	ENO1	3.00388	-0.456612	1	4.10771
ENSG00000142657	PGD	1.03957	0.357183	1	0.811274
ENSG00000177674	AGTRAP	1.45661	0.37087	1	1.12438
ENSG00000028137	TNFRSF1B	2.61101	0.0369671	1	2.5365
ENSG00000142634	EFHD2	3.39674	-0.0121297	1	3.41242
ENSG00000077549	CAPZB	2.41761	-0.138633	1	2.65312
ENSG00000173436	MICOS10	1.71046	-0.314158	1	2.12199
ENSG00000127483	HP1BP3	1.31155	-0.279678	1	1.59022
ENSG00000070831	CDC42	5.45775	-0.0494175	1	5.62315
ENSG00000125944	HNRNPR	1.13627	-0.867223	1	2.07192
ENSG00000142676	RPL11	31.5256	-0.0805707	1	33.1627
ENSG00000188529	SRSF10	0.91869	-0.498411	1	1.29867
ENSG00000133226	SRRM1	2.3753	-0.126338	1	2.58467
ENSG00000117614	SYF2	1.69837	0.0453111	1	1.6422
ENSG00000117616	RSRP1	1.39617	0.276248	1	1.151
ENSG00000183726	TMEM50A	1.07583	-0.29848	1	1.32276
ENSG00000142669	SH3BGRL3	14.0644	-0.0078519	1	14.0705
ENSG00000169442	CD52	11.0122	-0.116894	1	11.8833
ENSG00000198830	HMGN2	2.1698	-0.895986	1	4.02658
ENSG00000158195	WASF2	2.06705	0.0197665	1	2.03326
ENSG00000000938	FGR	1.78298	0.263387	1	1.48184
ENSG00000126709	IFI6	1.03353	0.112497	1	0.955783
ENSG00000130775	THEMIS2	1.02748	0.121398	1	0.944374
ENSG00000126698	DNAJC8	0.91869	-0.525599	1	1.32339
ENSG00000130770	ATP5IF1	1.52309	-0.369914	1	1.96481
ENSG00000159023	EPB41	0.670886	-0.617692	1	1.03247
ENSG00000116350	SRSF4	0.725282	-0.59375	1	1.09712
ENSG00000162511	LAPTM5	7.83304	0.456485	1	5.68146
ENSG00000184007	PTP4A2	4.50279	-0.0631074	1	4.68448
ENSG00000121774	KHDRBS1	1.23902	-0.181632	1	1.40388
ENSG00000084623	EIF3I	0.912646	-0.282896	1	1.11107
ENSG00000116560	SFPQ	2.42969	-0.0994019	1	2.59481
ENSG00000126067	PSMB2	0.682974	-0.706135	1	1.1174
ENSG00000054118	THRAP3	0.719238	-0.722481	1	1.18966
ENSG00000119535	CSF3R	1.83134	0.45051	1	1.3367
ENSG00000168653	NDUFS5	1.53518	-0.305001	1	1.89318
ENSG00000127603	MACF1	0.94891	-0.305478	1	1.17318
ENSG00000090621	PABPC4	1.08792	0.0668555	1	1.03818
ENSG00000131236	CAP1	3.06432	-0.192232	1	3.48848
ENSG00000131238	PPT1	1.55936	0.0874924	1	1.46473
ENSG00000084070	SMAP2	2.02474	-0.233208	1	2.37361
ENSG00000065978	YBX1	7.94788	-0.27203	1	9.55212
ENSG00000117410	ATP6V0B	2.86486	0.214438	1	2.46044
ENSG00000142937	RPS8	32.7283	-0.0916069	1	34.6921
ENSG00000173846	PLK3	1.28133	0.57944	1	0.856275
ENSG00000117450	PRDX1	1.32364	-0.584055	1	1.98192
ENSG00000173660	UQCRH	2.53244	-0.345351	1	3.20707
ENSG00000116209	TMEM59	1.13023	-0.218002	1	1.31388
ENSG00000162434	JAK1	1.73463	-0.51002	1	2.46488
ENSG00000142864	SERBP1	2.24233	-0.613708	1	3.4213
ENSG00000116754	SRSF11	1.15441	-0.193875	1	1.31959
ENSG00000174021	GNG5	2.81651	-0.0501321	1	2.90601
ENSG00000097033	SH3GLB1	1.0577	-0.0754984	1	1.11423
ENSG00000117228	GBP1	1.93408	0.01841	1	1.90459
ENSG00000162645	GBP2	2.09123	0.201594	1	1.81333
ENSG00000162654	GBP4	0.882426	-0.525543	1	1.27142
ENSG00000154451	GBP5	1.97035	0.569469	1	1.32403
ENSG00000122406	RPL5	14.5963	-0.0907564	1	15.4662
ENSG00000188641	DPYD	1.20276	-0.0545139	1	1.24797
ENSG00000134186	PRPF38B	1.13023	0.323452	1	0.902543
ENSG00000143106	PSMA5	1.01539	-0.46595	1	1.40262
ENSG00000065135	GNAI3	1.11814	0.102652	1	1.04071
ENSG00000134248	LAMTOR5	0.936822	-0.300295	1	1.15416
ENSG00000143119	CD53	1.83738	-0.0862176	1	1.94579
ENSG00000116459	ATP5PB	1.28738	-0.373222	1	1.66565
ENSG00000143110	C1orf162	3.51157	0.204073	1	3.03657
ENSG00000116473	RAP1A	1.31155	-0.151113	1	1.45459
ENSG00000116489	CAPZA1	1.25111	-0.517986	1	1.78987
ENSG00000009307	CSDE1	2.52035	0.0837607	1	2.37044
ENSG00000163399	ATP1A1	1.10605	0.194578	1	0.965924
ENSG00000134250	NOTCH2	1.03957	0.46835	1	0.751063
ENSG00000265241	RBM8A	1.68024	0.193558	1	1.466
ENSG00000265972	TXNIP	7.62755	0.198553	1	6.61569
ENSG00000184260	HIST2H2AC	0.803854	-0.651197	1	1.26445
ENSG00000023902	PLEKHO1	2.56266	-0.0492488	1	2.64298
ENSG00000143384	MCL1	6.9627	0.291535	1	5.66244
ENSG00000143420	ENSA	0.942866	-0.105428	1	1.01473
ENSG00000163131	CTSS	28.9448	0.132753	1	26.2631
ENSG00000159377	PSMB4	1.10605	-0.113471	1	1.196
ENSG00000197747	S100A10	10.1419	0.143213	1	9.13888
ENSG00000163191	S100A11	10.5891	-0.0316027	1	10.7709
ENSG00000163220	S100A9	86.2783	0.609731	1	56.2391
ENSG00000197956	S100A6	28.9448	0.385076	1	22.0489
ENSG00000196154	S100A4	30.9393	0.261476	1	25.6762
ENSG00000143543	JTB	1.69232	-0.243845	1	1.99966
ENSG00000177954	RPS27	35.5328	0.103346	1	32.9035
ENSG00000143549	TPM3	7.24677	-0.137864	1	7.93655
ENSG00000160710	ADAR	1.42034	-0.0854589	1	1.50466
ENSG00000163463	KRTCAP2	1.26924	-0.251249	1	1.5091
ENSG00000163479	SSR2	1.69837	-0.133492	1	1.85896
ENSG00000116586	LAMTOR2	1.19067	-0.00844057	1	1.19663
ENSG00000163563	MNDA	7.08359	0.211276	1	6.09026
ENSG00000163565	IFI16	1.1121	-0.917367	1	2.09981
ENSG00000158710	TAGLN2	3.41487	-0.062488	1	3.55249
ENSG00000117091	CD48	4.48466	0.163984	1	3.98602
ENSG00000186517	ARHGAP30	1.31155	-0.084238	1	1.38867
ENSG00000143222	UFC1	1.02144	-0.239059	1	1.2055
ENSG00000158869	FCER1G	8.44953	0.280576	1	6.92309
ENSG00000143226	FCGR2A	1.53518	0.444735	1	1.12564
ENSG00000203747	FCGR3A	2.06705	-0.0396846	1	2.11882
ENSG00000198771	RCSD1	1.31155	-0.162379	1	1.466
ENSG00000188404	SELL	1.4687	-0.289729	1	1.79241
ENSG00000117523	PRRC2C	2.07914	-0.246894	1	2.46044
ENSG00000117592	PRDX6	1.10001	0.00308642	1	1.09712
ENSG00000234741	GAS5	1.73463	-0.0428718	1	1.7829
ENSG00000116161	CACYBP	0.785722	-0.714613	1	1.2917
ENSG00000135821	GLUL	1.43243	0.102881	1	1.33163
ENSG00000116701	NCF2	2.73794	0.113606	1	2.52192
ENSG00000162704	ARPC5	3.39674	-0.668608	1	5.37913
ENSG00000047410	TPR	1.14836	-0.566593	1	1.69987
ENSG00000116741	RGS2	4.9984	0.322089	1	3.98095
ENSG00000081237	PTPRC	7.45227	-0.4329	1	10.0135
ENSG00000159388	BTG2	2.46596	0.30364	1	1.99143
ENSG00000182004	SNRPE	0.755502	-0.734212	1	1.25938
ENSG00000196352	CD55	1.54727	0.464965	1	1.11867
ENSG00000117335	CD46	1.1121	0.00632737	1	1.10663
ENSG00000009790	TRAF3IP3	0.803854	-0.467199	1	1.11297
ENSG00000162909	CAPN2	0.967042	-0.0914719	1	1.03057
ENSG00000143815	LBR	0.604401	-0.910761	1	1.14085
ENSG00000143742	SRP9	0.713194	-0.846836	1	1.286
ENSG00000163041	H3F3A	19.4617	0.147934	1	17.4754
ENSG00000143761	ARF1	1.94617	-0.0569832	1	2.01931
ENSG00000143774	GUK1	2.38134	-0.120912	1	2.5815
ENSG00000168264	IRF2BP2	2.75003	0.164115	1	2.44587
ENSG00000173726	TOMM20	1.69232	-0.162512	1	1.89002
ENSG00000054267	ARID4B	1.28738	0.152606	1	1.1567
ENSG00000143669	LYST	1.80112	0.1999	1	1.56424
ENSG00000153187	HNRNPU	5.22203	0.100922	1	4.848
ENSG00000162711	NLRP3	1.17254	0.395559	1	0.8905
ENSG00000171863	RPS7	17.3947	-0.120387	1	18.8127
ENSG00000134308	YWHAQ	0.85825	-0.692551	1	1.38867
ENSG00000143870	PDIA6	0.870338	-0.576593	1	1.29931
ENSG00000115128	SF3B6	1.16649	-0.0568525	1	1.21247
ENSG00000084733	RAB10	0.876382	-0.368697	1	1.13262
ENSG00000084754	HADHA	1.18463	-0.303515	1	1.46093
ENSG00000228474	OST4	2.87695	-0.111278	1	3.09679
ENSG00000115241	PPM1G	0.713194	-0.9026	1	1.3367
ENSG00000213639	PPP1CB	1.10001	-0.297359	1	1.35128
ENSG00000163171	CDC42EP3	1.55936	0.15913	1	1.39374
ENSG00000115875	SRSF7	1.40826	-0.65014	1	2.20692
ENSG00000115944	COX7A2L	0.852206	-0.237638	1	1.00585
ENSG00000152518	ZFP36L2	3.26377	-0.411307	1	4.32447
ENSG00000143933	CALM2	3.77147	-0.602387	1	5.70364
ENSG00000115310	RTN4	2.09123	0.286727	1	1.70938
ENSG00000143947	RPS27A	25.4634	-0.150713	1	28.1214
ENSG00000115355	CCDC88A	1.83134	0.295092	1	1.48882
ENSG00000162924	REL	1.45661	0.570148	1	0.979234
ENSG00000115484	CCT4	0.785722	-0.385414	1	1.02804
ENSG00000138069	RAB1A	1.03957	0.616843	1	0.677541
ENSG00000138071	ACTR2	4.7929	0.0431467	1	4.63187
ENSG00000115956	PLEK	4.65994	0.551509	1	3.16587
ENSG00000115977	AAK1	0.930778	-0.111261	1	1.00585
ENSG00000169564	PCBP1	2.66541	-0.244356	1	3.14686
ENSG00000143977	SNRPG	0.91869	-0.888246	1	1.70177
ENSG00000124357	NAGK	1.25716	0.313628	1	1.01029
ENSG00000114978	MOB1A	2.45991	-0.0419668	1	2.52446
ENSG00000034510	TMSB10	54.2934	0.0450027	1	52.3481
ENSG00000152291	TGOLN2	1.83134	0.106597	1	1.6967
ENSG00000042493	CAPG	1.60166	0.668806	1	1.00522
ENSG00000118640	VAMP8	2.94344	-0.0128597	1	2.95925
ENSG00000168899	VAMP5	2.09727	-0.26637	1	2.51558
ENSG00000158050	DUSP2	1.17858	-0.248205	1	1.39881
ENSG00000135940	COX5B	3.95883	0.182412	1	3.47454
ENSG00000158417	EIF5B	0.537917	-1.02409	1	1.09966
ENSG00000071082	RPL31	8.26217	0.0659917	1	7.85542
ENSG00000163162	RNF149	0.973086	-0.436908	1	1.31769
ENSG00000169756	LIMS1	0.97913	-0.566164	1	1.45015
ENSG00000115091	ACTR3	2.45387	-0.42452	1	3.28313
ENSG00000088205	DDX18	0.79781	-0.359104	1	1.02487
ENSG00000155368	DBI	1.81925	-0.293652	1	2.22467
ENSG00000169967	MAP3K2	0.88847	-0.250569	1	1.05783
ENSG00000152082	MZT2B	1.4687	-0.513214	1	2.09283
ENSG00000144224	UBXN4	0.840118	-0.579303	1	1.25684
ENSG00000121966	CXCR4	3.15498	0.279097	1	2.59037
ENSG00000169554	ZEB2	4.17641	0.181389	1	3.66785
ENSG00000196504	PRPF40A	1.1121	-0.321041	1	1.38867
ENSG00000115165	CYTIP	0.779678	-0.459092	1	1.07367
ENSG00000241399	CD302	2.35112	0.371645	1	1.81142
ENSG00000138398	PPIG	0.689018	-0.567112	1	1.0236
ENSG00000138385	SSB	1.00935	-0.352886	1	1.28917
ENSG00000115935	WIPF1	1.11814	-0.252778	1	1.33163
ENSG00000154518	ATP5MC3	2.1698	-0.50124	1	3.06256
ENSG00000170144	HNRNPA3	2.72585	-0.481347	1	3.79271
ENSG00000115232	ITGA4	1.98244	-0.586896	1	2.97002
ENSG00000065548	ZC3H15	1.44452	0.062388	1	1.38107
ENSG00000115415	STAT1	2.81047	-0.273908	1	3.38644
ENSG00000081320	STK17B	3.59014	-0.0289964	1	3.64883
ENSG00000115524	SF3B1	1.9643	-0.200078	1	2.25065
ENSG00000115541	HSPE1	0.85825	-1.00656	1	1.72649
ENSG00000082153	BZW1	1.90991	-0.0140072	1	1.92361
ENSG00000119013	NDUFB3	0.864294	-0.401449	1	1.14276
ENSG00000003402	CFLAR	1.49287	0.0705231	1	1.4191
ENSG00000116030	SUMO1	0.749458	-0.498551	1	1.06099
ENSG00000114942	EEF1B2	7.07754	-0.281587	1	8.56338
ENSG00000079246	XRCC5	1.61375	-0.682654	1	2.5853
ENSG00000197756	RPL37A	18.7546	-0.00720192	1	18.7525
ENSG00000163466	ARPC2	6.23138	-0.329768	1	7.79647
ENSG00000018280	SLC11A1	1.39617	0.495336	1	0.988741
ENSG00000135899	SP110	1.17858	-0.141792	1	1.29931
ENSG00000067066	SP100	1.2632	-0.284509	1	1.53698
ENSG00000115053	NCL	2.56266	-0.934838	1	4.88349
ENSG00000187514	PTMA	24.3936	-0.366903	1	31.2955
ENSG00000188042	ARL4C	1.78298	-0.444294	1	2.42051
ENSG00000124831	LRRFIP1	4.4907	-0.0550257	1	4.64581
ENSG00000172428	COPS9	1.4687	-0.0196402	1	1.48628
ENSG00000168385	SEPTIN2	0.79781	-0.397812	1	1.05276
ENSG00000134107	BHLHE40	1.52914	0.675874	1	0.955149
ENSG00000241553	ARPC4	1.87364	0.0440768	1	1.81269
ENSG00000254999	BRK1	1.63793	-0.150239	1	1.81396
ENSG00000144713	RPL32	32.3173	-0.00679734	1	32.3008
ENSG00000170860	LSM3	0.755502	-0.510973	1	1.07874
ENSG00000174748	RPL15	19.2441	-0.0807505	1	20.2483
ENSG00000091317	CMTM6	1.43243	-0.369347	1	1.84755
ENSG00000168028	RPSA	10.0693	-0.48102	1	13.9862
ENSG00000188846	RPL14	16.4155	-0.141667	1	18.0179
ENSG00000168036	CTNNB1	1.75881	0.201815	1	1.52558
ENSG00000114857	NKTR	0.936822	-0.273119	1	1.13262
ENSG00000232112	TMA7	3.86817	-0.318382	1	4.80427
ENSG00000067560	RHOA	4.43026	-0.0485351	1	4.56278
ENSG00000114353	GNAI2	5.59676	0.0518466	1	5.37533
ENSG00000162244	RPL29	18.9963	-0.183214	1	21.4588
ENSG00000114902	SPCS1	1.28738	-0.21014	1	1.48755
ENSG00000163931	TKT	6.15885	0.221937	1	5.2568
ENSG00000113811	SELENOK	0.852206	-0.278835	1	1.03501
ENSG00000144746	ARL6IP5	2.27859	-0.132828	1	2.49087
ENSG00000114861	FOXP1	1.14232	-0.237103	1	1.34557
ENSG00000269028	MTRNR2L12	7.09567	0.0495921	1	6.82421
ENSG00000114391	RPL24	12.3902	-0.109487	1	13.3011
ENSG00000196776	CD47	0.574181	-0.862043	1	1.04832
ENSG00000144848	ATG3	1.511	-0.0104626	1	1.51924
ENSG00000138495	COX17	1.03353	-0.0207409	1	1.04832
ENSG00000065518	NDUFB4	1.19067	-0.180316	1	1.34811
ENSG00000180353	HCLS1	1.97035	-0.261554	1	2.35586
ENSG00000121552	CSTA	2.57475	0.498879	1	1.81586
ENSG00000173193	PARP14	1.55331	-0.207198	1	1.78987
ENSG00000075785	RAB7A	1.06375	-0.214563	1	1.23402
ENSG00000169714	CNBP	2.07914	-0.196997	1	2.37678
ENSG00000184897	H1FX	1.81925	-0.0483414	1	1.87671
ENSG00000091527	CDV3	2.91322	-0.122178	1	3.15953
ENSG00000114125	RNF7	1.13023	-0.238034	1	1.33226
ENSG00000069849	ATP1B3	1.13023	0.00903576	1	1.12247
ENSG00000163714	U2SURP	0.973086	-0.221895	1	1.13515
ENSG00000120742	SERP1	4.07367	0.130133	1	3.70714
ENSG00000152601	MBNL1	3.30003	-0.0502368	1	3.40418
ENSG00000181467	RAP2B	1.28133	0.0756848	1	1.21438
ENSG00000114850	SSR3	0.906602	-0.447462	1	1.23719
ENSG00000008952	SEC62	0.94891	-0.217966	1	1.10409
ENSG00000163584	RPL22L1	0.954954	-0.39352	1	1.25494
ENSG00000121858	TNFSF10	2.35717	-0.038562	1	2.41354
ENSG00000161203	AP2M1	1.25716	0.0453271	1	1.21691
ENSG00000136527	TRA2B	3.00388	0.588144	1	1.99079
ENSG00000156976	EIF4A2	1.4687	-0.0122417	1	1.47867
ENSG00000114331	ACAP2	1.16045	-0.488924	1	1.62762
ENSG00000184203	PPP1R2	1.28738	0.0749359	1	1.22071
ENSG00000180370	PAK2	2.12749	-0.093786	1	2.26396
ENSG00000182899	RPL35A	20.5194	0.0900108	1	19.1797
ENSG00000169020	ATP5ME	2.29068	0.0609954	1	2.18917
ENSG00000243449	C4orf48	1.29946	0.129362	1	1.18649
ENSG00000071127	WDR1	0.942866	-0.266319	1	1.13452
ENSG00000038219	BOD1L1	1.11814	-0.268479	1	1.34621
ENSG00000118564	FBXL5	0.954954	-0.0916615	1	1.0179
ENSG00000002549	LAP3	3.40278	0.201836	1	2.94721
ENSG00000109787	KLF3	1.01539	-0.670358	1	1.61621
ENSG00000163682	RPL9	20.1931	0.00141324	1	20.0702
ENSG00000174780	SRP72	1.05166	-0.189638	1	1.19916
ENSG00000163736	PPBP	0.670886	-0.581846	1	1.00712
ENSG00000138757	G3BP2	0.846162	-0.345309	1	1.07621
ENSG00000118816	CCNI	3.85608	0.0478586	1	3.71538
ENSG00000138670	RASGEF1B	1.34177	-0.04029	1	1.3779
ENSG00000138668	HNRNPD	1.68024	-0.659211	1	2.64805
ENSG00000152795	HNRNPDL	2.6775	-0.195689	1	3.05622
ENSG00000145287	PLAC8	1.55936	-0.562143	1	2.29819
ENSG00000109332	UBE2D3	3.27586	0.0166848	1	3.22608
ENSG00000168769	TET2	1.17254	0.388394	1	0.894937
ENSG00000109475	RPL34	31.8217	0.149503	1	28.5397
ENSG00000005059	MCUB	0.791766	-0.43451	1	1.07177
ENSG00000164096	C4orf3	1.68628	0.0648481	1	1.6086
ENSG00000164111	ANXA5	3.80169	-0.0751728	1	3.98919
ENSG00000153147	SMARCA5	1.06375	-0.105367	1	1.14402
ENSG00000145425	RPS3A	26.781	-0.0979968	1	28.515
ENSG00000129128	SPCS3	1.17858	-0.597061	1	1.78163
ENSG00000145494	NDUFS6	1.60166	-0.209872	1	1.84882
ENSG00000113387	SUB1	2.81651	-0.611838	1	4.28961
ENSG00000164190	NIPBL	0.852206	-0.335962	1	1.07684
ENSG00000082074	FYB1	5.62093	-0.11696	1	6.06871
ENSG00000145592	RPL37	24.8469	0.0507188	1	23.8648
ENSG00000170571	EMB	0.876382	-0.382349	1	1.14339
ENSG00000095015	MAP3K1	0.942866	-0.220489	1	1.09902
ENSG00000112851	ERBIN	0.852206	-0.270867	1	1.0293
ENSG00000145741	BTF3	5.80225	-0.181807	1	6.55231
ENSG00000164346	NSA2	2.11541	0.0378237	1	2.05481
ENSG00000145703	IQGAP2	1.03957	-0.218363	1	1.20931
ENSG00000171530	TBCA	1.34177	-0.342046	1	1.69861
ENSG00000186468	RPS23	25.6206	-0.171064	1	28.6969
ENSG00000174695	TMEM167A	1.00331	-0.318323	1	1.25114
ENSG00000038427	VCAN	7.71216	0.0729258	1	7.29767
ENSG00000127184	COX7C	5.14346	-0.0312573	1	5.23335
ENSG00000081189	MEF2C	1.02748	0.205056	1	0.891134
ENSG00000173221	GLRX	1.88573	-0.0446299	1	1.94009
ENSG00000153113	CAST	3.26981	-0.0399289	1	3.34904
ENSG00000153922	CHD1	1.52309	0.550003	1	1.03818
ENSG00000198961	PJA2	1.01539	-0.127474	1	1.10916
ENSG00000129625	REEP5	1.14232	-0.0732778	1	1.20107
ENSG00000205302	SNX2	1.14836	-0.226129	1	1.34241
ENSG00000169567	HINT1	2.94344	-0.627986	1	4.533
ENSG00000158985	CDC42SE2	0.85825	-0.559582	1	1.26635
ENSG00000164405	UQCRQ	1.42639	-0.2434	1	1.68593
ENSG00000213585	VDAC1	0.79781	-0.755745	1	1.34938
ENSG00000113558	SKP1	1.86156	-0.32567	1	2.32734
ENSG00000119048	UBE2B	0.82803	-0.298711	1	1.0198
ENSG00000145833	DDX46	1.12419	-0.366105	1	1.44825
ENSG00000113648	H2AFY	2.58079	-0.0843856	1	2.72728
ENSG00000120708	TGFBI	1.16045	0.300848	1	0.941205
ENSG00000177733	HNRNPA0	1.21485	0.131507	1	1.1079
ENSG00000120738	EGR1	2.29068	0.0161838	1	2.25826
ENSG00000120705	ETF1	1.0577	0.308437	1	0.85374
ENSG00000113013	HSPA9	0.906602	-0.330568	1	1.14085
ENSG00000120727	PAIP2	1.68024	0.0739622	1	1.59276
ENSG00000131508	UBE2D2	1.14232	-0.433055	1	1.54142
ENSG00000113070	HBEGF	1.10001	0.489847	1	0.782753
ENSG00000170458	CD14	3.63245	0.520314	1	2.52256
ENSG00000131495	NDUFA2	1.37199	-0.119331	1	1.48818
ENSG00000113141	IK	0.894514	-0.451848	1	1.22452
ENSG00000131504	DIAPH1	1.2088	-0.268874	1	1.45522
ENSG00000113712	CSNK1A1	1.63793	-0.0106683	1	1.64663
ENSG00000019582	CD74	22.8706	0.192246	1	19.9143
ENSG00000164587	RPS14	33.3569	-0.0880836	1	35.2721
ENSG00000198624	CCDC69	1.06979	0.237527	1	0.906979
ENSG00000177556	ATOX1	1.16649	0.300558	1	0.946276
ENSG00000134516	DOCK2	1.22089	-0.141622	1	1.34557
ENSG00000043462	LCP2	1.59562	0.31104	1	1.28346
ENSG00000181163	NPM1	3.72916	-0.798784	1	6.46231
ENSG00000120129	DUSP1	17.0864	0.512578	1	11.9162
ENSG00000113732	ATP6V0E1	2.16376	-0.12492	1	2.3527
ENSG00000146066	HIGD2A	2.60497	0.087608	1	2.44333
ENSG00000169230	PRELID1	4.43026	-0.147269	1	4.88603
ENSG00000169223	LMAN2	0.876382	-0.204811	1	1.01092
ENSG00000197451	HNRNPAB	1.14836	-0.477314	1	1.59783
ENSG00000169045	HNRNPH1	1.7709	0.0535015	1	1.70241
ENSG00000127022	CANX	1.81925	-0.329767	1	2.28108
ENSG00000161011	SQSTM1	1.50496	0.235546	1	1.27586
ENSG00000113269	RNF130	2.03079	0.178179	1	1.78987
ENSG00000131446	MGAT1	1.21485	0.158987	1	1.08698
ENSG00000204628	RACK1	12.7287	-0.175662	1	14.3057
ENSG00000021355	SERPINB1	2.68354	0.156813	1	2.39896
ENSG00000112739	PRPF4B	1.00331	-0.298464	1	1.23402
ENSG00000124783	SSR1	1.02748	0.0313759	1	1.00522
ENSG00000137210	TMEM14B	0.731326	-0.591837	1	1.10473
ENSG00000225921	NOL7	1.14232	-0.145984	1	1.26318
ENSG00000124795	DEK	1.97639	-0.809937	1	3.45616
ENSG00000111913	RIPOR2	1.86156	-0.333505	1	2.34002
ENSG00000204642	HLA-F	2.38134	0.340912	1	1.87417
ENSG00000206503	HLA-A	15.66	0.0863614	1	14.6758
ENSG00000204592	HLA-E	9.65229	0.0734796	1	9.12874
ENSG00000204525	HLA-C	12.0034	-0.0428981	1	12.3048
ENSG00000234745	HLA-B	33.6168	0.130422	1	30.5508
ENSG00000227507	LTB	1.57144	-1.06633	1	3.28503
ENSG00000204482	LST1	9.9001	0.15996	1	8.81817
ENSG00000204472	AIF1	16.2705	0.250036	1	13.6123
ENSG00000204435	CSNK2B	0.930778	-0.239817	1	1.09966
ENSG00000213719	CLIC1	5.00444	0.0706661	1	4.74469
ENSG00000213654	GPSM3	2.30277	-0.0399861	1	2.3603
ENSG00000204287	HLA-DRA	25.2761	0.429854	1	18.6663
ENSG00000198502	HLA-DRB5	4.79895	0.381073	1	3.66912
ENSG00000196126	HLA-DRB1	17.1046	0.509817	1	11.9517
ENSG00000196735	HLA-DQA1	4.32147	0.724854	1	2.60368
ENSG00000179344	HLA-DQB1	5.76599	0.189135	1	5.03497
ENSG00000204264	PSMB8	2.06705	-0.393021	1	2.70699
ENSG00000240065	PSMB9	2.63519	-0.282681	1	3.19503
ENSG00000168394	TAP1	1.00935	0.173381	1	0.894937
ENSG00000242574	HLA-DMB	2.04892	0.252522	1	1.71508
ENSG00000204257	HLA-DMA	2.5264	0.305813	1	2.03706
ENSG00000231389	HLA-DPA1	11.1996	0.332301	1	8.85176
ENSG00000223865	HLA-DPB1	9.09624	0.277697	1	7.46753
ENSG00000231500	RPS18	35.6597	-0.209615	1	41.0207
ENSG00000231925	TAPBP	2.38134	0.220267	1	2.03769
ENSG00000137309	HMGA1	0.519785	-1.01967	1	1.05973
ENSG00000124614	RPS10	6.33413	0.153382	1	5.66941
ENSG00000198755	RPL10A	13.2243	-0.219443	1	15.3204
ENSG00000112081	SRSF3	2.99179	-0.164055	1	3.34017
ENSG00000214736	TOMM6	1.88573	-0.134585	1	2.06495
ENSG00000137161	CNPY3	1.50496	0.118637	1	1.3836
ENSG00000096384	HSP90AB1	4.04949	-0.547236	1	5.89378
ENSG00000119900	OGFRL1	1.30551	-0.458405	1	1.79178
ENSG00000156508	EEF1A1	53.6285	-0.0228606	1	54.1976
ENSG00000112695	COX7A2	1.9643	-0.401076	1	2.5872
ENSG00000135316	SYNCRIP	1.16649	-0.24459	1	1.38107
ENSG00000203875	SNHG5	1.12419	0.319813	1	0.900008
ENSG00000135334	AKIRIN2	1.39012	0.0132148	1	1.37536
ENSG00000146278	PNRC1	6.92644	0.618911	1	4.48926
ENSG00000198833	UBE2J1	1.1121	0.36548	1	0.862613
ENSG00000132424	PNISR	2.00661	-0.108875	1	2.15812
ENSG00000112335	SNX3	1.80716	0.128469	1	1.64917
ENSG00000135535	CD164	1.66815	-0.0151442	1	1.68213
ENSG00000123505	AMD1	1.60166	0.559425	1	1.08445
ENSG00000155115	GTF3C6	0.580225	-0.891725	1	1.08128
ENSG00000277443	MARCKS	4.92587	0.265862	1	4.07919
ENSG00000188820	CALHM6	2.5264	-0.0247943	1	2.56185
ENSG00000111832	RWDD1	1.02144	-0.171548	1	1.15036
ENSG00000112306	RPS12	37.4185	-0.123985	1	40.5631
ENSG00000118515	SGK1	3.16102	-0.161577	1	3.52271
ENSG00000029363	BCLAF1	2.39343	0.0552378	1	2.29629
ENSG00000146386	ABRACL	0.967042	-0.727825	1	1.60227
ENSG00000169976	SF3B5	1.78298	-0.0487626	1	1.83994
ENSG00000135604	STX11	1.90386	0.151181	1	1.71001
ENSG00000152818	UTRN	1.5654	0.0536585	1	1.50529
ENSG00000118508	RAB32	1.18463	0.258483	1	0.989374
ENSG00000092820	EZR	0.936822	-0.609179	1	1.42987
ENSG00000164691	TAGAP	1.35386	0.53387	1	0.933599
ENSG00000112531	QKI	1.69232	-0.18887	1	1.92488
ENSG00000026297	RNASET2	3.46322	0.185309	1	3.03404
ENSG00000008018	PSMB1	1.83738	-0.374784	1	2.37678
ENSG00000075624	ACTB	43.6982	-0.21039	1	50.2933
ENSG00000136238	RAC1	3.74125	0.0253797	1	3.66151
ENSG00000189043	NDUFA4	3.11267	-0.09989	1	3.32369
ENSG00000106546	AHR	2.19398	0.508446	1	1.53762
ENSG00000196683	TOMM7	4.62972	0.0975857	1	4.30863
ENSG00000172115	CYCS	1.30551	0.0816066	1	1.23212
ENSG00000122566	HNRNPA2B1	5.92313	-0.361004	1	7.57337
ENSG00000122565	CBX3	1.4143	-0.547201	1	2.06368
ENSG00000086300	SNX10	1.49287	-0.0611134	1	1.55473
ENSG00000005020	SKAP2	1.18463	-0.0497105	1	1.22515
ENSG00000106052	TAX1BP1	1.79507	-0.119245	1	1.94516
ENSG00000106066	CPVL	3.5841	0.237436	1	3.02834
ENSG00000122545	SEPTIN7	1.87969	-0.423184	1	2.51432
ENSG00000136250	AOAH	1.16649	0.144216	1	1.05466
ENSG00000106588	PSMA2	1.43848	-0.480601	1	2.0041
ENSG00000062582	MRPS24	0.97913	-0.0939124	1	1.04515
ENSG00000136279	DBNL	1.13627	0.151427	1	1.02233
ENSG00000196262	PPIA	4.35169	-0.675088	1	6.91992
ENSG00000105968	H2AFV	1.27529	-0.580579	1	1.90523
ENSG00000136286	MYO1G	1.40221	0.151243	1	1.26064
ENSG00000183696	UPP1	1.08188	0.163816	1	0.96529
ENSG00000185811	IKZF1	1.26924	-0.0845	1	1.34431
ENSG00000132432	SEC61G	1.38408	-0.266452	1	1.66248
ENSG00000146731	CCT6A	0.876382	-0.546133	1	1.28093
ENSG00000106153	CHCHD2	3.96487	-0.405169	1	5.22955
ENSG00000126524	SBDS	1.33573	0.611665	1	0.872754
ENSG00000106682	EIF4H	1.19671	0.0118697	1	1.18585
ENSG00000263001	GTF2I	1.03353	-0.00496405	1	1.03691
ENSG00000158517	NCF1	4.47861	0.247312	1	3.75721
ENSG00000146701	MDH2	0.936822	-0.26827	1	1.12881
ENSG00000127951	FGL2	5.56049	-0.305943	1	6.84386
ENSG00000135218	CD36	1.21485	-0.112987	1	1.31262
ENSG00000127914	AKAP9	1.12419	-0.145605	1	1.2429
ENSG00000234545	FAM133B	1.06979	-0.0410388	1	1.10029
ENSG00000127922	SEM1	1.03957	-0.40855	1	1.3798
ENSG00000164713	BRI3	4.85939	0.0265495	1	4.75039
ENSG00000130429	ARPC1B	8.2803	-0.0646964	1	8.61916
ENSG00000241468	ATP5MF	2.04892	-0.193231	1	2.33622
ENSG00000188186	LAMTOR4	3.85608	0.200874	1	3.34144
ENSG00000085514	PILRA	1.30551	0.257292	1	1.09078
ENSG00000172354	GNB2	1.80716	-0.0274087	1	1.83741
ENSG00000106400	ZNHIT1	1.02748	-0.0524997	1	1.06543
ENSG00000214253	FIS1	1.17858	-0.00464027	1	1.18142
ENSG00000005075	POLR2J	0.882426	-0.264663	1	1.06099
ENSG00000005483	KMT2E	1.2088	0.00108621	1	1.20677
ENSG00000105835	NAMPT	5.73577	0.440861	1	4.20658
ENSG00000198898	CAPZA2	1.55936	0.0115276	1	1.54396
ENSG00000128534	LSM8	0.755502	-0.472339	1	1.05022
ENSG00000128524	ATP6V1F	1.85551	-0.117416	1	2.0079
ENSG00000231721	LINC-PINT	1.10605	0.314872	1	0.888599
ENSG00000243317	STMP1	1.08792	-0.0667216	1	1.13895
ENSG00000105887	MTPN	2.88904	-0.142255	1	3.17728
ENSG00000090266	NDUFB2	2.38134	-0.116301	1	2.57326
ENSG00000106028	SSBP1	0.815942	-0.826168	1	1.44889
ENSG00000211751	TRBC1	0.610445	-0.882865	1	1.13008
ENSG00000211772	TRBC2	0.64671	-1.09028	1	1.3817
ENSG00000197448	GSTK1	1.72859	-0.0412095	1	1.77466
ENSG00000159840	ZYX	1.3176	0.225981	1	1.12501
ENSG00000179144	GIMAP7	0.616489	-0.984516	1	1.22452
ENSG00000106565	TMEM176B	1.40221	0.381875	1	1.0743
ENSG00000055609	KMT2C	1.2088	0.244713	1	1.01916
ENSG00000164733	CTSB	2.41156	0.228579	1	2.05164
ENSG00000104763	ASAH1	2.68959	0.0307462	1	2.62397
ENSG00000147416	ATP6V1B2	1.05166	0.638829	1	0.675006
ENSG00000147443	DOK2	0.894514	-0.246028	1	1.06163
ENSG00000104765	BNIP3L	1.21485	0.141439	1	1.10029
ENSG00000092964	DPYSL2	1.2632	-0.0124065	1	1.27269
ENSG00000133872	SARAF	2.39947	-0.287377	1	2.91932
ENSG00000104660	LEPROTL1	0.82803	-0.579556	1	1.23909
ENSG00000156675	RAB11FIP1	2.81651	0.32417	1	2.24178
ENSG00000147548	NSD3	0.815942	-0.292636	1	1.00078
ENSG00000147526	TACC1	1.17858	0.0179693	1	1.16304
ENSG00000221869	CEBPD	2.57475	-0.230921	1	3.01186
ENSG00000023287	RB1CC1	1.02144	0.377713	1	0.785922
ENSG00000187735	TCEA1	0.779678	-0.876681	1	1.43431
ENSG00000254087	LYN	1.99452	-0.201086	1	2.28678
ENSG00000008988	RPS20	11.6226	-0.0680464	1	12.1241
ENSG00000137575	SDCBP	1.73463	-0.220637	1	2.01678
ENSG00000104388	RAB2A	0.900558	-0.196228	1	1.03247
ENSG00000245910	SNHG6	2.40552	0.0664739	1	2.28995
ENSG00000067167	TRAM1	1.23298	-0.298912	1	1.51544
ENSG00000147604	RPL7	11.8765	-0.115767	1	12.8055
ENSG00000176731	RBIS	1.10605	-0.0260562	1	1.12564
ENSG00000156467	UQCRB	4.85939	-0.0123753	1	4.88032
ENSG00000147649	MTDH	2.3753	-0.28145	1	2.87812
ENSG00000156482	RPL30	29.5431	-0.00450593	1	29.4816
ENSG00000164919	COX6C	2.70772	-0.258685	1	3.22862
ENSG00000070756	PABPC1	11.532	0.240235	1	9.71501
ENSG00000164924	YWHAZ	4.47257	-0.119662	1	4.83912
ENSG00000120963	ZNF706	0.870338	-0.446386	1	1.18712
ENSG00000104408	EIF3E	2.79233	-0.288346	1	3.39848
ENSG00000120533	ENY2	1.83738	0.283349	1	1.50593
ENSG00000147677	EIF3H	2.39947	-0.133877	1	2.6246
ENSG00000164754	RAD21	0.73737	-0.764617	1	1.25557
ENSG00000147684	NDUFB9	0.97913	-0.293644	1	1.20043
ENSG00000153310	FAM49B	1.75881	-0.140578	1	1.93438
ENSG00000160932	LY6E	2.42365	-0.22746	1	2.82869
ENSG00000104529	EEF1D	5.50005	-0.179292	1	6.20054
ENSG00000178719	GRINA	1.00935	0.351369	1	0.790993
ENSG00000160948	VPS28	1.31155	0.0365142	1	1.27712
ENSG00000161016	RPL8	16.6754	-0.129077	1	18.144
ENSG00000107099	DOCK8	1.31155	-0.299089	1	1.61177
ENSG00000137154	RPS6	21.5469	-0.195687	1	24.5506
ENSG00000086061	DNAJA1	2.41156	0.327224	1	1.916
ENSG00000107262	BAG1	1.02144	0.174211	1	0.905078
ENSG00000137076	TLN1	2.56871	-0.294059	1	3.13925
ENSG00000122694	GLIPR2	1.53518	0.536925	1	1.05592
ENSG00000122705	CLTA	1.2088	-0.551971	1	1.77086
ENSG00000135046	ANXA1	8.15942	0.162236	1	7.2571
ENSG00000134996	OSTF1	1.10001	-0.0935587	1	1.17318
ENSG00000165119	HNRNPK	3.09454	-0.379337	1	4.01074
ENSG00000165025	SYK	1.21485	0.0788625	1	1.14909
ENSG00000131669	NINJ1	1.16045	0.409707	1	0.872754
ENSG00000048828	FAM120A	1.23298	-0.0586163	1	1.28283
ENSG00000136938	ANP32B	2.10936	-0.739891	1	3.5132
ENSG00000106803	SEC61B	1.83738	-0.475422	1	2.54854
ENSG00000136810	TXN	1.92804	-0.384839	1	2.51115
ENSG00000119314	PTBP3	1.16045	-0.443284	1	1.57691
ENSG00000136888	ATP6V1G1	2.50827	-0.0297985	1	2.55235
ENSG00000106780	MEGF9	1.0577	-0.0581709	1	1.10092
ENSG00000136942	RPL35	12.2573	-0.156863	1	13.5977
ENSG00000044574	HSPA5	3.08245	-0.396099	1	4.04179
ENSG00000197958	RPL12	18.4101	-0.0699121	1	19.2259
ENSG00000171159	C9orf16	1.06979	-0.381945	1	1.39374
ENSG00000119335	SET	2.60497	-0.576223	1	3.8713
ENSG00000136819	C9orf78	1.14232	-0.213822	1	1.32403
ENSG00000187239	FNBP1	1.23902	-0.277952	1	1.50086
ENSG00000126883	NUP214	1.29946	0.144072	1	1.17445
ENSG00000107290	SETX	1.12419	0.034281	1	1.09712
ENSG00000148303	RPL7A	19.0689	-0.221737	1	22.1237
ENSG00000085265	FCN1	20.2112	0.580875	1	13.4431
ENSG00000054148	PHPT1	0.846162	-0.345309	1	1.07621
ENSG00000107223	EDF1	2.39343	-0.153785	1	2.65439
ENSG00000188229	TUBB4B	0.834074	-0.341945	1	1.05846
ENSG00000057608	GDI2	1.73463	-0.0788208	1	1.8279
ENSG00000165629	ATP5F1C	1.31155	-0.331611	1	1.64853
ENSG00000048740	CELF2	1.43848	-0.263975	1	1.72459
ENSG00000065809	FAM107B	0.840118	-0.73167	1	1.39691
ENSG00000026025	VIM	22.1997	0.374769	1	17.033
ENSG00000120594	PLXDC2	1.02748	0.0441594	1	0.996346
ENSG00000077420	APBB1IP	0.97913	-0.362038	1	1.25874
ENSG00000095787	WAC	1.20276	-0.0471719	1	1.24163
ENSG00000107968	MAP3K8	1.44452	0.529533	1	0.998882
ENSG00000170759	KIF5B	1.13023	-0.244195	1	1.33797
ENSG00000120616	EPC1	1.25111	0.417595	1	0.935501
ENSG00000150093	ITGB1	0.973086	-0.421567	1	1.30374
ENSG00000169826	CSGALNACT2	1.03957	0.213652	1	0.896205
ENSG00000169813	HNRNPF	0.967042	-0.728395	1	1.6029
ENSG00000266412	NCOA4	1.52309	-0.111247	1	1.6422
ENSG00000072401	UBE2D1	1.28133	0.201421	1	1.11297
ENSG00000096746	HNRNPH3	1.01539	-0.153602	1	1.12945
ENSG00000165732	DDX21	2.79233	0.254204	1	2.33305
ENSG00000122862	SRGN	14.4996	0.456489	1	10.5136
ENSG00000180817	PPA1	0.967042	-0.564942	1	1.43114
ENSG00000107738	VSIR	2.61706	0.186583	1	2.29185
ENSG00000197746	PSAP	12.8858	0.207234	1	11.1062
ENSG00000166295	ANAPC16	1.39617	-0.025048	1	1.41846
ENSG00000165637	VDAC2	1.08792	-0.0169264	1	1.10029
ENSG00000138326	RPS24	29.1624	-0.00991285	1	29.2109
ENSG00000165678	GHITM	0.906602	-0.416098	1	1.21057
ENSG00000171862	PTEN	0.942866	-0.340118	1	1.19409
ENSG00000155629	PIK3AP1	1.06375	0.0188575	1	1.04959
ENSG00000171314	PGAM1	0.882426	-0.480272	1	1.23212
ENSG00000166136	NDUFB8	1.45661	-0.316317	1	1.81079
ENSG00000173915	ATP5MD	1.34782	-0.439389	1	1.82537
ENSG00000148834	GSTO1	1.86156	-0.0551537	1	1.92931
ENSG00000107581	EIF3A	2.45991	0.016037	1	2.42495
ENSG00000148908	RGS10	1.60771	-0.285217	1	1.9553
ENSG00000132334	PTPRE	2.3753	0.399038	1	1.79558
ENSG00000185201	IFITM2	3.15498	-0.00391386	1	3.15193
ENSG00000142089	IFITM3	3.77147	0.272109	1	3.11073
ENSG00000023191	RNH1	1.64397	0.0680716	1	1.56487
ENSG00000177156	TALDO1	3.26377	0.206478	1	2.81791
ENSG00000177600	RPLP2	21.8793	-0.0398026	1	22.376
ENSG00000177700	POLR2L	1.7165	-0.127538	1	1.871
ENSG00000117984	CTSD	3.02805	0.465609	1	2.18474
ENSG00000130592	LSP1	2.56871	0.0708013	1	2.43763
ENSG00000129757	CDKN1C	1.0577	0.0820745	1	0.998882
ENSG00000177105	RHOG	1.71046	-0.085938	1	1.81142
ENSG00000166337	TAF10	1.28738	-0.164574	1	1.44128
ENSG00000166340	TPP1	1.29342	0.209168	1	1.1174
ENSG00000175390	EIF3F	2.24837	-0.0638879	1	2.34319
ENSG00000166441	RPL27A	16.7903	-0.133271	1	18.3221
ENSG00000255823	MTRNR2L8	1.05166	0.312037	1	0.846768
ENSG00000110321	EIF4G2	2.87695	-0.145699	1	3.17158
ENSG00000129084	PSMA1	1.2088	-0.219032	1	1.40579
ENSG00000110696	C11orf58	1.3176	-0.417355	1	1.75755
ENSG00000110700	RPS13	24.4239	0.0964158	1	22.7271
ENSG00000134333	LDHA	1.42034	-0.712918	1	2.32481
ENSG00000149100	EIF3M	1.39012	-0.264037	1	1.66692
ENSG00000135363	LMO2	1.07583	0.0649783	1	1.02804
ENSG00000026508	CD44	5.32478	0.308291	1	4.28137
ENSG00000066336	SPI1	2.88299	0.146477	1	2.59544
ENSG00000156587	UBE2L6	1.23298	0.0114525	1	1.22198
ENSG00000211450	SELENOH	1.75881	-0.331509	1	2.20819
ENSG00000197629	MPEG1	3.04014	0.00281375	1	3.02326
ENSG00000110077	MS4A6A	3.433	0.285455	1	2.80587
ENSG00000166927	MS4A7	1.57749	0.140121	1	1.4286
ENSG00000134825	TMEM258	1.49287	-0.149475	1	1.65297
ENSG00000167996	FTH1	78.9892	0.233163	1	66.8446
ENSG00000124942	AHNAK	5.42753	-0.105076	1	5.81202
ENSG00000254772	EEF1G	7.62755	-0.206639	1	8.76113
ENSG00000162191	UBXN1	1.89178	-0.0376703	1	1.93692
ENSG00000168003	SLC3A2	1.12419	0.605152	1	0.738386
ENSG00000133321	PLAAT4	1.13023	-0.653072	1	1.77656
ENSG00000133318	RTN3	1.28133	0.186716	1	1.12438
ENSG00000176340	COX8A	2.93135	-0.225112	1	3.41432
ENSG00000149781	FERMT3	1.21485	-0.134412	1	1.33226
ENSG00000173457	PPP1R14B	0.670886	-0.948443	1	1.29867
ENSG00000173113	TRMT112	0.82803	-0.638804	1	1.29107
ENSG00000126432	PRDX5	1.42639	-0.0349456	1	1.45903
ENSG00000168066	SF1	2.04892	-0.182233	1	2.31847
ENSG00000149806	FAU	20.9788	0.0953478	1	19.5365
ENSG00000245532	NEAT1	36.1009	0.0545353	1	34.5799
ENSG00000251562	MALAT1	175.591	0.00116511	1	174.511
ENSG00000173442	EHBP1L1	1.18463	0.251113	1	0.994445
ENSG00000172757	CFL1	9.37427	-0.261858	1	11.1861
ENSG00000175602	CCDC85B	1.00331	-0.31613	1	1.24924
ENSG00000175550	DRAP1	1.77694	-0.280289	1	2.15305
ENSG00000175334	BANF1	0.640666	-0.715096	1	1.05529
ENSG00000087365	SF3B2	1.22089	-0.286271	1	1.48755
ENSG00000173020	GRK2	1.24507	-0.133036	1	1.36396
ENSG00000172531	PPP1CA	1.57749	-0.441639	1	2.13847
ENSG00000172725	CORO1B	0.604401	-0.875077	1	1.11297
ENSG00000084207	GSTP1	6.33413	0.160495	1	5.64153
ENSG00000149357	LAMTOR1	1.92804	0.0953548	1	1.80002
ENSG00000175567	UCP2	1.45661	-0.403008	1	1.92297
ENSG00000118363	SPCS2	0.598357	-1.00384	1	1.20487
ENSG00000149273	RPS3	20.0782	-0.178745	1	22.6105
ENSG00000149269	PAK1	1.06375	0.391287	1	0.810641
ENSG00000151366	NDUFC2	1.40221	-0.246656	1	1.66121
ENSG00000073921	PICALM	1.19671	0.108271	1	1.10916
ENSG00000109861	CTSC	1.52914	-0.253546	1	1.81966
ENSG00000152558	TMEM123	1.71046	-0.233089	1	2.006
ENSG00000196954	CASP4	1.16045	-0.0491538	1	1.1998
ENSG00000137752	CASP1	1.7165	0.056687	1	1.64663
ENSG00000204397	CARD16	2.26046	0.186716	1	1.98002
ENSG00000149311	ATM	0.870338	-0.232693	1	1.0236
ENSG00000110324	IL10RA	1.58958	0.259337	1	1.32529
ENSG00000160593	JAML	2.472	0.424248	1	1.83614
ENSG00000160654	CD3G	0.592313	-1.01302	1	1.20043
ENSG00000167283	ATP5MG	5.51214	-0.0868668	1	5.8285
ENSG00000110367	DDX6	0.906602	-0.224207	1	1.05973
ENSG00000118181	RPS25	16.0589	-0.0332923	1	16.351
ENSG00000137642	SORL1	1.06375	0.409435	1	0.8005
ENSG00000109971	HSPA8	3.61432	-0.300705	1	4.43476
ENSG00000084234	APLP2	3.92861	0.224163	1	3.34968
ENSG00000060237	WNK1	0.82803	-0.360111	1	1.06416
ENSG00000111639	MRPL51	0.773634	-0.639495	1	1.2074
ENSG00000111640	GAPDH	9.71878	-0.514284	1	13.8145
ENSG00000111642	CHD4	0.846162	-0.347854	1	1.07811
ENSG00000010610	CD4	2.52035	0.0270437	1	2.46551
ENSG00000111669	TPI1	2.45387	-0.253864	1	2.91678
ENSG00000111679	PTPN6	1.1121	-0.190235	1	1.26825
ENSG00000215021	PHB2	0.82803	-0.49214	1	1.16621
ENSG00000059804	SLC2A3	1.65002	-0.130064	1	1.80192
ENSG00000003056	M6PR	1.29342	-0.311119	1	1.6029
ENSG00000110848	CD69	1.52309	0.216677	1	1.30818
ENSG00000110852	CLEC2B	1.6621	0.307692	1	1.33987
ENSG00000172322	CLEC12A	1.39012	0.552394	1	0.946276
ENSG00000172243	CLEC7A	2.59288	0.43347	1	1.91347
ENSG00000060138	YBX3	2.90717	0.676195	1	1.81269
ENSG00000121316	PLBD1	1.3599	0.327697	1	1.08191
ENSG00000111348	ARHGDIB	4.93796	-0.330951	1	6.1847
ENSG00000174718	RESF1	0.76759	-0.495014	1	1.08381
ENSG00000188906	LRRK2	1.19067	-0.250447	1	1.41529
ENSG00000139218	SCAF11	1.65606	-0.450789	1	2.25889
ENSG00000247774	PCED1B-AS1	0.531873	-0.99719	1	1.06733
ENSG00000167552	TUBA1A	3.40882	0.263919	1	2.82805
ENSG00000139644	TMBIM6	2.89508	0.0193582	1	2.84643
ENSG00000178449	COX14	1.05166	-0.021712	1	1.06733
ENSG00000183283	DAZAP2	2.84069	0.0972871	1	2.64615
ENSG00000110934	BIN2	1.25111	-0.32658	1	1.56741
ENSG00000063046	EIF4B	2.13354	-0.0528994	1	2.20692
ENSG00000123349	PFDN5	10.8551	0.163778	1	9.64276
ENSG00000205352	PRR13	1.83134	-0.105446	1	1.96544
ENSG00000197111	PCBP2	2.65332	-0.0428159	1	2.72411
ENSG00000135390	ATP5MC2	5.08906	-0.0277627	1	5.16554
ENSG00000135486	HNRNPA1	3.55992	-0.43055	1	4.77955
ENSG00000161642	ZNF385A	1.08188	0.603037	1	0.711767
ENSG00000123338	NCKAP1L	1.24507	-0.0957022	1	1.3291
ENSG00000135441	BLOC1S1	2.33903	0.065393	1	2.22847
ENSG00000135404	CD63	2.85882	0.231224	1	2.42685
ENSG00000197728	RPS26	12.0941	0.0522555	1	11.6063
ENSG00000170515	PA2G4	1.08792	-0.588259	1	1.63522
ENSG00000229117	RPL41	43.4323	-0.0351474	1	44.2696
ENSG00000092841	MYL6	8.72151	-0.229809	1	10.179
ENSG00000110955	ATP5F1B	1.86156	-0.229441	1	2.17713
ENSG00000110958	PTGES3	1.75276	-0.693636	1	2.82869
ENSG00000196531	NACA	15.2974	-0.110607	1	16.4334
ENSG00000135655	USP15	2.1698	0.158619	1	1.93819
ENSG00000155957	TMBIM4	1.29342	-0.236818	1	1.52241
ENSG00000090376	IRAK3	1.0577	0.339813	1	0.835359
ENSG00000127314	RAP1B	2.31486	-0.335277	1	2.91171
ENSG00000090382	LYZ	95.5377	0.51112	1	66.6798
ENSG00000139278	GLIPR1	2.0731	0.182528	1	1.82156
ENSG00000187109	NAP1L1	4.36982	-0.250135	1	5.17568
ENSG00000091039	OSBPL8	1.65002	-0.254876	1	1.96481
ENSG00000058272	PPP1R12A	0.991218	-0.15294	1	1.10219
ENSG00000133773	CCDC59	1.17254	0.229973	1	0.998882
ENSG00000139318	DUSP6	6.17698	0.46325	1	4.46011
ENSG00000070961	ATP2B1	1.16649	-0.201601	1	1.3405
ENSG00000133639	BTG1	6.58798	0.151086	1	5.90582
ENSG00000184752	NDUFA12	1.31155	-0.242415	1	1.54966
ENSG00000139343	SNRPF	0.936822	-0.599559	1	1.42036
ENSG00000111144	LTA4H	2.17585	0.137838	1	1.97178
ENSG00000120802	TMPO	1.29946	-0.612832	1	1.98509
ENSG00000075415	SLC25A3	2.64123	-0.165098	1	2.95164
ENSG00000166598	HSP90B1	2.03683	-0.551035	1	2.97636
ENSG00000111229	ARPC3	8.5281	0.0379248	1	8.26739
ENSG00000111237	VPS29	0.894514	-0.397084	1	1.17888
ENSG00000186298	PPP1CC	0.912646	-0.290279	1	1.11677
ENSG00000111275	ALDH2	1.34177	0.435485	1	0.990642
ENSG00000089248	ERP29	2.25442	-0.0820929	1	2.37932
ENSG00000089009	RPL6	19.9573	-0.0859391	1	21.0741
ENSG00000123066	MED13L	1.3176	0.0175818	1	1.29994
ENSG00000135090	TAOK3	1.16649	0.249333	1	0.980501
ENSG00000089157	RPLP0	9.0902	-0.508887	1	12.8733
ENSG00000111775	COX6A1	2.13958	-0.254977	1	2.54601
ENSG00000111786	SRSF9	1.64397	-0.250348	1	1.9515
ENSG00000088986	DYNLL1	2.08519	-0.328891	1	2.61192
ENSG00000111011	RSRC2	1.43243	0.266215	1	1.18902
ENSG00000182196	ARL6IP4	1.94617	-0.263313	1	2.32988
ENSG00000150977	RILPL2	1.9643	0.550627	1	1.33734
ENSG00000150991	UBC	12.6501	0.47716	1	9.04254
ENSG00000150459	SAP18	1.62584	-0.224469	1	1.89572
ENSG00000122026	RPL21	26.6662	0.0252153	1	26.0685
ENSG00000122034	GTF3A	1.29342	-0.561266	1	1.90649
ENSG00000186184	POLR1D	1.55936	-0.00436845	1	1.56107
ENSG00000132963	POMP	1.97639	-0.268358	1	2.37425
ENSG00000189403	HMGB1	5.22203	-0.83625	1	9.28339
ENSG00000244754	N4BP2L2	1.24507	-0.139054	1	1.36966
ENSG00000120690	ELF1	1.54727	0.06884	1	1.47234
ENSG00000133106	EPSTI1	0.94891	-0.189546	1	1.08254
ENSG00000133112	TPT1	50.8664	0.0224769	1	49.8161
ENSG00000136167	LCP1	7.99623	-0.210053	1	9.20606
ENSG00000136156	ITM2B	7.83304	-0.032845	1	7.97584
ENSG00000188243	COMMD6	2.99179	0.0361564	1	2.90728
ENSG00000178695	KCTD12	1.66815	0.0481713	1	1.60987
ENSG00000005810	MYCBP2	1.57749	0.0430186	1	1.52811
ENSG00000169508	GPR183	1.25716	0.285857	1	1.02994
ENSG00000134884	ARGLU1	2.01266	-0.19644	1	2.30009
ENSG00000102524	TNFSF13B	1.77694	-0.0441747	1	1.8279
ENSG00000092199	HNRNPC	2.60497	-0.353201	1	3.31672
ENSG00000129562	DAD1	0.88847	-0.36272	1	1.14339
ENSG00000155465	SLC7A7	1.2088	0.203175	1	1.04895
ENSG00000092010	PSME1	4.0918	-0.249361	1	4.8442
ENSG00000100911	PSME2	4.33356	-0.29894	1	5.30941
ENSG00000129559	NEDD8	1.74672	-0.280545	1	2.11692
ENSG00000129515	SNX6	0.882426	-0.448778	1	1.2055
ENSG00000198604	BAZ1A	1.3176	0.127095	1	1.20487
ENSG00000100902	PSMA6	1.23298	-0.394018	1	1.61875
ENSG00000100941	PNN	1.17858	-0.148809	1	1.30564
ENSG00000129534	MIS18BP1	1.19671	-0.183182	1	1.35762
ENSG00000213741	RPS29	21.9337	0.000194598	1	21.8182
ENSG00000165502	RPL36AL	5.64511	-0.00256132	1	5.63012
ENSG00000165527	ARF6	1.87969	0.0326614	1	1.83297
ENSG00000100503	NIN	1.02748	-0.0627558	1	1.07304
ENSG00000087302	RTRAF	0.997262	-0.548649	1	1.45903
ENSG00000131981	LGALS3	3.17311	0.334702	1	2.50671
ENSG00000126777	KTN1	1.23902	-0.335262	1	1.5617
ENSG00000100567	PSMA3	0.513741	-1.0155	1	1.04452
ENSG00000100644	HIF1A	1.57749	0.334321	1	1.2486
ENSG00000258289	CHURC1	0.967042	-0.217077	1	1.12438
ENSG00000185650	ZFP36L1	2.81651	-0.155069	1	3.12531
ENSG00000100632	ERH	0.695062	-0.871541	1	1.27522
ENSG00000100650	SRSF5	7.29513	0.41071	1	5.46216
ENSG00000119707	RBM25	1.61375	-0.126053	1	1.75755
ENSG00000119655	NPC2	4.1885	0.125264	1	3.8244
ENSG00000170345	FOS	34.6503	0.177097	1	30.4874
ENSG00000198668	CALM1	5.43357	-0.533883	1	7.8326
ENSG00000100796	PPP4R3A	1.00331	0.112629	1	0.927895
ENSG00000183648	NDUFB1	1.45661	-0.087601	1	1.54522
ENSG00000089737	DDX24	1.39012	0.118648	1	1.27839
ENSG00000197249	SERPINA1	4.97422	0.275239	1	4.0925
ENSG00000090060	PAPOLA	1.45056	-0.186906	1	1.64853
ENSG00000196405	EVL	0.67693	-0.647598	1	1.06353
ENSG00000100811	YY1	1.58958	-0.0779568	1	1.67452
ENSG00000140105	WARS	4.20059	0.460336	1	3.04038
ENSG00000078304	PPP2R5C	0.840118	-0.653704	1	1.32339
ENSG00000197102	DYNC1H1	1.28133	0.0877766	1	1.20424
ENSG00000080824	HSP90AA1	7.09567	-0.411592	1	9.39494
ENSG00000185215	TNFAIP2	2.59893	0.549554	1	1.76959
ENSG00000100664	EIF5	3.31212	0.642369	1	2.11375
ENSG00000156411	ATP5MPL	2.52035	0.0449517	1	2.43509
ENSG00000184990	SIVA1	0.94891	-0.382086	1	1.23719
ENSG00000213145	CRIP1	5.88687	-0.113421	1	6.33998
ENSG00000169926	KLF13	1.24507	-0.0538416	1	1.29107
ENSG00000182117	NOP10	1.52309	0.00158918	1	1.5186
ENSG00000140319	SRP14	3.42696	-0.340199	1	4.32194
ENSG00000103994	ZNF106	1.72859	-0.0146992	1	1.74234
ENSG00000167004	PDIA3	2.18189	-0.160683	1	2.43192
ENSG00000140264	SERF2	12.3056	0.0488649	1	11.837
ENSG00000166710	B2M	75.1271	-0.0748436	1	78.7076
ENSG00000104164	BLOC1S6	1.25111	0.297692	1	1.01663
ENSG00000255302	EID1	1.65606	-0.494631	1	2.32861
ENSG00000104093	DMXL2	1.46265	0.26278	1	1.21691
ENSG00000138594	TMOD3	0.870338	-0.418402	1	1.16431
ENSG00000137876	RSL24D1	1.19671	-0.10645	1	1.28726
ENSG00000137776	SLTM	0.91869	-0.415866	1	1.22642
ENSG00000140299	BNIP2	1.52309	0.138491	1	1.38107
ENSG00000182718	ANXA2	3.46926	0.0863176	1	3.25524
ENSG00000129003	VPS13C	1.55331	-0.220921	1	1.80699
ENSG00000103642	LACTB	1.19067	0.488026	1	0.848035
ENSG00000185088	RPS27L	0.973086	-0.43968	1	1.32022
ENSG00000140455	USP3	1.46265	0.310888	1	1.17698
ENSG00000166794	PPIB	2.27859	-0.472629	1	3.15256
ENSG00000174444	RPL4	7.54897	-0.227917	1	8.79979
ENSG00000140350	ANP32A	1.32364	-0.42063	1	1.76959
ENSG00000137818	RPLP1	56.9528	-0.0435715	1	58.3889
ENSG00000067225	PKM	2.3209	0.00698173	1	2.30262
ENSG00000103653	CSK	1.1121	-0.240513	1	1.31325
ENSG00000178741	COX5A	1.61375	-0.306687	1	1.99206
ENSG00000041357	PSMA4	1.88573	-0.411643	1	2.50227
ENSG00000185787	MORF4L1	2.45387	-0.0095754	1	2.46234
ENSG00000103811	CTSH	2.11541	0.313997	1	1.6967
ENSG00000182774	RPS17	7.56711	-0.0266541	1	7.67225
ENSG00000140612	SEC11A	1.72254	-0.109233	1	1.85389
ENSG00000170776	AKAP13	2.49013	0.103113	1	2.31086
ENSG00000182054	IDH2	0.574181	-0.812382	1	1.01283
ENSG00000185043	CIB1	1.38408	-0.163338	1	1.54776
ENSG00000140575	IQGAP1	3.57201	0.0581908	1	3.41749
ENSG00000176463	SLCO3A1	1.00331	0.404107	1	0.758035
ENSG00000272888	LINC01578	2.9253	0.419677	1	2.17903
ENSG00000173575	CHD2	1.08188	0.331258	1	0.859444
ENSG00000103275	UBE2I	0.924734	-0.553693	1	1.35825
ENSG00000074071	MRPS34	0.70715	-0.566105	1	1.04959
ENSG00000140990	NDUFB10	1.3176	-0.480445	1	1.83614
ENSG00000140988	RPS2	32.3476	-0.299227	1	39.5959
ENSG00000185883	ATP6V0C	3.97696	0.291202	1	3.23686
ENSG00000167978	SRRM2	3.39674	0.0399706	1	3.29137
ENSG00000103363	ELOB	3.54784	0.00493202	1	3.52207
ENSG00000189067	LITAF	0.960998	-0.0986861	1	1.0293
ENSG00000171490	RSL1D1	1.24507	-0.305862	1	1.53762
ENSG00000103381	CPPED1	1.65606	0.168989	1	1.4698
ENSG00000134419	RPS15A	23.6261	-0.094723	1	25.0994
ENSG00000197006	METTL9	1.4687	0.22798	1	1.25177
ENSG00000140749	IGSF6	3.34234	0.471751	1	2.40087
ENSG00000004779	NDUFAB1	0.773634	-0.601144	1	1.17571
ENSG00000166501	PRKCB	1.29946	-0.100165	1	1.39121
ENSG00000197471	SPN	0.785722	-0.391623	1	1.03247
ENSG00000149932	TMEM219	1.3599	0.100726	1	1.26635
ENSG00000102879	CORO1A	5.13137	-0.259085	1	6.11435
ENSG00000089280	FUS	2.44783	-0.0286335	1	2.48896
ENSG00000103490	PYCARD	3.48135	0.0860008	1	3.26728
ENSG00000140678	ITGAX	1.21485	0.241153	1	1.02677
ENSG00000083799	CYLD	1.12419	0.00378593	1	1.12057
ENSG00000125148	MT2A	2.49013	-0.373869	1	3.21658
ENSG00000051108	HERPUD1	2.08519	0.459255	1	1.51227
ENSG00000217555	CKLF	1.30551	-0.191284	1	1.48882
ENSG00000166595	CIAO2B	0.942866	-0.159342	1	1.05339
ENSG00000159720	ATP6V0D1	1.58353	0.370891	1	1.22198
ENSG00000205220	PSMB10	2.00057	-0.288494	1	2.43699
ENSG00000103035	PSMD7	0.76759	-0.507607	1	1.09332
ENSG00000034713	GABARAPL2	0.91869	-0.15878	1	1.02614
ENSG00000166848	TERF2IP	0.815942	-0.320668	1	1.02043
ENSG00000230989	HSBP1	1.07583	-0.224043	1	1.25621
ENSG00000103187	COTL1	10.4441	-0.0512361	1	10.769
ENSG00000131143	COX4I1	7.63963	-0.0227607	1	7.72485
ENSG00000051523	CYBA	12.1847	0.143037	1	10.9801
ENSG00000198931	APRT	2.0187	-0.353282	1	2.57199
ENSG00000167522	ANKRD11	1.20276	-0.199984	1	1.38043
ENSG00000167526	RPL13	38.6454	-0.145149	1	42.512
ENSG00000141002	TCF25	1.69232	-0.0415028	1	1.7379
ENSG00000108953	YWHAE	1.35386	-0.148233	1	1.49832
ENSG00000141480	ARRB2	1.90386	0.108521	1	1.76135
ENSG00000142507	PSMB6	1.16649	-0.22594	1	1.36332
ENSG00000108518	PFN1	11.1633	-0.466493	1	15.3496
ENSG00000108561	C1QBP	0.773634	-0.832613	1	1.38043
ENSG00000129235	TXNDC17	0.791766	-0.437917	1	1.0743
ENSG00000132530	XAF1	1.60166	0.273677	1	1.32212
ENSG00000219200	RNASEK	6.04401	0.203532	1	5.22511
ENSG00000258315	C17orf49	0.967042	-0.363053	1	1.24417
ENSG00000170296	GABARAP	8.51602	0.17303	1	7.5176
ENSG00000132507	EIF5A	1.4687	-0.264003	1	1.76072
ENSG00000161955	TNFSF13	1.0577	0.641646	1	0.677541
ENSG00000161960	EIF4A1	6.58193	0.00438536	1	6.53203
ENSG00000129226	CD68	2.68959	0.270488	1	2.22213
ENSG00000183011	NAA38	1.17254	-0.0925037	1	1.24924
ENSG00000170043	TRAPPC1	1.17858	-0.359454	1	1.511
ENSG00000220205	VAMP2	1.10605	0.0018149	1	1.10409
ENSG00000161970	RPL26	31.302	0.0259255	1	30.5844
ENSG00000141027	NCOR1	0.930778	-0.1058	1	1.00205
ENSG00000170315	UBB	3.49948	0.0251731	1	3.42573
ENSG00000175061	SNHG29	2.60497	-0.217763	1	3.01946
ENSG00000168961	LGALS9	1.2088	0.0598221	1	1.1586
ENSG00000198242	RPL23A	17.4007	-0.175988	1	19.5587
ENSG00000108256	NUFIP2	1.19067	0.377115	1	0.915853
ENSG00000185862	EVI2B	3.81982	0.113659	1	3.51637
ENSG00000126860	EVI2A	1.51705	0.148079	1	1.36649
ENSG00000010244	ZNF207	1.55936	0.0578469	1	1.49515
ENSG00000278311	GGNBP2	1.05166	0.293809	1	0.857542
ENSG00000277791	PSMB3	1.84947	-0.156743	1	2.05671
ENSG00000125691	RPL23	11.8886	0.141427	1	10.7253
ENSG00000108298	RPL19	28.6849	-0.080476	1	30.1731
ENSG00000186395	KRT10	0.924734	-0.431584	1	1.24797
ENSG00000173812	EIF1	26.7689	0.338242	1	21.0646
ENSG00000168259	DNAJC7	1.06979	-0.204211	1	1.23212
ENSG00000108774	RAB5C	1.04561	-0.197143	1	1.19853
ENSG00000168610	STAT3	1.64397	0.413554	1	1.23149
ENSG00000131469	RPL27	11.2116	-0.0382769	1	11.4567
ENSG00000030582	GRN	4.08575	0.304326	1	3.29517
ENSG00000184922	FMNL1	1.67419	-0.0283032	1	1.70368
ENSG00000108424	KPNB1	0.936822	-0.372117	1	1.21311
ENSG00000136436	CALCOCO2	0.906602	-0.219024	1	1.05592
ENSG00000008294	SPAG9	1.16045	0.525184	1	0.80557
ENSG00000243678	NME2	4.36378	-0.358678	1	5.57244
ENSG00000121064	SCPEP1	1.15441	0.371141	1	0.891768
ENSG00000213246	SUPT4H1	1.06375	0.0884199	1	1.00015
ENSG00000136490	LIMD2	2.10332	-0.271648	1	2.53206
ENSG00000087191	PSMC5	0.70715	-0.654745	1	1.11614
ENSG00000261371	PECAM1	1.60166	0.111685	1	1.47931
ENSG00000108654	DDX5	10.1056	0.386945	1	7.69063
ENSG00000171634	BPTF	1.00331	-0.128076	1	1.09649
ENSG00000108946	PRKAR1A	0.76759	-0.456563	1	1.05529
ENSG00000172809	RPL38	10.4441	0.0690249	1	9.90769
ENSG00000186407	CD300E	1.69232	0.120293	1	1.55346
ENSG00000167863	ATP5PD	1.54122	-0.212284	1	1.78227
ENSG00000189159	JPT1	1.00331	-0.701603	1	1.63206
ENSG00000188612	SUMO2	2.78629	-0.355655	1	3.55313
ENSG00000177885	GRB2	2.87091	0.100823	1	2.6677
ENSG00000132475	H3F3B	11.9853	0.143168	1	10.7995
ENSG00000185262	UBALD2	1.2088	-0.00420532	1	1.21121
ENSG00000161547	SRSF2	1.29342	-0.344934	1	1.64093
ENSG00000184640	SEPTIN9	1.43243	-0.170753	1	1.60987
ENSG00000108669	CYTH1	0.82803	-0.290623	1	1.01409
ENSG00000035862	TIMP2	1.19067	0.238342	1	1.00839
ENSG00000173821	RNF213	2.87695	-0.242407	1	3.39151
ENSG00000184009	ACTG1	10.8611	-0.426406	1	14.525
ENSG00000185624	P4HB	0.967042	-0.339353	1	1.22388
ENSG00000141522	ARHGDIA	1.54122	-0.216892	1	1.78797
ENSG00000141552	ANAPC11	1.14232	-0.0801099	1	1.20677
ENSG00000101596	SMCHD1	1.87364	-0.16012	1	2.0884
ENSG00000132205	EMILIN2	1.23902	0.392952	1	0.942473
ENSG00000101608	MYL12A	4.49675	-0.186453	1	5.09582
ENSG00000118680	MYL12B	3.02201	-0.337912	1	3.80602
ENSG00000178127	NDUFV2	0.870338	-0.712113	1	1.42734
ENSG00000101745	ANKRD12	1.43848	-0.12265	1	1.5636
ENSG00000168461	RAB31	1.82529	0.358213	1	1.42036
ENSG00000101558	VAPA	1.62584	0.0318305	1	1.58706
ENSG00000067900	ROCK1	1.81925	0.0640544	1	1.736
ENSG00000167088	SNRPD1	0.67693	-0.941239	1	1.30374
ENSG00000101782	RIOK3	1.4687	0.288365	1	1.20043
ENSG00000152234	ATP5F1A	1.0577	-0.879921	1	1.94642
ENSG00000265681	RPL17	22.0486	-0.144352	1	24.2438
ENSG00000134046	MBD2	1.3599	-0.227108	1	1.58959
ENSG00000197766	CFD	3.24564	0.439021	1	2.38502
ENSG00000064666	CNN2	0.997262	-0.423745	1	1.33797
ENSG00000167468	GPX4	2.73794	-0.00599252	1	2.73995
ENSG00000099624	ATP5F1D	2.06101	-0.397909	1	2.70826
ENSG00000167470	MIDN	2.27255	0.514588	1	1.58579
ENSG00000099622	CIRBP	1.52914	-0.230251	1	1.79051
ENSG00000115286	NDUFS7	1.1121	0.146724	1	1.00395
ENSG00000115268	RPS15	23.0519	-0.0605003	1	23.9155
ENSG00000127540	UQCR11	3.35443	0.0327942	1	3.26665
ENSG00000129968	ABHD17A	0.76759	-0.448748	1	1.04959
ENSG00000104904	OAZ1	13.7743	0.0558546	1	13.1851
ENSG00000130332	LSM7	1.39012	-0.296032	1	1.70431
ENSG00000104964	TLE5	1.66815	-0.603544	1	2.52953
ENSG00000183617	MRPL54	1.1121	-0.273538	1	1.34367
ENSG00000167658	EEF2	5.08906	-0.0491962	1	5.24286
ENSG00000178951	ZBTB7A	1.57144	0.190036	1	1.37473
ENSG00000130255	RPL36	14.9348	-0.0307254	1	15.1797
ENSG00000174886	NDUFA11	2.00057	-0.0544257	1	2.07192
ENSG00000125652	ALKBH7	1.01539	0.0605878	1	0.973529
ENSG00000229833	PET100	1.23298	0.177736	1	1.08888
ENSG00000076944	STXBP2	2.16376	0.430811	1	1.60037
ENSG00000181029	TRAPPC5	2.61101	-0.00948966	1	2.61953
ENSG00000233927	RPS28	25.3002	-0.017884	1	25.4835
ENSG00000099783	HNRNPM	1.2088	-0.703716	1	1.96734
ENSG00000142347	MYO1F	2.21211	0.120939	1	2.02819
ENSG00000198258	UBL5	2.70772	-0.0679399	1	2.82869
ENSG00000130811	EIF3G	2.11541	-0.0193072	1	2.13783
ENSG00000076662	ICAM3	1.43243	0.305957	1	1.1567
ENSG00000105401	CDC37	1.02748	-0.0627558	1	1.07304
ENSG00000129355	CDKN2D	1.15441	-0.108272	1	1.24353
ENSG00000105583	WDR83OS	1.40826	0.0411641	1	1.36649
ENSG00000123144	TRIR	2.13958	-0.0706175	1	2.24051
ENSG00000171223	JUNB	11.6649	0.289415	1	9.49761
ENSG00000167815	PRDX2	0.550005	-1.05738	1	1.15036
ENSG00000179218	CALR	1.7165	-0.452102	1	2.34319
ENSG00000179271	GADD45GIP1	0.682974	-0.577925	1	1.02233
ENSG00000104979	C19orf53	1.27529	-0.450111	1	1.74044
ENSG00000267519	AC020916.1	9.95449	0.707355	1	6.06681
ENSG00000123146	ADGRE5	2.52035	0.144005	1	2.27347
ENSG00000099795	NDUFB7	1.60166	-0.0935705	1	1.70558
ENSG00000141867	BRD4	0.997262	-0.0393467	1	1.02487
ENSG00000167460	TPM4	1.44452	-0.35579	1	1.84565
ENSG00000167461	RAB8A	1.10001	-0.177535	1	1.24353
ENSG00000127528	KLF2	4.72038	-0.191852	1	5.36899
ENSG00000130303	BST2	1.87969	-0.0110525	1	1.88938
ENSG00000130313	PGLS	1.95826	-0.0326037	1	1.99776
ENSG00000105640	RPL18A	26.0497	-0.14803	1	28.7153
ENSG00000216490	IFI30	13.7743	0.3778	1	10.5478
ENSG00000130520	LSM4	0.82803	-0.561745	1	1.22388
ENSG00000175489	LRRC25	1.14232	0.223943	1	0.977332
ENSG00000105701	FKBP8	1.02144	0.076628	1	0.968459
ENSG00000221983	UBA52	17.032	0.013254	1	16.7908
ENSG00000006015	REX1BD	1.06979	0.14675	1	0.965924
ENSG00000105669	COPE	1.55331	-0.146708	1	1.71635
ENSG00000186010	NDUFA13	2.85882	-0.157393	1	3.17728
ENSG00000169021	UQCRFS1	1.13627	-0.279611	1	1.37853
ENSG00000089327	FXYD5	2.68959	0.19359	1	2.34382
ENSG00000126267	COX6B1	3.3786	-0.137601	1	3.70271
ENSG00000126264	HCST	3.433	0.143752	1	3.09552
ENSG00000011600	TYROBP	17.6425	0.40208	1	13.2834
ENSG00000126247	CAPNS1	1.4143	0.0560376	1	1.35825
ENSG00000099341	PSMD8	1.29946	-0.207127	1	1.49832
ENSG00000178982	EIF3K	4.18246	-0.109859	1	4.49497
ENSG00000130755	GMFG	4.17641	-0.219874	1	4.8442
ENSG00000128016	ZFP36	8.7336	0.24561	1	7.33126
ENSG00000105193	RPS16	17.0925	-0.188284	1	19.3768
ENSG00000090013	BLVRB	1.98244	0.402371	1	1.49579
ENSG00000105323	HNRNPUL1	0.960998	-0.176455	1	1.08635
ENSG00000105329	TGFB1	1.52309	-0.122336	1	1.65487
ENSG00000105372	RPS19	26.5755	-0.187125	1	30.0995
ENSG00000105404	RABAC1	1.02748	0.138921	1	0.932966
ENSG00000028277	POU2F2	2.16376	0.210868	1	1.86403
ENSG00000125753	VASP	2.58684	0.087315	1	2.42685
ENSG00000125743	SNRPD2	1.5654	-0.39869	1	2.05988
ENSG00000160014	CALM3	1.45056	-0.440949	1	1.96607
ENSG00000042753	AP2S1	2.25442	-0.154037	1	2.50101
ENSG00000130748	TMEM160	0.76759	-0.501744	1	1.08888
ENSG00000197405	C5AR1	1.72859	0.0447411	1	1.67199
ENSG00000105373	NOP53	2.24233	-0.0173438	1	2.26269
ENSG00000178980	SELENOW	0.991218	-0.0798115	1	1.04768
ENSG00000142227	EMP3	6.14072	0.0432668	1	5.93244
ENSG00000063177	RPL18	19.9513	-0.120972	1	21.5856
ENSG00000087088	BAX	0.91869	-0.275079	1	1.11233
ENSG00000087086	FTL	88.8591	0.129499	1	80.7985
ENSG00000104894	CD37	3.59619	0.106677	1	3.32686
ENSG00000142541	RPL13A	24.7865	-0.173193	1	27.8039
ENSG00000142534	RPS11	17.993	0.114252	1	16.5386
ENSG00000104870	FCGRT	2.75003	0.314043	1	2.20438
ENSG00000142546	NOSIP	0.719238	-1.01742	1	1.45966
ENSG00000105374	NKG7	0.791766	-1.01777	1	1.60607
ENSG00000171051	FPR1	1.26924	-0.0403183	1	1.30374
ENSG00000179820	MYADM	2.79838	0.295833	1	2.27157
ENSG00000170889	RPS9	21.7041	-0.037525	1	22.1617
ENSG00000204577	LILRB3	1.23902	0.438255	1	0.913317
ENSG00000131042	LILRB2	1.73463	0.285608	1	1.41973
ENSG00000104972	LILRB1	1.07583	0.10463	1	1.00015
ENSG00000108107	RPL28	38.5789	-0.0414603	1	39.4958
ENSG00000083845	RPS5	8.11711	-0.319084	1	10.0788
ENSG00000130724	CHMP2A	1.18463	-0.240209	1	1.39818
ENSG00000088832	FKBP1A	2.48409	0.201216	1	2.15368
ENSG00000125835	SNRPB	1.35386	-0.73055	1	2.24368
ENSG00000125772	GPCPD1	1.44452	0.395944	1	1.09585
ENSG00000125870	SNRPB2	0.815942	-0.440067	1	1.10853
ENSG00000088930	XRN2	1.60166	0.0690711	1	1.52367
ENSG00000125810	CD93	1.10001	0.520518	1	0.766274
ENSG00000101439	CST3	22.1815	0.377622	1	16.9854
ENSG00000101294	HM13	1.49892	0.129464	1	1.36776
ENSG00000101336	HCK	1.31155	0.282475	1	1.07684
ENSG00000125977	EIF2S2	1.1121	-0.620683	1	1.70938
ENSG00000131051	RBM39	4.30334	0.216565	1	3.68813
ENSG00000171222	SCAND1	1.16649	-0.237292	1	1.3741
ENSG00000260032	NORAD	1.08792	0.0979973	1	1.01599
ENSG00000101084	RAB5IF	1.89178	0.037896	1	1.83804
ENSG00000101347	SAMHD1	2.472	-0.153061	1	2.73995
ENSG00000118705	RPN2	0.936822	-0.120937	1	1.01916
ENSG00000204103	MAFB	3.06432	-0.214338	1	3.54235
ENSG00000198900	TOP1	0.900558	-0.289614	1	1.10156
ENSG00000166913	YWHAB	4.10993	-0.414677	1	5.45645
ENSG00000101109	STK4	1.42034	-0.294863	1	1.7398
ENSG00000177410	ZFAS1	3.57806	0.296681	1	2.90157
ENSG00000244687	UBE2V1	1.26924	-0.136579	1	1.39374
ENSG00000172216	CEBPB	3.64454	0.20789	1	3.14305
ENSG00000224397	SMIM25	1.23902	0.379441	1	0.951346
ENSG00000087460	GNAS	4.21268	-0.150443	1	4.65659
ENSG00000101160	CTSZ	2.72585	0.177046	1	2.40277
ENSG00000124172	ATP5F1E	14.4512	0.0951153	1	13.4615
ENSG00000101182	PSMA7	3.23959	-0.472698	1	4.47912
ENSG00000171858	RPS21	13.5446	-0.0525724	1	13.9774
ENSG00000125534	PPDPF	1.70441	-0.355406	1	2.17586
ENSG00000171700	RGS19	1.31155	0.0480098	1	1.26698
ENSG00000154723	ATP5PF	1.54727	-0.393974	1	2.02945
ENSG00000156261	CCT8	0.628578	-0.960498	1	1.22769
ENSG00000156273	BACH1	1.23298	-0.0777251	1	1.29994
ENSG00000142168	SOD1	0.985174	-0.879646	1	1.81333
ENSG00000159140	SON	2.91322	-0.070032	1	3.04735
ENSG00000241837	ATP5PO	1.70441	-0.111569	1	1.83741
ENSG00000205581	HMGN1	1.08188	-0.721969	1	1.78417
ENSG00000160213	CSTB	1.91595	-0.0925589	1	2.03769
ENSG00000184900	SUMO3	0.967042	-0.140293	1	1.06607
ENSG00000160255	ITGB2	5.22203	0.231089	1	4.42968
ENSG00000093072	ADA2	1.67419	0.00315534	1	1.66692
ENSG00000015475	BID	1.47474	-0.0507727	1	1.52494
ENSG00000093010	COMT	1.04561	0.387057	1	0.799232
ENSG00000185651	UBE2L3	1.22693	-0.388027	1	1.60417
ENSG00000250479	CHCHD10	1.38408	0.138359	1	1.25557
ENSG00000240972	MIF	2.45387	-0.796527	1	4.24905
ENSG00000099977	DDT	1.45056	-0.149271	1	1.60607
ENSG00000182944	EWSR1	0.894514	-0.236528	1	1.05466
ENSG00000184076	UQCR10	2.06101	-0.253537	1	2.4503
ENSG00000221963	APOL6	1.62584	-0.00905143	1	1.63269
ENSG00000100345	MYH9	2.03079	-0.250328	1	2.4091
ENSG00000100353	EIF3D	1.02144	-0.236023	1	1.20297
ENSG00000128340	RAC2	1.87364	-0.274519	1	2.26079
ENSG00000100079	LGALS2	5.37917	0.245205	1	4.51842
ENSG00000100097	LGALS1	8.40118	0.365588	1	6.48956
ENSG00000100129	EIF3L	1.20276	-0.21251	1	1.39248
ENSG00000100201	DDX17	2.08519	-0.101941	1	2.23164
ENSG00000128383	APOBEC3A	2.3209	0.142581	1	2.096
ENSG00000100316	RPL3	18.0656	-0.258054	1	21.4943
ENSG00000128272	ATF4	1.74068	0.304842	1	1.40579
ENSG00000187051	RPS19BP1	0.731326	-0.45392	1	1.00395
ENSG00000100354	TNRC6B	0.864294	-0.341855	1	1.09649
ENSG00000100380	ST13	1.22693	-0.089693	1	1.30438
ENSG00000100387	RBX1	1.09397	-0.607991	1	1.66692
ENSG00000100393	EP300	1.16045	0.446823	1	0.85057
ENSG00000196419	XRCC6	0.997262	-0.539222	1	1.44952
ENSG00000100138	SNU13	1.17254	-0.45483	1	1.60607
ENSG00000183172	SMDT1	1.8132	0.0810202	1	1.71001
ENSG00000100300	TSPO	6.80556	0.312419	1	5.45519
ENSG00000284194	SCO2	2.06705	0.0784916	1	1.95213
ENSG00000025708	TYMP	6.2616	0.272288	1	5.1611
ENSG00000169100	SLC25A6	5.97149	-0.0521944	1	6.16378
ENSG00000002586	CD99	1.79507	-0.350205	1	2.28298
ENSG00000205542	TMSB4X	74.2568	-0.372252	1	95.6062
ENSG00000182287	AP1S2	3.54179	0.224869	1	3.01883
ENSG00000147010	SH3KBP1	1.35386	-0.056303	1	1.40579
ENSG00000130066	SAT1	22.3689	0.419504	1	16.6387
ENSG00000130741	EIF2S3	1.4143	-0.044664	1	1.45649
ENSG00000165168	CYBB	4.81104	-0.113134	1	5.18138
ENSG00000182220	ATP6AP2	1.40221	0.130371	1	1.27902
ENSG00000215301	DDX3X	3.19728	0.281089	1	2.62143
ENSG00000147123	NDUFB11	1.50496	-0.258248	1	1.79685
ENSG00000102265	TIMP1	2.12145	0.0666055	1	2.01995
ENSG00000126759	CFP	2.10332	0.556343	1	1.42607
ENSG00000126756	UXT	1.45661	0.0403517	1	1.41403
ENSG00000102317	RBM3	3.05827	-0.165421	1	3.41749
ENSG00000015285	WAS	1.51705	-0.0973467	1	1.62001
ENSG00000147065	MSN	3.39674	-0.38992	1	4.43412
ENSG00000147168	IL2RG	0.604401	-0.803538	1	1.05909
ENSG00000147140	NONO	0.954954	-0.276768	1	1.15733
ENSG00000198034	RPS4X	14.8743	-0.266339	1	17.8005
ENSG00000085224	ATRX	1.07583	-0.469633	1	1.48945
ENSG00000131174	COX7B	2.55057	0.0430865	1	2.46741
ENSG00000102144	PGK1	2.3209	-0.16638	1	2.59671
ENSG00000131171	SH3BGRL	2.36321	-0.0681987	1	2.46995
ENSG00000241343	RPL36A	11.8402	-0.0410753	1	12.1222
ENSG00000157514	TSC22D3	3.01596	0.0364684	1	2.93009
ENSG00000005022	SLC25A5	2.49013	-0.493537	1	3.49482
ENSG00000125354	SEPTIN6	0.640666	-0.80001	1	1.11931
ENSG00000198918	RPL39	28.703	0.130927	1	26.0768
ENSG00000125356	NDUFA1	2.39947	0.069656	1	2.27917
ENSG00000147274	RBMX	1.2088	0.0193774	1	1.19156
ENSG00000010404	IDS	1.22693	-0.0903935	1	1.30501
ENSG00000180879	SSR4	2.5264	-0.0992051	1	2.69749
ENSG00000196924	FLNA	3.47531	0.141739	1	3.13798
ENSG00000147403	RPL10	45.4268	-0.067733	1	47.36
ENSG00000129824	RPS4Y1	3.54179	-0.0268153	1	3.59433
ENSG00000198888	MT-ND1	50.1472	-0.0720873	1	52.4387
ENSG00000198763	MT-ND2	35.6839	-0.103306	1	38.1324
ENSG00000198804	MT-CO1	100.977	-0.0925378	1	107.093
ENSG00000198712	MT-CO2	83.9393	-0.347888	1	106.262
ENSG00000228253	MT-ATP8	1.98848	-0.257276	1	2.37044
ENSG00000198899	MT-ATP6	79.4727	-0.283807	1	96.2368
ENSG00000198938	MT-CO3	79.5997	-0.394856	1	104.103
ENSG00000198840	MT-ND3	43.3477	-0.14482	1	47.6731
ENSG00000212907	MT-ND4L	4.21268	-0.0301145	1	4.28391
ENSG00000198886	MT-ND4	50.5401	-0.150965	1	55.8195
ENSG00000198786	MT-ND5	14.56	-0.126383	1	15.8135
ENSG00000198727	MT-CYB	35.2487	-0.420073	1	46.9164
