# Supplementary material for: Single Cell Transcriptome Analysis of Peripheral Blood Mononuclear Cells in Freshly Isolated versus Stored Blood Samples
Source: Genes (Basel). 2023 Jan 4;14(1):142. doi: 10.3390/genes14010142 (PMC9859202; doi:10.3390/genes14010142)
Supplement: Supplementary file 1 [file genes-14-00142-s001.zip › supplementaryDataS2_CD8 Features.xlsx]

## Sheet: common
FeatureID	FeatureName	cd8day3 Average	cd8day3 Log2 Fold Change	cd8day3 P-Value	cd8day0 Average	FeatureName	cd8day3 Average	cd8day3 Log2 Fold Change	cd8day3 P-Value	cd8day0 Average	FeatureName		aveDay3	aveDay0	FeatureName	aveLogFold
ENSG00000115977	AAK1	1.4175	0.0934696	1	1.32795	AAK1	1.23819	0.0660104	1	1.17992	AAK1	NA	1.32785	1.25394	AAK1	0.07974
ENSG00000129968	ABHD17A	1.37201	-0.0643543	1	1.43407	ABHD17A	1.28089	0.264343	1	1.06326	ABHD17A	NA	1.32645	1.24867	ABHD17A	0.0999944
ENSG00000075624	ACTB	12.7838	0.162004	1	11.4106	ACTB	13.2643	-0.488891	1	18.4021	ACTB	NA	13.0241	14.9064	ACTB	-0.163443
ENSG00000184009	ACTG1	5.7993	0.14884	1	5.22445	ACTG1	6.34752	-0.528244	1	9.05941	ACTG1	NA	6.07341	7.14193	ACTG1	-0.189702
ENSG00000138071	ACTR2	1.09665	0.0344349	1	1.07062	ACTR2	1.33782	-0.0103487	1	1.34325	ACTR2	NA	1.21723	1.20693	ACTR2	0.0120431
ENSG00000115091	ACTR3	0.861994	-0.274918	1	1.04339	ACTR3	0.982015	-0.60988	1	1.4999	ACTR3	NA	0.922005	1.27164	ACTR3	-0.442399
ENSG00000124942	AHNAK	1.73835	-0.106023	1	1.86983	AHNAK	1.22396	-0.442286	1	1.65989	AHNAK	NA	1.48116	1.76486	AHNAK	-0.274154
ENSG00000170776	AKAP13	1.04158	-0.0560756	1	1.08283	AKAP13	0.910855	-0.272099	1	1.10159	AKAP13	NA	0.976215	1.09221	AKAP13	-0.164087
ENSG00000166295	ANAPC16	1.13735	-0.0573672	1	1.18332	ANAPC16	1.20973	-0.0787153	1	1.27492	ANAPC16	NA	1.17354	1.22912	ANAPC16	-0.0680412
ENSG00000101745	ANKRD12	1.25947	-0.141555	1	1.38899	ANKRD12	1.48014	-0.0952303	1	1.5749	ANKRD12	NA	1.3698	1.48194	ANKRD12	-0.118392
ENSG00000136938	ANP32B	1.38637	0.0202821	1	1.36645	ANP32B	1.80748	-0.33529	1	2.26818	ANP32B	NA	1.59693	1.81732	ANP32B	-0.157504
ENSG00000135046	ANXA1	1.81258	-0.0319536	1	1.85199	ANXA1	1.96403	-0.457683	1	2.68149	ANXA1	NA	1.88831	2.26674	ANXA1	-0.244818
ENSG00000198931	APRT	1.30496	-0.346162	1	1.65853	APRT	1.42321	-0.417853	1	1.89488	APRT	NA	1.36409	1.7767	APRT	-0.382007
ENSG00000134884	ARGLU1	2.08555	0.134071	1	1.89895	ARGLU1	1.93557	-0.109993	1	2.07653	ARGLU1	NA	2.01056	1.98774	ARGLU1	0.0120391
ENSG00000111348	ARHGDIB	2.90444	-0.0809133	1	3.06912	ARHGDIB	2.81796	-0.593786	1	4.21972	ARHGDIB	NA	2.8612	3.64442	ARHGDIB	-0.33735
ENSG00000054267	ARID4B	1.18764	0.456647	1	0.864951	ARID4B	1.18126	0.234918	1	1.0016	ARID4B	NA	1.18445	0.933276	ARID4B	0.345783
ENSG00000188042	ARL4C	3.4791	0.155274	1	3.12077	ARL4C	1.99249	-0.676771	1	3.16646	ARL4C	NA	2.7358	3.14362	ARL4C	-0.260748
ENSG00000182196	ARL6IP4	1.09904	-0.030344	1	1.12228	ARL6IP4	1.1101	-0.214323	1	1.28658	ARL6IP4	NA	1.10457	1.20443	ARL6IP4	-0.122334
ENSG00000144746	ARL6IP5	1.25468	-0.25047	1	1.4923	ARL6IP5	1.1955	-0.262581	1	1.43157	ARL6IP5	NA	1.22509	1.46194	ARL6IP5	-0.256526
ENSG00000130429	ARPC1B	1.47497	-0.347047	1	1.87547	ARPC1B	2.16328	-0.558934	1	3.16646	ARPC1B	NA	1.81912	2.52096	ARPC1B	-0.45299
ENSG00000163466	ARPC2	2.85895	0.00967456	1	2.83715	ARPC2	2.56178	-0.542226	1	3.70309	ARPC2	NA	2.71036	3.27012	ARPC2	-0.266276
ENSG00000111229	ARPC3	2.08555	-0.163839	1	2.33471	ARPC3	2.47639	-0.357502	1	3.14979	ARPC3	NA	2.28097	2.74225	ARPC3	-0.26067
ENSG00000162704	ARPC5	1.05115	-0.507097	1	1.49418	ARPC5	1.38051	-0.596782	1	2.08153	ARPC5	NA	1.21583	1.78785	ARPC5	-0.55194
ENSG00000149311	ATM	1.56356	-0.0560756	1	1.62472	ATM	1.08164	-0.245708	1	1.28158	ATM	NA	1.3226	1.45315	ATM	-0.150892
ENSG00000099624	ATP5F1D	1.01045	-0.145276	1	1.11758	ATP5F1D	1.36628	-0.29541	1	1.67156	ATP5F1D	NA	1.18837	1.39457	ATP5F1D	-0.220343
ENSG00000124172	ATP5F1E	4.4704	-0.272645	1	5.39444	ATP5F1E	5.32281	-0.119127	1	5.72296	ATP5F1E	NA	4.8966	5.5587	ATP5F1E	-0.195886
ENSG00000130770	ATP5IF1	1.16609	-0.101556	1	1.25094	ATP5IF1	1.33782	-0.227368	1	1.56156	ATP5IF1	NA	1.25195	1.40625	ATP5IF1	-0.164462
ENSG00000135390	ATP5MC2	1.92033	-0.257014	1	2.29339	ATP5MC2	1.96403	-0.352697	1	2.49317	ATP5MC2	NA	1.94218	2.39328	ATP5MC2	-0.304856
ENSG00000169020	ATP5ME	0.864388	-0.437389	1	1.17111	ATP5ME	1.09587	-0.0730054	1	1.15159	ATP5ME	NA	0.98013	1.16135	ATP5ME	-0.255197
ENSG00000167283	ATP5MG	2.7081	-0.126936	1	2.95454	ATP5MG	3.21646	-0.151157	1	3.54143	ATP5MG	NA	2.96228	3.24799	ATP5MG	-0.139046
ENSG00000156411	ATP5MPL	0.677623	-0.618429	0.975316	1.04151	ATP5MPL	1.08164	-0.142822	1	1.19326	ATP5MPL	NA	0.879631	1.11738	ATP5MPL	-0.380626
ENSG00000154723	ATP5PF	0.761428	-0.423208	1	1.02179	ATP5PF	0.796998	-0.662642	1	1.26658	ATP5PF	NA	0.779213	1.14419	ATP5PF	-0.542925
ENSG00000241837	ATP5PO	1.02242	0.053461	1	0.985161	ATP5PO	0.910855	-0.295874	1	1.11993	ATP5PO	NA	0.966638	1.05254	ATP5PO	-0.121207
ENSG00000113732	ATP6V0E1	0.737484	-0.618774	0.967383	1.13355	ATP6V0E1	0.953551	-0.226486	1	1.11659	ATP6V0E1	NA	0.845517	1.12507	ATP6V0E1	-0.42263
ENSG00000136888	ATP6V1G1	1.21637	-0.389931	1	1.59373	ATP6V1G1	1.5086	-0.0603634	1	1.56656	ATP6V1G1	NA	1.36249	1.58015	ATP6V1G1	-0.225147
ENSG00000085224	ATRX	0.871572	-0.243368	1	1.03212	ATRX	0.925087	-0.162474	1	1.0366	ATRX	NA	0.898329	1.03436	ATRX	-0.202921
ENSG00000166710	B2M	53.6759	-0.218097	1	62.3469	B2M	49.727	-0.319023	1	61.281	B2M	NA	51.7014	61.8139	B2M	-0.26856
ENSG00000127152	BCL11B	1.91075	-0.092595	1	2.03606	BCL11B	1.87864	-0.0195135	1	1.89321	BCL11B	NA	1.8947	1.96464	BCL11B	-0.0560543
ENSG00000029363	BCLAF1	1.46778	0.42911	1	1.08941	BCLAF1	1.49437	0.263044	1	1.23992	BCLAF1	NA	1.48108	1.16466	BCLAF1	0.346077
ENSG00000110934	BIN2	1.14214	0.0579752	1	1.09692	BIN2	1.05318	-0.0436889	1	1.08493	BIN2	NA	1.09766	1.09092	BIN2	0.00714315
ENSG00000145741	BTF3	4.22377	0.0182512	1	4.16604	BTF3	5.3655	0.128688	1	4.85802	BTF3	NA	4.79464	4.51203	BTF3	0.0734696
ENSG00000133639	BTG1	7.61667	0.241787	1	6.43313	BTG1	7.84189	0.0603006	1	7.43951	BTG1	NA	7.72928	6.93632	BTG1	0.151044
ENSG00000159388	BTG2	3.30192	1.16852	0.00780876	1.46694	BTG2	1.9071	0.223778	1	1.62323	BTG2	NA	2.60451	1.54508	BTG2	0.696148
ENSG00000082153	BZW1	1.36003	0.359623	1	1.05935	BZW1	1.43744	0.0779897	1	1.35658	BZW1	NA	1.39874	1.20797	BZW1	0.218806
ENSG00000110696	C11orf58	1.0751	-0.0511554	1	1.11382	C11orf58	1.20973	0.0574705	1	1.15992	C11orf58	NA	1.14241	1.13687	C11orf58	0.00315753
ENSG00000111678	C12orf57	2.55725	0.22348	1	2.1882	C12orf57	2.3483	0.522002	1	1.62323	C12orf57	NA	2.45277	1.90572	C12orf57	0.372741
ENSG00000104979	C19orf53	1.06791	-0.120331	1	1.16078	C19orf53	1.38051	0.00618179	1	1.36991	C19orf53	NA	1.22421	1.26535	C19orf53	-0.0570747
ENSG00000136819	C9orf78	1.00327	0.175193	1	0.888429	C9orf78	1.1101	-0.0208781	1	1.12493	C9orf78	NA	1.05668	1.00668	C9orf78	0.0771572
ENSG00000198668	CALM1	7.33653	0.0340744	1	7.15627	CALM1	5.99172	-0.429092	1	7.98448	CALM1	NA	6.66412	7.57037	CALM1	-0.197509
ENSG00000143933	CALM2	1.32412	-0.41384	1	1.76371	CALM2	1.08164	-0.916736	1	2.04153	CALM2	NA	1.20288	1.90262	CALM2	-0.665288
ENSG00000179218	CALR	1.20919	0.157484	1	1.08377	CALR	1.29512	-0.24884	1	1.5349	CALR	NA	1.25215	1.30934	CALR	-0.0456782
ENSG00000153113	CAST	1.22595	-0.0794699	1	1.29508	CAST	0.982015	-0.206007	1	1.13326	CAST	NA	1.10398	1.21417	CAST	-0.142739
ENSG00000133773	CCDC59	1.23792	0.669748	0.609299	0.777611	CCDC59	1.23819	0.705929	1	0.756617	CCDC59	NA	1.23806	0.767114	CCDC59	0.687839
ENSG00000275302	CCL4	1.463	0.718335	0.770605	0.888429	CCL4	1.22396	0.960743	1	0.626626	CCL4	NA	1.34348	0.757528	CCL4	0.839539
ENSG00000271503	CCL5	8.335	-0.011061	1	8.38843	CCL5	5.56475	-0.482122	1	7.6945	CCL5	NA	6.94988	8.04146	CCL5	-0.246592
ENSG00000118816	CCNI	1.77667	0.0305176	1	1.73835	CCNI	1.80748	0.0047582	1	1.79155	CCNI	NA	1.79207	1.76495	CCNI	0.0176379
ENSG00000163660	CCNL1	3.7832	0.918829	0.0985946	1.9985	CCNL1	3.18799	0.629082	1	2.0432	CCNL1	NA	3.48559	2.02085	CCNL1	0.773956
ENSG00000116824	CD2	1.47257	-0.225037	1	1.72051	CD2	1.87864	0.141399	1	1.69322	CD2	NA	1.67561	1.70687	CD2	-0.0418189
ENSG00000104894	CD37	1.72399	0.000458709	1	1.72239	CD37	1.52284	-0.0330781	1	1.55157	CD37	NA	1.62341	1.63698	CD37	-0.0163097
ENSG00000167286	CD3D	3.88855	-0.177901	1	4.39425	CD3D	3.91383	-0.0566423	1	4.03307	CD3D	NA	3.90119	4.21366	CD3D	-0.117272
ENSG00000198851	CD3E	2.47823	-0.0784857	1	2.61457	CD3E	2.77526	0.0919474	1	2.58316	CD3E	NA	2.62675	2.59887	CD3E	0.00673086
ENSG00000160654	CD3G	3.58925	0.0577432	1	3.44478	CD3G	2.61871	0.092888	1	2.43651	CD3G	NA	3.10398	2.94064	CD3G	0.0753156
ENSG00000026508	CD44	1.35046	0.0277724	1	1.32419	CD44	1.45167	-0.14417	1	1.59823	CD44	NA	1.40107	1.46121	CD44	-0.0581986
ENSG00000117091	CD48	2.6219	-0.124605	1	2.85593	CD48	2.77526	-0.0361392	1	2.82315	CD48	NA	2.69858	2.83954	CD48	-0.0803719
ENSG00000169442	CD52	5.81367	-0.355148	1	7.42768	CD52	5.62168	-0.381223	1	7.24786	CD52	NA	5.71768	7.33777	CD52	-0.368185
ENSG00000110848	CD69	3.54615	1.14003	0.0126091	1.60687	CD69	3.64342	0.321125	1	2.88981	CD69	NA	3.59478	2.24834	CD69	0.730578
ENSG00000173762	CD7	1.16848	-0.0400698	1	1.20116	CD7	1.66516	0.433343	1	1.22659	CD7	NA	1.41682	1.21388	CD7	0.196636
ENSG00000019582	CD74	0.759033	-0.831804	0.62459	1.35237	CD74	0.982015	-1.21866	1	2.28818	CD74	NA	0.870524	1.82027	CD74	-1.02523
ENSG00000153563	CD8A	2.49739	-0.0269384	1	2.54226	CD8A	2.29137	-0.0258361	1	2.31652	CD8A	NA	2.39438	2.42939	CD8A	-0.0263873
ENSG00000172116	CD8B	2.11188	-0.0222779	1	2.14312	CD8B	2.12058	0.262012	1	1.75655	CD8B	NA	2.11623	1.94984	CD8B	0.119867
ENSG00000002586	CD99	1.59948	-0.0506048	1	1.65571	CD99	1.30935	-0.517763	1	1.86988	CD99	NA	1.45442	1.76279	CD99	-0.284184
ENSG00000070831	CDC42	2.72007	0.154333	1	2.44177	CDC42	3.07413	-0.00221928	1	3.05313	CDC42	NA	2.8971	2.74745	CDC42	0.0760571
ENSG00000158985	CDC42SE2	0.900305	-0.367207	1	1.16172	CDC42SE2	1.02471	-0.253591	1	1.22159	CDC42SE2	NA	0.962508	1.19165	CDC42SE2	-0.310399
ENSG00000091527	CDV3	1.12299	0.220464	1	0.963561	CDV3	1.03894	-0.278476	1	1.25992	CDV3	NA	1.08097	1.11174	CDV3	-0.0290057
ENSG00000172757	CFL1	4.62603	0.0219172	1	4.55109	CFL1	4.22694	-0.58649	1	6.28792	CFL1	NA	4.42648	5.4195	CFL1	-0.282286
ENSG00000106153	CHCHD2	2.03766	-0.0276061	1	2.07551	CHCHD2	2.24867	-0.649815	1	3.50477	CHCHD2	NA	2.14317	2.79014	CHCHD2	-0.338711
ENSG00000173575	CHD2	1.26905	0.616101	0.723742	0.827385	CHD2	1.22396	0.477505	1	0.876609	CHD2	NA	1.2465	0.851997	CHD2	0.546803
ENSG00000099622	CIRBP	2.00414	0.0788345	1	1.89613	CIRBP	1.83594	-0.0587586	1	1.90154	CIRBP	NA	1.92004	1.89884	CIRBP	0.010038
ENSG00000110852	CLEC2B	1.30736	0.111528	1	1.20962	CLEC2B	1.13857	-0.225981	1	1.32991	CLEC2B	NA	1.22296	1.26976	CLEC2B	-0.0572265
ENSG00000069493	CLEC2D	0.931432	-0.14385	1	1.0293	CLEC2D	0.953551	-0.23506	1	1.12326	CLEC2D	NA	0.942492	1.07628	CLEC2D	-0.189455
ENSG00000213719	CLIC1	1.31694	-0.370883	1	1.70267	CLIC1	2.02096	-0.298211	1	2.46984	CLIC1	NA	1.66895	2.08625	CLIC1	-0.334547
ENSG00000169714	CNBP	1.09425	-0.0875891	1	1.16266	CNBP	1.32359	-0.0112423	1	1.32991	CNBP	NA	1.20892	1.24629	CNBP	-0.0494157
ENSG00000188243	COMMD6	2.20048	-0.187344	1	2.50376	COMMD6	2.13482	-0.110591	1	2.28985	COMMD6	NA	2.16765	2.3968	COMMD6	-0.148968
ENSG00000102879	CORO1A	2.29626	-0.110171	1	2.47652	CORO1A	2.7468	-0.47995	1	3.80142	CORO1A	NA	2.52153	3.13897	CORO1A	-0.29506
ENSG00000131143	COX4I1	3.94362	-0.0162008	1	3.98385	COX4I1	4.66813	0.142969	1	4.18639	COX4I1	NA	4.30588	4.08512	COX4I1	0.0633843
ENSG00000135940	COX5B	1.16369	-0.222904	1	1.358	COX5B	1.52284	-0.120177	1	1.64823	COX5B	NA	1.34326	1.50311	COX5B	-0.17154
ENSG00000111775	COX6A1	0.993687	-0.0960509	1	1.06217	COX6A1	1.33782	-0.120453	1	1.44991	COX6A1	NA	1.16575	1.25604	COX6A1	-0.108252
ENSG00000126267	COX6B1	1.27862	-0.192064	1	1.46037	COX6B1	1.35205	-0.432895	1	1.81988	COX6B1	NA	1.31534	1.64012	COX6B1	-0.312479
ENSG00000164919	COX6C	1.65455	-0.26501	1	1.98723	COX6C	2.00673	-0.266887	1	2.39984	COX6C	NA	1.83064	2.19353	COX6C	-0.265948
ENSG00000112695	COX7A2	1.09904	-0.311161	1	1.36364	COX7A2	1.23819	-0.447341	1	1.68489	COX7A2	NA	1.16862	1.52426	COX7A2	-0.379251
ENSG00000127184	COX7C	3.27318	-0.102802	1	3.51146	COX7C	3.8569	-0.00498871	1	3.83475	COX7C	NA	3.56504	3.6731	COX7C	-0.0538956
ENSG00000176340	COX8A	0.885938	-0.291483	1	1.08471	COX8A	1.16703	-0.536004	1	1.68989	COX8A	NA	1.02649	1.3873	COX8A	-0.413743
ENSG00000213145	CRIP1	1.91315	-0.174767	1	2.15815	CRIP1	2.31983	-0.399908	1	3.0398	CRIP1	NA	2.11649	2.59898	CRIP1	-0.287338
ENSG00000077984	CST7	2.82782	-0.0590678	1	2.94327	CST7	0.982015	-0.925067	1	1.86654	CST7	NA	1.90492	2.40491	CST7	-0.492067
ENSG00000163131	CTSS	0.658468	-0.79479	0.845127	1.14388	CTSS	0.355803	-2.17899	1	1.65323	CTSS	NA	0.507135	1.39855	CTSS	-1.48689
ENSG00000172543	CTSW	2.16696	0.202148	1	1.88204	CTSW	1.76478	0.10979	1	1.62656	CTSW	NA	1.96587	1.7543	CTSW	0.155969
ENSG00000121966	CXCR4	2.54767	-0.447724	1	3.47201	CXCR4	1.89287	-1.1074	1	4.0564	CXCR4	NA	2.22027	3.76421	CXCR4	-0.77756
ENSG00000051523	CYBA	4.10405	-0.166406	1	4.60086	CYBA	3.25915	-0.49825	1	4.5647	CYBA	NA	3.6816	4.58278	CYBA	-0.332328
ENSG00000172115	CYCS	1.61624	1.2512	0.00245442	0.678061	CYCS	1.79325	0.927914	1	0.936605	CYCS	NA	1.70474	0.807333	CYCS	1.08955
ENSG00000100201	DDX17	1.20679	0.0744597	1	1.14575	DDX17	1.32359	0.0974797	1	1.23325	DDX17	NA	1.26519	1.1895	DDX17	0.0859697
ENSG00000165732	DDX21	1.16609	0.615347	0.74022	0.760706	DDX21	1.13857	0.304935	1	0.91994	DDX21	NA	1.15233	0.840323	DDX21	0.460141
ENSG00000089737	DDX24	2.08076	0.600299	0.738706	1.37115	DDX24	1.80748	0.414442	1	1.34825	DDX24	NA	1.94412	1.3597	DDX24	0.507371
ENSG00000215301	DDX3X	3.08881	0.756886	0.354253	1.82569	DDX3X	1.63669	0.179314	1	1.43824	DDX3X	NA	2.36275	1.63197	DDX3X	0.4681
ENSG00000108654	DDX5	8.91924	0.443188	1	6.55146	DDX5	6.98796	0.363204	1	5.37465	DDX5	NA	7.9536	5.96306	DDX5	0.403196
ENSG00000110367	DDX6	1.10623	0.0368729	1	1.07814	DDX6	1.01048	-0.018297	1	1.02327	DDX6	NA	1.05835	1.0507	DDX6	0.00928794
ENSG00000124795	DEK	1.00566	-0.063439	1	1.0509	DEK	1.45167	-0.296623	1	1.77655	DEK	NA	1.22867	1.41373	DEK	-0.180031
ENSG00000086061	DNAJA1	2.09273	1.84286	1.97e-07	0.582269	DNAJA1	1.73632	0.658986	1	1.09326	DNAJA1	NA	1.91452	0.837765	DNAJA1	1.25092
ENSG00000132002	DNAJB1	1.35764	0.281169	1	1.11664	DNAJB1	1.1955	-0.0122403	1	1.20325	DNAJB1	NA	1.27657	1.15995	DNAJB1	0.134464
ENSG00000120129	DUSP1	3.69221	0.462944	1	2.67562	DUSP1	3.00297	-0.192332	1	3.40311	DUSP1	NA	3.34759	3.03936	DUSP1	0.135306
ENSG00000158050	DUSP2	1.35525	0.304313	1	1.09692	DUSP2	1.12434	-0.919264	1	2.12486	DUSP2	NA	1.23979	1.61089	DUSP2	-0.307475
ENSG00000107223	EDF1	1.45342	-0.152936	1	1.61533	EDF1	1.67939	-0.0923568	1	1.78155	EDF1	NA	1.5664	1.69844	EDF1	-0.122647
ENSG00000156508	EEF1A1	40.7029	0.0695181	1	38.7331	EEF1A1	46.5532	0.128468	1	42.0706	EEF1A1	NA	43.628	40.4018	EEF1A1	0.0989928
ENSG00000114942	EEF1B2	8.82586	0.0255354	1	8.65984	EEF1B2	9.94824	0.0757054	1	9.33439	EEF1B2	NA	9.38705	8.99711	EEF1B2	0.0506204
ENSG00000104529	EEF1D	4.96365	-0.0617306	1	5.17468	EEF1D	5.96325	0.0663786	1	5.6363	EEF1D	NA	5.46345	5.40549	EEF1D	0.002324
ENSG00000254772	EEF1G	6.13931	-0.143273	1	6.77216	EEF1G	8.04114	0.117263	1	7.33285	EEF1G	NA	7.09023	7.05251	EEF1G	-0.0130049
ENSG00000167658	EEF2	2.60514	0.0451752	1	2.52254	EEF2	3.15953	0.0875868	1	2.94814	EEF2	NA	2.88233	2.73534	EEF2	0.066381
ENSG00000255302	EID1	0.957771	-0.129787	1	1.04808	EID1	0.654677	-0.94473	1	1.26992	EID1	NA	0.806224	1.159	EID1	-0.537259
ENSG00000173812	EIF1	15.9421	0.49803	1	11.2725	EIF1	14.9437	0.241477	1	12.4942	EIF1	NA	15.4429	11.8834	EIF1	0.369754
ENSG00000104408	EIF3E	1.96104	-0.0906445	1	2.08678	EIF3E	2.56178	0.24403	1	2.14653	EIF3E	NA	2.26141	2.11665	EIF3E	0.0766927
ENSG00000175390	EIF3F	1.47257	0.0536662	1	1.41811	EIF3F	1.62246	0.0405967	1	1.5699	EIF3F	NA	1.54752	1.494	EIF3F	0.0471314
ENSG00000130811	EIF3G	1.14214	-0.292062	1	1.39838	EIF3G	1.53707	0.00205455	1	1.52823	EIF3G	NA	1.3396	1.46331	EIF3G	-0.145004
ENSG00000147677	EIF3H	1.52764	0.0485368	1	1.47633	EIF3H	1.5513	-0.095161	1	1.64989	EIF3H	NA	1.53947	1.56311	EIF3H	-0.0233121
ENSG00000178982	EIF3K	2.16696	-0.0680637	1	2.26991	EIF3K	2.36253	-0.242248	1	2.77482	EIF3K	NA	2.26474	2.52236	EIF3K	-0.155156
ENSG00000161960	EIF4A1	1.68089	0.157191	1	1.50639	EIF4A1	2.07789	-0.297754	1	2.53817	EIF4A1	NA	1.87939	2.02228	EIF4A1	-0.0702817
ENSG00000156976	EIF4A2	1.92512	0.283336	1	1.58058	EIF4A2	2.03519	0.474656	1	1.4549	EIF4A2	NA	1.98016	1.51774	EIF4A2	0.378996
ENSG00000063046	EIF4B	1.4606	0.0466901	1	1.41341	EIF4B	1.40898	-0.0297927	1	1.43324	EIF4B	NA	1.43479	1.42332	EIF4B	0.00844872
ENSG00000110321	EIF4G2	1.31694	0.275411	1	1.08753	EIF4G2	1.39475	-5.52e-05	1	1.38991	EIF4G2	NA	1.35584	1.23872	EIF4G2	0.137678
ENSG00000100664	EIF5	1.80061	1.10863	0.014982	0.833959	EIF5	1.45167	0.541134	1	0.993268	EIF5	NA	1.62614	0.913614	EIF5	0.824884
ENSG00000103363	ELOB	1.18764	-0.255063	1	1.41717	ELOB	1.39475	-0.250073	1	1.65323	ELOB	NA	1.29119	1.5352	ELOB	-0.252568
ENSG00000142227	EMP3	2.24358	-0.288163	1	2.7376	EMP3	1.80748	-0.379107	1	2.33818	EMP3	NA	2.02553	2.53789	EMP3	-0.333635
ENSG00000159023	EPB41	0.974532	-0.0414532	1	1.003	EPB41	0.925087	-0.217007	1	1.0766	EPB41	NA	0.949809	1.0398	EPB41	-0.12923
ENSG00000120616	EPC1	1.19003	0.407303	1	0.896882	EPC1	1.09587	0.282138	1	0.899941	EPC1	NA	1.14295	0.898411	EPC1	0.34472
ENSG00000089248	ERP29	1.1158	0.0455213	1	1.08095	ERP29	1.70785	0.200668	1	1.47824	ERP29	NA	1.41183	1.2796	ERP29	0.123095
ENSG00000134954	ETS1	2.03047	-0.169546	1	2.28212	ETS1	1.87864	-0.156209	1	2.08153	ETS1	NA	1.95456	2.18182	ETS1	-0.162878
ENSG00000196405	EVL	1.50609	-0.0728686	1	1.5834	EVL	1.49437	0.174784	1	1.31825	EVL	NA	1.50023	1.45082	EVL	0.0509579
ENSG00000065809	FAM107B	0.991293	-0.487221	1	1.38993	FAM107B	1.35205	-0.141333	1	1.48657	FAM107B	NA	1.17167	1.43825	FAM107B	-0.314277
ENSG00000149806	FAU	14.199	-0.0675994	1	14.8601	FAU	15.6838	0.0290942	1	15.1923	FAU	NA	14.9414	15.0262	FAU	-0.0192526
ENSG00000196924	FLNA	1.55159	0.00461744	1	1.54583	FLNA	1.01048	-0.235654	1	1.18992	FLNA	NA	1.28103	1.36788	FLNA	-0.115518
ENSG00000170345	FOS	10.8515	0.843142	0.224209	6.04057	FOS	9.2224	0.120519	1	8.38945	FOS	NA	10.037	7.21501	FOS	0.481831
ENSG00000125740	FOSB	3.74728	1.63348	1.59e-05	1.20586	FOSB	1.46591	0.286812	1	1.19659	FOSB	NA	2.60659	1.20122	FOSB	0.960148
ENSG00000114861	FOXP1	1.10144	-0.160761	1	1.23122	FOXP1	1.09587	0.0351933	1	1.06826	FOXP1	NA	1.09865	1.14974	FOXP1	-0.0627841
ENSG00000167996	FTH1	7.52569	0.129517	1	6.87077	FTH1	6.43291	-0.514305	1	9.09274	FTH1	NA	6.9793	7.98175	FTH1	-0.192394
ENSG00000087086	FTL	8.13148	-0.201978	1	9.34166	FTL	7.14452	-0.546253	1	10.3227	FTL	NA	7.638	9.83216	FTL	-0.374116
ENSG00000089280	FUS	2.5333	0.507911	1	1.77968	FUS	2.40523	0.223517	1	2.04487	FUS	NA	2.46927	1.91227	FUS	0.365714
ENSG00000089327	FXYD5	1.2451	-0.03077	1	1.2716	FXYD5	1.46591	0.154608	1	1.31158	FXYD5	NA	1.3555	1.29159	FXYD5	0.0619192
ENSG00000082074	FYB1	1.9347	-0.11337	1	2.09147	FYB1	1.75055	-0.404211	1	2.30485	FYB1	NA	1.84262	2.19816	FYB1	-0.258791
ENSG00000170296	GABARAP	1.06552	-0.235716	1	1.2547	GABARAP	0.882391	-0.514456	1	1.26325	GABARAP	NA	0.973955	1.25897	GABARAP	-0.375086
ENSG00000111640	GAPDH	2.34893	0.00465847	1	2.33941	GAPDH	4.08461	-0.743249	1	6.77456	GAPDH	NA	3.21677	4.55698	GAPDH	-0.369295
ENSG00000234741	GAS5	2.72725	-0.0458362	1	2.81273	GAS5	2.67564	0.0906045	1	2.49317	GAS5	NA	2.70144	2.65295	GAS5	0.0223841
ENSG00000179144	GIMAP7	1.03679	-0.251128	1	1.23403	GIMAP7	1.67939	0.0945214	1	1.5649	GIMAP7	NA	1.35809	1.39947	GIMAP7	-0.0783034
ENSG00000130755	GMFG	1.4175	-0.552384	1	2.07832	GMFG	1.97826	-0.39905	1	2.59316	GMFG	NA	1.69788	2.33574	GMFG	-0.475717
ENSG00000114353	GNAI2	1.23074	0.0746662	1	1.16829	GNAI2	1.05318	-0.46645	1	1.4549	GNAI2	NA	1.14196	1.3116	GNAI2	-0.195892
ENSG00000087460	GNAS	2.45908	0.262357	1	2.04827	GNAS	2.84642	0.0390219	1	2.74815	GNAS	NA	2.65275	2.39821	GNAS	0.150689
ENSG00000115523	GNLY	11.3568	-0.0410184	1	11.6689	GNLY	6.53254	0.667272	1	4.06973	GNLY	NA	8.94465	7.86929	GNLY	0.313127
ENSG00000213654	GPSM3	1.13017	-0.144431	1	1.24906	GPSM3	1.1955	-0.1492	1	1.32325	GPSM3	NA	1.16283	1.28615	GPSM3	-0.146815
ENSG00000084207	GSTP1	1.07749	-0.243179	1	1.27536	GSTP1	0.81123	-0.702423	1	1.32491	GSTP1	NA	0.944361	1.30013	GSTP1	-0.472801
ENSG00000122034	GTF3A	1.07031	-0.141394	1	1.1805	GTF3A	1.49437	-0.132497	1	1.63156	GTF3A	NA	1.28234	1.40603	GTF3A	-0.136945
ENSG00000143774	GUK1	1.34806	-0.0151128	1	1.36176	GUK1	1.66516	-0.180688	1	1.87821	GUK1	NA	1.50661	1.61998	GUK1	-0.0979003
ENSG00000136732	GYPC	1.3744	0.0872256	1	1.2932	GYPC	1.49437	0.0830418	1	1.40491	GYPC	NA	1.43439	1.34905	GYPC	0.0851337
ENSG00000145649	GZMA	2.14301	-0.40242	1	2.83058	GZMA	1.96403	-0.714731	1	3.20479	GZMA	NA	2.05352	3.01768	GZMA	-0.558576
ENSG00000100453	GZMB	1.81976	0.136103	1	1.65477	GZMB	0.611981	-0.78176	1	1.0616	GZMB	NA	1.21587	1.35818	GZMB	-0.322828
ENSG00000100450	GZMH	3.18698	0.172957	1	2.824	GZMH	1.08164	-0.28817	1	1.31991	GZMH	NA	2.13431	2.07196	GZMH	-0.0576064
ENSG00000197540	GZMM	2.04484	-0.0630683	1	2.13467	GZMM	1.33782	-0.41597	1	1.77988	GZMM	NA	1.69133	1.95728	GZMM	-0.239519
ENSG00000163041	H3F3A	4.68111	-0.129123	1	5.11363	H3F3A	4.85315	-0.406794	1	6.37125	H3F3A	NA	4.76713	5.74244	H3F3A	-0.267958
ENSG00000132475	H3F3B	10.2338	0.721626	0.392428	6.19741	H3F3B	7.78496	0.180253	1	6.79622	H3F3B	NA	9.00937	6.49681	H3F3B	0.450939
ENSG00000206172	HBA1	9.50109	3.49698	0.00692048	0.839594	HBA1	10.4321	3.99223	1	0.646624	HBA1	NA	9.96661	0.743109	HBA1	3.74461
ENSG00000188536	HBA2	18.8944	3.52699	0.00488398	1.63599	HBA2	23.0845	3.58712	1	1.89654	HBA2	NA	20.9895	1.76626	HBA2	3.55705
ENSG00000244734	HBB	73.7077	3.43748	0.0176036	6.79282	HBB	94.3731	3.04502	1	11.2926	HBB	NA	84.0404	9.04271	HBB	3.24125
ENSG00000126264	HCST	3.87179	-0.253344	1	4.61025	HCST	3.92806	0.0632583	1	3.72476	HCST	NA	3.89993	4.1675	HCST	-0.0950428
ENSG00000169567	HINT1	2.5788	-0.203856	1	2.96769	HINT1	3.20222	-0.370387	1	4.10473	HINT1	NA	2.89051	3.53621	HINT1	-0.287122
ENSG00000124575	HIST1H1D	1.98259	0.452809	1	1.44722	HIST1H1D	1.33782	-1.07246	1	2.80648	HIST1H1D	NA	1.6602	2.12685	HIST1H1D	-0.309824
ENSG00000168298	HIST1H1E	1.32172	-0.110552	1	1.42656	HIST1H1E	1.12434	-0.760461	1	1.90321	HIST1H1E	NA	1.22303	1.66488	HIST1H1E	-0.435507
ENSG00000197061	HIST1H4C	1.72878	0.376378	1	1.33077	HIST1H4C	1.60823	-0.788726	1	2.76649	HIST1H4C	NA	1.6685	2.04863	HIST1H4C	-0.206174
ENSG00000206503	HLA-A	10.4876	-0.0983031	1	11.2124	HLA-A	11.1437	-0.00538515	1	11.0593	HLA-A	NA	10.8157	11.1359	HLA-A	-0.0518441
ENSG00000234745	HLA-B	18.2791	-0.0678616	1	19.1332	HLA-B	16.4665	-0.102537	1	17.4739	HLA-B	NA	17.3728	18.3035	HLA-B	-0.0851992
ENSG00000204525	HLA-C	8.95755	0.180043	1	7.89632	HLA-C	7.05912	-0.255543	1	8.33779	HLA-C	NA	8.00834	8.11705	HLA-C	-0.0377503
ENSG00000204592	HLA-E	7.29103	0.0403277	1	7.08114	HLA-E	7.61418	0.193213	1	6.5879	HLA-E	NA	7.4526	6.83452	HLA-E	0.11677
ENSG00000204642	HLA-F	1.60187	-0.227434	1	1.87453	HLA-F	1.69362	-0.160272	1	1.88321	HLA-F	NA	1.64775	1.87887	HLA-F	-0.193853
ENSG00000189403	HMGB1	3.49347	-0.0454667	1	3.60161	HMGB1	4.88161	-0.435256	1	6.53624	HMGB1	NA	4.18754	5.06893	HMGB1	-0.240362
ENSG00000205581	HMGN1	1.44145	0.135033	1	1.31198	HMGN1	1.80748	0.11188	1	1.66322	HMGN1	NA	1.62446	1.4876	HMGN1	0.123456
ENSG00000198830	HMGN2	1.48694	0.163372	1	1.32701	HMGN2	1.49437	-0.78551	1	2.5665	HMGN2	NA	1.49066	1.94675	HMGN2	-0.311069
ENSG00000177733	HNRNPA0	1.30017	0.478528	1	0.932569	HNRNPA0	1.40898	0.683903	1	0.873276	HNRNPA0	NA	1.35458	0.902923	HNRNPA0	0.581216
ENSG00000135486	HNRNPA1	3.12473	0.14836	1	2.81649	HNRNPA1	4.14154	0.159482	1	3.67309	HNRNPA1	NA	3.63314	3.24479	HNRNPA1	0.153921
ENSG00000122566	HNRNPA2B1	3.64671	0.154044	1	3.27385	HNRNPA2B1	4.28386	-0.170198	1	4.77469	HNRNPA2B1	NA	3.96529	4.02427	HNRNPA2B1	-0.00807672
ENSG00000170144	HNRNPA3	1.61384	0.0189908	1	1.59185	HNRNPA3	2.16328	-0.22098	1	2.50484	HNRNPA3	NA	1.88856	2.04834	HNRNPA3	-0.100995
ENSG00000092199	HNRNPC	1.46778	0.0187401	1	1.44816	HNRNPC	1.53707	-0.495445	1	2.15819	HNRNPC	NA	1.50243	1.80318	HNRNPC	-0.238353
ENSG00000152795	HNRNPDL	2.45429	0.301134	1	1.99004	HNRNPDL	2.24867	0.0559482	1	2.14819	HNRNPDL	NA	2.35148	2.06912	HNRNPDL	0.178541
ENSG00000169045	HNRNPH1	1.04397	0.363101	1	0.81142	HNRNPH1	1.01048	0.0938607	1	0.946605	HNRNPH1	NA	1.02722	0.879012	HNRNPH1	0.228481
ENSG00000165119	HNRNPK	1.53962	-0.0274115	1	1.56837	HNRNPK	1.86441	-0.111806	1	2.0032	HNRNPK	NA	1.70201	1.78579	HNRNPK	-0.0696089
ENSG00000099783	HNRNPM	1.032	0.0532066	1	0.994553	HNRNPM	1.28089	-0.0288533	1	1.30325	HNRNPM	NA	1.15644	1.1489	HNRNPM	0.0121766
ENSG00000153187	HNRNPU	2.67458	0.438698	1	1.97126	HNRNPU	2.81796	0.0316068	1	2.73482	HNRNPU	NA	2.74627	2.35304	HNRNPU	0.235153
ENSG00000127483	HP1BP3	0.938616	-0.229434	1	1.10068	HP1BP3	0.74007	-0.535709	1	1.07826	HP1BP3	NA	0.839343	1.08947	HP1BP3	-0.382572
ENSG00000080824	HSP90AA1	4.93013	0.40131	1	3.7284	HSP90AA1	7.07336	0.0911445	1	6.56957	HSP90AA1	NA	6.00174	5.14898	HSP90AA1	0.246227
ENSG00000096384	HSP90AB1	4.30279	0.475158	1	3.09166	HSP90AB1	4.75352	-0.0460318	1	4.85968	HSP90AB1	NA	4.52815	3.97567	HSP90AB1	0.214563
ENSG00000166598	HSP90B1	1.13975	-0.176052	1	1.28757	HSP90B1	1.57976	-0.123452	1	1.71322	HSP90B1	NA	1.35976	1.50039	HSP90B1	-0.149752
ENSG00000044574	HSPA5	1.58272	0.594734	0.791029	1.04714	HSPA5	1.79325	-0.068237	1	1.86988	HSPA5	NA	1.68798	1.45851	HSPA5	0.263248
ENSG00000109971	HSPA8	2.26273	0.302388	1	1.83321	HSPA8	2.90335	0.177328	1	2.5465	HSPA8	NA	2.58304	2.18985	HSPA8	0.239858
ENSG00000115738	ID2	1.5037	0.0573063	1	1.4444	ID2	1.42321	-0.188895	1	1.61656	ID2	NA	1.46346	1.53048	ID2	-0.0657946
ENSG00000010404	IDS	1.48215	0.891277	0.142795	0.798272	IDS	1.28089	0.352794	1	0.999935	IDS	NA	1.38152	0.899103	IDS	0.622035
ENSG00000160888	IER2	4.34828	1.46126	0.000253821	1.57682	IER2	2.40523	0.602968	1	1.57156	IER2	NA	3.37675	1.57419	IER2	1.03212
ENSG00000185201	IFITM2	1.7599	-0.210419	1	2.03512	IFITM2	1.75055	-0.11169	1	1.88154	IFITM2	NA	1.75523	1.95833	IFITM2	-0.161055
ENSG00000185811	IKZF1	1.0296	-0.197205	1	1.1805	IKZF1	1.03894	-0.0294756	1	1.05993	IKZF1	NA	1.03427	1.12022	IKZF1	-0.11334
ENSG00000147168	IL2RG	1.47736	0.0206477	1	1.45567	IL2RG	1.30935	-0.310917	1	1.61989	IL2RG	NA	1.39336	1.53778	IL2RG	-0.145134
ENSG00000008517	IL32	6.11297	-0.187379	1	6.95248	IL32	5.47936	-0.498427	1	7.66283	IL32	NA	5.79617	7.30765	IL32	-0.342903
ENSG00000168685	IL7R	2.00414	-0.460662	1	2.75639	IL7R	4.35502	0.22718	1	3.68476	IL7R	NA	3.17958	3.22057	IL7R	-0.116741
ENSG00000125347	IRF1	2.92838	0.916431	0.122829	1.54959	IRF1	2.7041	-0.220564	1	3.12646	IRF1	NA	2.81624	2.33802	IRF1	0.347934
ENSG00000160255	ITGB2	1.18764	-0.05777	1	1.23591	ITGB2	1.1955	-0.0418655	1	1.22825	ITGB2	NA	1.19157	1.23208	ITGB2	-0.0498177
ENSG00000136156	ITM2B	3.14388	-0.240085	1	3.70962	ITM2B	3.03144	-0.247729	1	3.56977	ITM2B	NA	3.08766	3.63969	ITM2B	-0.243907
ENSG00000162434	JAK1	1.65215	-0.0498057	1	1.70924	JAK1	1.594	-0.431153	1	2.13986	JAK1	NA	1.62308	1.92455	JAK1	-0.240479
ENSG00000177606	JUN	17.1106	2.02814	1.88e-09	4.18858	JUN	13.7909	1.5484	0.357514	4.6597	JUN	NA	15.4507	4.42414	JUN	1.78827
ENSG00000171223	JUNB	7.01088	0.447299	1	5.13523	JUNB	4.62543	-0.150118	1	5.083	JUNB	NA	5.81816	5.10912	JUNB	0.14859
ENSG00000130522	JUND	13.4256	1.44719	7.45e-05	4.91641	JUND	9.82015	0.744305	1	5.79629	JUND	NA	11.6229	5.35635	JUND	1.09575
ENSG00000068796	KIF2A	0.833261	-0.332743	1	1.04996	KIF2A	0.910855	-0.298016	1	1.12159	KIF2A	NA	0.872058	1.08578	KIF2A	-0.31538
ENSG00000169926	KLF13	1.35525	0.413223	1	1.01709	KLF13	0.996247	-0.0959604	1	1.06493	KLF13	NA	1.17575	1.04101	KLF13	0.158632
ENSG00000127528	KLF2	5.87353	0.321375	1	4.69478	KLF2	3.77151	-0.24625	1	4.43304	KLF2	NA	4.82252	4.56391	KLF2	0.0375625
ENSG00000067082	KLF6	3.06008	0.801689	0.277402	1.75338	KLF6	2.14905	-0.0884218	1	2.26985	KLF6	NA	2.60456	2.01162	KLF6	0.356634
ENSG00000111796	KLRB1	0.646495	-0.775477	0.944521	1.10819	KLRB1	1.36628	-0.661488	1	2.15486	KLRB1	NA	1.00639	1.63152	KLRB1	-0.718483
ENSG00000213809	KLRK1	1.21876	-0.0805949	1	1.2885	KLRK1	1.1528	-0.132281	1	1.26158	KLRK1	NA	1.18578	1.27504	KLRK1	-0.106438
ENSG00000163463	KRTCAP2	0.986504	-0.188247	1	1.12415	KRTCAP2	1.01048	-0.267582	1	1.21659	KRTCAP2	NA	0.998492	1.17037	KRTCAP2	-0.227914
ENSG00000162511	LAPTM5	1.44384	0.0129252	1	1.43032	LAPTM5	1.62246	0.135441	1	1.4699	LAPTM5	NA	1.53315	1.45011	LAPTM5	0.0741831
ENSG00000182866	LCK	1.00566	-0.0990629	1	1.0772	LCK	1.16703	-0.13558	1	1.27992	LCK	NA	1.08635	1.17856	LCK	-0.117321
ENSG00000136167	LCP1	2.04724	-0.357965	1	2.62209	LCP1	2.3056	-0.657866	1	3.6131	LCP1	NA	2.17642	3.11759	LCP1	-0.507915
ENSG00000134333	LDHA	1.11341	0.455797	1	0.81142	LDHA	1.38051	-0.270519	1	1.65989	LDHA	NA	1.24696	1.23566	LDHA	0.0926391
ENSG00000111716	LDHB	2.01132	-0.0443949	1	2.07269	LDHB	2.77526	-0.112394	1	2.97647	LDHB	NA	2.39329	2.52458	LDHB	-0.0783942
ENSG00000104660	LEPROTL1	1.12538	-0.40978	1	1.49512	LEPROTL1	0.882391	-0.763483	1	1.50157	LEPROTL1	NA	1.00389	1.49834	LEPROTL1	-0.586631
ENSG00000100097	LGALS1	0.986504	-0.226277	1	1.15421	LGALS1	1.01048	-0.122361	1	1.09993	LGALS1	NA	0.998492	1.12707	LGALS1	-0.174319
ENSG00000136490	LIMD2	1.40074	-0.140947	1	1.54395	LIMD2	1.56553	-0.235272	1	1.83488	LIMD2	NA	1.48314	1.68942	LIMD2	-0.18811
ENSG00000203896	LIME1	1.26186	-0.117213	1	1.36833	LIME1	1.62246	-0.0796976	1	1.70655	LIME1	NA	1.44216	1.53744	LIME1	-0.0984554
ENSG00000272888	LINC01578	2.32499	0.543359	0.959341	1.59373	LINC01578	1.9071	0.195934	1	1.65489	LINC01578	NA	2.11605	1.62431	LINC01578	0.369647
ENSG00000231721	LINC-PINT	1.57553	0.819001	0.240098	0.892186	LINC-PINT	0.882391	-0.349512	1	1.12659	LINC-PINT	NA	1.22896	1.00939	LINC-PINT	0.234745
ENSG00000189067	LITAF	1.12778	-0.199642	1	1.29508	LITAF	0.925087	-0.37524	1	1.20159	LITAF	NA	1.02643	1.24833	LITAF	-0.287441
ENSG00000124831	LRRFIP1	1.05355	-0.126941	1	1.15045	LRRFIP1	1.40898	-0.164094	1	1.57323	LRRFIP1	NA	1.23126	1.36184	LRRFIP1	-0.145517
ENSG00000227507	LTB	2.58119	-0.436276	1	3.48986	LTB	4.66813	-0.0839267	1	4.89968	LTB	NA	3.62466	4.19477	LTB	-0.260101
ENSG00000090382	LYZ	0.763822	-1.21102	1	1.77028	LYZ	0.0853926	-4.89368	1	2.92314	LYZ	NA	0.424607	2.34671	LYZ	-3.05235
ENSG00000251562	MALAT1	337.926	0.113268	1	311.957	MALAT1	269.784	0.182843	1	234.736	MALAT1	NA	303.855	273.347	MALAT1	0.148055
ENSG00000152601	MBNL1	2.08315	0.257493	1	1.74117	MBNL1	1.70785	-0.0897246	1	1.80821	MBNL1	NA	1.8955	1.77469	MBNL1	0.0838842
ENSG00000197971	MBP	1.02242	-0.11738	1	1.10913	MBP	1.33782	0.486205	1	0.951604	MBP	NA	1.18012	1.03037	MBP	0.184413
ENSG00000143384	MCL1	1.50609	0.518093	1	1.0509	MCL1	0.910855	-0.499464	1	1.28992	MCL1	NA	1.20847	1.17041	MCL1	0.00931424
ENSG00000240972	MIF	2.4926	-0.130519	1	2.72633	MIF	3.23069	-0.200067	1	3.67976	MIF	NA	2.86164	3.20305	MIF	-0.165293
ENSG00000185787	MORF4L1	1.64258	0.273485	1	1.358	MORF4L1	1.65092	0.124811	1	1.50657	MORF4L1	NA	1.64675	1.43228	MORF4L1	0.199148
ENSG00000196199	MPHOSPH8	0.998476	-0.023958	1	1.01521	MPHOSPH8	1.06741	0.223486	1	0.913274	MPHOSPH8	NA	1.03294	0.964244	MPHOSPH8	0.0997638
ENSG00000147065	MSN	1.35764	-0.307023	1	1.67919	MSN	1.33782	-0.543748	1	1.94487	MSN	NA	1.34773	1.81203	MSN	-0.425386
ENSG00000125148	MT2A	1.16848	-0.0767929	1	1.23216	MT2A	0.555052	-1.55459	1	1.64989	MT2A	NA	0.861766	1.44102	MT2A	-0.815693
ENSG00000198899	MT-ATP6	61.7882	-0.24334	1	73.0362	MT-ATP6	64.5141	-0.209948	1	73.7102	MT-ATP6	NA	63.1512	73.3732	MT-ATP6	-0.226644
ENSG00000198804	MT-CO1	49.227	-0.109272	1	53.025	MT-CO1	42.7675	-0.275866	1	51.1533	MT-CO1	NA	45.9973	52.0891	MT-CO1	-0.192569
ENSG00000198712	MT-CO2	55.8788	-0.132872	1	61.1824	MT-CO2	61.013	-0.284643	1	73.4152	MT-CO2	NA	58.4459	67.2988	MT-CO2	-0.208758
ENSG00000198938	MT-CO3	51.1402	-0.296988	1	62.7404	MT-CO3	56.1314	-0.382779	1	72.2969	MT-CO3	NA	53.6358	67.5187	MT-CO3	-0.339883
ENSG00000198727	MT-CYB	36.5845	-0.268145	1	43.9951	MT-CYB	36.3203	-0.161769	1	40.1407	MT-CYB	NA	36.4524	42.0679	MT-CYB	-0.214957
ENSG00000198888	MT-ND1	18.0731	-0.404857	1	23.8956	MT-ND1	20.1384	-0.337861	1	25.1534	MT-ND1	NA	19.1058	24.5245	MT-ND1	-0.371359
ENSG00000198763	MT-ND2	16.852	-0.282387	1	20.4677	MT-ND2	17.8898	-0.109923	1	19.0804	MT-ND2	NA	17.3709	19.7741	MT-ND2	-0.196155
ENSG00000198840	MT-ND3	36.7377	-0.449646	1	50.1023	MT-ND3	31.9368	-0.160945	1	35.2777	MT-ND3	NA	34.3373	42.69	MT-ND3	-0.305296
ENSG00000198886	MT-ND4	32.2266	-0.175301	1	36.3392	MT-ND4	33.6305	-0.113905	1	35.956	MT-ND4	NA	32.9285	36.1476	MT-ND4	-0.144603
ENSG00000212907	MT-ND4L	2.52612	0.23901	1	2.13843	MT-ND4L	2.51908	0.358429	1	1.94987	MT-ND4L	NA	2.5226	2.04415	MT-ND4L	0.298719
ENSG00000198786	MT-ND5	12.0751	-0.217406	1	14.0205	MT-ND5	10.8591	-0.0170069	1	10.8643	MT-ND5	NA	11.4671	12.4424	MT-ND5	-0.117207
ENSG00000198695	MT-ND6	0.663256	-0.632239	0.95579	1.0293	MT-ND6	0.839694	-0.500705	1	1.19159	MT-ND6	NA	0.751475	1.11044	MT-ND6	-0.566472
ENSG00000269028	MTRNR2L12	5.41619	0.0317326	1	5.29207	MTRNR2L12	6.73179	0.252867	1	5.58963	MTRNR2L12	NA	6.07399	5.44085	MTRNR2L12	0.1423
ENSG00000100345	MYH9	0.981715	-0.209629	1	1.13542	MYH9	0.882391	-0.655583	1	1.39324	MYH9	NA	0.932053	1.26433	MYH9	-0.432606
ENSG00000101608	MYL12A	4.24053	-0.18738	1	4.82344	MYL12A	4.68236	-0.0265902	1	4.72302	MYL12A	NA	4.46145	4.77323	MYL12A	-0.106985
ENSG00000118680	MYL12B	2.17175	-0.143827	1	2.39763	MYL12B	1.92133	-0.353002	1	2.43984	MYL12B	NA	2.04654	2.41874	MYL12B	-0.248414
ENSG00000092841	MYL6	3.01698	-0.317264	1	3.75563	MYL6	3.24492	-0.697905	1	5.21966	MYL6	NA	3.13095	4.48765	MYL6	-0.507584
ENSG00000152082	MZT2B	1.39356	-0.121799	1	1.51578	MZT2B	1.72208	-0.20493	1	1.97487	MZT2B	NA	1.55782	1.74532	MZT2B	-0.163365
ENSG00000244754	N4BP2L2	1.202	-0.224312	1	1.40402	N4BP2L2	1.1101	-0.163031	1	1.24159	N4BP2L2	NA	1.15605	1.3228	N4BP2L2	-0.193671
ENSG00000196531	NACA	10.5594	-0.0221947	1	10.709	NACA	11.6134	-0.00551791	1	11.5259	NACA	NA	11.0864	11.1175	NACA	-0.0138563
ENSG00000187109	NAP1L1	2.12625	0.128095	1	1.94403	NAP1L1	2.3056	-0.0416376	1	2.35651	NAP1L1	NA	2.21593	2.15027	NAP1L1	0.0432289
ENSG00000115053	NCL	2.64824	0.169436	1	2.35255	NCL	3.13106	-0.106702	1	3.34311	NCL	NA	2.88965	2.84783	NCL	0.0313673
ENSG00000125356	NDUFA1	1.04636	-0.150841	1	1.16172	NDUFA1	1.03894	-0.343683	1	1.31825	NDUFA1	NA	1.04265	1.23998	NDUFA1	-0.247262
ENSG00000186010	NDUFA13	1.06791	-0.440158	1	1.4491	NDUFA13	1.40898	-0.374001	1	1.81988	NDUFA13	NA	1.23845	1.63449	NDUFA13	-0.40708
ENSG00000189043	NDUFA4	1.6761	-0.00832989	1	1.68482	NDUFA4	2.12058	-0.152342	1	2.34151	NDUFA4	NA	1.89834	2.01317	NDUFA4	-0.0803358
ENSG00000147123	NDUFB11	0.907488	-0.148066	1	1.00582	NDUFB11	1.05318	-0.119127	1	1.14326	NDUFB11	NA	0.980332	1.07454	NDUFB11	-0.133597
ENSG00000090266	NDUFB2	1.15172	-0.166256	1	1.29226	NDUFB2	1.16703	-0.187176	1	1.32658	NDUFB2	NA	1.15938	1.30942	NDUFB2	-0.176716
ENSG00000168653	NDUFS5	1.21876	0.00267104	1	1.21619	NDUFS5	1.1955	-0.0823446	1	1.26325	NDUFS5	NA	1.20713	1.23972	NDUFS5	-0.0398368
ENSG00000245532	NEAT1	2.89247	-0.0717839	1	3.03719	NEAT1	2.97451	-0.642076	1	4.6047	NEAT1	NA	2.93349	3.82094	NEAT1	-0.35693
ENSG00000129559	NEDD8	0.835655	-0.331192	1	1.05184	NEDD8	0.953551	-0.447341	1	1.30158	NEDD8	NA	0.894603	1.17671	NEDD8	-0.389267
ENSG00000100906	NFKBIA	6.95821	2.15304	2e-10	1.5618	NFKBIA	5.55052	0.993758	1	2.75815	NFKBIA	NA	6.25436	2.15997	NFKBIA	1.5734
ENSG00000105374	NKG7	10.4565	-0.00292533	1	10.4639	NKG7	5.53629	-0.375456	1	7.10953	NKG7	NA	7.99638	8.78673	NKG7	-0.18919
ENSG00000243678	NME2	1.38158	-0.276998	1	1.67355	NME2	2.3483	-0.356095	1	2.9848	NME2	NA	1.86494	2.32918	NME2	-0.316546
ENSG00000105373	NOP53	2.31541	-0.233313	1	2.71976	NOP53	2.76103	0.0995279	1	2.5565	NOP53	NA	2.53822	2.63813	NOP53	-0.0668926
ENSG00000142546	NOSIP	1.10144	-0.299064	1	1.35518	NOSIP	1.83594	0.142938	1	1.65323	NOSIP	NA	1.46869	1.5042	NOSIP	-0.078063
ENSG00000181163	NPM1	4.77449	0.139164	1	4.33039	NPM1	5.8067	-0.0897798	1	6.11627	NPM1	NA	5.29059	5.22333	NPM1	0.024692
ENSG00000164346	NSA2	1.44863	-0.024288	1	1.47258	NSA2	1.73632	0.255523	1	1.44657	NSA2	NA	1.59247	1.45957	NSA2	0.115617
ENSG00000069275	NUCKS1	1.11101	-0.230576	1	1.30353	NUCKS1	1.49437	-0.257905	1	1.77988	NUCKS1	NA	1.30269	1.54171	NUCKS1	-0.244241
ENSG00000104904	OAZ1	2.59316	-0.309042	1	3.20999	OAZ1	2.81796	-0.522571	1	4.0164	OAZ1	NA	2.70556	3.6132	OAZ1	-0.415806
ENSG00000228474	OST4	1.89399	-0.241644	1	2.23798	OST4	1.77901	-0.299646	1	2.17819	OST4	NA	1.8365	2.20808	OST4	-0.270645
ENSG00000070756	PABPC1	3.68981	-0.0158052	1	3.72652	PABPC1	3.40147	-0.169174	1	3.79142	PABPC1	NA	3.54564	3.75897	PABPC1	-0.0924894
ENSG00000120727	PAIP2	1.03439	0.0470464	1	1.00113	PAIP2	1.1528	0.150684	1	1.0366	PAIP2	NA	1.0936	1.01886	PAIP2	0.0988653
ENSG00000116288	PARK7	0.893121	-0.313172	1	1.11007	PARK7	1.1101	-0.47798	1	1.5449	PARK7	NA	1.00161	1.32748	PARK7	-0.395576
ENSG00000169564	PCBP1	0.964954	-0.117742	1	1.04714	PCBP1	1.05318	-0.253381	1	1.25492	PCBP1	NA	1.00907	1.15103	PCBP1	-0.185562
ENSG00000197111	PCBP2	1.13735	0.0129649	1	1.12697	PCBP2	1.28089	0.0487398	1	1.23492	PCBP2	NA	1.20912	1.18095	PCBP2	0.0308524
ENSG00000247774	PCED1B-AS1	2.07597	-0.192349	1	2.3704	PCED1B-AS1	2.51908	0.00216933	1	2.4965	PCED1B-AS1	NA	2.29753	2.43345	PCED1B-AS1	-0.0950898
ENSG00000167004	PDIA3	1.01284	0.0845662	1	0.955109	PDIA3	1.1101	-0.234709	1	1.30491	PDIA3	NA	1.06147	1.13001	PDIA3	-0.0750712
ENSG00000123349	PFDN5	4.61646	-0.168386	1	5.18219	PFDN5	5.55052	0.0808401	1	5.19466	PFDN5	NA	5.08349	5.18843	PFDN5	-0.043773
ENSG00000108518	PFN1	6.32847	-0.016765	1	6.39463	PFN1	5.8067	-0.688692	1	9.26439	PFN1	NA	6.06759	7.82951	PFN1	-0.352728
ENSG00000145675	PIK3R1	0.694384	-0.678845	0.864212	1.11288	PIK3R1	0.910855	-0.751598	1	1.53657	PIK3R1	NA	0.802619	1.32473	PIK3R1	-0.715222
ENSG00000133321	PLAAT4	1.25468	-0.23954	1	1.48103	PLAAT4	1.45167	-0.304713	1	1.78655	PLAAT4	NA	1.35318	1.63379	PLAAT4	-0.272127
ENSG00000145287	PLAC8	1.17327	0.159753	1	1.04996	PLAC8	1.06741	0.0809741	1	1.00827	PLAC8	NA	1.12034	1.02911	PLAC8	0.120363
ENSG00000197943	PLCG2	1.61863	0.727425	0.392196	0.976709	PLCG2	1.52284	0.921215	1	0.799948	PLCG2	NA	1.57073	0.888328	PLCG2	0.82432
ENSG00000132424	PNISR	1.85329	0.0132672	1	1.83509	PNISR	1.66516	-0.16267	1	1.85488	PNISR	NA	1.75922	1.84498	PNISR	-0.0747013
ENSG00000100941	PNN	1.38877	0.541877	0.946314	0.95323	PNN	1.53707	0.579962	1	1.02327	PNN	NA	1.46292	0.988248	PNN	0.56092
ENSG00000146278	PNRC1	5.23661	0.613446	0.716259	3.41848	PNRC1	4.05615	0.255952	1	3.36478	PNRC1	NA	4.64638	3.39163	PNRC1	0.434699
ENSG00000125534	PPDPF	1.23792	-0.103648	1	1.32983	PPDPF	1.48014	-0.291683	1	1.80488	PPDPF	NA	1.35903	1.56735	PPDPF	-0.197666
ENSG00000196262	PPIA	3.00261	-0.107392	1	3.23159	PPIA	3.41571	-0.425047	1	4.54637	PPIA	NA	3.20916	3.88898	PPIA	-0.266219
ENSG00000166794	PPIB	1.39595	-0.0413238	1	1.43595	PPIB	1.96403	-0.270405	1	2.35485	PPIB	NA	1.67999	1.8954	PPIB	-0.155864
ENSG00000087074	PPP1R15A	3.86939	1.60853	1.04e-05	1.2669	PPP1R15A	2.50485	0.650525	1	1.58323	PPP1R15A	NA	3.18712	1.42507	PPP1R15A	1.12953
ENSG00000078304	PPP2R5C	1.94667	0.036199	1	1.89707	PPP2R5C	0.896623	-0.795685	1	1.5599	PPP2R5C	NA	1.42165	1.72848	PPP2R5C	-0.379743
ENSG00000169230	PRELID1	0.830866	-0.274978	1	1.00582	PRELID1	0.81123	-0.680508	1	1.30491	PRELID1	NA	0.821048	1.15537	PRELID1	-0.477743
ENSG00000160310	PRMT2	1.53483	-0.227778	1	1.79658	PRMT2	1.18126	-0.125787	1	1.28658	PRMT2	NA	1.35805	1.54158	PRMT2	-0.176782
ENSG00000112739	PRPF4B	1.28581	0.266078	1	1.06874	PRPF4B	1.22396	0.124701	1	1.11993	PRPF4B	NA	1.25488	1.09434	PRPF4B	0.19539
ENSG00000117523	PRRC2C	1.83174	0.257827	1	1.5308	PRRC2C	2.2629	0.428043	1	1.66989	PRRC2C	NA	2.04732	1.60035	PRRC2C	0.342935
ENSG00000101182	PSMA7	1.08946	-0.358101	1	1.39651	PSMA7	1.92133	-0.249945	1	2.27152	PSMA7	NA	1.5054	1.83401	PSMA7	-0.304023
ENSG00000240065	PSMB9	1.01284	-0.170653	1	1.14012	PSMB9	1.06741	-0.772567	1	1.82321	PSMB9	NA	1.04013	1.48167	PSMB9	-0.47161
ENSG00000092010	PSME1	1.82455	-0.0896158	1	1.94027	PSME1	2.46215	-0.168212	1	2.74649	PSME1	NA	2.14335	2.34338	PSME1	-0.128914
ENSG00000110958	PTGES3	1.04636	-0.108267	1	1.12791	PTGES3	1.16703	-0.442042	1	1.58323	PTGES3	NA	1.1067	1.35557	PTGES3	-0.275154
ENSG00000187514	PTMA	15.4512	0.0639236	1	14.7615	PTMA	17.5767	-0.215632	1	20.172	PTMA	NA	16.5139	17.4667	PTMA	-0.0758541
ENSG00000184007	PTP4A2	1.49412	0.108403	1	1.38524	PTP4A2	1.01048	-0.628836	1	1.56323	PTP4A2	NA	1.2523	1.47423	PTP4A2	-0.260216
ENSG00000081237	PTPRC	3.9101	-0.616755	0.871651	5.98986	PTPRC	3.75728	-0.654471	1	5.86128	PTPRC	NA	3.83369	5.92557	PTPRC	-0.635613
ENSG00000128340	RAC2	1.57314	-0.0456108	1	1.62284	RAC2	2.09212	0.0652956	1	1.98654	RAC2	NA	1.83263	1.80469	RAC2	0.00984241
ENSG00000204628	RACK1	9.09643	-0.0904054	1	9.67224	RACK1	10.8022	-0.0748093	1	11.2493	RACK1	NA	9.9493	10.4607	RACK1	-0.0826074
ENSG00000127314	RAP1B	1.89399	-0.0865449	1	2.00977	RAP1B	1.5513	-0.106761	1	1.66322	RAP1B	NA	1.72265	1.8365	RAP1B	-0.0966527
ENSG00000119707	RBM25	1.1182	0.450348	1	0.817994	RBM25	1.1101	0.215094	1	0.954938	RBM25	NA	1.11415	0.886466	RBM25	0.332721
ENSG00000102317	RBM3	1.56835	0.17922	1	1.3843	RBM3	1.594	-0.114828	1	1.71822	RBM3	NA	1.58117	1.55126	RBM3	0.0321963
ENSG00000131051	RBM39	3.51502	0.557606	0.905881	2.38542	RBM39	3.03144	0.302973	1	2.43651	RBM39	NA	3.27323	2.41097	RBM39	0.43029
ENSG00000265241	RBM8A	1.202	0.704197	0.470256	0.737227	RBM8A	1.02471	0.0252538	1	1.0066	RBM8A	NA	1.11336	0.871914	RBM8A	0.364725
ENSG00000174718	RESF1	1.03918	-0.119382	1	1.12885	RESF1	0.910855	-0.304424	1	1.12659	RESF1	NA	0.975018	1.12772	RESF1	-0.211903
ENSG00000148908	RGS10	1.22595	-0.00546935	1	1.23028	RGS10	1.53707	0.0995711	1	1.42824	RGS10	NA	1.38151	1.32926	RGS10	0.0470509
ENSG00000067560	RHOA	1.3744	0.136207	1	1.25	RHOA	1.05318	-0.516735	1	1.50657	RHOA	NA	1.21379	1.37828	RHOA	-0.190264
ENSG00000111913	RIPOR2	1.55877	-0.243418	1	1.84448	RIPOR2	1.45167	-0.316764	1	1.80155	RIPOR2	NA	1.50522	1.82301	RIPOR2	-0.280091
ENSG00000219200	RNASEK	1.37201	-0.163764	1	1.53644	RNASEK	1.48014	-0.0906479	1	1.5699	RNASEK	NA	1.42607	1.55317	RNASEK	-0.127206
ENSG00000173821	RNF213	1.86526	0.0501109	1	1.80034	RNF213	1.83594	-0.0281161	1	1.86154	RNF213	NA	1.8506	1.83094	RNF213	0.0109974
ENSG00000147403	RPL10	44.0575	-0.0608792	1	45.8912	RPL10	51.7479	0.0723582	1	48.6185	RPL10	NA	47.9027	47.2549	RPL10	0.00573948
ENSG00000198755	RPL10A	13.8997	-0.0757259	1	14.629	RPL10A	17.3774	0.0501885	1	16.5872	RPL10A	NA	15.6385	15.6081	RPL10A	-0.0127687
ENSG00000142676	RPL11	27.8927	-0.0628861	1	29.0947	RPL11	33.175	0.111288	1	30.343	RPL11	NA	30.5339	29.7188	RPL11	0.0242008
ENSG00000197958	RPL12	18.2934	-0.00302918	1	18.3067	RPL12	19.256	0.116467	1	17.5539	RPL12	NA	18.7747	17.9303	RPL12	0.0567188
ENSG00000167526	RPL13	49.397	-0.0931409	1	52.6164	RPL13	50.7375	0.162227	1	44.7904	RPL13	NA	50.0672	48.7034	RPL13	0.0345431
ENSG00000142541	RPL13A	21.0997	-0.354524	1	26.9403	RPL13A	26.9271	-0.0275134	1	27.1182	RPL13A	NA	24.0134	27.0292	RPL13A	-0.191019
ENSG00000188846	RPL14	17.2064	-0.0401007	1	17.6672	RPL14	20.4515	0.0627397	1	19.3504	RPL14	NA	18.8289	18.5088	RPL14	0.0113195
ENSG00000174748	RPL15	14.6491	-0.117659	1	15.8725	RPL15	16.8081	-0.0465615	1	17.1572	RPL15	NA	15.7286	16.5148	RPL15	-0.08211
ENSG00000265681	RPL17	19.4164	-0.135924	1	21.3054	RPL17	24.0523	0.0568353	1	22.8485	RPL17	NA	21.7343	22.077	RPL17	-0.0395445
ENSG00000063177	RPL18	18.0181	-0.0647597	1	18.8195	RPL18	20.9497	0.0891331	1	19.4621	RPL18	NA	19.4839	19.1408	RPL18	0.0121867
ENSG00000105640	RPL18A	20.5538	-0.139358	1	22.6071	RPL18A	26.5144	0.0507126	1	25.2933	RPL18A	NA	23.5341	23.9502	RPL18A	-0.0443228
ENSG00000108298	RPL19	25.5246	-0.0734351	1	26.8201	RPL19	32.0507	0.144402	1	28.6498	RPL19	NA	28.7876	27.7349	RPL19	0.0354837
ENSG00000122026	RPL21	26.9253	-0.00517928	1	26.9844	RPL21	31.3106	0.191124	1	27.0966	RPL21	NA	29.118	27.0405	RPL21	0.0929725
ENSG00000116251	RPL22	9.82434	-0.0779009	1	10.3559	RPL22	12.0546	0.18438	1	10.4876	RPL22	NA	10.9395	10.4218	RPL22	0.0532393
ENSG00000125691	RPL23	6.68285	0.0913473	1	6.26502	RPL23	8.45387	0.42646	1	6.22126	RPL23	NA	7.56836	6.24314	RPL23	0.258904
ENSG00000198242	RPL23A	19.0429	-0.215539	1	22.0811	RPL23A	22.3444	0.0431972	1	21.4286	RPL23A	NA	20.6936	21.7549	RPL23A	-0.0861707
ENSG00000114391	RPL24	11.2778	0.0069534	1	11.2087	RPL24	12.3962	0.077255	1	11.6159	RPL24	NA	11.837	11.4123	RPL24	0.0421042
ENSG00000161970	RPL26	23.3097	-0.0991975	1	24.9343	RPL26	26.8418	0.0881199	1	24.95	RPL26	NA	25.0758	24.9421	RPL26	-0.00553879
ENSG00000131469	RPL27	8.6798	-0.255506	1	10.3484	RPL27	11.3715	0.20487	1	9.75436	RPL27	NA	10.0256	10.0514	RPL27	-0.025318
ENSG00000166441	RPL27A	13.8781	-0.410926	1	18.4269	RPL27A	17.7047	0.0083165	1	17.3972	RPL27A	NA	15.7914	17.9121	RPL27A	-0.201305
ENSG00000108107	RPL28	28.5248	-0.0606505	1	29.7079	RPL28	34.4132	0.067154	1	32.4529	RPL28	NA	31.469	31.0804	RPL28	0.00325174
ENSG00000162244	RPL29	15.7338	-0.114294	1	17.0079	RPL29	18.9856	0.00982495	1	18.6354	RPL29	NA	17.3597	17.8217	RPL29	-0.0522346
ENSG00000100316	RPL3	24.0041	-0.108829	1	25.849	RPL3	27.7099	0.0775172	1	25.9466	RPL3	NA	25.857	25.8978	RPL3	-0.0156558
ENSG00000156482	RPL30	30.4475	-0.0694202	1	31.9036	RPL30	35.7084	0.192584	1	30.8696	RPL30	NA	33.0779	31.3866	RPL30	0.061582
ENSG00000071082	RPL31	7.48977	-0.119498	1	8.12641	RPL31	8.61042	0.212505	1	7.34952	RPL31	NA	8.0501	7.73796	RPL31	0.0465033
ENSG00000144713	RPL32	32.8037	-0.0786676	1	34.5933	RPL32	41.1877	0.249068	1	34.2378	RPL32	NA	36.9957	34.4155	RPL32	0.0852004
ENSG00000109475	RPL34	31.0318	-0.0631641	1	32.3751	RPL34	35.2529	0.259167	1	29.1014	RPL34	NA	33.1424	30.7383	RPL34	0.0980016
ENSG00000136942	RPL35	10.5666	-0.294354	1	12.9414	RPL35	14.3317	0.176025	1	12.5392	RPL35	NA	12.4492	12.7403	RPL35	-0.0591649
ENSG00000182899	RPL35A	18.3988	-0.0580196	1	19.1275	RPL35A	19.4838	0.123588	1	17.6738	RPL35A	NA	18.9413	18.4007	RPL35A	0.0327841
ENSG00000130255	RPL36	12.8844	-0.221524	1	15.0028	RPL36	16.9504	0.228123	1	14.3024	RPL36	NA	14.9174	14.6526	RPL36	0.00329923
ENSG00000241343	RPL36A	10.0542	-0.166406	1	11.2688	RPL36A	12.1542	0.194407	1	10.501	RPL36A	NA	11.1042	10.8849	RPL36A	0.0140008
ENSG00000165502	RPL36AL	4.58772	-0.117068	1	4.96995	RPL36AL	4.2554	-0.194807	1	4.82468	RPL36AL	NA	4.42156	4.89731	RPL36AL	-0.155937
ENSG00000145592	RPL37	21.5762	-0.150599	1	23.9172	RPL37	24.3084	0.163209	1	21.4503	RPL37	NA	22.9423	22.6837	RPL37	0.0063049
ENSG00000197756	RPL37A	15.2932	-0.191603	1	17.4418	RPL37A	18.2171	0.212387	1	15.539	RPL37A	NA	16.7552	16.4904	RPL37A	0.0103921
ENSG00000172809	RPL38	8.74684	-0.276003	1	10.5776	RPL38	9.7063	0.11801	1	8.84442	RPL38	NA	9.22657	9.711	RPL38	-0.0789967
ENSG00000198918	RPL39	22.2897	-0.128321	1	24.3294	RPL39	26.1728	0.215107	1	22.2785	RPL39	NA	24.2313	23.304	RPL39	0.0433927
ENSG00000174444	RPL4	5.25816	-0.00686765	1	5.27705	RPL4	6.24789	-1.2e-05	1	6.18293	RPL4	NA	5.75303	5.72999	RPL4	-0.00343983
ENSG00000229117	RPL41	40.6717	-0.107174	1	43.7462	RPL41	47.0656	0.182708	1	40.964	RPL41	NA	43.8687	42.3551	RPL41	0.0377671
ENSG00000122406	RPL5	14.9149	0.0325521	1	14.5624	RPL5	17.7047	0.14535	1	15.8206	RPL5	NA	16.3098	15.1915	RPL5	0.0889512
ENSG00000089009	RPL6	16.7011	0.0779473	1	15.8011	RPL6	19.5976	0.143459	1	17.5339	RPL6	NA	18.1494	16.6675	RPL6	0.110703
ENSG00000147604	RPL7	7.34371	-0.200285	1	8.42693	RPL7	9.50705	0.0670845	1	8.97441	RPL7	NA	8.42538	8.70067	RPL7	-0.0666003
ENSG00000148303	RPL7A	16.84	-0.0595188	1	17.5254	RPL7A	20.8927	0.077203	1	19.5704	RPL7A	NA	18.8664	18.5479	RPL7A	0.00884212
ENSG00000161016	RPL8	11.2083	-0.0644027	1	11.7045	RPL8	13.8763	-0.0187008	1	13.8958	RPL8	NA	12.5423	12.8001	RPL8	-0.0415517
ENSG00000163682	RPL9	17.7714	-0.0481148	1	18.349	RPL9	22.8141	0.242258	1	19.0588	RPL9	NA	20.2928	18.7039	RPL9	0.0970716
ENSG00000089157	RPLP0	6.78581	-0.0530641	1	7.03136	RPLP0	9.97671	-0.165202	1	11.0626	RPLP0	NA	8.38126	9.04699	RPLP0	-0.109133
ENSG00000137818	RPLP1	33.2706	-0.135597	1	36.4979	RPLP1	49.912	0.0175901	1	48.7085	RPLP1	NA	41.5913	42.6032	RPLP1	-0.0590035
ENSG00000177600	RPLP2	19.2512	-0.144048	1	21.2434	RPLP2	23.9242	0.213456	1	20.3887	RPLP2	NA	21.5877	20.816	RPLP2	0.0347039
ENSG00000124614	RPS10	5.69874	-0.228693	1	6.66979	RPS10	8.09807	0.518942	1	5.58963	RPS10	NA	6.8984	6.12971	RPS10	0.145124
ENSG00000142534	RPS11	8.61036	-0.201746	1	9.89012	RPS11	9.59244	-0.0148837	1	9.58437	RPS11	NA	9.1014	9.73724	RPS11	-0.108315
ENSG00000112306	RPS12	45.6186	-0.0683457	1	47.7639	RPS12	54.3951	0.13377	1	48.9751	RPS12	NA	50.0069	48.3695	RPS12	0.0327124
ENSG00000110700	RPS13	17.8816	0.0123605	1	17.7047	RPS13	20.295	0.144804	1	18.1405	RPS13	NA	19.0883	17.9226	RPS13	0.0785822
ENSG00000164587	RPS14	33.4765	-0.0990747	1	35.8058	RPS14	37.1885	0.122558	1	33.7478	RPS14	NA	35.3325	34.7768	RPS14	0.0117419
ENSG00000115268	RPS15	19.5864	-0.142803	1	21.5947	RPS15	23.2268	0.113472	1	21.2153	RPS15	NA	21.4066	21.405	RPS15	-0.014666
ENSG00000134419	RPS15A	27.0067	-0.0837493	1	28.5809	RPS15A	31.581	0.142546	1	28.2665	RPS15A	NA	29.2939	28.4237	RPS15A	0.0293983
ENSG00000105193	RPS16	16.0235	-0.107674	1	17.2417	RPS16	19.8965	0.120993	1	18.0805	RPS16	NA	17.96	17.6611	RPS16	0.00665993
ENSG00000182774	RPS17	4.93252	-0.110818	1	5.32025	RPS17	5.52206	0.0794694	1	5.17299	RPS17	NA	5.22729	5.24662	RPS17	-0.0156746
ENSG00000231500	RPS18	40.4634	-0.127562	1	44.1416	RPS18	51.321	0.132552	1	46.247	RPS18	NA	45.8922	45.1943	RPS18	0.00249507
ENSG00000105372	RPS19	23.4941	-0.210485	1	27.1469	RPS19	31.3818	0.123164	1	28.4681	RPS19	NA	27.438	27.8075	RPS19	-0.0436606
ENSG00000140988	RPS2	27.2198	-0.0970393	1	29.0731	RPS2	34.3421	-0.045358	1	35.0127	RPS2	NA	30.781	32.0429	RPS2	-0.0711987
ENSG00000008988	RPS20	10.1188	-0.118784	1	10.9729	RPS20	12.4389	0.102636	1	11.4526	RPS20	NA	11.2789	11.2128	RPS20	-0.00807429
ENSG00000171858	RPS21	15.1136	-0.12279	1	16.4341	RPS21	17.0785	0.184707	1	14.8507	RPS21	NA	16.0961	15.6424	RPS21	0.0309589
ENSG00000186468	RPS23	27.1456	-0.0874944	1	28.8026	RPS23	31.8372	0.131329	1	28.7181	RPS23	NA	29.4914	28.7604	RPS23	0.0219171
ENSG00000138326	RPS24	18.4682	-0.105574	1	19.8432	RPS24	22.0455	0.0444611	1	21.1236	RPS24	NA	20.2569	20.4834	RPS24	-0.0305565
ENSG00000118181	RPS25	17.7906	-0.0942023	1	18.9651	RPS25	20.8643	0.184687	1	18.1405	RPS25	NA	19.3274	18.5528	RPS25	0.0452426
ENSG00000197728	RPS26	2.56922	0.139658	1	2.33001	RPS26	14.6875	0.380623	1	11.1509	RPS26	NA	8.62838	6.74048	RPS26	0.260141
ENSG00000177954	RPS27	44.5771	-0.207572	1	51.4021	RPS27	52.2745	0.308332	1	41.7023	RPS27	NA	48.4258	46.5522	RPS27	0.05038
ENSG00000143947	RPS27A	31.1276	-0.0493559	1	32.1657	RPS27A	35.9645	0.145483	1	32.1229	RPS27A	NA	33.546	32.1443	RPS27A	0.0480637
ENSG00000233927	RPS28	23.0488	-0.157846	1	25.6781	RPS28	27.5107	0.230277	1	23.1718	RPS28	NA	25.2797	24.4249	RPS28	0.0362154
ENSG00000213741	RPS29	24.3154	-0.101572	1	26.0528	RPS29	29.7024	0.255601	1	24.5817	RPS29	NA	27.0089	25.3172	RPS29	0.0770148
ENSG00000149273	RPS3	26.2429	-0.0435668	1	27.0098	RPS3	30.0297	0.118787	1	27.3249	RPS3	NA	28.1363	27.1673	RPS3	0.0376102
ENSG00000145425	RPS3A	28.6589	-0.0129487	1	28.8768	RPS3A	35.4379	0.249797	1	29.4447	RPS3A	NA	32.0484	29.1608	RPS3A	0.118424
ENSG00000198034	RPS4X	24.1598	-0.0499183	1	24.9756	RPS4X	20.2238	0.0536967	1	19.2554	RPS4X	NA	22.1918	22.1155	RPS4X	0.0018892
ENSG00000083845	RPS5	10.921	-0.0504908	1	11.2951	RPS5	11.8696	0.0198863	1	11.5742	RPS5	NA	11.3953	11.4347	RPS5	-0.0153023
ENSG00000137154	RPS6	24.8158	-0.0460508	1	25.5851	RPS6	28.7631	0.164107	1	25.3633	RPS6	NA	26.7895	25.4742	RPS6	0.0590281
ENSG00000171863	RPS7	15.9397	-0.0386707	1	16.3505	RPS7	17.5197	0.0495355	1	16.7306	RPS7	NA	16.7297	16.5405	RPS7	0.00543239
ENSG00000142937	RPS8	29.9663	-0.00833817	1	30.0977	RPS8	32.805	0.0571869	1	31.1513	RPS8	NA	31.3856	30.6245	RPS8	0.0244243
ENSG00000170889	RPS9	12.396	-0.126232	1	13.5115	RPS9	15.7834	0.0331662	1	15.2457	RPS9	NA	14.0897	14.3786	RPS9	-0.0465327
ENSG00000168028	RPSA	11.0958	0.00835987	1	11.0171	RPSA	15.4418	0.00257705	1	15.2357	RPSA	NA	13.2688	13.1264	RPSA	0.00546846
ENSG00000117616	RSRP1	1.56596	0.507531	1	1.10068	RSRP1	1.63669	0.679173	1	1.0166	RSRP1	NA	1.60132	1.05864	RSRP1	0.593352
ENSG00000197747	S100A10	1.9347	-0.198851	1	2.2192	S100A10	2.53331	-0.305697	1	3.10813	S100A10	NA	2.23401	2.66366	S100A10	-0.252274
ENSG00000196154	S100A4	6.2734	-0.255752	1	7.48121	S100A4	6.10557	-0.439443	1	8.19446	S100A4	NA	6.18949	7.83784	S100A4	-0.347597
ENSG00000197956	S100A6	3.95081	-0.332033	1	4.96807	S100A6	3.55803	-0.422895	1	4.72802	S100A6	NA	3.75442	4.84805	S100A6	-0.377464
ENSG00000163220	S100A9	0.672834	-1.25037	1	1.60312	S100A9	0.0996247	-4.81632	1	3.16646	S100A9	NA	0.386229	2.38479	S100A9	-3.03335
ENSG00000150459	SAP18	1.43905	0.0909364	1	1.35049	SAP18	1.39475	-0.0790577	1	1.46824	SAP18	NA	1.4169	1.40936	SAP18	0.00593937
ENSG00000133872	SARAF	2.57161	0.0399937	1	2.49906	SARAF	2.6614	0.0253299	1	2.59483	SARAF	NA	2.61651	2.54695	SARAF	0.0326618
ENSG00000130066	SAT1	1.45821	0.0224603	1	1.43501	SAT1	1.16703	-0.621543	1	1.79322	SAT1	NA	1.31262	1.61411	SAT1	-0.299541
ENSG00000126524	SBDS	1.87963	1.24545	0.00251854	0.791698	SBDS	1.69362	1.05237	1	0.811614	SBDS	NA	1.78662	0.801656	SBDS	1.14891
ENSG00000125354	SEPTIN6	0.89791	-0.279638	1	1.09035	SEPTIN6	1.05318	-0.0123734	1	1.0616	SEPTIN6	NA	0.975543	1.07597	SEPTIN6	-0.146006
ENSG00000122545	SEPTIN7	2.25555	-0.199602	1	2.58828	SEPTIN7	2.27714	-0.307108	1	2.79815	SEPTIN7	NA	2.26634	2.69321	SEPTIN7	-0.253355
ENSG00000142864	SERBP1	1.52525	0.090041	1	1.43219	SERBP1	1.82171	-0.245708	1	2.14819	SERBP1	NA	1.67348	1.79019	SERBP1	-0.0778333
ENSG00000140264	SERF2	4.64519	-0.155513	1	5.1681	SERF2	4.39772	-0.265122	1	5.23466	SERF2	NA	4.52145	5.20138	SERF2	-0.210318
ENSG00000120742	SERP1	1.40313	0.144505	1	1.26878	SERP1	1.33782	-0.0508914	1	1.38158	SERP1	NA	1.37048	1.32518	SERP1	0.0468068
ENSG00000119335	SET	1.80061	0.0717836	1	1.71206	SET	2.68987	0.0905284	1	2.5065	SET	NA	2.24524	2.10928	SET	0.081156
ENSG00000168066	SF1	2.43034	0.108034	1	2.253	SF1	2.19174	-0.169255	1	2.44817	SF1	NA	2.31104	2.35059	SF1	-0.0306109
ENSG00000115524	SF3B1	1.4175	0.178513	1	1.25188	SF3B1	1.16703	-0.0604927	1	1.21492	SF3B1	NA	1.29227	1.2334	SF3B1	0.0590101
ENSG00000169976	SF3B5	1.0727	0.308552	1	0.86589	SF3B5	1.18126	0.00297158	1	1.17659	SF3B5	NA	1.12698	1.02124	SF3B5	0.155762
ENSG00000116560	SFPQ	1.48454	0.905518	0.114454	0.791698	SFPQ	1.73632	0.437534	1	1.27492	SFPQ	NA	1.61043	1.03331	SFPQ	0.671526
ENSG00000142669	SH3BGRL3	5.59338	-0.137127	1	6.14387	SH3BGRL3	5.63591	-0.254403	1	6.65456	SH3BGRL3	NA	5.61465	6.39922	SH3BGRL3	-0.195765
ENSG00000113558	SKP1	1.72638	0.0528597	1	1.66322	SKP1	1.75055	-0.0437246	1	1.79488	SKP1	NA	1.73847	1.72905	SKP1	0.00456758
ENSG00000075415	SLC25A3	1.13017	0.182655	1	0.995492	SLC25A3	1.30935	-0.245708	1	1.54823	SLC25A3	NA	1.21976	1.27186	SLC25A3	-0.0315262
ENSG00000169100	SLC25A6	2.09991	-0.129374	1	2.29527	SLC25A6	2.56178	-0.240117	1	3.00314	SLC25A6	NA	2.33085	2.6492	SLC25A6	-0.184746
ENSG00000175061	SNHG29	2.00414	-0.106561	1	2.15627	SNHG29	3.28762	0.216525	1	2.80482	SNHG29	NA	2.64588	2.48054	SNHG29	0.054982
ENSG00000203875	SNHG5	1.04158	0.451016	1	0.761645	SNHG5	1.06741	0.293481	1	0.869943	SNHG5	NA	1.05449	0.815794	SNHG5	0.372248
ENSG00000245910	SNHG6	1.92512	-0.236197	1	2.26615	SNHG6	2.09212	-0.131124	1	2.27652	SNHG6	NA	2.00862	2.27134	SNHG6	-0.18366
ENSG00000269893	SNHG8	2.59795	0.238219	1	2.20041	SNHG8	1.70785	0.695876	1	1.04826	SNHG8	NA	2.1529	1.62434	SNHG8	0.467047
ENSG00000125743	SNRPD2	1.58511	-0.120532	1	1.72239	SNRPD2	1.73632	-0.180937	1	1.95821	SNRPD2	NA	1.66071	1.8403	SNRPD2	-0.150734
ENSG00000142168	SOD1	1.16609	-0.132606	1	1.27817	SOD1	1.18126	-0.390997	1	1.54657	SOD1	NA	1.17368	1.41237	SOD1	-0.261801
ENSG00000159140	SON	2.30583	0.0589331	1	2.21168	SON	2.22021	0.0831289	1	2.08153	SON	NA	2.26302	2.14661	SON	0.071031
ENSG00000122862	SRGN	2.60274	0.139288	1	2.36101	SRGN	1.45167	-0.866636	1	2.63816	SRGN	NA	2.02721	2.49958	SRGN	-0.363674
ENSG00000140319	SRP14	3.10557	-0.12834	1	3.39125	SRP14	2.61871	-0.197336	1	2.9798	SRP14	NA	2.86214	3.18553	SRP14	-0.162838
ENSG00000133226	SRRM1	1.75033	-0.0057264	1	1.7562	SRRM1	1.75055	-0.0397041	1	1.78988	SRRM1	NA	1.75044	1.77304	SRRM1	-0.0227152
ENSG00000167978	SRRM2	2.05681	0.195494	1	1.7947	SRRM2	1.9071	0.00965295	1	1.88321	SRRM2	NA	1.98196	1.83896	SRRM2	0.102573
ENSG00000161547	SRSF2	1.02481	0.689989	0.552724	0.634861	SRSF2	0.839694	-0.530616	1	1.21659	SRSF2	NA	0.932255	0.925724	SRSF2	0.0796865
ENSG00000112081	SRSF3	1.8054	0.351994	1	1.41341	SRSF3	2.36253	0.217942	1	2.01653	SRSF3	NA	2.08396	1.71497	SRSF3	0.284968
ENSG00000100650	SRSF5	4.9852	0.24591	1	4.19891	SRSF5	4.49735	0.110181	1	4.1264	SRSF5	NA	4.74127	4.16265	SRSF5	0.178046
ENSG00000115875	SRSF7	2.77754	0.544901	0.9639	1.90176	SRSF7	2.37676	-0.0599161	1	2.45984	SRSF7	NA	2.57715	2.1808	SRSF7	0.242493
ENSG00000163479	SSR2	1.4175	-0.0435704	1	1.46037	SSR2	1.53707	-0.0259598	1	1.55823	SSR2	NA	1.47728	1.5093	SSR2	-0.0347651
ENSG00000180879	SSR4	1.4606	-0.0709961	1	1.53362	SSR4	1.87864	-0.0558491	1	1.94154	SSR4	NA	1.66962	1.73758	SSR4	-0.0634226
ENSG00000164543	STK17A	1.31215	0.177367	1	1.15984	STK17A	1.72208	0.282444	1	1.40824	STK17A	NA	1.51712	1.28404	STK17A	0.229905
ENSG00000081320	STK17B	1.93949	0.300059	1	1.574	STK17B	1.56553	-0.166911	1	1.74989	STK17B	NA	1.75251	1.66194	STK17B	0.0665741
ENSG00000101109	STK4	1.51567	-0.225372	1	1.77122	STK4	1.36628	-0.183401	1	1.54657	STK4	NA	1.44098	1.65889	STK4	-0.204387
ENSG00000113387	SUB1	1.85089	0.0419822	1	1.79658	SUB1	2.02096	-0.348871	1	2.55817	SUB1	NA	1.93593	2.17737	SUB1	-0.153444
ENSG00000188612	SUMO2	1.33848	-0.226453	1	1.56555	SUMO2	1.52284	-0.551516	1	2.22319	SUMO2	NA	1.43066	1.89437	SUMO2	-0.388984
ENSG00000117614	SYF2	1.21158	0.117264	1	1.11664	SYF2	1.29512	0.361378	1	1.00493	SYF2	NA	1.25335	1.06079	SYF2	0.239321
ENSG00000054654	SYNE2	1.87244	0.0429183	1	1.8163	SYNE2	1.48014	-0.175318	1	1.66489	SYNE2	NA	1.67629	1.7406	SYNE2	-0.0662
ENSG00000231925	TAPBP	1.11341	0.22225	1	0.954169	TAPBP	1.25243	0.185632	1	1.09826	TAPBP	NA	1.18292	1.02622	TAPBP	0.203941
ENSG00000171530	TBCA	0.804528	-0.416359	1	1.07438	TBCA	1.03894	-0.161409	1	1.16159	TBCA	NA	0.921736	1.11799	TBCA	-0.288884
ENSG00000141002	TCF25	1.14693	0.256468	1	0.959804	TCF25	1.02471	0.0936176	1	0.959937	TCF25	NA	1.08582	0.959871	TCF25	0.175043
ENSG00000081059	TCF7	1.08946	-0.0210662	1	1.10537	TCF7	1.36628	0.464245	1	0.986602	TCF7	NA	1.22787	1.04599	TCF7	0.221589
ENSG00000104964	TLE5	2.4926	-0.113528	1	2.6944	TLE5	2.71833	-0.0962069	1	2.88314	TLE5	NA	2.60547	2.78877	TLE5	-0.104867
ENSG00000137076	TLN1	1.12059	-0.0215623	1	1.1373	TLN1	0.839694	-0.601851	1	1.27825	TLN1	NA	0.980143	1.20778	TLN1	-0.311707
ENSG00000232112	TMA7	3.04571	-0.297455	1	3.73967	TMA7	3.40147	-0.0343932	1	3.45311	TMA7	NA	3.22359	3.59639	TMA7	-0.165924
ENSG00000139644	TMBIM6	1.13256	-0.102939	1	1.21619	TMBIM6	1.12434	-0.310935	1	1.39324	TMBIM6	NA	1.12845	1.30472	TMBIM6	-0.206937
ENSG00000034510	TMSB10	18.7939	-0.102382	1	20.1484	TMSB10	20.8216	-0.151441	1	22.8535	TMSB10	NA	19.8077	21.5009	TMSB10	-0.126912
ENSG00000205542	TMSB4X	29.734	-0.581063	0.962308	44.4187	TMSB4X	28.5923	-0.836496	1	50.4484	TMSB4X	NA	29.1631	47.4335	TMSB4X	-0.708779
ENSG00000118503	TNFAIP3	4.48716	1.01322	0.0559029	2.22013	TNFAIP3	2.3056	-0.572936	1	3.40644	TNFAIP3	NA	3.39638	2.81329	TNFAIP3	0.220141
ENSG00000173726	TOMM20	1.29778	0.021465	1	1.27817	TOMM20	1.38051	-0.0789074	1	1.45324	TOMM20	NA	1.33915	1.36571	TOMM20	-0.0287212
ENSG00000214736	TOMM6	0.883544	-0.179795	1	1.00113	TOMM6	0.925087	-0.408816	1	1.22992	TOMM6	NA	0.904315	1.11552	TOMM6	-0.294306
ENSG00000196683	TOMM7	3.93165	-0.147135	1	4.34917	TOMM7	4.26963	0.0822243	1	3.99474	TOMM7	NA	4.10064	4.17196	TOMM7	-0.0324554
ENSG00000143549	TPM3	2.13583	0.0632211	1	2.04264	TPM3	2.43369	-0.343789	1	3.06647	TPM3	NA	2.28476	2.55455	TPM3	-0.140284
ENSG00000133112	TPT1	37.7817	-0.00791192	1	37.9357	TPT1	42.1128	0.00554115	1	41.444	TPT1	NA	39.9472	39.6899	TPT1	-0.00118539
ENSG00000136527	TRA2B	1.9347	0.855879	0.164233	1.06781	TRA2B	2.2629	0.643261	1	1.43824	TRA2B	NA	2.0988	1.25302	TRA2B	0.74957
ENSG00000277734	TRAC	1.79103	-0.372722	1	2.31781	TRAC	2.02096	-0.176478	1	2.26985	TRAC	NA	1.906	2.29383	TRAC	-0.2746
ENSG00000009790	TRAF3IP3	0.859599	-0.433775	1	1.16172	TRAF3IP3	0.896623	-0.303158	1	1.10826	TRAF3IP3	NA	0.878111	1.13499	TRAF3IP3	-0.368466
ENSG00000211751	TRBC1	2.90683	0.172318	1	2.57701	TRBC1	1.5513	-0.153647	1	1.71822	TRBC1	NA	2.22907	2.14761	TRBC1	0.0093354
ENSG00000211772	TRBC2	2.91881	-0.196423	1	3.34147	TRBC2	2.87489	-0.111753	1	3.08147	TRBC2	NA	2.89685	3.21147	TRBC2	-0.154088
ENSG00000123144	TRIR	1.23552	-0.21807	1	1.43689	TRIR	1.22396	-0.368057	1	1.57656	TRIR	NA	1.22974	1.50673	TRIR	-0.293064
ENSG00000157514	TSC22D3	3.64671	0.339673	1	2.87847	TSC22D3	2.16328	-0.344111	1	2.72815	TSC22D3	NA	2.905	2.80331	TSC22D3	-0.00221921
ENSG00000167552	TUBA1A	2.60514	0.883327	0.15924	1.41059	TUBA1A	2.46215	0.943625	1	1.26992	TUBA1A	NA	2.53365	1.34025	TUBA1A	0.913476
ENSG00000265972	TXNIP	6.49608	-0.306492	1	8.02404	TXNIP	8.68158	0.219135	1	7.37618	TXNIP	NA	7.58883	7.70011	TXNIP	-0.0436783
ENSG00000221983	UBA52	9.39094	-0.19526	1	10.7382	UBA52	12.51	0.174366	1	10.9593	UBA52	NA	10.9505	10.8487	UBA52	-0.0104466
ENSG00000170315	UBB	3.19895	0.325153	1	2.55071	UBB	3.17376	0.0240407	1	3.0948	UBB	NA	3.18636	2.82276	UBB	0.174597
ENSG00000150991	UBC	6.59665	0.391205	1	5.02348	UBC	5.09509	0.0944188	1	4.72469	UBC	NA	5.84587	4.87408	UBC	0.242812
ENSG00000131508	UBE2D2	1.21158	0.157836	1	1.08565	UBE2D2	1.30935	0.0512299	1	1.25992	UBE2D2	NA	1.26047	1.17278	UBE2D2	0.104533
ENSG00000109332	UBE2D3	1.47736	0.419958	1	1.10349	UBE2D3	1.85017	0.242365	1	1.5549	UBE2D3	NA	1.66377	1.3292	UBE2D3	0.331162
ENSG00000198258	UBL5	1.23074	-0.322004	1	1.53832	UBL5	1.46591	-0.288082	1	1.78322	UBL5	NA	1.34832	1.66077	UBL5	-0.305043
ENSG00000162191	UBXN1	1.01524	-0.104149	1	1.09128	UBXN1	1.23819	-0.0735266	1	1.29991	UBXN1	NA	1.12672	1.1956	UBXN1	-0.0888376
ENSG00000184076	UQCR10	0.735089	-0.561219	1	1.08565	UQCR10	0.910855	-0.456	1	1.25158	UQCR10	NA	0.822972	1.16862	UQCR10	-0.50861
ENSG00000127540	UQCR11	1.25229	-0.269461	1	1.5092	UQCR11	1.56553	-0.0718781	1	1.63823	UQCR11	NA	1.40891	1.57371	UQCR11	-0.17067
ENSG00000156467	UQCRB	3.6515	-0.00295977	1	3.65515	UQCRB	3.74304	0.0612702	1	3.55477	UQCRB	NA	3.69727	3.60496	UQCRB	0.0291552
ENSG00000173660	UQCRH	1.30017	-0.0370604	1	1.33358	UQCRH	1.57976	-0.174416	1	1.77488	UQCRH	NA	1.43997	1.55423	UQCRH	-0.105738
ENSG00000126756	UXT	1.28581	-0.085189	1	1.36364	UXT	1.46591	0.0796928	1	1.38158	UXT	NA	1.37586	1.37261	UXT	-0.00274813
ENSG00000220205	VAMP2	1.66652	0.245324	1	1.40496	VAMP2	1.16703	0.0653976	1	1.11326	VAMP2	NA	1.41678	1.25911	VAMP2	0.155361
ENSG00000026025	VIM	4.10644	0.0845728	1	3.86833	VIM	5.28011	-0.133652	1	5.73462	VIM	NA	4.69328	4.80148	VIM	-0.0245396
ENSG00000079246	XRCC5	0.883544	-0.350471	1	1.12697	XRCC5	1.13857	-0.484796	1	1.59156	XRCC5	NA	1.01106	1.35927	XRCC5	-0.417634
ENSG00000065978	YBX1	2.57401	0.090955	1	2.41454	YBX1	4.2981	-0.0115223	1	4.29139	YBX1	NA	3.43605	3.35296	YBX1	0.0397164
ENSG00000136758	YME1L1	1.36003	1.25252	0.00322258	0.57006	YME1L1	1.13857	0.861482	1	0.624959	YME1L1	NA	1.2493	0.597509	YME1L1	1.057
ENSG00000119801	YPEL5	3.34262	1.38795	0.000324412	1.27536	YPEL5	1.97826	0.327453	1	1.56656	YPEL5	NA	2.66044	1.42096	YPEL5	0.857703
ENSG00000166913	YWHAB	1.57553	-0.219912	1	1.83415	YWHAB	1.9071	-0.355749	1	2.42651	YWHAB	NA	1.74132	2.13033	YWHAB	-0.287831
ENSG00000164924	YWHAZ	2.71528	0.162371	1	2.42393	YWHAZ	2.10635	-0.507127	1	2.97481	YWHAZ	NA	2.41082	2.69937	YWHAZ	-0.172378
ENSG00000177410	ZFAS1	2.52373	0.0330932	1	2.46431	ZFAS1	2.78949	0.248092	1	2.32985	ZFAS1	NA	2.65661	2.39708	ZFAS1	0.140593
ENSG00000128016	ZFP36	2.46387	1.06198	0.040232	1.17862	ZFP36	1.76478	-0.117866	1	1.90488	ZFP36	NA	2.11432	1.54175	ZFP36	0.472054
ENSG00000152518	ZFP36L2	2.63866	-0.315279	1	3.28043	ZFP36L2	2.19174	-0.733791	1	3.62143	ZFP36L2	NA	2.4152	3.45093	ZFP36L2	-0.524535

## Sheet: femaleCD8 Features
FeatureID	FeatureName	cd8day3 Average	cd8day3 Log2 Fold Change	cd8day3 P-Value	cd8day0 Average
ENSG00000100906	NFKBIA	6.95821	2.15304	2e-10	1.5618
ENSG00000177606	JUN	17.1106	2.02814	1.88e-09	4.18858
ENSG00000086061	DNAJA1	2.09273	1.84286	1.97e-07	0.582269
ENSG00000087074	PPP1R15A	3.86939	1.60853	1.04e-05	1.2669
ENSG00000125740	FOSB	3.74728	1.63348	1.59e-05	1.20586
ENSG00000130522	JUND	13.4256	1.44719	7.45e-05	4.91641
ENSG00000141682	PMAIP1	1.06552	1.69374	0.000203054	0.3287
ENSG00000162783	IER5	1.08946	1.48409	0.000211595	0.388805
ENSG00000160888	IER2	4.34828	1.46126	0.000253821	1.57682
ENSG00000119801	YPEL5	3.34262	1.38795	0.000324412	1.27536
ENSG00000153234	NR4A2	1.10144	1.43857	0.000484701	0.40571
ENSG00000102760	RGCC	1.02721	1.45974	0.000714425	0.37284
ENSG00000172115	CYCS	1.61624	1.2512	0.00245442	0.678061
ENSG00000126524	SBDS	1.87963	1.24545	0.00251854	0.791698
ENSG00000136758	YME1L1	1.36003	1.25252	0.00322258	0.57006
ENSG00000188536	HBA2	18.8944	3.52699	0.00488398	1.63599
ENSG00000206172	HBA1	9.50109	3.49698	0.00692048	0.839594
ENSG00000159388	BTG2	3.30192	1.16852	0.00780876	1.46694
ENSG00000110848	CD69	3.54615	1.14003	0.0126091	1.60687
ENSG00000100664	EIF5	1.80061	1.10863	0.014982	0.833959
ENSG00000244734	HBB	73.7077	3.43748	0.0176036	6.79282
ENSG00000123505	AMD1	1.35764	1.1056	0.0190333	0.630165
ENSG00000099860	GADD45B	1.21397	1.06773	0.0355891	0.578512
ENSG00000128016	ZFP36	2.46387	1.06198	0.040232	1.17862
ENSG00000118503	TNFAIP3	4.48716	1.01322	0.0559029	2.22013
ENSG00000267519	AC020916.1	1.53004	0.988857	0.0961116	0.770097
ENSG00000163660	CCNL1	3.7832	0.918829	0.0985946	1.9985
ENSG00000116560	SFPQ	1.48454	0.905518	0.114454	0.791698
ENSG00000125347	IRF1	2.92838	0.916431	0.122829	1.54959
ENSG00000010404	IDS	1.48215	0.891277	0.142795	0.798272
ENSG00000167552	TUBA1A	2.60514	0.883327	0.15924	1.41059
ENSG00000136527	TRA2B	1.9347	0.855879	0.164233	1.06781
ENSG00000111011	RSRC2	1.08468	0.848287	0.202313	0.601991
ENSG00000170345	FOS	10.8515	0.843142	0.224209	6.04057
ENSG00000231721	LINC-PINT	1.57553	0.819001	0.240098	0.892186
ENSG00000067082	KLF6	3.06008	0.801689	0.277402	1.75338
ENSG00000215301	DDX3X	3.08881	0.756886	0.354253	1.82569
ENSG00000197943	PLCG2	1.61863	0.727425	0.392196	0.976709
ENSG00000132475	H3F3B	10.2338	0.721626	0.392428	6.19741
ENSG00000265241	RBM8A	1.202	0.704197	0.470256	0.737227
ENSG00000161547	SRSF2	1.02481	0.689989	0.552724	0.634861
ENSG00000115419	GLS	1.19242	0.679887	0.55389	0.743801
ENSG00000133773	CCDC59	1.23792	0.669748	0.609299	0.777611
ENSG00000019582	CD74	0.759033	-0.831804	0.62459	1.35237
ENSG00000186469	GNG2	1.01524	0.642775	0.691686	0.649887
ENSG00000146278	PNRC1	5.23661	0.613446	0.716259	3.41848
ENSG00000173575	CHD2	1.26905	0.616101	0.723742	0.827385
ENSG00000089737	DDX24	2.08076	0.600299	0.738706	1.37115
ENSG00000165732	DDX21	1.16609	0.615347	0.74022	0.760706
ENSG00000275302	CCL4	1.463	0.718335	0.770605	0.888429
ENSG00000044574	HSPA5	1.58272	0.594734	0.791029	1.04714
ENSG00000163131	CTSS	0.658468	-0.79479	0.845127	1.14388
ENSG00000145675	PIK3R1	0.694384	-0.678845	0.864212	1.11288
ENSG00000081237	PTPRC	3.9101	-0.616755	0.871651	5.98986
ENSG00000131051	RBM39	3.51502	0.557606	0.905881	2.38542
ENSG00000111796	KLRB1	0.646495	-0.775477	0.944521	1.10819
ENSG00000100941	PNN	1.38877	0.541877	0.946314	0.95323
ENSG00000198695	MT-ND6	0.663256	-0.632239	0.95579	1.0293
ENSG00000272888	LINC01578	2.32499	0.543359	0.959341	1.59373
ENSG00000205542	TMSB4X	29.734	-0.581063	0.962308	44.4187
ENSG00000115875	SRSF7	2.77754	0.544901	0.9639	1.90176
ENSG00000223865	HLA-DPB1	0.754245	-0.63807	0.9639	1.17487
ENSG00000113732	ATP6V0E1	0.737484	-0.618774	0.967383	1.13355
ENSG00000156411	ATP5MPL	0.677623	-0.618429	0.975316	1.04151
ENSG00000116251	RPL22	9.82434	-0.0779009	1	10.3559
ENSG00000116288	PARK7	0.893121	-0.313172	1	1.11007
ENSG00000142634	EFHD2	1.78864	0.110427	1	1.65571
ENSG00000127483	HP1BP3	0.938616	-0.229434	1	1.10068
ENSG00000070831	CDC42	2.72007	0.154333	1	2.44177
ENSG00000142676	RPL11	27.8927	-0.0628861	1	29.0947
ENSG00000133226	SRRM1	1.75033	-0.0057264	1	1.7562
ENSG00000020633	RUNX3	1.00327	0.216923	1	0.863073
ENSG00000117614	SYF2	1.21158	0.117264	1	1.11664
ENSG00000117616	RSRP1	1.56596	0.507531	1	1.10068
ENSG00000142669	SH3BGRL3	5.59338	-0.137127	1	6.14387
ENSG00000169442	CD52	5.81367	-0.355148	1	7.42768
ENSG00000198830	HMGN2	1.48694	0.163372	1	1.32701
ENSG00000130770	ATP5IF1	1.16609	-0.101556	1	1.25094
ENSG00000159023	EPB41	0.974532	-0.0414532	1	1.003
ENSG00000162511	LAPTM5	1.44384	0.0129252	1	1.43032
ENSG00000184007	PTP4A2	1.49412	0.108403	1	1.38524
ENSG00000182866	LCK	1.00566	-0.0990629	1	1.0772
ENSG00000168653	NDUFS5	1.21876	0.00267104	1	1.21619
ENSG00000127603	MACF1	1.06791	0.230458	1	0.91003
ENSG00000065978	YBX1	2.57401	0.090955	1	2.41454
ENSG00000142937	RPS8	29.9663	-0.00833817	1	30.0977
ENSG00000173660	UQCRH	1.30017	-0.0370604	1	1.33358
ENSG00000162434	JAK1	1.65215	-0.0498057	1	1.70924
ENSG00000142864	SERBP1	1.52525	0.090041	1	1.43219
ENSG00000122406	RPL5	14.9149	0.0325521	1	14.5624
ENSG00000116824	CD2	1.47257	-0.225037	1	1.72051
ENSG00000265972	TXNIP	6.49608	-0.306492	1	8.02404
ENSG00000143384	MCL1	1.50609	0.518093	1	1.0509
ENSG00000197747	S100A10	1.9347	-0.198851	1	2.2192
ENSG00000163220	S100A9	0.672834	-1.25037	1	1.60312
ENSG00000197956	S100A6	3.95081	-0.332033	1	4.96807
ENSG00000196154	S100A4	6.2734	-0.255752	1	7.48121
ENSG00000177954	RPS27	44.5771	-0.207572	1	51.4021
ENSG00000143549	TPM3	2.13583	0.0632211	1	2.04264
ENSG00000163463	KRTCAP2	0.986504	-0.188247	1	1.12415
ENSG00000163479	SSR2	1.4175	-0.0435704	1	1.46037
ENSG00000117091	CD48	2.6219	-0.124605	1	2.85593
ENSG00000117523	PRRC2C	1.83174	0.257827	1	1.5308
ENSG00000234741	GAS5	2.72725	-0.0458362	1	2.81273
ENSG00000162704	ARPC5	1.05115	-0.507097	1	1.49418
ENSG00000069275	NUCKS1	1.11101	-0.230576	1	1.30353
ENSG00000009790	TRAF3IP3	0.859599	-0.433775	1	1.16172
ENSG00000163041	H3F3A	4.68111	-0.129123	1	5.11363
ENSG00000143774	GUK1	1.34806	-0.0151128	1	1.36176
ENSG00000173726	TOMM20	1.29778	0.021465	1	1.27817
ENSG00000054267	ARID4B	1.18764	0.456647	1	0.864951
ENSG00000153187	HNRNPU	2.67458	0.438698	1	1.97126
ENSG00000171863	RPS7	15.9397	-0.0386707	1	16.3505
ENSG00000115738	ID2	1.5037	0.0573063	1	1.4444
ENSG00000228474	OST4	1.89399	-0.241644	1	2.23798
ENSG00000213626	LBH	0.964954	-0.0903361	1	1.02742
ENSG00000152518	ZFP36L2	2.63866	-0.315279	1	3.28043
ENSG00000143933	CALM2	1.32412	-0.41384	1	1.76371
ENSG00000143947	RPS27A	31.1276	-0.0493559	1	32.1657
ENSG00000138071	ACTR2	1.09665	0.0344349	1	1.07062
ENSG00000115956	PLEK	0.998476	-0.0967581	1	1.06781
ENSG00000115977	AAK1	1.4175	0.0934696	1	1.32795
ENSG00000169564	PCBP1	0.964954	-0.117742	1	1.04714
ENSG00000034510	TMSB10	18.7939	-0.102382	1	20.1484
ENSG00000115523	GNLY	11.3568	-0.0410184	1	11.6689
ENSG00000153563	CD8A	2.49739	-0.0269384	1	2.54226
ENSG00000172116	CD8B	2.11188	-0.0222779	1	2.14312
ENSG00000158050	DUSP2	1.35525	0.304313	1	1.09692
ENSG00000135940	COX5B	1.16369	-0.222904	1	1.358
ENSG00000071082	RPL31	7.48977	-0.119498	1	8.12641
ENSG00000115091	ACTR3	0.861994	-0.274918	1	1.04339
ENSG00000136732	GYPC	1.3744	0.0872256	1	1.2932
ENSG00000152082	MZT2B	1.39356	-0.121799	1	1.51578
ENSG00000121966	CXCR4	2.54767	-0.447724	1	3.47201
ENSG00000169554	ZEB2	1.41271	0.277895	1	1.16454
ENSG00000170144	HNRNPA3	1.61384	0.0189908	1	1.59185
ENSG00000081320	STK17B	1.93949	0.300059	1	1.574
ENSG00000115524	SF3B1	1.4175	0.178513	1	1.25188
ENSG00000082153	BZW1	1.36003	0.359623	1	1.05935
ENSG00000114942	EEF1B2	8.82586	0.0255354	1	8.65984
ENSG00000079246	XRCC5	0.883544	-0.350471	1	1.12697
ENSG00000197756	RPL37A	15.2932	-0.191603	1	17.4418
ENSG00000163466	ARPC2	2.85895	0.00967456	1	2.83715
ENSG00000115053	NCL	2.64824	0.169436	1	2.35255
ENSG00000187514	PTMA	15.4512	0.0639236	1	14.7615
ENSG00000188042	ARL4C	3.4791	0.155274	1	3.12077
ENSG00000124831	LRRFIP1	1.05355	-0.126941	1	1.15045
ENSG00000144713	RPL32	32.8037	-0.0786676	1	34.5933
ENSG00000174748	RPL15	14.6491	-0.117659	1	15.8725
ENSG00000168028	RPSA	11.0958	0.00835987	1	11.0171
ENSG00000188846	RPL14	17.2064	-0.0401007	1	17.6672
ENSG00000232112	TMA7	3.04571	-0.297455	1	3.73967
ENSG00000067560	RHOA	1.3744	0.136207	1	1.25
ENSG00000114353	GNAI2	1.23074	0.0746662	1	1.16829
ENSG00000162244	RPL29	15.7338	-0.114294	1	17.0079
ENSG00000144746	ARL6IP5	1.25468	-0.25047	1	1.4923
ENSG00000114861	FOXP1	1.10144	-0.160761	1	1.23122
ENSG00000269028	MTRNR2L12	5.41619	0.0317326	1	5.29207
ENSG00000114391	RPL24	11.2778	0.0069534	1	11.2087
ENSG00000169714	CNBP	1.09425	-0.0875891	1	1.16266
ENSG00000091527	CDV3	1.12299	0.220464	1	0.963561
ENSG00000120742	SERP1	1.40313	0.144505	1	1.26878
ENSG00000152601	MBNL1	2.08315	0.257493	1	1.74117
ENSG00000156976	EIF4A2	1.92512	0.283336	1	1.58058
ENSG00000182899	RPL35A	18.3988	-0.0580196	1	19.1275
ENSG00000169020	ATP5ME	0.864388	-0.437389	1	1.17111
ENSG00000137441	FGFBP2	2.89965	0.0580119	1	2.78268
ENSG00000163682	RPL9	17.7714	-0.0481148	1	18.349
ENSG00000118816	CCNI	1.77667	0.0305176	1	1.73835
ENSG00000152795	HNRNPDL	2.45429	0.301134	1	1.99004
ENSG00000145287	PLAC8	1.17327	0.159753	1	1.04996
ENSG00000109332	UBE2D3	1.47736	0.419958	1	1.10349
ENSG00000109475	RPL34	31.0318	-0.0631641	1	32.3751
ENSG00000269893	SNHG8	2.59795	0.238219	1	2.20041
ENSG00000145425	RPS3A	28.6589	-0.0129487	1	28.8768
ENSG00000113387	SUB1	1.85089	0.0419822	1	1.79658
ENSG00000168685	IL7R	2.00414	-0.460662	1	2.75639
ENSG00000082074	FYB1	1.9347	-0.11337	1	2.09147
ENSG00000145592	RPL37	21.5762	-0.150599	1	23.9172
ENSG00000145649	GZMA	2.14301	-0.40242	1	2.83058
ENSG00000068796	KIF2A	0.833261	-0.332743	1	1.04996
ENSG00000145741	BTF3	4.22377	0.0182512	1	4.16604
ENSG00000164346	NSA2	1.44863	-0.024288	1	1.47258
ENSG00000171530	TBCA	0.804528	-0.416359	1	1.07438
ENSG00000186468	RPS23	27.1456	-0.0874944	1	28.8026
ENSG00000127184	COX7C	3.27318	-0.102802	1	3.51146
ENSG00000153113	CAST	1.22595	-0.0794699	1	1.29508
ENSG00000169567	HINT1	2.5788	-0.203856	1	2.96769
ENSG00000158985	CDC42SE2	0.900305	-0.367207	1	1.16172
ENSG00000081059	TCF7	1.08946	-0.0210662	1	1.10537
ENSG00000113558	SKP1	1.72638	0.0528597	1	1.66322
ENSG00000177733	HNRNPA0	1.30017	0.478528	1	0.932569
ENSG00000120727	PAIP2	1.03439	0.0470464	1	1.00113
ENSG00000131508	UBE2D2	1.21158	0.157836	1	1.08565
ENSG00000164587	RPS14	33.4765	-0.0990747	1	35.8058
ENSG00000181163	NPM1	4.77449	0.139164	1	4.33039
ENSG00000120129	DUSP1	3.69221	0.462944	1	2.67562
ENSG00000169230	PRELID1	0.830866	-0.274978	1	1.00582
ENSG00000169045	HNRNPH1	1.04397	0.363101	1	0.81142
ENSG00000204628	RACK1	9.09643	-0.0904054	1	9.67224
ENSG00000112739	PRPF4B	1.28581	0.266078	1	1.06874
ENSG00000124795	DEK	1.00566	-0.063439	1	1.0509
ENSG00000111913	RIPOR2	1.55877	-0.243418	1	1.84448
ENSG00000197061	HIST1H4C	1.72878	0.376378	1	1.33077
ENSG00000168298	HIST1H1E	1.32172	-0.110552	1	1.42656
ENSG00000124575	HIST1H1D	1.98259	0.452809	1	1.44722
ENSG00000204642	HLA-F	1.60187	-0.227434	1	1.87453
ENSG00000206503	HLA-A	10.4876	-0.0983031	1	11.2124
ENSG00000204592	HLA-E	7.29103	0.0403277	1	7.08114
ENSG00000204525	HLA-C	8.95755	0.180043	1	7.89632
ENSG00000234745	HLA-B	18.2791	-0.0678616	1	19.1332
ENSG00000227507	LTB	2.58119	-0.436276	1	3.48986
ENSG00000213719	CLIC1	1.31694	-0.370883	1	1.70267
ENSG00000213654	GPSM3	1.13017	-0.144431	1	1.24906
ENSG00000240065	PSMB9	1.01284	-0.170653	1	1.14012
ENSG00000231500	RPS18	40.4634	-0.127562	1	44.1416
ENSG00000231925	TAPBP	1.11341	0.22225	1	0.954169
ENSG00000124614	RPS10	5.69874	-0.228693	1	6.66979
ENSG00000198755	RPL10A	13.8997	-0.0757259	1	14.629
ENSG00000112081	SRSF3	1.8054	0.351994	1	1.41341
ENSG00000214736	TOMM6	0.883544	-0.179795	1	1.00113
ENSG00000096384	HSP90AB1	4.30279	0.475158	1	3.09166
ENSG00000156508	EEF1A1	40.7029	0.0695181	1	38.7331
ENSG00000112695	COX7A2	1.09904	-0.311161	1	1.36364
ENSG00000203875	SNHG5	1.04158	0.451016	1	0.761645
ENSG00000132424	PNISR	1.85329	0.0132672	1	1.83509
ENSG00000112306	RPS12	45.6186	-0.0683457	1	47.7639
ENSG00000029363	BCLAF1	1.46778	0.42911	1	1.08941
ENSG00000169976	SF3B5	1.0727	0.308552	1	0.86589
ENSG00000131018	SYNE1	1.12299	0.224685	1	0.960743
ENSG00000075624	ACTB	12.7838	0.162004	1	11.4106
ENSG00000189043	NDUFA4	1.6761	-0.00832989	1	1.68482
ENSG00000196683	TOMM7	3.93165	-0.147135	1	4.34917
ENSG00000122566	HNRNPA2B1	3.64671	0.154044	1	3.27385
ENSG00000122545	SEPTIN7	2.25555	-0.199602	1	2.58828
ENSG00000227191	TRGC2	1.20919	0.218722	1	1.03869
ENSG00000164543	STK17A	1.31215	0.177367	1	1.15984
ENSG00000196262	PPIA	3.00261	-0.107392	1	3.23159
ENSG00000185811	IKZF1	1.0296	-0.197205	1	1.1805
ENSG00000106153	CHCHD2	2.03766	-0.0276061	1	2.07551
ENSG00000130429	ARPC1B	1.47497	-0.347047	1	1.87547
ENSG00000005483	KMT2E	1.1158	0.118731	1	1.02742
ENSG00000090266	NDUFB2	1.15172	-0.166256	1	1.29226
ENSG00000211751	TRBC1	2.90683	0.172318	1	2.57701
ENSG00000211772	TRBC2	2.91881	-0.196423	1	3.34147
ENSG00000179144	GIMAP7	1.03679	-0.251128	1	1.23403
ENSG00000036448	MYOM2	0.909882	-0.240577	1	1.07532
ENSG00000133872	SARAF	2.57161	0.0399937	1	2.49906
ENSG00000104660	LEPROTL1	1.12538	-0.40978	1	1.49512
ENSG00000008988	RPS20	10.1188	-0.118784	1	10.9729
ENSG00000245910	SNHG6	1.92512	-0.236197	1	2.26615
ENSG00000147604	RPL7	7.34371	-0.200285	1	8.42693
ENSG00000156467	UQCRB	3.6515	-0.00295977	1	3.65515
ENSG00000156482	RPL30	30.4475	-0.0694202	1	31.9036
ENSG00000164919	COX6C	1.65455	-0.26501	1	1.98723
ENSG00000070756	PABPC1	3.68981	-0.0158052	1	3.72652
ENSG00000164924	YWHAZ	2.71528	0.162371	1	2.42393
ENSG00000104408	EIF3E	1.96104	-0.0906445	1	2.08678
ENSG00000147677	EIF3H	1.52764	0.0485368	1	1.47633
ENSG00000104529	EEF1D	4.96365	-0.0617306	1	5.17468
ENSG00000161016	RPL8	11.2083	-0.0644027	1	11.7045
ENSG00000137154	RPS6	24.8158	-0.0460508	1	25.5851
ENSG00000137076	TLN1	1.12059	-0.0215623	1	1.1373
ENSG00000135046	ANXA1	1.81258	-0.0319536	1	1.85199
ENSG00000165119	HNRNPK	1.53962	-0.0274115	1	1.56837
ENSG00000136938	ANP32B	1.38637	0.0202821	1	1.36645
ENSG00000136888	ATP6V1G1	1.21637	-0.389931	1	1.59373
ENSG00000136942	RPL35	10.5666	-0.294354	1	12.9414
ENSG00000197958	RPL12	18.2934	-0.00302918	1	18.3067
ENSG00000119335	SET	1.80061	0.0717836	1	1.71206
ENSG00000136819	C9orf78	1.00327	0.175193	1	0.888429
ENSG00000148303	RPL7A	16.84	-0.0595188	1	17.5254
ENSG00000107223	EDF1	1.45342	-0.152936	1	1.61533
ENSG00000065809	FAM107B	0.991293	-0.487221	1	1.38993
ENSG00000026025	VIM	4.10644	0.0845728	1	3.86833
ENSG00000120616	EPC1	1.19003	0.407303	1	0.896882
ENSG00000150093	ITGB1	0.883544	-0.342038	1	1.1204
ENSG00000122862	SRGN	2.60274	0.139288	1	2.36101
ENSG00000180644	PRF1	0.960165	-0.337287	1	1.21337
ENSG00000166295	ANAPC16	1.13735	-0.0573672	1	1.18332
ENSG00000138326	RPS24	18.4682	-0.105574	1	19.8432
ENSG00000148908	RGS10	1.22595	-0.00546935	1	1.23028
ENSG00000185201	IFITM2	1.7599	-0.210419	1	2.03512
ENSG00000177600	RPLP2	19.2512	-0.144048	1	21.2434
ENSG00000130592	LSP1	1.05355	-0.0717687	1	1.10725
ENSG00000175390	EIF3F	1.47257	0.0536662	1	1.41811
ENSG00000166441	RPL27A	13.8781	-0.410926	1	18.4269
ENSG00000255823	MTRNR2L8	9.93448	0.0945792	1	9.29188
ENSG00000110321	EIF4G2	1.31694	0.275411	1	1.08753
ENSG00000110696	C11orf58	1.0751	-0.0511554	1	1.11382
ENSG00000110700	RPS13	17.8816	0.0123605	1	17.7047
ENSG00000134333	LDHA	1.11341	0.455797	1	0.81142
ENSG00000026508	CD44	1.35046	0.0277724	1	1.32419
ENSG00000167996	FTH1	7.52569	0.129517	1	6.87077
ENSG00000124942	AHNAK	1.73835	-0.106023	1	1.86983
ENSG00000254772	EEF1G	6.13931	-0.143273	1	6.77216
ENSG00000162191	UBXN1	1.01524	-0.104149	1	1.09128
ENSG00000133321	PLAAT4	1.25468	-0.23954	1	1.48103
ENSG00000176340	COX8A	0.885938	-0.291483	1	1.08471
ENSG00000168066	SF1	2.43034	0.108034	1	2.253
ENSG00000149806	FAU	14.199	-0.0675994	1	14.8601
ENSG00000245532	NEAT1	2.89247	-0.0717839	1	3.03719
ENSG00000251562	MALAT1	337.926	0.113268	1	311.957
ENSG00000172757	CFL1	4.62603	0.0219172	1	4.55109
ENSG00000172543	CTSW	2.16696	0.202148	1	1.88204
ENSG00000084207	GSTP1	1.07749	-0.243179	1	1.27536
ENSG00000149273	RPS3	26.2429	-0.0435668	1	27.0098
ENSG00000149311	ATM	1.56356	-0.0560756	1	1.62472
ENSG00000198851	CD3E	2.47823	-0.0784857	1	2.61457
ENSG00000167286	CD3D	3.88855	-0.177901	1	4.39425
ENSG00000160654	CD3G	3.58925	0.0577432	1	3.44478
ENSG00000167283	ATP5MG	2.7081	-0.126936	1	2.95454
ENSG00000110367	DDX6	1.10623	0.0368729	1	1.07814
ENSG00000118181	RPS25	17.7906	-0.0942023	1	18.9651
ENSG00000109971	HSPA8	2.26273	0.302388	1	1.83321
ENSG00000134954	ETS1	2.03047	-0.169546	1	2.28212
ENSG00000111640	GAPDH	2.34893	0.00465847	1	2.33941
ENSG00000111678	C12orf57	2.55725	0.22348	1	2.1882
ENSG00000069493	CLEC2D	0.931432	-0.14385	1	1.0293
ENSG00000110852	CLEC2B	1.30736	0.111528	1	1.20962
ENSG00000134539	KLRD1	1.49173	0.104139	1	1.38711
ENSG00000213809	KLRK1	1.21876	-0.0805949	1	1.2885
ENSG00000111348	ARHGDIB	2.90444	-0.0809133	1	3.06912
ENSG00000111716	LDHB	2.01132	-0.0443949	1	2.07269
ENSG00000174718	RESF1	1.03918	-0.119382	1	1.12885
ENSG00000247774	PCED1B-AS1	2.07597	-0.192349	1	2.3704
ENSG00000139644	TMBIM6	1.13256	-0.102939	1	1.21619
ENSG00000110934	BIN2	1.14214	0.0579752	1	1.09692
ENSG00000063046	EIF4B	1.4606	0.0466901	1	1.41341
ENSG00000123349	PFDN5	4.61646	-0.168386	1	5.18219
ENSG00000197111	PCBP2	1.13735	0.0129649	1	1.12697
ENSG00000135390	ATP5MC2	1.92033	-0.257014	1	2.29339
ENSG00000135486	HNRNPA1	3.12473	0.14836	1	2.81649
ENSG00000197728	RPS26	2.56922	0.139658	1	2.33001
ENSG00000229117	RPL41	40.6717	-0.107174	1	43.7462
ENSG00000092841	MYL6	3.01698	-0.317264	1	3.75563
ENSG00000110958	PTGES3	1.04636	-0.108267	1	1.12791
ENSG00000196531	NACA	10.5594	-0.0221947	1	10.709
ENSG00000127314	RAP1B	1.89399	-0.0865449	1	2.00977
ENSG00000090382	LYZ	0.763822	-1.21102	1	1.77028
ENSG00000187109	NAP1L1	2.12625	0.128095	1	1.94403
ENSG00000133639	BTG1	7.61667	0.241787	1	6.43313
ENSG00000075415	SLC25A3	1.13017	0.182655	1	0.995492
ENSG00000166598	HSP90B1	1.13975	-0.176052	1	1.28757
ENSG00000111229	ARPC3	2.08555	-0.163839	1	2.33471
ENSG00000089248	ERP29	1.1158	0.0455213	1	1.08095
ENSG00000089009	RPL6	16.7011	0.0779473	1	15.8011
ENSG00000089157	RPLP0	6.78581	-0.0530641	1	7.03136
ENSG00000111775	COX6A1	0.993687	-0.0960509	1	1.06217
ENSG00000182196	ARL6IP4	1.09904	-0.030344	1	1.12228
ENSG00000150991	UBC	6.59665	0.391205	1	5.02348
ENSG00000196199	MPHOSPH8	0.998476	-0.023958	1	1.01521
ENSG00000150459	SAP18	1.43905	0.0909364	1	1.35049
ENSG00000122026	RPL21	26.9253	-0.00517928	1	26.9844
ENSG00000122034	GTF3A	1.07031	-0.141394	1	1.1805
ENSG00000189403	HMGB1	3.49347	-0.0454667	1	3.60161
ENSG00000244754	N4BP2L2	1.202	-0.224312	1	1.40402
ENSG00000133112	TPT1	37.7817	-0.00791192	1	37.9357
ENSG00000136167	LCP1	2.04724	-0.357965	1	2.62209
ENSG00000136156	ITM2B	3.14388	-0.240085	1	3.70962
ENSG00000188243	COMMD6	2.20048	-0.187344	1	2.50376
ENSG00000134884	ARGLU1	2.08555	0.134071	1	1.89895
ENSG00000092199	HNRNPC	1.46778	0.0187401	1	1.44816
ENSG00000277734	TRAC	1.79103	-0.372722	1	2.31781
ENSG00000092010	PSME1	1.82455	-0.0896158	1	1.94027
ENSG00000129559	NEDD8	0.835655	-0.331192	1	1.05184
ENSG00000100450	GZMH	3.18698	0.172957	1	2.824
ENSG00000100453	GZMB	1.81976	0.136103	1	1.65477
ENSG00000213741	RPS29	24.3154	-0.101572	1	26.0528
ENSG00000165502	RPL36AL	4.58772	-0.117068	1	4.96995
ENSG00000054654	SYNE2	1.87244	0.0429183	1	1.8163
ENSG00000100650	SRSF5	4.9852	0.24591	1	4.19891
ENSG00000119707	RBM25	1.1182	0.450348	1	0.817994
ENSG00000198668	CALM1	7.33653	0.0340744	1	7.15627
ENSG00000127152	BCL11B	1.91075	-0.092595	1	2.03606
ENSG00000196405	EVL	1.50609	-0.0728686	1	1.5834
ENSG00000078304	PPP2R5C	1.94667	0.036199	1	1.89707
ENSG00000080824	HSP90AA1	4.93013	0.40131	1	3.7284
ENSG00000213145	CRIP1	1.91315	-0.174767	1	2.15815
ENSG00000169926	KLF13	1.35525	0.413223	1	1.01709
ENSG00000140319	SRP14	3.10557	-0.12834	1	3.39125
ENSG00000167004	PDIA3	1.01284	0.0845662	1	0.955109
ENSG00000140264	SERF2	4.64519	-0.155513	1	5.1681
ENSG00000166710	B2M	53.6759	-0.218097	1	62.3469
ENSG00000255302	EID1	0.957771	-0.129787	1	1.04808
ENSG00000137876	RSL24D1	1.09186	0.303104	1	0.884673
ENSG00000166794	PPIB	1.39595	-0.0413238	1	1.43595
ENSG00000174444	RPL4	5.25816	-0.00686765	1	5.27705
ENSG00000137818	RPLP1	33.2706	-0.135597	1	36.4979
ENSG00000185787	MORF4L1	1.64258	0.273485	1	1.358
ENSG00000182774	RPS17	4.93252	-0.110818	1	5.32025
ENSG00000170776	AKAP13	1.04158	-0.0560756	1	1.08283
ENSG00000140575	IQGAP1	1.0751	0.0534243	1	1.03587
ENSG00000140988	RPS2	27.2198	-0.0970393	1	29.0731
ENSG00000167978	SRRM2	2.05681	0.195494	1	1.7947
ENSG00000103363	ELOB	1.18764	-0.255063	1	1.41717
ENSG00000008517	IL32	6.11297	-0.187379	1	6.95248
ENSG00000189067	LITAF	1.12778	-0.199642	1	1.29508
ENSG00000134419	RPS15A	27.0067	-0.0837493	1	28.5809
ENSG00000102879	CORO1A	2.29626	-0.110171	1	2.47652
ENSG00000089280	FUS	2.5333	0.507911	1	1.77968
ENSG00000125148	MT2A	1.16848	-0.0767929	1	1.23216
ENSG00000131143	COX4I1	3.94362	-0.0162008	1	3.98385
ENSG00000051523	CYBA	4.10405	-0.166406	1	4.60086
ENSG00000198931	APRT	1.30496	-0.346162	1	1.65853
ENSG00000167526	RPL13	49.397	-0.0931409	1	52.6164
ENSG00000141002	TCF25	1.14693	0.256468	1	0.959804
ENSG00000108518	PFN1	6.32847	-0.016765	1	6.39463
ENSG00000219200	RNASEK	1.37201	-0.163764	1	1.53644
ENSG00000170296	GABARAP	1.06552	-0.235716	1	1.2547
ENSG00000161960	EIF4A1	1.68089	0.157191	1	1.50639
ENSG00000220205	VAMP2	1.66652	0.245324	1	1.40496
ENSG00000161970	RPL26	23.3097	-0.0991975	1	24.9343
ENSG00000170315	UBB	3.19895	0.325153	1	2.55071
ENSG00000175061	SNHG29	2.00414	-0.106561	1	2.15627
ENSG00000198242	RPL23A	19.0429	-0.215539	1	22.0811
ENSG00000271503	CCL5	8.335	-0.011061	1	8.38843
ENSG00000125691	RPL23	6.68285	0.0913473	1	6.26502
ENSG00000108298	RPL19	25.5246	-0.0734351	1	26.8201
ENSG00000173812	EIF1	15.9421	0.49803	1	11.2725
ENSG00000168610	STAT3	1.05355	0.315819	1	0.846168
ENSG00000131469	RPL27	8.6798	-0.255506	1	10.3484
ENSG00000243678	NME2	1.38158	-0.276998	1	1.67355
ENSG00000136490	LIMD2	1.40074	-0.140947	1	1.54395
ENSG00000108654	DDX5	8.91924	0.443188	1	6.55146
ENSG00000172809	RPL38	8.74684	-0.276003	1	10.5776
ENSG00000188612	SUMO2	1.33848	-0.226453	1	1.56555
ENSG00000173821	RNF213	1.86526	0.0501109	1	1.80034
ENSG00000184009	ACTG1	5.7993	0.14884	1	5.22445
ENSG00000173762	CD7	1.16848	-0.0400698	1	1.20116
ENSG00000101608	MYL12A	4.24053	-0.18738	1	4.82344
ENSG00000118680	MYL12B	2.17175	-0.143827	1	2.39763
ENSG00000101745	ANKRD12	1.25947	-0.141555	1	1.38899
ENSG00000265681	RPL17	19.4164	-0.135924	1	21.3054
ENSG00000197971	MBP	1.02242	-0.11738	1	1.10913
ENSG00000197540	GZMM	2.04484	-0.0630683	1	2.13467
ENSG00000099624	ATP5F1D	1.01045	-0.145276	1	1.11758
ENSG00000099622	CIRBP	2.00414	0.0788345	1	1.89613
ENSG00000115268	RPS15	19.5864	-0.142803	1	21.5947
ENSG00000127540	UQCR11	1.25229	-0.269461	1	1.5092
ENSG00000129968	ABHD17A	1.37201	-0.0643543	1	1.43407
ENSG00000104904	OAZ1	2.59316	-0.309042	1	3.20999
ENSG00000104964	TLE5	2.4926	-0.113528	1	2.6944
ENSG00000167658	EEF2	2.60514	0.0451752	1	2.52254
ENSG00000130255	RPL36	12.8844	-0.221524	1	15.0028
ENSG00000233927	RPS28	23.0488	-0.157846	1	25.6781
ENSG00000099783	HNRNPM	1.032	0.0532066	1	0.994553
ENSG00000198258	UBL5	1.23074	-0.322004	1	1.53832
ENSG00000130811	EIF3G	1.14214	-0.292062	1	1.39838
ENSG00000123144	TRIR	1.23552	-0.21807	1	1.43689
ENSG00000171223	JUNB	7.01088	0.447299	1	5.13523
ENSG00000179218	CALR	1.20919	0.157484	1	1.08377
ENSG00000104979	C19orf53	1.06791	-0.120331	1	1.16078
ENSG00000132002	DNAJB1	1.35764	0.281169	1	1.11664
ENSG00000127528	KLF2	5.87353	0.321375	1	4.69478
ENSG00000105640	RPL18A	20.5538	-0.139358	1	22.6071
ENSG00000221983	UBA52	9.39094	-0.19526	1	10.7382
ENSG00000186010	NDUFA13	1.06791	-0.440158	1	1.4491
ENSG00000089327	FXYD5	1.2451	-0.03077	1	1.2716
ENSG00000126267	COX6B1	1.27862	-0.192064	1	1.46037
ENSG00000126264	HCST	3.87179	-0.253344	1	4.61025
ENSG00000178982	EIF3K	2.16696	-0.0680637	1	2.26991
ENSG00000130755	GMFG	1.4175	-0.552384	1	2.07832
ENSG00000105193	RPS16	16.0235	-0.107674	1	17.2417
ENSG00000105372	RPS19	23.4941	-0.210485	1	27.1469
ENSG00000125743	SNRPD2	1.58511	-0.120532	1	1.72239
ENSG00000105373	NOP53	2.31541	-0.233313	1	2.71976
ENSG00000142227	EMP3	2.24358	-0.288163	1	2.7376
ENSG00000063177	RPL18	18.0181	-0.0647597	1	18.8195
ENSG00000087086	FTL	8.13148	-0.201978	1	9.34166
ENSG00000104894	CD37	1.72399	0.000458709	1	1.72239
ENSG00000142541	RPL13A	21.0997	-0.354524	1	26.9403
ENSG00000142534	RPS11	8.61036	-0.201746	1	9.89012
ENSG00000142546	NOSIP	1.10144	-0.299064	1	1.35518
ENSG00000105374	NKG7	10.4565	-0.00292533	1	10.4639
ENSG00000170889	RPS9	12.396	-0.126232	1	13.5115
ENSG00000108107	RPL28	28.5248	-0.0606505	1	29.7079
ENSG00000083845	RPS5	10.921	-0.0504908	1	11.2951
ENSG00000077984	CST7	2.82782	-0.0590678	1	2.94327
ENSG00000166913	YWHAB	1.57553	-0.219912	1	1.83415
ENSG00000101109	STK4	1.51567	-0.225372	1	1.77122
ENSG00000177410	ZFAS1	2.52373	0.0330932	1	2.46431
ENSG00000087460	GNAS	2.45908	0.262357	1	2.04827
ENSG00000124172	ATP5F1E	4.4704	-0.272645	1	5.39444
ENSG00000101182	PSMA7	1.08946	-0.358101	1	1.39651
ENSG00000171858	RPS21	15.1136	-0.12279	1	16.4341
ENSG00000125534	PPDPF	1.23792	-0.103648	1	1.32983
ENSG00000203896	LIME1	1.26186	-0.117213	1	1.36833
ENSG00000154723	ATP5PF	0.761428	-0.423208	1	1.02179
ENSG00000142168	SOD1	1.16609	-0.132606	1	1.27817
ENSG00000159140	SON	2.30583	0.0589331	1	2.21168
ENSG00000241837	ATP5PO	1.02242	0.053461	1	0.985161
ENSG00000205581	HMGN1	1.44145	0.135033	1	1.31198
ENSG00000160255	ITGB2	1.18764	-0.05777	1	1.23591
ENSG00000160310	PRMT2	1.53483	-0.227778	1	1.79658
ENSG00000240972	MIF	2.4926	-0.130519	1	2.72633
ENSG00000184076	UQCR10	0.735089	-0.561219	1	1.08565
ENSG00000100345	MYH9	0.981715	-0.209629	1	1.13542
ENSG00000128340	RAC2	1.57314	-0.0456108	1	1.62284
ENSG00000100097	LGALS1	0.986504	-0.226277	1	1.15421
ENSG00000100201	DDX17	1.20679	0.0744597	1	1.14575
ENSG00000100316	RPL3	24.0041	-0.108829	1	25.849
ENSG00000100354	TNRC6B	1.13017	0.24376	1	0.954169
ENSG00000169100	SLC25A6	2.09991	-0.129374	1	2.29527
ENSG00000002586	CD99	1.59948	-0.0506048	1	1.65571
ENSG00000173674	EIF1AX	1.01763	0.3048	1	0.823629
ENSG00000130066	SAT1	1.45821	0.0224603	1	1.43501
ENSG00000130741	EIF2S3	1.02721	0.0865318	1	0.967317
ENSG00000147123	NDUFB11	0.907488	-0.148066	1	1.00582
ENSG00000126756	UXT	1.28581	-0.085189	1	1.36364
ENSG00000102317	RBM3	1.56835	0.17922	1	1.3843
ENSG00000147065	MSN	1.35764	-0.307023	1	1.67919
ENSG00000147168	IL2RG	1.47736	0.0206477	1	1.45567
ENSG00000198034	RPS4X	24.1598	-0.0499183	1	24.9756
ENSG00000229807	XIST	1.76709	0.0281931	1	1.73178
ENSG00000085224	ATRX	0.871572	-0.243368	1	1.03212
ENSG00000241343	RPL36A	10.0542	-0.166406	1	11.2688
ENSG00000157514	TSC22D3	3.64671	0.339673	1	2.87847
ENSG00000125354	SEPTIN6	0.89791	-0.279638	1	1.09035
ENSG00000198918	RPL39	22.2897	-0.128321	1	24.3294
ENSG00000125356	NDUFA1	1.04636	-0.150841	1	1.16172
ENSG00000180879	SSR4	1.4606	-0.0709961	1	1.53362
ENSG00000196924	FLNA	1.55159	0.00461744	1	1.54583
ENSG00000147403	RPL10	44.0575	-0.0608792	1	45.8912
ENSG00000198888	MT-ND1	18.0731	-0.404857	1	23.8956
ENSG00000198763	MT-ND2	16.852	-0.282387	1	20.4677
ENSG00000198804	MT-CO1	49.227	-0.109272	1	53.025
ENSG00000198712	MT-CO2	55.8788	-0.132872	1	61.1824
ENSG00000228253	MT-ATP8	0.864388	-0.462599	1	1.19177
ENSG00000198899	MT-ATP6	61.7882	-0.24334	1	73.0362
ENSG00000198938	MT-CO3	51.1402	-0.296988	1	62.7404
ENSG00000198840	MT-ND3	36.7377	-0.449646	1	50.1023
ENSG00000212907	MT-ND4L	2.52612	0.23901	1	2.13843
ENSG00000198886	MT-ND4	32.2266	-0.175301	1	36.3392
ENSG00000198786	MT-ND5	12.0751	-0.217406	1	14.0205
ENSG00000198727	MT-CYB	36.5845	-0.268145	1	43.9951

## Sheet: male
FeatureID	FeatureName	cd8day3 Average	cd8day3 Log2 Fold Change	cd8day3 P-Value	cd8day0 Average
ENSG00000177606	JUN	13.7909	1.5484	0.357514	4.6597
ENSG00000116251	RPL22	12.0546	0.18438	1	10.4876
ENSG00000116288	PARK7	1.1101	-0.47798	1	1.5449
ENSG00000074800	ENO1	1.76478	-0.426619	1	2.35985
ENSG00000077549	CAPZB	1.03894	-0.330875	1	1.30658
ENSG00000173436	MICOS10	0.754302	-0.584634	1	1.13659
ENSG00000127483	HP1BP3	0.74007	-0.535709	1	1.07826
ENSG00000070831	CDC42	3.07413	-0.00221928	1	3.05313
ENSG00000125944	HNRNPR	0.967783	-0.270582	1	1.16826
ENSG00000142676	RPL11	33.175	0.111288	1	30.343
ENSG00000188529	SRSF10	1.13857	0.424549	1	0.846611
ENSG00000133226	SRRM1	1.75055	-0.0397041	1	1.78988
ENSG00000117614	SYF2	1.29512	0.361378	1	1.00493
ENSG00000117616	RSRP1	1.63669	0.679173	1	1.0166
ENSG00000117632	STMN1	0.27041	-2.14101	1	1.23825
ENSG00000142669	SH3BGRL3	5.63591	-0.254403	1	6.65456
ENSG00000169442	CD52	5.62168	-0.381223	1	7.24786
ENSG00000198830	HMGN2	1.49437	-0.78551	1	2.5665
ENSG00000130770	ATP5IF1	1.33782	-0.227368	1	1.56156
ENSG00000159023	EPB41	0.925087	-0.217007	1	1.0766
ENSG00000162511	LAPTM5	1.62246	0.135441	1	1.4699
ENSG00000184007	PTP4A2	1.01048	-0.628836	1	1.56323
ENSG00000182866	LCK	1.16703	-0.13558	1	1.27992
ENSG00000116560	SFPQ	1.73632	0.437534	1	1.27492
ENSG00000168653	NDUFS5	1.1955	-0.0823446	1	1.26325
ENSG00000131236	CAP1	1.01048	-0.205066	1	1.16492
ENSG00000084070	SMAP2	0.81123	-0.369579	1	1.0516
ENSG00000065978	YBX1	4.2981	-0.0115223	1	4.29139
ENSG00000142937	RPS8	32.805	0.0571869	1	31.1513
ENSG00000132780	NASP	1.05318	-0.129589	1	1.15159
ENSG00000173660	UQCRH	1.57976	-0.174416	1	1.77488
ENSG00000162434	JAK1	1.594	-0.431153	1	2.13986
ENSG00000142864	SERBP1	1.82171	-0.245708	1	2.14819
ENSG00000116754	SRSF11	1.03894	0.296989	1	0.844945
ENSG00000132485	ZRANB2	1.03894	0.530786	1	0.718286
ENSG00000122406	RPL5	17.7047	0.14535	1	15.8206
ENSG00000143119	CD53	0.81123	-0.30659	1	1.0066
ENSG00000116824	CD2	1.87864	0.141399	1	1.69322
ENSG00000265241	RBM8A	1.02471	0.0252538	1	1.0066
ENSG00000265972	TXNIP	8.68158	0.219135	1	7.37618
ENSG00000143401	ANP32E	0.683141	-0.735334	1	1.14493
ENSG00000143384	MCL1	0.910855	-0.499464	1	1.28992
ENSG00000163131	CTSS	0.355803	-2.17899	1	1.65323
ENSG00000197747	S100A10	2.53331	-0.305697	1	3.10813
ENSG00000163191	S100A11	0.512356	-1.34003	1	1.31491
ENSG00000163220	S100A9	0.0996247	-4.81632	1	3.16646
ENSG00000143546	S100A8	0.0569284	-4.35004	1	1.43157
ENSG00000197956	S100A6	3.55803	-0.422895	1	4.72802
ENSG00000196154	S100A4	6.10557	-0.439443	1	8.19446
ENSG00000143543	JTB	1.28089	0.11234	1	1.18159
ENSG00000177954	RPS27	52.2745	0.308332	1	41.7023
ENSG00000143549	TPM3	2.43369	-0.343789	1	3.06647
ENSG00000163463	KRTCAP2	1.01048	-0.267582	1	1.21659
ENSG00000163479	SSR2	1.53707	-0.0259598	1	1.55823
ENSG00000158710	TAGLN2	0.982015	-0.67408	1	1.56823
ENSG00000117091	CD48	2.77526	-0.0361392	1	2.82315
ENSG00000143222	UFC1	0.896623	-0.178808	1	1.0166
ENSG00000188404	SELL	0.768534	-0.568684	1	1.14493
ENSG00000117523	PRRC2C	2.2629	0.428043	1	1.66989
ENSG00000234741	GAS5	2.67564	0.0906045	1	2.49317
ENSG00000162704	ARPC5	1.38051	-0.596782	1	2.08153
ENSG00000047410	TPR	0.910855	-0.393265	1	1.19825
ENSG00000081237	PTPRC	3.75728	-0.654471	1	5.86128
ENSG00000159388	BTG2	1.9071	0.223778	1	1.62323
ENSG00000069275	NUCKS1	1.49437	-0.257905	1	1.77988
ENSG00000009790	TRAF3IP3	0.896623	-0.303158	1	1.10826
ENSG00000163041	H3F3A	4.85315	-0.406794	1	6.37125
ENSG00000143761	ARF1	0.754302	-0.409683	1	1.0066
ENSG00000143774	GUK1	1.66516	-0.180688	1	1.87821
ENSG00000173726	TOMM20	1.38051	-0.0789074	1	1.45324
ENSG00000054267	ARID4B	1.18126	0.234918	1	1.0016
ENSG00000153187	HNRNPU	2.81796	0.0316068	1	2.73482
ENSG00000171863	RPS7	17.5197	0.0495355	1	16.7306
ENSG00000115738	ID2	1.42321	-0.188895	1	1.61656
ENSG00000228474	OST4	1.77901	-0.299646	1	2.17819
ENSG00000119801	YPEL5	1.97826	0.327453	1	1.56656
ENSG00000115875	SRSF7	2.37676	-0.0599161	1	2.45984
ENSG00000152518	ZFP36L2	2.19174	-0.733791	1	3.62143
ENSG00000143933	CALM2	1.08164	-0.916736	1	2.04153
ENSG00000143947	RPS27A	35.9645	0.145483	1	32.1229
ENSG00000138071	ACTR2	1.33782	-0.0103487	1	1.34325
ENSG00000115977	AAK1	1.23819	0.0660104	1	1.17992
ENSG00000169564	PCBP1	1.05318	-0.253381	1	1.25492
ENSG00000143977	SNRPG	0.896623	-0.370863	1	1.16159
ENSG00000034510	TMSB10	20.8216	-0.151441	1	22.8535
ENSG00000115523	GNLY	6.53254	0.667272	1	4.06973
ENSG00000153563	CD8A	2.29137	-0.0258361	1	2.31652
ENSG00000172116	CD8B	2.12058	0.262012	1	1.75655
ENSG00000158050	DUSP2	1.12434	-0.919264	1	2.12486
ENSG00000135940	COX5B	1.52284	-0.120177	1	1.64823
ENSG00000071082	RPL31	8.61042	0.212505	1	7.34952
ENSG00000135968	GCC2	1.05318	0.173182	1	0.933272
ENSG00000115091	ACTR3	0.982015	-0.60988	1	1.4999
ENSG00000155368	DBI	0.925087	-0.526844	1	1.33491
ENSG00000136732	GYPC	1.49437	0.0830418	1	1.40491
ENSG00000152082	MZT2B	1.72208	-0.20493	1	1.97487
ENSG00000173272	MZT2A	1.05318	-0.172719	1	1.18659
ENSG00000121966	CXCR4	1.89287	-1.1074	1	4.0564
ENSG00000154518	ATP5MC3	1.13857	-0.666078	1	1.80488
ENSG00000170144	HNRNPA3	2.16328	-0.22098	1	2.50484
ENSG00000115232	ITGA4	1.53707	0.102938	1	1.42491
ENSG00000115415	STAT1	0.782766	-0.5881	1	1.18159
ENSG00000081320	STK17B	1.56553	-0.166911	1	1.74989
ENSG00000115524	SF3B1	1.16703	-0.0604927	1	1.21492
ENSG00000144381	HSPD1	1.06741	-0.268309	1	1.28492
ENSG00000115541	HSPE1	0.939319	-0.624219	1	1.44991
ENSG00000082153	BZW1	1.43744	0.0779897	1	1.35658
ENSG00000114942	EEF1B2	9.94824	0.0757054	1	9.33439
ENSG00000079246	XRCC5	1.13857	-0.484796	1	1.59156
ENSG00000197756	RPL37A	18.2171	0.212387	1	15.539
ENSG00000163466	ARPC2	2.56178	-0.542226	1	3.70309
ENSG00000067066	SP100	1.03894	-0.0718781	1	1.0916
ENSG00000115053	NCL	3.13106	-0.106702	1	3.34311
ENSG00000187514	PTMA	17.5767	-0.215632	1	20.172
ENSG00000188042	ARL4C	1.99249	-0.676771	1	3.16646
ENSG00000124831	LRRFIP1	1.40898	-0.164094	1	1.57323
ENSG00000144713	RPL32	41.1877	0.249068	1	34.2378
ENSG00000174748	RPL15	16.8081	-0.0465615	1	17.1572
ENSG00000168028	RPSA	15.4418	0.00257705	1	15.2357
ENSG00000188846	RPL14	20.4515	0.0627397	1	19.3504
ENSG00000232112	TMA7	3.40147	-0.0343932	1	3.45311
ENSG00000067560	RHOA	1.05318	-0.516735	1	1.50657
ENSG00000114353	GNAI2	1.05318	-0.46645	1	1.4549
ENSG00000162244	RPL29	18.9856	0.00982495	1	18.6354
ENSG00000114902	SPCS1	1.1101	0.0158667	1	1.09659
ENSG00000144746	ARL6IP5	1.1955	-0.262581	1	1.43157
ENSG00000114861	FOXP1	1.09587	0.0351933	1	1.06826
ENSG00000269028	MTRNR2L12	6.73179	0.252867	1	5.58963
ENSG00000114391	RPL24	12.3962	0.077255	1	11.6159
ENSG00000169714	CNBP	1.32359	-0.0112423	1	1.32991
ENSG00000091527	CDV3	1.03894	-0.278476	1	1.25992
ENSG00000120742	SERP1	1.33782	-0.0508914	1	1.38158
ENSG00000152601	MBNL1	1.70785	-0.0897246	1	1.80821
ENSG00000163660	CCNL1	3.18799	0.629082	1	2.0432
ENSG00000136527	TRA2B	2.2629	0.643261	1	1.43824
ENSG00000156976	EIF4A2	2.03519	0.474656	1	1.4549
ENSG00000182899	RPL35A	19.4838	0.123588	1	17.6738
ENSG00000169020	ATP5ME	1.09587	-0.0730054	1	1.15159
ENSG00000145220	LYAR	1.25243	-0.319951	1	1.5599
ENSG00000109787	KLF3	0.683141	-0.716337	1	1.12993
ENSG00000163682	RPL9	22.8141	0.242258	1	19.0588
ENSG00000118816	CCNI	1.80748	0.0047582	1	1.79155
ENSG00000138668	HNRNPD	1.29512	-0.307108	1	1.59823
ENSG00000152795	HNRNPDL	2.24867	0.0559482	1	2.14819
ENSG00000145287	PLAC8	1.06741	0.0809741	1	1.00827
ENSG00000164032	H2AFZ	1.28089	-1.04169	1	2.63149
ENSG00000109332	UBE2D3	1.85017	0.242365	1	1.5549
ENSG00000109475	RPL34	35.2529	0.259167	1	29.1014
ENSG00000269893	SNHG8	1.70785	0.695876	1	1.04826
ENSG00000145425	RPS3A	35.4379	0.249797	1	29.4447
ENSG00000164104	HMGB2	1.23819	-1.18459	1	2.80982
ENSG00000129128	SPCS3	0.754302	-0.41919	1	1.01327
ENSG00000113387	SUB1	2.02096	-0.348871	1	2.55817
ENSG00000168685	IL7R	4.35502	0.22718	1	3.68476
ENSG00000082074	FYB1	1.75055	-0.404211	1	2.30485
ENSG00000145592	RPL37	24.3084	0.163209	1	21.4503
ENSG00000170571	EMB	0.939319	-0.138461	1	1.03493
ENSG00000113088	GZMK	1.29512	-1.12132	1	2.81148
ENSG00000145649	GZMA	1.96403	-0.714731	1	3.20479
ENSG00000068796	KIF2A	0.910855	-0.298016	1	1.12159
ENSG00000145675	PIK3R1	0.910855	-0.751598	1	1.53657
ENSG00000145741	BTF3	5.3655	0.128688	1	4.85802
ENSG00000164346	NSA2	1.73632	0.255523	1	1.44657
ENSG00000171530	TBCA	1.03894	-0.161409	1	1.16159
ENSG00000186468	RPS23	31.8372	0.131329	1	28.7181
ENSG00000127184	COX7C	3.8569	-0.00498871	1	3.83475
ENSG00000153113	CAST	0.982015	-0.206007	1	1.13326
ENSG00000169567	HINT1	3.20222	-0.370387	1	4.10473
ENSG00000158985	CDC42SE2	1.02471	-0.253591	1	1.22159
ENSG00000125347	IRF1	2.7041	-0.220564	1	3.12646
ENSG00000081059	TCF7	1.36628	0.464245	1	0.986602
ENSG00000113558	SKP1	1.75055	-0.0437246	1	1.79488
ENSG00000177733	HNRNPA0	1.40898	0.683903	1	0.873276
ENSG00000120727	PAIP2	1.1528	0.150684	1	1.0366
ENSG00000131508	UBE2D2	1.30935	0.0512299	1	1.25992
ENSG00000019582	CD74	0.982015	-1.21866	1	2.28818
ENSG00000164587	RPS14	37.1885	0.122558	1	33.7478
ENSG00000181163	NPM1	5.8067	-0.0897798	1	6.11627
ENSG00000120129	DUSP1	3.00297	-0.192332	1	3.40311
ENSG00000113732	ATP6V0E1	0.953551	-0.226486	1	1.11659
ENSG00000146066	HIGD2A	0.996247	-0.198199	1	1.14326
ENSG00000169230	PRELID1	0.81123	-0.680508	1	1.30491
ENSG00000169045	HNRNPH1	1.01048	0.0938607	1	0.946605
ENSG00000204628	RACK1	10.8022	-0.0748093	1	11.2493
ENSG00000112739	PRPF4B	1.22396	0.124701	1	1.11993
ENSG00000124795	DEK	1.45167	-0.296623	1	1.77655
ENSG00000111913	RIPOR2	1.45167	-0.316764	1	1.80155
ENSG00000187837	HIST1H1C	0.555052	-1.26896	1	1.35324
ENSG00000197061	HIST1H4C	1.60823	-0.788726	1	2.76649
ENSG00000168298	HIST1H1E	1.12434	-0.760461	1	1.90321
ENSG00000124575	HIST1H1D	1.33782	-1.07246	1	2.80648
ENSG00000204642	HLA-F	1.69362	-0.160272	1	1.88321
ENSG00000206503	HLA-A	11.1437	-0.00538515	1	11.0593
ENSG00000204592	HLA-E	7.61418	0.193213	1	6.5879
ENSG00000196230	TUBB	0.526588	-1.22467	1	1.24659
ENSG00000204525	HLA-C	7.05912	-0.255543	1	8.33779
ENSG00000234745	HLA-B	16.4665	-0.102537	1	17.4739
ENSG00000227507	LTB	4.66813	-0.0839267	1	4.89968
ENSG00000213719	CLIC1	2.02096	-0.298211	1	2.46984
ENSG00000213654	GPSM3	1.1955	-0.1492	1	1.32325
ENSG00000204287	HLA-DRA	0.0569284	-3.92152	1	1.06326
ENSG00000204264	PSMB8	1.01048	-0.691964	1	1.63323
ENSG00000240065	PSMB9	1.06741	-0.772567	1	1.82321
ENSG00000231500	RPS18	51.321	0.132552	1	46.247
ENSG00000231925	TAPBP	1.25243	0.185632	1	1.09826
ENSG00000124614	RPS10	8.09807	0.518942	1	5.58963
ENSG00000198755	RPL10A	17.3774	0.0501885	1	16.5872
ENSG00000112081	SRSF3	2.36253	0.217942	1	2.01653
ENSG00000214736	TOMM6	0.925087	-0.408816	1	1.22992
ENSG00000096384	HSP90AB1	4.75352	-0.0460318	1	4.85968
ENSG00000156508	EEF1A1	46.5532	0.128468	1	42.0706
ENSG00000112695	COX7A2	1.23819	-0.447341	1	1.68489
ENSG00000203875	SNHG5	1.06741	0.293481	1	0.869943
ENSG00000146278	PNRC1	4.05615	0.255952	1	3.36478
ENSG00000132424	PNISR	1.66516	-0.16267	1	1.85488
ENSG00000112306	RPS12	54.3951	0.13377	1	48.9751
ENSG00000029363	BCLAF1	1.49437	0.263044	1	1.23992
ENSG00000118503	TNFAIP3	2.3056	-0.572936	1	3.40644
ENSG00000146386	ABRACL	0.711605	-0.515797	1	1.02327
ENSG00000169976	SF3B5	1.18126	0.00297158	1	1.17659
ENSG00000092820	EZR	0.796998	-0.360016	1	1.0266
ENSG00000008018	PSMB1	0.896623	-0.646587	1	1.40657
ENSG00000075624	ACTB	13.2643	-0.488891	1	18.4021
ENSG00000189043	NDUFA4	2.12058	-0.152342	1	2.34151
ENSG00000196683	TOMM7	4.26963	0.0822243	1	3.99474
ENSG00000172115	CYCS	1.79325	0.927914	1	0.936605
ENSG00000122566	HNRNPA2B1	4.28386	-0.170198	1	4.77469
ENSG00000122565	CBX3	0.910855	-0.269918	1	1.09993
ENSG00000122545	SEPTIN7	2.27714	-0.307108	1	2.79815
ENSG00000106588	PSMA2	0.611981	-0.946147	1	1.18992
ENSG00000164543	STK17A	1.72208	0.282444	1	1.40824
ENSG00000196262	PPIA	3.41571	-0.425047	1	4.54637
ENSG00000105968	H2AFV	1.02471	-0.377811	1	1.33158
ENSG00000185811	IKZF1	1.03894	-0.0294756	1	1.05993
ENSG00000132432	SEC61G	0.583516	-0.828378	1	1.0466
ENSG00000106153	CHCHD2	2.24867	-0.649815	1	3.50477
ENSG00000126524	SBDS	1.69362	1.05237	1	0.811614
ENSG00000130429	ARPC1B	2.16328	-0.558934	1	3.16646
ENSG00000241468	ATP5MF	0.882391	-0.353767	1	1.12993
ENSG00000188186	LAMTOR4	0.839694	-0.47427	1	1.16992
ENSG00000231721	LINC-PINT	0.882391	-0.349512	1	1.12659
ENSG00000105887	MTPN	0.711605	-0.59565	1	1.0816
ENSG00000090266	NDUFB2	1.16703	-0.187176	1	1.32658
ENSG00000106028	SSBP1	0.725837	-0.624219	1	1.12493
ENSG00000211751	TRBC1	1.5513	-0.153647	1	1.71822
ENSG00000211772	TRBC2	2.87489	-0.111753	1	3.08147
ENSG00000197448	GSTK1	1.22396	0.204014	1	1.05993
ENSG00000179144	GIMAP7	1.67939	0.0945214	1	1.5649
ENSG00000133574	GIMAP4	0.754302	-0.656732	1	1.19492
ENSG00000133872	SARAF	2.6614	0.0253299	1	2.59483
ENSG00000104660	LEPROTL1	0.882391	-0.763483	1	1.50157
ENSG00000187735	TCEA1	1.09587	0.0785344	1	1.0366
ENSG00000008988	RPS20	12.4389	0.102636	1	11.4526
ENSG00000245910	SNHG6	2.09212	-0.131124	1	2.27652
ENSG00000147604	RPL7	9.50705	0.0670845	1	8.97441
ENSG00000156467	UQCRB	3.74304	0.0612702	1	3.55477
ENSG00000147649	MTDH	1.13857	-0.157577	1	1.26825
ENSG00000156482	RPL30	35.7084	0.192584	1	30.8696
ENSG00000164919	COX6C	2.00673	-0.266887	1	2.39984
ENSG00000070756	PABPC1	3.40147	-0.169174	1	3.79142
ENSG00000164924	YWHAZ	2.10635	-0.507127	1	2.97481
ENSG00000104408	EIF3E	2.56178	0.24403	1	2.14653
ENSG00000147677	EIF3H	1.5513	-0.095161	1	1.64989
ENSG00000160932	LY6E	1.20973	-0.262386	1	1.44824
ENSG00000104529	EEF1D	5.96325	0.0663786	1	5.6363
ENSG00000161016	RPL8	13.8763	-0.0187008	1	13.8958
ENSG00000137154	RPS6	28.7631	0.164107	1	25.3633
ENSG00000086061	DNAJA1	1.73632	0.658986	1	1.09326
ENSG00000137076	TLN1	0.839694	-0.601851	1	1.27825
ENSG00000135046	ANXA1	1.96403	-0.457683	1	2.68149
ENSG00000165119	HNRNPK	1.86441	-0.111806	1	2.0032
ENSG00000136938	ANP32B	1.80748	-0.33529	1	2.26818
ENSG00000106803	SEC61B	0.925087	-0.591912	1	1.39658
ENSG00000136810	TXN	0.626213	-0.703389	1	1.02827
ENSG00000136888	ATP6V1G1	1.5086	-0.0603634	1	1.56656
ENSG00000136942	RPL35	14.3317	0.176025	1	12.5392
ENSG00000044574	HSPA5	1.79325	-0.068237	1	1.86988
ENSG00000197958	RPL12	19.256	0.116467	1	17.5539
ENSG00000171159	C9orf16	0.953551	-0.21786	1	1.10993
ENSG00000119335	SET	2.68987	0.0905284	1	2.5065
ENSG00000136819	C9orf78	1.1101	-0.0208781	1	1.12493
ENSG00000187239	FNBP1	0.711605	-0.527478	1	1.0316
ENSG00000148303	RPL7A	20.8927	0.077203	1	19.5704
ENSG00000107223	EDF1	1.67939	-0.0923568	1	1.78155
ENSG00000067082	KLF6	2.14905	-0.0884218	1	2.26985
ENSG00000065809	FAM107B	1.35205	-0.141333	1	1.48657
ENSG00000026025	VIM	5.28011	-0.133652	1	5.73462
ENSG00000136758	YME1L1	1.13857	0.861482	1	0.624959
ENSG00000120616	EPC1	1.09587	0.282138	1	0.899941
ENSG00000165732	DDX21	1.13857	0.304935	1	0.91994
ENSG00000122862	SRGN	1.45167	-0.866636	1	2.63816
ENSG00000180817	PPA1	0.782766	-0.401827	1	1.03827
ENSG00000166295	ANAPC16	1.20973	-0.0787153	1	1.27492
ENSG00000138326	RPS24	22.0455	0.0444611	1	21.1236
ENSG00000166136	NDUFB8	1.1528	-0.143656	1	1.27158
ENSG00000173915	ATP5MD	1.02471	-0.108994	1	1.10493
ENSG00000150593	PDCD4	0.711605	-0.597868	1	1.08326
ENSG00000148908	RGS10	1.53707	0.0995711	1	1.42824
ENSG00000185201	IFITM2	1.75055	-0.11169	1	1.88154
ENSG00000177600	RPLP2	23.9242	0.213456	1	20.3887
ENSG00000177700	POLR2L	1.05318	0.0173269	1	1.03993
ENSG00000244734	HBB	94.3731	3.04502	1	11.2926
ENSG00000175390	EIF3F	1.62246	0.0405967	1	1.5699
ENSG00000166441	RPL27A	17.7047	0.0083165	1	17.3972
ENSG00000110321	EIF4G2	1.39475	-5.52e-05	1	1.38991
ENSG00000110696	C11orf58	1.20973	0.0574705	1	1.15992
ENSG00000110700	RPS13	20.295	0.144804	1	18.1405
ENSG00000134333	LDHA	1.38051	-0.270519	1	1.65989
ENSG00000026508	CD44	1.45167	-0.14417	1	1.59823
ENSG00000211450	SELENOH	1.16703	-0.116696	1	1.26325
ENSG00000167996	FTH1	6.43291	-0.514305	1	9.09274
ENSG00000124942	AHNAK	1.22396	-0.442286	1	1.65989
ENSG00000254772	EEF1G	8.04114	0.117263	1	7.33285
ENSG00000162191	UBXN1	1.23819	-0.0735266	1	1.29991
ENSG00000133321	PLAAT4	1.45167	-0.304713	1	1.78655
ENSG00000176340	COX8A	1.16703	-0.536004	1	1.68989
ENSG00000168066	SF1	2.19174	-0.169255	1	2.44817
ENSG00000149806	FAU	15.6838	0.0290942	1	15.1923
ENSG00000245532	NEAT1	2.97451	-0.642076	1	4.6047
ENSG00000251562	MALAT1	269.784	0.182843	1	234.736
ENSG00000172757	CFL1	4.22694	-0.58649	1	6.28792
ENSG00000172543	CTSW	1.76478	0.10979	1	1.62656
ENSG00000175602	CCDC85B	1.12434	-0.00911911	1	1.12993
ENSG00000175550	DRAP1	0.939319	-0.429443	1	1.26658
ENSG00000172531	PPP1CA	0.825462	-0.536991	1	1.20159
ENSG00000084207	GSTP1	0.81123	-0.702423	1	1.32491
ENSG00000149273	RPS3	30.0297	0.118787	1	27.3249
ENSG00000152558	TMEM123	1.02471	0.0204924	1	1.00993
ENSG00000149311	ATM	1.08164	-0.245708	1	1.28158
ENSG00000198851	CD3E	2.77526	0.0919474	1	2.58316
ENSG00000167286	CD3D	3.91383	-0.0566423	1	4.03307
ENSG00000160654	CD3G	2.61871	0.092888	1	2.43651
ENSG00000167283	ATP5MG	3.21646	-0.151157	1	3.54143
ENSG00000110367	DDX6	1.01048	-0.018297	1	1.02327
ENSG00000118181	RPS25	20.8643	0.184687	1	18.1405
ENSG00000109971	HSPA8	2.90335	0.177328	1	2.5465
ENSG00000134954	ETS1	1.87864	-0.156209	1	2.08153
ENSG00000111640	GAPDH	4.08461	-0.743249	1	6.77456
ENSG00000111669	TPI1	1.08164	-0.209662	1	1.24992
ENSG00000111678	C12orf57	2.3483	0.522002	1	1.62323
ENSG00000111796	KLRB1	1.36628	-0.661488	1	2.15486
ENSG00000069493	CLEC2D	0.953551	-0.23506	1	1.12326
ENSG00000110848	CD69	3.64342	0.321125	1	2.88981
ENSG00000110852	CLEC2B	1.13857	-0.225981	1	1.32991
ENSG00000213809	KLRK1	1.1528	-0.132281	1	1.26158
ENSG00000256039	LINC02446	1.29512	0.366163	1	1.0016
ENSG00000111348	ARHGDIB	2.81796	-0.593786	1	4.21972
ENSG00000111716	LDHB	2.77526	-0.112394	1	2.97647
ENSG00000174718	RESF1	0.910855	-0.304424	1	1.12659
ENSG00000139218	SCAF11	0.896623	-0.241192	1	1.0616
ENSG00000247774	PCED1B-AS1	2.51908	0.00216933	1	2.4965
ENSG00000123416	TUBA1B	1.53707	-0.79222	1	2.65149
ENSG00000167552	TUBA1A	2.46215	0.943625	1	1.26992
ENSG00000139644	TMBIM6	1.12434	-0.310935	1	1.39324
ENSG00000110934	BIN2	1.05318	-0.0436889	1	1.08493
ENSG00000063046	EIF4B	1.40898	-0.0297927	1	1.43324
ENSG00000123349	PFDN5	5.55052	0.0808401	1	5.19466
ENSG00000197111	PCBP2	1.28089	0.0487398	1	1.23492
ENSG00000135390	ATP5MC2	1.96403	-0.352697	1	2.49317
ENSG00000135486	HNRNPA1	4.14154	0.159482	1	3.67309
ENSG00000197728	RPS26	14.6875	0.380623	1	11.1509
ENSG00000170515	PA2G4	1.23819	0.113587	1	1.14159
ENSG00000229117	RPL41	47.0656	0.182708	1	40.964
ENSG00000092841	MYL6	3.24492	-0.697905	1	5.21966
ENSG00000110955	ATP5F1B	0.825462	-0.281928	1	1.0066
ENSG00000110958	PTGES3	1.16703	-0.442042	1	1.58323
ENSG00000196531	NACA	11.6134	-0.00551791	1	11.5259
ENSG00000127314	RAP1B	1.5513	-0.106761	1	1.66322
ENSG00000090382	LYZ	0.0853926	-4.89368	1	2.92314
ENSG00000187109	NAP1L1	2.3056	-0.0416376	1	2.35651
ENSG00000133773	CCDC59	1.23819	0.705929	1	0.756617
ENSG00000133639	BTG1	7.84189	0.0603006	1	7.43951
ENSG00000139343	SNRPF	0.839694	-0.398432	1	1.10993
ENSG00000120802	TMPO	0.597748	-0.975273	1	1.18659
ENSG00000075415	SLC25A3	1.30935	-0.245708	1	1.54823
ENSG00000166598	HSP90B1	1.57976	-0.123452	1	1.71322
ENSG00000111229	ARPC3	2.47639	-0.357502	1	3.14979
ENSG00000089248	ERP29	1.70785	0.200668	1	1.47824
ENSG00000089009	RPL6	19.5976	0.143459	1	17.5339
ENSG00000089220	PEBP1	0.953551	-0.0771079	1	1.0066
ENSG00000089157	RPLP0	9.97671	-0.165202	1	11.0626
ENSG00000111775	COX6A1	1.33782	-0.120453	1	1.44991
ENSG00000111786	SRSF9	0.725837	-0.742976	1	1.22159
ENSG00000088986	DYNLL1	0.74007	-0.564365	1	1.09993
ENSG00000182196	ARL6IP4	1.1101	-0.214323	1	1.28658
ENSG00000150991	UBC	5.09509	0.0944188	1	4.72469
ENSG00000132341	RAN	1.13857	-0.692454	1	1.83821
ENSG00000196199	MPHOSPH8	1.06741	0.223486	1	0.913274
ENSG00000150459	SAP18	1.39475	-0.0790577	1	1.46824
ENSG00000122026	RPL21	31.3106	0.191124	1	27.0966
ENSG00000122034	GTF3A	1.49437	-0.132497	1	1.63156
ENSG00000132963	POMP	0.654677	-0.746401	1	1.10659
ENSG00000189403	HMGB1	4.88161	-0.435256	1	6.53624
ENSG00000244754	N4BP2L2	1.1101	-0.163031	1	1.24159
ENSG00000120690	ELF1	0.925087	-0.176302	1	1.0466
ENSG00000133112	TPT1	42.1128	0.00554115	1	41.444
ENSG00000136167	LCP1	2.3056	-0.657866	1	3.6131
ENSG00000136156	ITM2B	3.03144	-0.247729	1	3.56977
ENSG00000188243	COMMD6	2.13482	-0.110591	1	2.28985
ENSG00000134884	ARGLU1	1.93557	-0.109993	1	2.07653
ENSG00000092199	HNRNPC	1.53707	-0.495445	1	2.15819
ENSG00000277734	TRAC	2.02096	-0.176478	1	2.26985
ENSG00000092010	PSME1	2.46215	-0.168212	1	2.74649
ENSG00000100911	PSME2	1.22396	-0.923779	1	2.31818
ENSG00000129559	NEDD8	0.953551	-0.447341	1	1.30158
ENSG00000100450	GZMH	1.08164	-0.28817	1	1.31991
ENSG00000100453	GZMB	0.611981	-0.78176	1	1.0616
ENSG00000100906	NFKBIA	5.55052	0.993758	1	2.75815
ENSG00000100941	PNN	1.53707	0.579962	1	1.02327
ENSG00000213741	RPS29	29.7024	0.255601	1	24.5817
ENSG00000165502	RPL36AL	4.2554	-0.194807	1	4.82468
ENSG00000054654	SYNE2	1.48014	-0.175318	1	1.66489
ENSG00000100650	SRSF5	4.49735	0.110181	1	4.1264
ENSG00000119707	RBM25	1.1101	0.215094	1	0.954938
ENSG00000170345	FOS	9.2224	0.120519	1	8.38945
ENSG00000198668	CALM1	5.99172	-0.429092	1	7.98448
ENSG00000089737	DDX24	1.80748	0.414442	1	1.34825
ENSG00000127152	BCL11B	1.87864	-0.0195135	1	1.89321
ENSG00000196405	EVL	1.49437	0.174784	1	1.31825
ENSG00000078304	PPP2R5C	0.896623	-0.795685	1	1.5599
ENSG00000080824	HSP90AA1	7.07336	0.0911445	1	6.56957
ENSG00000100664	EIF5	1.45167	0.541134	1	0.993268
ENSG00000156411	ATP5MPL	1.08164	-0.142822	1	1.19326
ENSG00000213145	CRIP1	2.31983	-0.399908	1	3.0398
ENSG00000169926	KLF13	0.996247	-0.0959604	1	1.06493
ENSG00000140319	SRP14	2.61871	-0.197336	1	2.9798
ENSG00000167004	PDIA3	1.1101	-0.234709	1	1.30491
ENSG00000140264	SERF2	4.39772	-0.265122	1	5.23466
ENSG00000166710	B2M	49.727	-0.319023	1	61.281
ENSG00000128951	DUT	0.640445	-0.757769	1	1.0916
ENSG00000255302	EID1	0.654677	-0.94473	1	1.26992
ENSG00000166794	PPIB	1.96403	-0.270405	1	2.35485
ENSG00000174444	RPL4	6.24789	-1.2e-05	1	6.18293
ENSG00000137818	RPLP1	49.912	0.0175901	1	48.7085
ENSG00000185787	MORF4L1	1.65092	0.124811	1	1.50657
ENSG00000182774	RPS17	5.52206	0.0794694	1	5.17299
ENSG00000170776	AKAP13	0.910855	-0.272099	1	1.10159
ENSG00000172183	ISG20	1.02471	-0.416949	1	1.36824
ENSG00000185043	CIB1	1.26666	0.212723	1	1.08993
ENSG00000272888	LINC01578	1.9071	0.195934	1	1.65489
ENSG00000173575	CHD2	1.22396	0.477505	1	0.876609
ENSG00000188536	HBA2	23.0845	3.58712	1	1.89654
ENSG00000206172	HBA1	10.4321	3.99223	1	0.646624
ENSG00000140990	NDUFB10	0.768534	-0.448481	1	1.05326
ENSG00000140988	RPS2	34.3421	-0.045358	1	35.0127
ENSG00000167978	SRRM2	1.9071	0.00965295	1	1.88321
ENSG00000103363	ELOB	1.39475	-0.250073	1	1.65323
ENSG00000008517	IL32	5.47936	-0.498427	1	7.66283
ENSG00000189067	LITAF	0.925087	-0.37524	1	1.20159
ENSG00000134419	RPS15A	31.581	0.142546	1	28.2665
ENSG00000102879	CORO1A	2.7468	-0.47995	1	3.80142
ENSG00000089280	FUS	2.40523	0.223517	1	2.04487
ENSG00000125148	MT2A	0.555052	-1.55459	1	1.64989
ENSG00000205220	PSMB10	1.20973	0.0741251	1	1.14659
ENSG00000197943	PLCG2	1.52284	0.921215	1	0.799948
ENSG00000103187	COTL1	1.06741	-0.801265	1	1.85988
ENSG00000131143	COX4I1	4.66813	0.142969	1	4.18639
ENSG00000051523	CYBA	3.25915	-0.49825	1	4.5647
ENSG00000198931	APRT	1.42321	-0.417853	1	1.89488
ENSG00000167526	RPL13	50.7375	0.162227	1	44.7904
ENSG00000141002	TCF25	1.02471	0.0936176	1	0.959937
ENSG00000108518	PFN1	5.8067	-0.688692	1	9.26439
ENSG00000219200	RNASEK	1.48014	-0.0906479	1	1.5699
ENSG00000170296	GABARAP	0.882391	-0.514456	1	1.26325
ENSG00000132507	EIF5A	1.16703	0.158938	1	1.04327
ENSG00000072818	ACAP1	1.26666	0.45173	1	0.923273
ENSG00000161960	EIF4A1	2.07789	-0.297754	1	2.53817
ENSG00000220205	VAMP2	1.16703	0.0653976	1	1.11326
ENSG00000161970	RPL26	26.8418	0.0881199	1	24.95
ENSG00000170315	UBB	3.17376	0.0240407	1	3.0948
ENSG00000175061	SNHG29	3.28762	0.216525	1	2.80482
ENSG00000198242	RPL23A	22.3444	0.0431972	1	21.4286
ENSG00000271503	CCL5	5.56475	-0.482122	1	7.6945
ENSG00000275302	CCL4	1.22396	0.960743	1	0.626626
ENSG00000125691	RPL23	8.45387	0.42646	1	6.22126
ENSG00000108298	RPL19	32.0507	0.144402	1	28.6498
ENSG00000186395	KRT10	1.08164	-0.102008	1	1.15992
ENSG00000173812	EIF1	14.9437	0.241477	1	12.4942
ENSG00000131469	RPL27	11.3715	0.20487	1	9.75436
ENSG00000243678	NME2	2.3483	-0.356095	1	2.9848
ENSG00000136490	LIMD2	1.56553	-0.235272	1	1.83488
ENSG00000108654	DDX5	6.98796	0.363204	1	5.37465
ENSG00000172809	RPL38	9.7063	0.11801	1	8.84442
ENSG00000188612	SUMO2	1.52284	-0.551516	1	2.22319
ENSG00000132475	H3F3B	7.78496	0.180253	1	6.79622
ENSG00000161547	SRSF2	0.839694	-0.530616	1	1.21659
ENSG00000173821	RNF213	1.83594	-0.0281161	1	1.86154
ENSG00000184009	ACTG1	6.34752	-0.528244	1	9.05941
ENSG00000173762	CD7	1.66516	0.433343	1	1.22659
ENSG00000101596	SMCHD1	1.08164	-0.124598	1	1.17826
ENSG00000101608	MYL12A	4.68236	-0.0265902	1	4.72302
ENSG00000118680	MYL12B	1.92133	-0.353002	1	2.43984
ENSG00000101745	ANKRD12	1.48014	-0.0952303	1	1.5749
ENSG00000152234	ATP5F1A	1.05318	-0.0370354	1	1.07993
ENSG00000265681	RPL17	24.0523	0.0568353	1	22.8485
ENSG00000197971	MBP	1.33782	0.486205	1	0.951604
ENSG00000197540	GZMM	1.33782	-0.41597	1	1.77988
ENSG00000167468	GPX4	1.03894	-0.0871911	1	1.10326
ENSG00000099624	ATP5F1D	1.36628	-0.29541	1	1.67156
ENSG00000099622	CIRBP	1.83594	-0.0587586	1	1.90154
ENSG00000115268	RPS15	23.2268	0.113472	1	21.2153
ENSG00000127540	UQCR11	1.56553	-0.0718781	1	1.63823
ENSG00000129968	ABHD17A	1.28089	0.264343	1	1.06326
ENSG00000104904	OAZ1	2.81796	-0.522571	1	4.0164
ENSG00000130332	LSM7	1.12434	-0.0796096	1	1.18659
ENSG00000104964	TLE5	2.71833	-0.0962069	1	2.88314
ENSG00000167658	EEF2	3.15953	0.0875868	1	2.94814
ENSG00000130255	RPL36	16.9504	0.228123	1	14.3024
ENSG00000174886	NDUFA11	0.668909	-0.691964	1	1.08826
ENSG00000233927	RPS28	27.5107	0.230277	1	23.1718
ENSG00000099783	HNRNPM	1.28089	-0.0288533	1	1.30325
ENSG00000198258	UBL5	1.46591	-0.288082	1	1.78322
ENSG00000130811	EIF3G	1.53707	0.00205455	1	1.52823
ENSG00000123144	TRIR	1.22396	-0.368057	1	1.57656
ENSG00000171223	JUNB	4.62543	-0.150118	1	5.083
ENSG00000167815	PRDX2	1.05318	-0.082978	1	1.11493
ENSG00000179218	CALR	1.29512	-0.24884	1	1.5349
ENSG00000160888	IER2	2.40523	0.602968	1	1.57156
ENSG00000104979	C19orf53	1.38051	0.00618179	1	1.36991
ENSG00000132002	DNAJB1	1.1955	-0.0122403	1	1.20325
ENSG00000127528	KLF2	3.77151	-0.24625	1	4.43304
ENSG00000105640	RPL18A	26.5144	0.0507126	1	25.2933
ENSG00000130522	JUND	9.82015	0.744305	1	5.79629
ENSG00000221983	UBA52	12.51	0.174366	1	10.9593
ENSG00000186010	NDUFA13	1.40898	-0.374001	1	1.81988
ENSG00000089327	FXYD5	1.46591	0.154608	1	1.31158
ENSG00000126267	COX6B1	1.35205	-0.432895	1	1.81988
ENSG00000126264	HCST	3.92806	0.0632583	1	3.72476
ENSG00000178982	EIF3K	2.36253	-0.242248	1	2.77482
ENSG00000130755	GMFG	1.97826	-0.39905	1	2.59316
ENSG00000128016	ZFP36	1.76478	-0.117866	1	1.90488
ENSG00000105193	RPS16	19.8965	0.120993	1	18.0805
ENSG00000105372	RPS19	31.3818	0.123164	1	28.4681
ENSG00000125740	FOSB	1.46591	0.286812	1	1.19659
ENSG00000125743	SNRPD2	1.73632	-0.180937	1	1.95821
ENSG00000160014	CALM3	0.839694	-0.378833	1	1.09493
ENSG00000105373	NOP53	2.76103	0.0995279	1	2.5565
ENSG00000142227	EMP3	1.80748	-0.379107	1	2.33818
ENSG00000063177	RPL18	20.9497	0.0891331	1	19.4621
ENSG00000087074	PPP1R15A	2.50485	0.650525	1	1.58323
ENSG00000087086	FTL	7.14452	-0.546253	1	10.3227
ENSG00000104894	CD37	1.52284	-0.0330781	1	1.55157
ENSG00000142541	RPL13A	26.9271	-0.0275134	1	27.1182
ENSG00000142534	RPS11	9.59244	-0.0148837	1	9.58437
ENSG00000142546	NOSIP	1.83594	0.142938	1	1.65323
ENSG00000105374	NKG7	5.53629	-0.375456	1	7.10953
ENSG00000170889	RPS9	15.7834	0.0331662	1	15.2457
ENSG00000108107	RPL28	34.4132	0.067154	1	32.4529
ENSG00000083845	RPS5	11.8696	0.0198863	1	11.5742
ENSG00000125835	SNRPB	0.953551	-0.535021	1	1.38324
ENSG00000077984	CST7	0.982015	-0.925067	1	1.86654
ENSG00000131051	RBM39	3.03144	0.302973	1	2.43651
ENSG00000166913	YWHAB	1.9071	-0.355749	1	2.42651
ENSG00000101109	STK4	1.36628	-0.183401	1	1.54657
ENSG00000177410	ZFAS1	2.78949	0.248092	1	2.32985
ENSG00000087460	GNAS	2.84642	0.0390219	1	2.74815
ENSG00000124172	ATP5F1E	5.32281	-0.119127	1	5.72296
ENSG00000101182	PSMA7	1.92133	-0.249945	1	2.27152
ENSG00000171858	RPS21	17.0785	0.184707	1	14.8507
ENSG00000125534	PPDPF	1.48014	-0.291683	1	1.80488
ENSG00000203896	LIME1	1.62246	-0.0796976	1	1.70655
ENSG00000154723	ATP5PF	0.796998	-0.662642	1	1.26658
ENSG00000142168	SOD1	1.18126	-0.390997	1	1.54657
ENSG00000159140	SON	2.22021	0.0831289	1	2.08153
ENSG00000241837	ATP5PO	0.910855	-0.295874	1	1.11993
ENSG00000205581	HMGN1	1.80748	0.11188	1	1.66322
ENSG00000160255	ITGB2	1.1955	-0.0418655	1	1.22825
ENSG00000160310	PRMT2	1.18126	-0.125787	1	1.28658
ENSG00000240972	MIF	3.23069	-0.200067	1	3.67976
ENSG00000184076	UQCR10	0.910855	-0.456	1	1.25158
ENSG00000100345	MYH9	0.882391	-0.655583	1	1.39324
ENSG00000100353	EIF3D	1.01048	0.289044	1	0.826613
ENSG00000128340	RAC2	2.09212	0.0652956	1	1.98654
ENSG00000100097	LGALS1	1.01048	-0.122361	1	1.09993
ENSG00000100201	DDX17	1.32359	0.0974797	1	1.23325
ENSG00000100316	RPL3	27.7099	0.0775172	1	25.9466
ENSG00000100380	ST13	1.05318	0.12762	1	0.96327
ENSG00000183172	SMDT1	1.53707	0.119891	1	1.40824
ENSG00000100300	TSPO	0.782766	-0.729293	1	1.30325
ENSG00000169100	SLC25A6	2.56178	-0.240117	1	3.00314
ENSG00000002586	CD99	1.30935	-0.517763	1	1.86988
ENSG00000205542	TMSB4X	28.5923	-0.836496	1	50.4484
ENSG00000130066	SAT1	1.16703	-0.621543	1	1.79322
ENSG00000215301	DDX3X	1.63669	0.179314	1	1.43824
ENSG00000147123	NDUFB11	1.05318	-0.119127	1	1.14326
ENSG00000126756	UXT	1.46591	0.0796928	1	1.38158
ENSG00000102317	RBM3	1.594	-0.114828	1	1.71822
ENSG00000147065	MSN	1.33782	-0.543748	1	1.94487
ENSG00000147168	IL2RG	1.30935	-0.310917	1	1.61989
ENSG00000198034	RPS4X	20.2238	0.0536967	1	19.2554
ENSG00000085224	ATRX	0.925087	-0.162474	1	1.0366
ENSG00000131174	COX7B	1.01048	-0.368564	1	1.30491
ENSG00000102144	PGK1	0.782766	-0.387888	1	1.02827
ENSG00000241343	RPL36A	12.1542	0.194407	1	10.501
ENSG00000157514	TSC22D3	2.16328	-0.344111	1	2.72815
ENSG00000005022	SLC25A5	1.02471	-0.66617	1	1.62656
ENSG00000125354	SEPTIN6	1.05318	-0.0123734	1	1.0616
ENSG00000198918	RPL39	26.1728	0.215107	1	22.2785
ENSG00000125356	NDUFA1	1.03894	-0.343683	1	1.31825
ENSG00000147274	RBMX	1.32359	0.65067	1	0.839945
ENSG00000010404	IDS	1.28089	0.352794	1	0.999935
ENSG00000180879	SSR4	1.87864	-0.0558491	1	1.94154
ENSG00000196924	FLNA	1.01048	-0.235654	1	1.18992
ENSG00000147403	RPL10	51.7479	0.0723582	1	48.6185
ENSG00000129824	RPS4Y1	4.54004	0.200932	1	3.91141
ENSG00000198888	MT-ND1	20.1384	-0.337861	1	25.1534
ENSG00000198763	MT-ND2	17.8898	-0.109923	1	19.0804
ENSG00000198804	MT-CO1	42.7675	-0.275866	1	51.1533
ENSG00000198712	MT-CO2	61.013	-0.284643	1	73.4152
ENSG00000198899	MT-ATP6	64.5141	-0.209948	1	73.7102
ENSG00000198938	MT-CO3	56.1314	-0.382779	1	72.2969
ENSG00000198840	MT-ND3	31.9368	-0.160945	1	35.2777
ENSG00000212907	MT-ND4L	2.51908	0.358429	1	1.94987
ENSG00000198886	MT-ND4	33.6305	-0.113905	1	35.956
ENSG00000198786	MT-ND5	10.8591	-0.0170069	1	10.8643
ENSG00000198695	MT-ND6	0.839694	-0.500705	1	1.19159
ENSG00000198727	MT-CYB	36.3203	-0.161769	1	40.1407
