# Supplementary material for: Single Cell Transcriptome Analysis of Peripheral Blood Mononuclear Cells in Freshly Isolated versus Stored Blood Samples
Source: Genes (Basel). 2023 Jan 4;14(1):142. doi: 10.3390/genes14010142 (PMC9859202; doi:10.3390/genes14010142)
Supplement: Supplementary file 1 [file genes-14-00142-s001.zip › supplementaryDataS3_MonoFeatures.xlsx]

## Sheet: common
FeatureID	FeatureName	monoday3 Average	monoday3 Log2 Fold Change	monoday3 P-Value	monoday0 Average	FeatureName	monoday3 Average	monoday3 Log2 Fold Change	monoday3 P-Value	monoday0 Average	FeatureName		aveDay3	aveDay0	FeatureName	aveLogFold
ENSG00000262202	AC007952.4	1.32788	1.31057	0.00111773	0.535069	AC007952.4	3.03374	1.72848	8.12e-06	0.913301	AC007952.4	NA	2.18081	0.724185	AC007952.4	1.51953
ENSG00000267519	AC020916.1	4.60658	0.277325	1	3.79877	AC020916.1	10.8163	0.324042	1	8.61682	AC020916.1	NA	7.71142	6.2078	AC020916.1	0.300683
ENSG00000075624	ACTB	21.5794	0.0353016	1	21.0432	ACTB	38.9511	-0.170015	1	43.6953	ACTB	NA	30.2653	32.3693	ACTB	-0.0673568
ENSG00000184009	ACTG1	6.96646	0.0816993	1	6.57882	ACTG1	7.90526	-0.152704	1	8.76503	ACTG1	NA	7.43586	7.67192	ACTG1	-0.0355023
ENSG00000138071	ACTR2	2.18234	-0.0681216	1	2.28698	ACTR2	4.24724	-0.129164	1	4.63448	ACTR2	NA	3.21479	3.46073	ACTR2	-0.0986429
ENSG00000115091	ACTR3	1.38083	-0.210405	1	1.59737	ACTR3	2.05523	-0.273649	1	2.48079	ACTR3	NA	1.71803	2.03908	ACTR3	-0.242027
ENSG00000123146	ADGRE5	1.31646	0.18407	1	1.15853	ADGRE5	2.27618	-0.02661	1	2.31468	ADGRE5	NA	1.79632	1.73661	ADGRE5	0.0787301
ENSG00000124942	AHNAK	3.86218	-0.145125	1	4.26864	AHNAK	4.81541	-0.468001	1	6.64507	AHNAK	NA	4.33879	5.45686	AHNAK	-0.306563
ENSG00000106546	AHR	1.26559	0.502146	1	0.89335	AHR	2.21305	0.142269	1	2.0019	AHR	NA	1.73932	1.44763	AHR	0.322207
ENSG00000204472	AIF1	4.93155	-0.0906081	1	5.24819	AIF1	14.0499	0.0456201	1	13.5748	AIF1	NA	9.49073	9.4115	AIF1	-0.022494
ENSG00000170776	AKAP13	1.49815	0.04548	1	1.4513	AKAP13	2.38841	0.00779742	1	2.37141	AKAP13	NA	1.94328	1.91136	AKAP13	0.0266387
ENSG00000123505	AMD1	1.03614	0.642587	0.62581	0.663586	AMD1	1.2661	0.446893	1	0.928122	AMD1	NA	1.15112	0.795854	AMD1	0.54474
ENSG00000101745	ANKRD12	1.09636	-0.109004	1	1.18236	ANKRD12	0.985527	-0.285118	1	1.20104	ANKRD12	NA	1.04094	1.1917	ANKRD12	-0.197061
ENSG00000136938	ANP32B	1.16177	-0.0938106	1	1.23972	ANP32B	1.66943	-0.209644	1	1.92831	ANP32B	NA	1.4156	1.58401	ANP32B	-0.151727
ENSG00000135046	ANXA1	4.42905	0.310893	1	3.56838	ANXA1	8.71192	0.109989	1	8.05105	ANXA1	NA	6.57049	5.80972	ANXA1	0.210441
ENSG00000182718	ANXA2	1.42132	-0.0247964	1	1.44566	ANXA2	3.34238	-0.0264697	1	3.39715	ANXA2	NA	2.38185	2.42141	ANXA2	-0.025633
ENSG00000164111	ANXA5	0.955163	-0.209208	1	1.10431	ANXA5	3.71414	-0.0665962	1	3.88115	ANXA5	NA	2.33465	2.49273	ANXA5	-0.137902
ENSG00000182287	AP1S2	1.26455	-0.242163	1	1.4955	AP1S2	3.35991	-0.145381	1	3.7084	AP1S2	NA	2.31223	2.60195	AP1S2	-0.193772
ENSG00000084234	APLP2	1.38395	-0.352948	1	1.76727	APLP2	4.29283	-0.143529	1	4.73107	APLP2	NA	2.83839	3.24917	APLP2	-0.248238
ENSG00000198931	APRT	1.18565	-0.214334	1	1.37545	APRT	1.51512	-0.32925	1	1.90173	APRT	NA	1.35038	1.63859	APRT	-0.271792
ENSG00000143761	ARF1	1.0621	-0.0684949	1	1.11371	ARF1	1.66242	-0.112315	1	1.79491	ARF1	NA	1.36226	1.45431	ARF1	-0.0904048
ENSG00000165527	ARF6	1.14308	0.0640437	1	1.09333	ARF6	1.52564	-0.106682	1	1.64108	ARF6	NA	1.33436	1.36721	ARF6	-0.0213194
ENSG00000134884	ARGLU1	1.69541	0.124801	1	1.55443	ARGLU1	1.48706	-0.143098	1	1.64057	ARGLU1	NA	1.59124	1.5975	ARGLU1	-0.00914876
ENSG00000111348	ARHGDIB	3.08455	0.00259106	1	3.07751	ARHGDIB	3.75973	-0.168879	1	4.21744	ARHGDIB	NA	3.42214	3.64747	ARHGDIB	-0.083144
ENSG00000188042	ARL4C	3.30154	0.240464	1	2.79321	ARL4C	0.505039	-1.26123	0.226009	1.21484	ARL4C	NA	1.90329	2.00402	ARL4C	-0.510385
ENSG00000182196	ARL6IP4	1.15969	-0.0590776	1	1.20806	ARL6IP4	1.48004	-0.281226	1	1.79696	ARL6IP4	NA	1.31987	1.50251	ARL6IP4	-0.170152
ENSG00000144746	ARL6IP5	1.47946	-0.0863915	1	1.57041	ARL6IP5	1.90793	-0.0337216	1	1.95028	ARL6IP5	NA	1.69369	1.76035	ARL6IP5	-0.0600565
ENSG00000130429	ARPC1B	3.29116	-0.166964	1	3.69314	ARPC1B	7.17576	-0.123215	1	7.79551	ARPC1B	NA	5.23346	5.74433	ARPC1B	-0.14509
ENSG00000163466	ARPC2	3.75628	-0.0449325	1	3.87306	ARPC2	5.35552	-0.205645	1	6.16108	ARPC2	NA	4.5559	5.01707	ARPC2	-0.125289
ENSG00000111229	ARPC3	3.50503	-0.0708853	1	3.67966	ARPC3	7.21083	-0.0141064	1	7.26297	ARPC3	NA	5.35793	5.47131	ARPC3	-0.0424958
ENSG00000241553	ARPC4	1.03614	0.0359905	1	1.01058	ARPC4	1.72906	0.10483	1	1.60582	ARPC4	NA	1.3826	1.3082	ARPC4	0.0704103
ENSG00000162704	ARPC5	1.76186	-0.43315	1	2.37819	ARPC5	3.08635	-0.700147	1	5.0045	ARPC5	NA	2.4241	3.69135	ARPC5	-0.566649
ENSG00000104763	ASAH1	1.00707	-0.38233	1	1.31275	ASAH1	2.58131	-0.207637	1	2.97551	ASAH1	NA	1.79419	2.14413	ASAH1	-0.294983
ENSG00000271614	ATP2B1-AS1	1.53449	0.472096	1	1.10587	ATP2B1-AS1	5.06091	1.03244	0.077021	2.46801	ATP2B1-AS1	NA	3.2977	1.78694	ATP2B1-AS1	0.752266
ENSG00000099624	ATP5F1D	1.11609	-0.12104	1	1.2137	ATP5F1D	1.81323	-0.248064	1	2.15063	ATP5F1D	NA	1.46466	1.68216	ATP5F1D	-0.184552
ENSG00000124172	ATP5F1E	6.55948	-0.0863184	1	6.95966	ATP5F1E	13.3976	0.0918644	1	12.5363	ATP5F1E	NA	9.97852	9.74798	ATP5F1E	0.00277301
ENSG00000130770	ATP5IF1	1.00188	-0.11311	1	1.08362	ATP5IF1	1.19947	0.0302912	1	1.17395	ATP5IF1	NA	1.10068	1.12878	ATP5IF1	-0.0414093
ENSG00000135390	ATP5MC2	2.37649	-0.0705065	1	2.49448	ATP5MC2	4.3279	-0.0604052	1	4.50262	ATP5MC2	NA	3.3522	3.49855	ATP5MC2	-0.0654559
ENSG00000154518	ATP5MC3	0.881449	-0.199713	1	1.01246	ATP5MC3	1.71503	-0.0505238	1	1.77396	ATP5MC3	NA	1.29824	1.39321	ATP5MC3	-0.125118
ENSG00000169020	ATP5ME	1.15346	-0.154326	1	1.2836	ATP5ME	1.92195	0.0672944	1	1.83171	ATP5ME	NA	1.53771	1.55766	ATP5ME	-0.0435157
ENSG00000241468	ATP5MF	0.922978	-0.131136	1	1.0109	ATP5MF	1.88337	0.16198	1	1.68094	ATP5MF	NA	1.40318	1.34592	ATP5MF	0.0154219
ENSG00000167283	ATP5MG	2.61009	-0.048219	1	2.6976	ATP5MG	4.34193	-0.0573766	1	4.50773	ATP5MG	NA	3.47601	3.60267	ATP5MG	-0.0527978
ENSG00000156411	ATP5MPL	1.17111	-0.118635	1	1.27138	ATP5MPL	2.34633	-0.00281431	1	2.34688	ATP5MPL	NA	1.75872	1.80913	ATP5MPL	-0.0607245
ENSG00000117410	ATP6V0B	1.08598	-0.14736	1	1.20273	ATP6V0B	3.16351	0.264297	1	2.62849	ATP6V0B	NA	2.12474	1.91561	ATP6V0B	0.0584683
ENSG00000185883	ATP6V0C	1.9695	0.0454817	1	1.90769	ATP6V0C	3.63347	0.0623318	1	3.47228	ATP6V0C	NA	2.80149	2.68999	ATP6V0C	0.0539067
ENSG00000113732	ATP6V0E1	1.11193	-0.285329	1	1.35507	ATP6V0E1	2.24111	-0.0489778	1	2.31468	ATP6V0E1	NA	1.67652	1.83488	ATP6V0E1	-0.167153
ENSG00000136888	ATP6V1G1	1.12855	-0.220259	1	1.31463	ATP6V1G1	2.13589	-0.14287	1	2.35455	ATP6V1G1	NA	1.63222	1.83459	ATP6V1G1	-0.181565
ENSG00000166710	B2M	50.4637	-0.0828801	1	53.4098	B2M	64.1961	-0.014997	1	64.6762	B2M	NA	57.3299	59.043	B2M	-0.0489385
ENSG00000029363	BCLAF1	1.43897	0.0585766	1	1.3814	BCLAF1	1.91143	-0.143381	1	2.10821	BCLAF1	NA	1.6752	1.7448	BCLAF1	-0.0424024
ENSG00000110934	BIN2	1.34034	0.166927	1	1.19364	BIN2	1.08373	-0.31143	1	1.34465	BIN2	NA	1.21204	1.26915	BIN2	-0.0722515
ENSG00000135441	BLOC1S1	0.884564	-0.198198	1	1.01497	BLOC1S1	2.24111	0.0980797	1	2.09032	BLOC1S1	NA	1.56284	1.55265	BLOC1S1	-0.050059
ENSG00000164713	BRI3	1.60924	-0.254778	1	1.9196	BRI3	4.97674	-0.163459	1	5.56056	BRI3	NA	3.29299	3.74008	BRI3	-0.209118
ENSG00000145741	BTF3	3.21225	0.0441525	1	3.11387	BTF3	4.3244	-0.093475	1	4.6033	BTF3	NA	3.76833	3.85859	BTF3	-0.0246612
ENSG00000133639	BTG1	5.66349	0.285687	1	4.64322	BTG1	4.98375	-0.0718591	1	5.2258	BTG1	NA	5.32362	4.93451	BTG1	0.106914
ENSG00000159388	BTG2	2.24775	0.492118	1	1.59737	BTG2	2.15343	0.0835454	1	2.02899	BTG2	NA	2.20059	1.81318	BTG2	0.287832
ENSG00000082153	BZW1	1.19603	0.0937788	1	1.12061	BZW1	1.44497	0.000863075	1	1.44278	BZW1	NA	1.3205	1.28169	BZW1	0.047321
ENSG00000110696	C11orf58	0.901175	-0.269111	1	1.08613	C11orf58	1.17492	-0.154658	1	1.30734	C11orf58	NA	1.03805	1.19673	C11orf58	-0.211884
ENSG00000111678	C12orf57	1.47739	0.622679	0.685767	0.959175	C12orf57	1.66943	1.84887	1.19e-05	0.462528	C12orf57	NA	1.57341	0.710852	C12orf57	1.23577
ENSG00000143110	C1orf162	1.3092	-0.11292	1	1.41557	C1orf162	3.03374	-0.0744864	1	3.18812	C1orf162	NA	2.17147	2.30184	C1orf162	-0.0937032
ENSG00000198668	CALM1	6.20129	0.0858745	1	5.83937	CALM1	3.644	-0.28106	1	4.41829	CALM1	NA	4.92264	5.12883	CALM1	-0.0975927
ENSG00000143933	CALM2	1.85115	-0.589361	0.951561	2.78443	CALM2	3.0618	-0.742122	1	5.11132	CALM2	NA	2.45647	3.94787	CALM2	-0.665741
ENSG00000179218	CALR	1.18772	0.126314	1	1.08801	CALR	1.18895	-0.292966	1	1.45607	CALR	NA	1.18834	1.27204	CALR	-0.083326
ENSG00000127022	CANX	0.849264	-0.276786	1	1.02908	CANX	1.72906	-0.316848	1	2.15114	CANX	NA	1.28916	1.59011	CANX	-0.296817
ENSG00000131236	CAP1	1.58848	-0.109542	1	1.71335	CAP1	2.69003	-0.197633	1	3.07926	CAP1	NA	2.13926	2.39631	CAP1	-0.153588
ENSG00000077549	CAPZB	1.20953	-0.0721125	1	1.27138	CAPZB	1.84129	-0.214943	1	2.13427	CAPZB	NA	1.52541	1.70283	CAPZB	-0.143528
ENSG00000153113	CAST	2.06814	-0.168966	1	2.32428	CAST	3.36693	-0.196993	1	3.8515	CAST	NA	2.71753	3.08789	CAST	-0.18298
ENSG00000277632	CCL3	1.37668	2.10916	3.89e-09	0.318785	CCL3	3.94211	2.5318	9.33e-12	0.679737	CCL3	NA	2.6594	0.499261	CCL3	2.32048
ENSG00000118816	CCNI	2.06502	-0.0407195	1	2.12335	CCNI	3.18104	-0.132289	1	3.47944	CCNI	NA	2.62303	2.80139	CCNI	-0.0865044
ENSG00000163660	CCNL1	3.44793	0.80963	0.192836	1.966	CCNL1	6.44275	1.14511	0.0210796	2.90549	CCNL1	NA	4.94534	2.43574	CCNL1	0.977371
ENSG00000170458	CD14	0.906367	-0.418777	1	1.21182	CD14	5.40111	0.207168	1	4.66719	CD14	NA	3.15374	2.9395	CD14	-0.105805
ENSG00000135535	CD164	1.05068	0.00551912	1	1.04663	CD164	1.52213	-0.0395833	1	1.56288	CD164	NA	1.28641	1.30476	CD164	-0.0170321
ENSG00000104894	CD37	2.01622	-0.0474673	1	2.08292	CD37	2.80928	-0.145871	1	3.10226	CD37	NA	2.41275	2.59259	CD37	-0.0966689
ENSG00000026508	CD44	2.99423	0.271262	1	2.47975	CD44	5.06091	0.0030189	1	5.03823	CD44	NA	4.02757	3.75899	CD44	0.13714
ENSG00000117091	CD48	2.08267	-0.158673	1	2.32396	CD48	3.402	0.00597344	1	3.3808	CD48	NA	2.74233	2.85238	CD48	-0.0763498
ENSG00000169442	CD52	5.6718	-0.208395	1	6.54935	CD52	9.26606	0.140238	1	8.3853	CD52	NA	7.46893	7.46732	CD52	-0.0340785
ENSG00000143119	CD53	1.1109	-0.0493021	1	1.14944	CD53	1.86584	0.125454	1	1.70803	CD53	NA	1.48837	1.42874	CD53	0.0380757
ENSG00000135404	CD63	1.54072	-0.0915446	1	1.64126	CD63	2.88995	0.126133	1	2.6428	CD63	NA	2.21533	2.14203	CD63	0.0172943
ENSG00000019582	CD74	5.48284	-0.377756	1	7.11984	CD74	16.7259	-0.150017	1	18.5067	CD74	NA	11.1044	12.8133	CD74	-0.263887
ENSG00000112149	CD83	1.06729	1.50735	3.95e-05	0.375207	CD83	1.85882	0.73222	0.64278	1.11722	CD83	NA	1.46306	0.746214	CD83	1.11978
ENSG00000002586	CD99	1.68503	0.074939	1	1.59925	CD99	1.64488	-0.0573153	1	1.70956	CD99	NA	1.66496	1.65441	CD99	0.00881187
ENSG00000070831	CDC42	3.19045	0.0883313	1	2.99946	CDC42	4.4226	-0.160428	1	4.93142	CDC42	NA	3.80653	3.96544	CDC42	-0.0360481
ENSG00000091527	CDV3	1.57083	0.0572629	1	1.50929	CDV3	2.68302	-0.168462	1	3.00975	CDV3	NA	2.12692	2.25952	CDV3	-0.0555995
ENSG00000172216	CEBPB	1.17527	-0.262082	1	1.4093	CEBPB	3.66153	0.118709	1	3.36495	CEBPB	NA	2.4184	2.38713	CEBPB	-0.0716865
ENSG00000221869	CEBPD	1.16592	-0.412636	1	1.55192	CEBPD	2.3323	-0.827086	0.957551	4.13106	CEBPD	NA	1.74911	2.84149	CEBPD	-0.619861
ENSG00000048740	CELF2	1.05068	-0.12884	1	1.14882	CELF2	1.14686	-0.371387	1	1.48316	CELF2	NA	1.09877	1.31599	CELF2	-0.250113
ENSG00000172757	CFL1	5.56486	0.0228404	1	5.4742	CFL1	7.69132	-0.0605986	1	8.00046	CFL1	NA	6.62809	6.73733	CFL1	-0.0188791
ENSG00000106153	CHCHD2	1.97366	-0.0475205	1	2.03903	CHCHD2	3.19507	-0.0386041	1	3.275	CHCHD2	NA	2.58437	2.65702	CHCHD2	-0.0430623
ENSG00000255112	CHMP1B	1.01123	0.705436	0.479106	0.620016	CHMP1B	1.701	0.930191	0.170188	0.891325	CHMP1B	NA	1.35611	0.75567	CHMP1B	0.817813
ENSG00000099622	CIRBP	1.53345	0.0900005	1	1.44033	CIRBP	1.07321	-0.134067	1	1.17753	CIRBP	NA	1.30333	1.30893	CIRBP	-0.0220331
ENSG00000110852	CLEC2B	1.12128	0.222742	1	0.960743	CLEC2B	1.23805	0.512374	1	0.867304	CLEC2B	NA	1.17966	0.914023	CLEC2B	0.367558
ENSG00000213719	CLIC1	2.53949	0.0472616	1	2.45655	CLIC1	4.91712	0.206494	1	4.25117	CLIC1	NA	3.7283	3.35386	CLIC1	0.126878
ENSG00000169714	CNBP	1.13581	-0.164881	1	1.27326	CNBP	1.87636	-0.202207	1	2.15574	CNBP	NA	1.50609	1.7145	CNBP	-0.183544
ENSG00000188243	COMMD6	1.7359	-0.187783	1	1.97665	COMMD6	2.3323	-0.0526361	1	2.41486	COMMD6	NA	2.0341	2.19575	COMMD6	-0.12021
ENSG00000102879	CORO1A	2.8468	0.0527101	1	2.74337	CORO1A	4.2753	0.00798548	1	4.24197	CORO1A	NA	3.56105	3.49267	CORO1A	0.0303478
ENSG00000103187	COTL1	3.51749	-0.237167	1	4.14389	COTL1	8.71192	-0.190944	1	9.91854	COTL1	NA	6.11471	7.03121	COTL1	-0.214055
ENSG00000131143	COX4I1	3.74486	-0.0826768	1	3.96365	COX4I1	6.61812	-0.0516203	1	6.84184	COX4I1	NA	5.18149	5.40274	COX4I1	-0.0671486
ENSG00000135940	COX5B	1.48154	-0.159536	1	1.65442	COX5B	3.28977	0.179729	1	2.89834	COX5B	NA	2.38565	2.27638	COX5B	0.0100967
ENSG00000111775	COX6A1	1.11193	-0.0141301	1	1.1228	COX6A1	1.83077	0.100288	1	1.70548	COX6A1	NA	1.47135	1.41414	COX6A1	0.0430791
ENSG00000126267	COX6B1	1.56771	-0.1219	1	1.70551	COX6B1	2.89345	-0.0667503	1	3.02457	COX6B1	NA	2.23058	2.36504	COX6B1	-0.0943253
ENSG00000164919	COX6C	1.37045	-0.17819	1	1.55035	COX6C	1.95352	0.0316183	1	1.90837	COX6C	NA	1.66199	1.72936	COX6C	-0.0732861
ENSG00000112695	COX7A2	1.1057	-0.133393	1	1.21276	COX7A2	1.68346	-0.0605513	1	1.75352	COX7A2	NA	1.39458	1.48314	COX7A2	-0.0969722
ENSG00000131174	COX7B	0.96866	-0.0475884	1	1.00118	COX7B	2.12537	0.236944	1	1.80054	COX7B	NA	1.54702	1.40086	COX7B	0.0946778
ENSG00000127184	COX7C	2.46058	-0.147127	1	2.72362	COX7C	3.81585	-0.0301238	1	3.88779	COX7C	NA	3.13822	3.3057	COX7C	-0.0886256
ENSG00000176340	COX8A	1.38706	-0.0976319	1	1.4839	COX8A	2.6725	0.0576071	1	2.56307	COX8A	NA	2.02978	2.02348	COX8A	-0.0200124
ENSG00000213145	CRIP1	3.04406	-0.164364	1	3.40977	CRIP1	4.55587	0.0408683	1	4.41829	CRIP1	NA	3.79997	3.91403	CRIP1	-0.0617478
ENSG00000009307	CSDE1	1.19292	-0.0596815	1	1.24317	CSDE1	1.97105	-0.212094	1	2.27993	CSDE1	NA	1.58199	1.76155	CSDE1	-0.135888
ENSG00000101439	CST3	4.68653	-0.244626	1	5.54943	CST3	18.3533	0.0417856	1	17.779	CST3	NA	11.5199	11.6642	CST3	-0.10142
ENSG00000160213	CSTB	1.01123	-0.152571	1	1.12405	CSTB	1.64488	-0.0854955	1	1.7433	CSTB	NA	1.32806	1.43367	CSTB	-0.119033
ENSG00000117984	CTSD	1.39848	-0.0547045	1	1.45224	CTSD	3.402	0.186706	1	2.98267	CTSD	NA	2.40024	2.21745	CTSD	0.0660006
ENSG00000163131	CTSS	9.34295	-0.357747	1	11.9646	CTSS	31.2458	-0.0803607	1	32.9402	CTSS	NA	20.2944	22.4524	CTSS	-0.219054
ENSG00000101160	CTSZ	0.890793	-0.296177	1	1.09396	CTSZ	2.56377	-0.0600211	1	2.66784	CTSZ	NA	1.72728	1.8809	CTSZ	-0.178099
ENSG00000169429	CXCL8	2.53014	1.68474	3.88e-05	0.786461	CXCL8	7.52298	1.69303	4.63e-05	2.32031	CXCL8	NA	5.02656	1.55338	CXCL8	1.68889
ENSG00000121966	CXCR4	1.37668	-0.337326	1	1.73905	CXCR4	1.56422	-0.283729	1	1.90224	CXCR4	NA	1.47045	1.82065	CXCR4	-0.310528
ENSG00000051523	CYBA	6.15665	-0.0704042	1	6.46064	CYBA	11.5528	0.129885	1	10.5293	CYBA	NA	8.85471	8.49496	CYBA	0.0297406
ENSG00000165168	CYBB	1.66427	-0.351388	1	2.12272	CYBB	5.23978	-0.286433	1	6.37522	CYBB	NA	3.45202	4.24897	CYBB	-0.31891
ENSG00000183283	DAZAP2	1.42444	-0.12103	1	1.54879	DAZAP2	2.6269	-0.16019	1	2.93002	DAZAP2	NA	2.02567	2.23941	DAZAP2	-0.14061
ENSG00000155368	DBI	1.17319	-0.09711	1	1.25476	DBI	1.64839	0.0342113	1	1.60786	DBI	NA	1.41079	1.43131	DBI	-0.0314494
ENSG00000100201	DDX17	1.41925	-0.045239	1	1.46415	DDX17	1.82375	-0.23939	1	2.15012	DDX17	NA	1.6215	1.80713	DDX17	-0.142314
ENSG00000165732	DDX21	1.28636	0.120979	1	1.18267	DDX21	2.46908	0.227791	1	2.10463	DDX21	NA	1.87772	1.64365	DDX21	0.174385
ENSG00000215301	DDX3X	2.79281	0.351028	1	2.18855	DDX3X	2.77421	0.0991096	1	2.58505	DDX3X	NA	2.78351	2.3868	DDX3X	0.225069
ENSG00000108654	DDX5	7.77939	0.327374	1	6.19609	DDX5	8.24897	0.332962	1	6.53161	DDX5	NA	8.01418	6.36385	DDX5	0.330168
ENSG00000124795	DEK	1.26767	-0.137828	1	1.39457	DEK	1.64488	-0.550911	1	2.40719	DEK	NA	1.45628	1.90088	DEK	-0.34437
ENSG00000086061	DNAJA1	1.36941	0.917506	0.0810149	0.72471	DNAJA1	2.17097	0.543215	1	1.48724	DNAJA1	NA	1.77019	1.10598	DNAJA1	0.73036
ENSG00000120129	DUSP1	5.64481	-0.214172	1	6.54434	DUSP1	17.1854	0.199026	1	14.9287	DUSP1	NA	11.4151	10.7365	DUSP1	-0.00757286
ENSG00000139318	DUSP6	2.6485	0.320911	1	2.11928	DUSP6	6.71632	0.177429	1	5.92393	DUSP6	NA	4.68241	4.02161	DUSP6	0.24917
ENSG00000088986	DYNLL1	0.985271	-0.166936	1	1.10619	DYNLL1	1.85181	-0.16148	1	2.06834	DYNLL1	NA	1.41854	1.58726	DYNLL1	-0.164208
ENSG00000107223	EDF1	1.47946	-0.066388	1	1.54879	EDF1	1.92897	-0.121814	1	2.09594	EDF1	NA	1.70422	1.82236	EDF1	-0.0941009
ENSG00000156508	EEF1A1	28.5801	-0.0830231	1	30.252	EEF1A1	37.2396	-0.187251	1	42.2776	EEF1A1	NA	32.9099	36.2648	EEF1A1	-0.135137
ENSG00000114942	EEF1B2	4.26916	-0.134474	1	4.68366	EEF1B2	4.14202	-0.22225	1	4.82102	EEF1B2	NA	4.20559	4.75234	EEF1B2	-0.178362
ENSG00000104529	EEF1D	3.38979	-0.122417	1	3.68812	EEF1D	4.25776	-0.154264	1	4.7275	EEF1D	NA	3.82377	4.20781	EEF1D	-0.13834
ENSG00000254772	EEF1G	3.803	-0.262993	1	4.5611	EEF1G	5.0574	-0.252478	1	6.01031	EEF1G	NA	4.4302	5.2857	EEF1G	-0.257736
ENSG00000167658	EEF2	2.5426	-0.121591	1	2.765	EEF2	4.02628	-0.115238	1	4.35134	EEF2	NA	3.28444	3.55817	EEF2	-0.118415
ENSG00000142634	EFHD2	2.79281	0.0706411	1	2.65811	EFHD2	3.38446	-0.0927294	1	3.60158	EFHD2	NA	3.08864	3.12985	EFHD2	-0.0110441
ENSG00000120738	EGR1	1.19914	-0.600924	0.963561	1.81867	EGR1	3.3038	-0.120107	1	3.58319	EGR1	NA	2.25147	2.70093	EGR1	-0.360516
ENSG00000255302	EID1	1.06833	-0.156242	1	1.19051	EID1	1.47303	-0.271976	1	1.77703	EID1	NA	1.27068	1.48377	EID1	-0.214109
ENSG00000173812	EIF1	14.8071	0.284554	1	12.1483	EIF1	22.2848	0.217547	1	19.1108	EIF1	NA	18.546	15.6296	EIF1	0.25105
ENSG00000130741	EIF2S3	0.947895	-0.127651	1	1.03566	EIF2S3	1.28013	-0.130924	1	1.40087	EIF2S3	NA	1.11401	1.21827	EIF2S3	-0.129287
ENSG00000107581	EIF3A	1.13893	-0.0719615	1	1.19709	EIF3A	2.25865	0.0768777	1	2.13785	EIF3A	NA	1.69879	1.66747	EIF3A	0.00245808
ENSG00000104408	EIF3E	1.40367	-0.18392	1	1.59424	EIF3E	2.00262	-0.442679	1	2.71793	EIF3E	NA	1.70315	2.15608	EIF3E	-0.313299
ENSG00000175390	EIF3F	1.22614	-0.0774799	1	1.29363	EIF3F	1.69749	-0.0355129	1	1.73767	EIF3F	NA	1.46182	1.51565	EIF3F	-0.0564964
ENSG00000130811	EIF3G	1.40679	-0.0245246	1	1.43061	EIF3G	1.82024	0.0494035	1	1.75658	EIF3G	NA	1.61352	1.5936	EIF3G	0.0124394
ENSG00000147677	EIF3H	1.15139	-0.175123	1	1.2999	EIF3H	1.86935	-0.202118	1	2.14756	EIF3H	NA	1.51037	1.72373	EIF3H	-0.188621
ENSG00000178982	EIF3K	2.02557	-0.0749091	1	2.13275	EIF3K	3.4511	-0.0283549	1	3.51215	EIF3K	NA	2.73833	2.82245	EIF3K	-0.051632
ENSG00000161960	EIF4A1	2.71079	-0.0073022	1	2.72331	EIF4A1	5.96928	0.067383	1	5.6827	EIF4A1	NA	4.34004	4.20301	EIF4A1	0.0300404
ENSG00000156976	EIF4A2	1.28636	0.115256	1	1.18737	EIF4A2	1.05216	0.00519414	1	1.04823	EIF4A2	NA	1.16926	1.1178	EIF4A2	0.0602251
ENSG00000063046	EIF4B	1.29881	-0.14501	1	1.43594	EIF4B	1.63787	-0.219432	1	1.9048	EIF4B	NA	1.46834	1.67037	EIF4B	-0.182221
ENSG00000110321	EIF4G2	1.77847	0.162684	1	1.58828	EIF4G2	2.56377	-0.125916	1	2.79254	EIF4G2	NA	2.17112	2.19041	EIF4G2	0.0183836
ENSG00000100664	EIF5	1.85322	0.658885	0.563745	1.17327	EIF5	2.84786	0.523756	1	1.97686	EIF5	NA	2.35054	1.57506	EIF5	0.59132
ENSG00000103363	ELOB	1.82934	-0.0647531	1	1.91271	ELOB	3.6475	0.129702	1	3.32662	ELOB	NA	2.73842	2.61967	ELOB	0.0324745
ENSG00000142227	EMP3	3.47596	-0.100485	1	3.7248	EMP3	5.41865	-0.0207828	1	5.48389	EMP3	NA	4.4473	4.60435	EMP3	-0.060634
ENSG00000074800	ENO1	1.26144	-0.176039	1	1.42497	ENO1	2.77771	-0.0767373	1	2.92389	ENO1	NA	2.01958	2.17443	ENO1	-0.126388
ENSG00000089248	ERP29	1.13166	-0.0429185	1	1.16574	ERP29	2.05172	0.103027	1	1.90735	ERP29	NA	1.59169	1.53655	ERP29	0.030054
ENSG00000185862	EVI2B	1.74421	-0.226161	1	2.03966	EVI2B	4.05434	-0.0905831	1	4.30739	EVI2B	NA	2.89928	3.17352	EVI2B	-0.158372
ENSG00000153310	FAM49B	1.03614	-0.0398207	1	1.06512	FAM49B	1.37132	-0.36704	1	1.76732	FAM49B	NA	1.20373	1.41622	FAM49B	-0.20343
ENSG00000149806	FAU	11.3083	-0.0374689	1	11.5982	FAU	16.6277	0.0519327	1	15.9948	FAU	NA	13.968	13.7965	FAU	0.0072319
ENSG00000158869	FCER1G	2.6703	-0.0123057	1	2.69196	FCER1G	7.79654	0.149864	1	7.00896	FCER1G	NA	5.23342	4.85046	FCER1G	0.0687789
ENSG00000085265	FCN1	3.2216	-0.324294	1	4.03167	FCN1	22.0604	0.340938	1	17.3675	FCN1	NA	12.641	10.6996	FCN1	0.00832194
ENSG00000127951	FGL2	1.65077	-0.648601	0.825417	2.58727	FGL2	5.84302	-0.488447	1	8.17729	FGL2	NA	3.7469	5.38228	FGL2	-0.568524
ENSG00000196924	FLNA	2.1107	-0.0702493	1	2.21519	FLNA	2.918	-0.0667114	1	3.05013	FLNA	NA	2.51435	2.63266	FLNA	-0.0684803
ENSG00000170345	FOS	12.2136	-0.533207	1	17.6632	FOS	33.1046	-0.307056	1	40.8379	FOS	NA	22.6591	29.2506	FOS	-0.420131
ENSG00000125740	FOSB	6.02999	1.27443	0.000810545	2.49104	FOSB	9.06264	0.790666	0.493724	5.22478	FOSB	NA	7.54631	3.85791	FOSB	1.03255
ENSG00000167996	FTH1	30.0669	0.208168	1	26.0087	FTH1	70.7791	-0.0493744	1	73.0278	FTH1	NA	50.423	49.5182	FTH1	0.0793967
ENSG00000087086	FTL	29.4076	-0.106981	1	31.649	FTL	84.6256	-0.0464401	1	87.1362	FTL	NA	57.0166	59.3926	FTL	-0.0767104
ENSG00000089280	FUS	1.78574	0.208685	1	1.54471	FUS	1.5572	-0.187421	1	1.77141	FUS	NA	1.67147	1.65806	FUS	0.010632
ENSG00000089327	FXYD5	1.5075	-0.00506016	1	1.51243	FXYD5	2.30073	-0.00124961	1	2.29884	FXYD5	NA	1.90411	1.90563	FXYD5	-0.00315489
ENSG00000082074	FYB1	2.15015	-0.268734	1	2.58946	FYB1	5.05039	-0.281819	1	6.1253	FYB1	NA	3.60027	4.35738	FYB1	-0.275276
ENSG00000170296	GABARAP	2.98385	-0.0844163	1	3.16214	GABARAP	7.9719	-0.0761781	1	8.38223	GABARAP	NA	5.47787	5.77219	GABARAP	-0.0802972
ENSG00000099860	GADD45B	1.11609	0.973237	0.0497405	0.568296	GADD45B	1.90442	0.842957	0.346556	1.05998	GADD45B	NA	1.51025	0.814138	GADD45B	0.908097
ENSG00000111640	GAPDH	4.64915	0.0150144	1	4.5984	GAPDH	9.82371	-0.00826154	1	9.85363	GAPDH	NA	7.23643	7.22602	GAPDH	0.00337643
ENSG00000234741	GAS5	1.09844	-0.120355	1	1.19395	GAS5	0.922398	-0.304691	1	1.13971	GAS5	NA	1.01042	1.16683	GAS5	-0.212523
ENSG00000139278	GLIPR1	0.920902	-0.26144	1	1.10399	GLIPR1	1.96404	-0.142921	1	2.16545	GLIPR1	NA	1.44247	1.63472	GLIPR1	-0.202181
ENSG00000130755	GMFG	1.91552	-0.232044	1	2.24905	GMFG	3.88249	-0.0219489	1	3.93328	GMFG	NA	2.899	3.09116	GMFG	-0.126997
ENSG00000114353	GNAI2	2.4637	-0.114089	1	2.66532	GNAI2	4.94517	-0.150991	1	5.47776	GNAI2	NA	3.70444	4.07154	GNAI2	-0.13254
ENSG00000087460	GNAS	2.26955	0.0266486	1	2.22711	GNAS	3.2547	-0.103957	1	3.49068	GNAS	NA	2.76212	2.85889	GNAS	-0.0386541
ENSG00000174021	GNG5	1.24586	0.0661092	1	1.18988	GNG5	2.59183	0.0510375	1	2.49714	GNG5	NA	1.91885	1.84351	GNG5	0.0585734
ENSG00000213654	GPSM3	1.2386	-0.107301	1	1.33407	GPSM3	2.02717	-0.0611646	1	2.11178	GPSM3	NA	1.63288	1.72293	GPSM3	-0.0842329
ENSG00000167468	GPX4	1.20018	-0.126381	1	1.30993	GPX4	2.45505	-0.0609176	1	2.55643	GPX4	NA	1.82762	1.93318	GPX4	-0.0936493
ENSG00000177885	GRB2	1.15346	-0.176694	1	1.30366	GRB2	2.78473	0.0139342	1	2.75268	GRB2	NA	1.9691	2.02817	GRB2	-0.0813798
ENSG00000030582	GRN	1.02576	-0.407252	1	1.3604	GRN	4.59796	0.0763201	1	4.35083	GRN	NA	2.81186	2.85561	GRN	-0.165466
ENSG00000084207	GSTP1	2.59555	-0.131546	1	2.84211	GSTP1	6.21128	0.026636	1	6.08237	GSTP1	NA	4.40341	4.46224	GSTP1	-0.0524552
ENSG00000143774	GUK1	1.3663	0.133397	1	1.24536	GUK1	1.92897	0.106747	1	1.78878	GUK1	NA	1.64763	1.51707	GUK1	0.120072
ENSG00000184897	H1FX	1.20122	0.175382	1	1.06356	H1FX	1.37483	-0.361277	1	1.76476	H1FX	NA	1.28802	1.41416	H1FX	-0.0929478
ENSG00000113648	H2AFY	0.972813	-0.261298	1	1.16606	H2AFY	2.24812	-0.288812	1	2.74195	H2AFY	NA	1.61047	1.954	H2AFY	-0.275055
ENSG00000163041	H3F3A	8.17391	-0.0765328	1	8.61377	H3F3A	18.0481	0.032108	1	17.6011	H3F3A	NA	13.111	13.1074	H3F3A	-0.0222124
ENSG00000132475	H3F3B	10.0365	0.49622	0.993608	7.11075	H3F3B	9.67641	0.0222925	1	9.50252	H3F3B	NA	9.85644	8.30664	H3F3B	0.259256
ENSG00000206172	HBA1	12.5521	4.98688	4.2e-16	0.395268	HBA1	20.3348	6.80024	1.54e-14	0.181434	HBA1	NA	16.4435	0.288351	HBA1	5.89356
ENSG00000188536	HBA2	25.3326	5.22457	1.12e-17	0.676752	HBA2	50.7178	6.71785	2.78e-17	0.479905	HBA2	NA	38.0252	0.578328	HBA2	5.97121
ENSG00000244734	HBB	100.851	5.10082	1.79e-15	2.93646	HBB	217.272	6.42849	1.54e-14	2.51452	HBB	NA	159.061	2.72549	HBB	5.76466
ENSG00000180353	HCLS1	1.18046	-0.151994	1	1.3115	HCLS1	1.8939	-0.210195	1	2.18794	HCLS1	NA	1.53718	1.74972	HCLS1	-0.181094
ENSG00000126264	HCST	3.47908	0.00565018	1	3.46369	HCST	3.24768	0.177802	1	2.86512	HCST	NA	3.36338	3.1644	HCST	0.0917259
ENSG00000169567	HINT1	1.78989	-0.172611	1	2.01678	HINT1	1.85181	-0.286358	1	2.2554	HINT1	NA	1.82085	2.13609	HINT1	-0.229484
ENSG00000206503	HLA-A	9.51841	0.0661633	1	9.08584	HLA-A	13.7448	0.0805328	1	12.9625	HLA-A	NA	11.6316	11.0242	HLA-A	0.073348
ENSG00000234745	HLA-B	19.3171	-0.0460853	1	19.9305	HLA-B	30.5759	0.0594744	1	29.2563	HLA-B	NA	24.9465	24.5934	HLA-B	0.00669456
ENSG00000204525	HLA-C	8.3691	0.195613	1	7.30321	HLA-C	10.6935	-0.079508	1	11.2688	HLA-C	NA	9.5313	9.28601	HLA-C	0.0580524
ENSG00000231389	HLA-DPA1	2.6267	-0.261247	1	3.14679	HLA-DPA1	5.88861	-0.219587	1	6.83979	HLA-DPA1	NA	4.25766	4.99329	HLA-DPA1	-0.240417
ENSG00000223865	HLA-DPB1	2.34119	-0.396545	1	3.08065	HLA-DPB1	4.6646	-0.286887	1	5.67759	HLA-DPB1	NA	3.50289	4.37912	HLA-DPB1	-0.341716
ENSG00000204287	HLA-DRA	5.59809	-0.227196	1	6.54904	HLA-DRA	18.2936	0.076526	1	17.2996	HLA-DRA	NA	11.9459	11.9243	HLA-DRA	-0.0753349
ENSG00000196126	HLA-DRB1	2.24256	-0.226623	1	2.623	HLA-DRB1	12.654	0.219928	1	10.8349	HLA-DRB1	NA	7.44829	6.72895	HLA-DRB1	-0.00334746
ENSG00000198502	HLA-DRB5	1.04341	-0.0310198	1	1.06606	HLA-DRB5	3.28977	0.00393755	1	3.27398	HLA-DRB5	NA	2.16659	2.17002	HLA-DRB5	-0.0135411
ENSG00000204592	HLA-E	6.91351	0.0701439	1	6.58132	HLA-E	8.05607	-0.0482209	1	8.30813	HLA-E	NA	7.48479	7.44472	HLA-E	0.0109615
ENSG00000204642	HLA-F	1.32685	-0.0225873	1	1.34755	HLA-F	1.87987	0.169859	1	1.66868	HLA-F	NA	1.60336	1.50811	HLA-F	0.0736357
ENSG00000189403	HMGB1	3.90475	0.0664348	1	3.72699	HMGB1	4.58393	-0.176387	1	5.16805	HMGB1	NA	4.24434	4.44752	HMGB1	-0.0549762
ENSG00000198830	HMGN2	1.5428	0.0981312	1	1.44096	HMGN2	1.66943	-0.261087	1	1.99833	HMGN2	NA	1.60612	1.71964	HMGN2	-0.0814778
ENSG00000135486	HNRNPA1	2.2737	-0.0262754	1	2.31456	HNRNPA1	2.81629	-0.118074	1	3.05064	HNRNPA1	NA	2.545	2.6826	HNRNPA1	-0.0721747
ENSG00000122566	HNRNPA2B1	3.95458	0.146575	1	3.57058	HNRNPA2B1	5.46424	0.142838	1	4.93704	HNRNPA2B1	NA	4.70941	4.25381	HNRNPA2B1	0.144706
ENSG00000170144	HNRNPA3	1.82934	-0.00120285	1	1.83027	HNRNPA3	2.34633	-0.184938	1	2.66273	HNRNPA3	NA	2.08784	2.2465	HNRNPA3	-0.0930703
ENSG00000092199	HNRNPC	1.50957	-0.0547529	1	1.56759	HNRNPC	2.19902	-0.030995	1	2.24313	HNRNPC	NA	1.8543	1.90536	HNRNPC	-0.0428739
ENSG00000138668	HNRNPD	1.07975	0.0666155	1	1.03096	HNRNPD	1.5572	-0.155019	1	1.73205	HNRNPD	NA	1.31848	1.3815	HNRNPD	-0.0442015
ENSG00000152795	HNRNPDL	2.0889	0.12302	1	1.91741	HNRNPDL	2.19201	-0.0923068	1	2.33308	HNRNPDL	NA	2.14045	2.12525	HNRNPDL	0.0153566
ENSG00000169045	HNRNPH1	1.08183	0.113916	1	0.999611	HNRNPH1	1.48355	-0.00845424	1	1.49082	HNRNPH1	NA	1.28269	1.24522	HNRNPH1	0.0527308
ENSG00000165119	HNRNPK	1.99754	-0.00241711	1	2.00016	HNRNPK	2.97412	-0.184459	1	3.37313	HNRNPK	NA	2.48583	2.68665	HNRNPK	-0.0934379
ENSG00000099783	HNRNPM	1.005	0.0668273	1	0.959489	HNRNPM	1.13283	-0.15664	1	1.26237	HNRNPM	NA	1.06891	1.11093	HNRNPM	-0.0449062
ENSG00000153187	HNRNPU	3.00565	0.246975	1	2.53147	HNRNPU	4.84346	0.267169	1	4.01505	HNRNPU	NA	3.92456	3.27326	HNRNPU	0.257072
ENSG00000127483	HP1BP3	0.988386	-0.139732	1	1.08895	HP1BP3	0.964484	-0.365607	1	1.24295	HP1BP3	NA	0.976435	1.16595	HP1BP3	-0.252669
ENSG00000080824	HSP90AA1	4.48407	0.348864	1	3.51886	HSP90AA1	5.3941	0.112313	1	4.97792	HSP90AA1	NA	4.93909	4.24839	HSP90AA1	0.230588
ENSG00000096384	HSP90AB1	2.52911	0.23006	1	2.15532	HSP90AB1	2.87241	-0.0119519	1	2.89067	HSP90AB1	NA	2.70076	2.523	HSP90AB1	0.109054
ENSG00000166598	HSP90B1	1.44832	-0.169092	1	1.62809	HSP90B1	1.83077	-0.339283	1	2.31315	HSP90B1	NA	1.63954	1.97062	HSP90B1	-0.254187
ENSG00000044574	HSPA5	1.6705	-0.216146	1	1.93998	HSPA5	2.60235	-0.763203	1	4.40909	HSPA5	NA	2.13643	3.17454	HSPA5	-0.489674
ENSG00000109971	HSPA8	2.07125	0.3632	1	1.6096	HSPA8	2.40244	-0.0218063	1	2.43479	HSPA8	NA	2.23685	2.02219	HSPA8	0.170697
ENSG00000115738	ID2	2.98696	0.593474	0.768106	1.97853	ID2	4.44715	0.418752	1	3.31896	ID2	NA	3.71705	2.64875	ID2	0.506113
ENSG00000010404	IDS	1.17942	0.357131	1	0.92062	IDS	1.08373	-0.13126	1	1.18673	IDS	NA	1.13157	1.05367	IDS	0.112936
ENSG00000160888	IER2	5.3323	0.601975	0.735047	3.51102	IER2	9.76759	0.845912	0.365929	5.4195	IER2	NA	7.54995	4.46526	IER2	0.723943
ENSG00000162783	IER5	1.1545	0.963564	0.0540349	0.591805	IER5	1.76062	0.744584	0.606712	1.04925	IER5	NA	1.45756	0.820527	IER5	0.854074
ENSG00000216490	IFI30	3.78431	-0.224985	1	4.42067	IFI30	12.5348	0.120416	1	11.4993	IFI30	NA	8.15955	7.95999	IFI30	-0.0522847
ENSG00000185201	IFITM2	2.97554	-0.0363131	1	3.04993	IFITM2	2.24111	-0.108559	1	2.4123	IFITM2	NA	2.60833	2.73111	IFITM2	-0.0724362
ENSG00000125538	IL1B	3.38045	1.77172	5.35e-07	0.989267	IL1B	9.49052	1.69684	1.03e-05	2.91929	IL1B	NA	6.43549	1.95428	IL1B	1.73428
ENSG00000140575	IQGAP1	2.21141	-0.0389212	1	2.27099	IQGAP1	3.44759	-0.128782	1	3.76155	IQGAP1	NA	2.8295	3.01627	IQGAP1	-0.0838516
ENSG00000125347	IRF1	2.76167	0.376565	1	2.12617	IRF1	12.6961	0.764463	0.557226	7.45309	IRF1	NA	7.72889	4.78963	IRF1	0.570514
ENSG00000168264	IRF2BP2	1.18876	0.191722	1	1.04067	IRF2BP2	2.54273	-0.0968242	1	2.71435	IRF2BP2	NA	1.86575	1.87751	IRF2BP2	0.0474491
ENSG00000115232	ITGA4	0.993577	-0.388976	1	1.30116	ITGA4	1.35379	-0.742186	1	2.26306	ITGA4	NA	1.17368	1.78211	ITGA4	-0.565581
ENSG00000150093	ITGB1	1.23964	-0.118579	1	1.34567	ITGB1	0.750544	-0.501865	1	1.06407	ITGB1	NA	0.99509	1.20487	ITGB1	-0.310222
ENSG00000160255	ITGB2	2.45643	-0.125963	1	2.67942	ITGB2	5.20821	0.0818878	1	4.90893	ITGB2	NA	3.83232	3.79418	ITGB2	-0.0220376
ENSG00000136156	ITM2B	3.69399	-0.279536	1	4.48148	ITM2B	7.31605	-0.150227	1	8.09807	ITM2B	NA	5.50502	6.28978	ITM2B	-0.214882
ENSG00000162434	JAK1	1.86984	-0.0498734	1	1.93496	JAK1	1.24857	-0.479693	1	1.74023	JAK1	NA	1.5592	1.8376	JAK1	-0.264783
ENSG00000171988	JMJD1C	1.32996	0.666669	0.569214	0.837555	JMJD1C	2.185	0.522088	1	1.51893	JMJD1C	NA	1.75748	1.17824	JMJD1C	0.594379
ENSG00000177606	JUN	12.169	1.83454	1.06e-08	3.40946	JUN	15.8877	2.12701	4.69e-10	3.62663	JUN	NA	14.0283	3.51804	JUN	1.98077
ENSG00000171223	JUNB	5.05925	-0.183036	1	5.74032	JUNB	9.31166	-0.0323445	1	9.49741	JUNB	NA	7.18545	7.61887	JUNB	-0.10769
ENSG00000130522	JUND	11.5564	1.12451	0.00508602	5.29678	JUND	12.398	0.632109	0.966323	7.97746	JUND	NA	11.9772	6.63712	JUND	0.878309
ENSG00000169926	KLF13	1.03303	0.224744	1	0.883946	KLF13	1.09074	0.14242	1	0.987919	KLF13	NA	1.06189	0.935932	KLF13	0.183582
ENSG00000127528	KLF2	4.50588	0.372143	1	3.47936	KLF2	3.91054	-0.0857296	1	4.14077	KLF2	NA	4.20821	3.81007	KLF2	0.143207
ENSG00000136826	KLF4	2.39517	1.03846	0.0307364	1.16543	KLF4	5.50633	0.669263	0.868207	3.45388	KLF4	NA	3.95075	2.30966	KLF4	0.853862
ENSG00000067082	KLF6	8.05348	0.828522	0.175897	4.53195	KLF6	11.7492	0.408284	1	8.82892	KLF6	NA	9.90132	6.68043	KLF6	0.618403
ENSG00000188186	LAMTOR4	1.48881	-0.184374	1	1.69141	LAMTOR4	3.47214	-0.00694377	1	3.48148	LAMTOR4	NA	2.48048	2.58644	LAMTOR4	-0.0956588
ENSG00000162511	LAPTM5	3.1645	0.0440551	1	3.06779	LAPTM5	7.47738	0.19598	1	6.51066	LAPTM5	NA	5.32094	4.78922	LAPTM5	0.120018
ENSG00000136167	LCP1	3.98781	-0.207484	1	4.60216	LCP1	6.91623	-0.267676	1	8.30506	LCP1	NA	5.45202	6.45361	LCP1	-0.23758
ENSG00000100097	LGALS1	3.60159	-0.0720436	1	3.78404	LGALS1	7.59663	0.0290265	1	7.426	LGALS1	NA	5.59911	5.60502	LGALS1	-0.0215085
ENSG00000131981	LGALS3	1.0756	-0.0875613	1	1.14286	LGALS3	3.26171	0.134941	1	2.96427	LGALS3	NA	2.16865	2.05356	LGALS3	0.0236898
ENSG00000136490	LIMD2	1.44313	0.045165	1	1.39833	LIMD2	1.58175	-0.217609	1	1.83733	LIMD2	NA	1.51244	1.61783	LIMD2	-0.086222
ENSG00000272888	LINC01578	1.79301	0.404471	1	1.35413	LINC01578	2.19902	0.324176	1	1.75352	LINC01578	NA	1.99602	1.55382	LINC01578	0.364324
ENSG00000124831	LRRFIP1	2.12108	-0.223724	1	2.47599	LRRFIP1	3.93159	-0.214315	1	4.55117	LRRFIP1	NA	3.02634	3.51358	LRRFIP1	-0.21902
ENSG00000130592	LSP1	1.81585	-0.104913	1	1.9522	LSP1	2.06926	-0.21243	1	2.3939	LSP1	NA	1.94255	2.17305	LSP1	-0.158671
ENSG00000204482	LST1	3.25275	-0.281758	1	3.95237	LST1	7.55454	-0.0809343	1	7.96979	LST1	NA	5.40364	5.96108	LST1	-0.181346
ENSG00000254087	LYN	0.926093	-0.226055	1	1.0833	LYN	1.86233	-0.33806	1	2.35097	LYN	NA	1.39421	1.71714	LYN	-0.282058
ENSG00000090382	LYZ	26.5162	-0.266671	1	31.8775	LYZ	112.441	0.215941	1	96.5237	LYZ	NA	69.4787	64.2006	LYZ	-0.0253653
ENSG00000204103	MAFB	1.25729	-0.247445	1	1.49236	MAFB	3.05829	-0.554627	1	4.4832	MAFB	NA	2.15779	2.98778	MAFB	-0.401036
ENSG00000251562	MALAT1	242.328	0.175314	1	214.445	MALAT1	107.444	-0.290983	1	131.066	MALAT1	NA	174.886	172.755	MALAT1	-0.0578341
ENSG00000140941	MAP1LC3B	1.39018	0.889543	0.103581	0.7501	MAP1LC3B	2.95308	1.03948	0.0533254	1.43358	MAP1LC3B	NA	2.17163	1.09184	MAP1LC3B	0.964511
ENSG00000277443	MARCKS	1.91448	0.326728	1	1.5259	MARCKS	4.23672	-0.0192629	1	4.28388	MARCKS	NA	3.0756	2.90489	MARCKS	0.153733
ENSG00000152601	MBNL1	2.22698	0.0939445	1	2.08574	MBNL1	2.70406	-0.272042	1	3.25916	MBNL1	NA	2.46552	2.67245	MBNL1	-0.0890487
ENSG00000143384	MCL1	3.58601	0.172011	1	3.18127	MCL1	7.42477	0.0411068	1	7.19755	MCL1	NA	5.50539	5.18941	MCL1	0.106559
ENSG00000167470	MIDN	1.23548	0.196498	1	1.07798	MIDN	1.8939	0.103167	1	1.76067	MIDN	NA	1.56469	1.41932	MIDN	0.149833
ENSG00000240972	MIF	1.95705	-0.0545988	1	2.03182	MIF	1.85532	-0.265543	1	2.22729	MIF	NA	1.90618	2.12956	MIF	-0.160071
ENSG00000163563	MNDA	1.78055	-0.567695	1	2.63836	MNDA	8.95041	-0.00162789	1	8.93675	MNDA	NA	5.36548	5.78756	MNDA	-0.284661
ENSG00000114978	MOB1A	1.08494	-0.168896	1	1.21966	MOB1A	2.13589	-0.223836	1	2.4905	MOB1A	NA	1.61042	1.85508	MOB1A	-0.196366
ENSG00000185787	MORF4L1	1.54695	0.126052	1	1.41713	MORF4L1	1.91143	-0.132149	1	2.09185	MORF4L1	NA	1.72919	1.75449	MORF4L1	-0.00304823
ENSG00000197629	MPEG1	0.956201	-0.523663	1	1.37482	MPEG1	3.12493	-0.314595	1	3.87859	MPEG1	NA	2.04056	2.6267	MPEG1	-0.419129
ENSG00000110077	MS4A6A	0.974889	-0.451693	1	1.33344	MS4A6A	3.74921	-0.00122234	1	3.74418	MS4A6A	NA	2.36205	2.53881	MS4A6A	-0.226458
ENSG00000147065	MSN	1.99235	-0.329634	1	2.50295	MSN	2.77421	-0.401796	1	3.65831	MSN	NA	2.38328	3.08063	MSN	-0.365715
ENSG00000125148	MT2A	1.31439	0.175176	1	1.16386	MT2A	2.11485	-0.036714	1	2.16596	MT2A	NA	1.71462	1.66491	MT2A	0.0692309
ENSG00000198899	MT-ATP6	54.8886	-0.167104	1	61.5853	MT-ATP6	64.1014	-0.22841	1	74.8769	MT-ATP6	NA	59.495	68.2311	MT-ATP6	-0.197757
ENSG00000228253	MT-ATP8	1.46389	-0.300613	1	1.80269	MT-ATP8	1.82024	-0.440751	1	2.4675	MT-ATP8	NA	1.64207	2.13509	MT-ATP8	-0.370682
ENSG00000198804	MT-CO1	62.1531	-0.0478289	1	64.2024	MT-CO1	91.3454	-0.13557	1	100.049	MT-CO1	NA	76.7492	82.1258	MT-CO1	-0.0916995
ENSG00000198712	MT-CO2	53.6615	-0.081447	1	56.7377	MT-CO2	70.3758	-0.288132	1	85.6801	MT-CO2	NA	62.0186	71.2089	MT-CO2	-0.184789
ENSG00000198938	MT-CO3	45.8665	-0.207893	1	52.9383	MT-CO3	69.3341	-0.279381	1	83.9015	MT-CO3	NA	57.6003	68.4199	MT-CO3	-0.243637
ENSG00000198727	MT-CYB	29.4637	-0.155769	1	32.8	MT-CYB	29.2011	-0.394765	1	38.281	MT-CYB	NA	29.3324	35.5405	MT-CYB	-0.275267
ENSG00000147649	MTDH	1.30608	-0.140111	1	1.43908	MTDH	2.21305	-0.284596	1	2.69135	MTDH	NA	1.75957	2.06521	MTDH	-0.212353
ENSG00000198888	MT-ND1	23.8604	-0.322858	1	29.8241	MT-ND1	49.0484	-0.204295	1	56.3446	MT-ND1	NA	36.4544	43.0843	MT-ND1	-0.263576
ENSG00000198763	MT-ND2	20.3335	-0.287322	1	24.7975	MT-ND2	33.9639	-0.236352	1	39.8939	MT-ND2	NA	27.1487	32.3457	MT-ND2	-0.261837
ENSG00000198840	MT-ND3	32.7559	-0.390621	1	42.9115	MT-ND3	38.7197	-0.226329	1	45.1647	MT-ND3	NA	35.7378	44.0381	MT-ND3	-0.308475
ENSG00000198886	MT-ND4	30.696	-0.204386	1	35.3431	MT-ND4	45.4009	-0.201861	1	52.0668	MT-ND4	NA	38.0485	43.705	MT-ND4	-0.203123
ENSG00000212907	MT-ND4L	2.96308	0.0478718	1	2.86499	MT-ND4L	4.12449	-0.173506	1	4.64112	MT-ND4L	NA	3.54378	3.75306	MT-ND4L	-0.0628172
ENSG00000198786	MT-ND5	12.4358	-0.0939968	1	13.2642	MT-ND5	12.4646	-0.164422	1	13.931	MT-ND5	NA	12.4502	13.5976	MT-ND5	-0.129209
ENSG00000105887	MTPN	1.33723	-0.186486	1	1.52152	MTPN	2.19552	-0.350086	1	2.79408	MTPN	NA	1.76637	2.1578	MTPN	-0.268286
ENSG00000269028	MTRNR2L12	4.70106	0.0115928	1	4.66078	MTRNR2L12	5.22575	-0.178527	1	5.89991	MTRNR2L12	NA	4.96341	5.28035	MTRNR2L12	-0.0834668
ENSG00000179820	MYADM	1.43794	0.154666	1	1.29144	MYADM	2.5743	-0.133155	1	2.8181	MYADM	NA	2.00612	2.05477	MYADM	0.0107553
ENSG00000100345	MYH9	1.33619	-0.131557	1	1.46353	MYH9	1.77465	-0.29776	1	2.17874	MYH9	NA	1.55542	1.82113	MYH9	-0.214659
ENSG00000101608	MYL12A	4.06152	-0.0481836	1	4.19718	MYL12A	3.51774	-0.0814097	1	3.71402	MYL12A	NA	3.78963	3.9556	MYL12A	-0.0647967
ENSG00000118680	MYL12B	2.35468	0.00382394	1	2.34747	MYL12B	2.32178	-0.258419	1	2.77261	MYL12B	NA	2.33823	2.56004	MYL12B	-0.127297
ENSG00000092841	MYL6	4.62423	-0.128621	1	5.0526	MYL6	8.19987	0.048041	1	7.91051	MYL6	NA	6.41205	6.48155	MYL6	-0.0402902
ENSG00000142347	MYO1F	1.16592	-0.204593	1	1.34347	MYO1F	2.12537	-0.142764	1	2.34279	MYO1F	NA	1.64565	1.84313	MYO1F	-0.173679
ENSG00000152082	MZT2B	0.981118	-0.0386223	1	1.00776	MZT2B	1.04866	-0.0816002	1	1.10956	MZT2B	NA	1.01489	1.05866	MZT2B	-0.0601112
ENSG00000244754	N4BP2L2	1.05795	-0.100289	1	1.13408	N4BP2L2	0.887325	-0.344143	1	1.12693	N4BP2L2	NA	0.972636	1.13051	N4BP2L2	-0.222216
ENSG00000196531	NACA	8.23828	-0.101506	1	8.83319	NACA	11.5773	-0.123678	1	12.5792	NACA	NA	9.9078	10.7062	NACA	-0.112592
ENSG00000105835	NAMPT	2.14496	-0.100526	1	2.29889	NAMPT	5.72728	0.0369384	1	5.56873	NAMPT	NA	3.93612	3.93381	NAMPT	-0.0317936
ENSG00000187109	NAP1L1	2.10863	-0.0879062	1	2.24027	NAP1L1	2.51467	-0.364392	1	3.23156	NAP1L1	NA	2.31165	2.73592	NAP1L1	-0.226149
ENSG00000158517	NCF1	0.871067	-0.291189	1	1.06606	NCF1	6.29194	0.12652	1	5.74915	NCF1	NA	3.58151	3.4076	NCF1	-0.0823343
ENSG00000116701	NCF2	0.900137	-0.387849	1	1.17797	NCF2	3.09687	-0.105263	1	3.32458	NCF2	NA	1.9985	2.25127	NCF2	-0.246556
ENSG00000115053	NCL	2.24671	0.00174509	1	2.24309	NCL	2.00963	-0.281082	1	2.43837	NCL	NA	2.12817	2.34073	NCL	-0.139668
ENSG00000125356	NDUFA1	1.10986	-0.124257	1	1.20963	NDUFA1	2.23059	0.245226	1	1.87873	NDUFA1	NA	1.67022	1.54418	NDUFA1	0.0604843
ENSG00000186010	NDUFA13	1.44728	-0.0638297	1	1.51243	NDUFA13	2.61288	0.203354	1	2.26511	NDUFA13	NA	2.03008	1.88877	NDUFA13	0.069762
ENSG00000189043	NDUFA4	1.50231	0.00741042	1	1.49424	NDUFA4	2.29723	0.0527901	1	2.21093	NDUFA4	NA	1.89977	1.85259	NDUFA4	0.0301002
ENSG00000090266	NDUFB2	1.31854	-0.0859631	1	1.39927	NDUFB2	1.9921	-0.0387492	1	2.0433	NDUFB2	NA	1.65532	1.72128	NDUFB2	-0.0623562
ENSG00000168653	NDUFS5	0.996692	-0.0919439	1	1.0623	NDUFS5	1.24155	-0.058857	1	1.29252	NDUFS5	NA	1.11912	1.17741	NDUFS5	-0.0754004
ENSG00000245532	NEAT1	12.4524	-0.205331	1	14.3475	NEAT1	38.6881	-0.0909143	1	41.0847	NEAT1	NA	25.5703	27.7161	NEAT1	-0.148122
ENSG00000129559	NEDD8	0.994615	-0.0661505	1	1.0413	NEDD8	1.69048	0.0333971	1	1.64977	NEDD8	NA	1.34255	1.34553	NEDD8	-0.0163767
ENSG00000100906	NFKBIA	6.29577	1.08464	0.0105137	2.96655	NFKBIA	13.4537	0.795887	0.480376	7.72754	NFKBIA	NA	9.87472	5.34704	NFKBIA	0.940262
ENSG00000144802	NFKBIZ	1.65492	0.871718	0.151121	0.904007	NFKBIZ	3.60892	1.04811	0.0715961	1.74125	NFKBIZ	NA	2.63192	1.32263	NFKBIZ	0.959913
ENSG00000243678	NME2	1.75667	-0.0680282	1	1.84093	NME2	3.33887	-0.15801	1	3.7176	NME2	NA	2.54777	2.77926	NME2	-0.113019
ENSG00000105373	NOP53	1.38395	-0.282968	1	1.68357	NOP53	1.44848	-0.13714	1	1.5915	NOP53	NA	1.41621	1.63754	NOP53	-0.210054
ENSG00000119655	NPC2	1.28843	-0.0619157	1	1.34473	NPC2	3.8404	0.0532404	1	3.69307	NPC2	NA	2.56442	2.5189	NPC2	-0.00433765
ENSG00000181163	NPM1	2.4014	0.0927363	1	2.25093	NPM1	2.02717	-0.325478	1	2.53649	NPM1	NA	2.21429	2.39371	NPM1	-0.116371
ENSG00000164346	NSA2	1.13789	-0.0272287	1	1.15947	NSA2	1.55019	-0.0427025	1	1.59508	NSA2	NA	1.34404	1.37728	NSA2	-0.0349656
ENSG00000104904	OAZ1	5.54202	-0.14749	1	6.13496	OAZ1	13.1836	-0.00356179	1	13.1797	OAZ1	NA	9.36282	9.65735	OAZ1	-0.0755261
ENSG00000119900	OGFRL1	0.613588	-0.76382	0.606928	1.04255	OGFRL1	1.39236	-0.725657	1	2.30088	OGFRL1	NA	1.00298	1.67172	OGFRL1	-0.744738
ENSG00000091039	OSBPL8	0.847188	-0.284261	1	1.0319	OSBPL8	1.39938	-0.551501	1	2.04943	OSBPL8	NA	1.12328	1.54067	OSBPL8	-0.417881
ENSG00000228474	OST4	1.63001	-0.264054	1	1.95691	OST4	2.22357	-0.182662	1	2.51963	OST4	NA	1.92679	2.23827	OST4	-0.223358
ENSG00000165312	OTUD1	1.03718	1.34268	0.00076305	0.408747	OTUD1	1.71854	1.36303	0.00231256	0.66696	OTUD1	NA	1.37786	0.537853	OTUD1	1.35286
ENSG00000070756	PABPC1	5.28973	-0.0615691	1	5.51714	PABPC1	10.0026	-0.0280448	1	10.1715	PABPC1	NA	7.64616	7.84433	PABPC1	-0.044807
ENSG00000180370	PAK2	1.13997	-0.153572	1	1.26793	PAK2	1.82726	-0.193118	1	2.08623	PAK2	NA	1.48361	1.67708	PAK2	-0.173345
ENSG00000116288	PARK7	1.02369	-0.172243	1	1.15352	PARK7	1.53616	-0.112425	1	1.65897	PARK7	NA	1.27992	1.40624	PARK7	-0.142334
ENSG00000169564	PCBP1	1.38602	-0.252054	1	1.65035	PCBP1	2.53572	-0.276752	1	3.06648	PCBP1	NA	1.96087	2.35841	PCBP1	-0.264403
ENSG00000197111	PCBP2	1.37876	-0.210308	1	1.59486	PCBP2	2.32528	-0.166004	1	2.60447	PCBP2	NA	1.85202	2.09967	PCBP2	-0.188156
ENSG00000167004	PDIA3	1.23237	0.110141	1	1.14161	PDIA3	1.8448	-0.10095	1	1.97584	PDIA3	NA	1.53858	1.55872	PDIA3	0.00459523
ENSG00000123349	PFDN5	4.78516	-0.127509	1	5.22437	PFDN5	9.59223	0.027885	1	9.38344	PFDN5	NA	7.1887	7.30391	PFDN5	-0.0498122
ENSG00000108518	PFN1	7.55928	0.0362334	1	7.36716	PFN1	8.74699	-0.168252	1	9.80304	PFN1	NA	8.15314	8.5851	PFN1	-0.0660093
ENSG00000102144	PGK1	1.04549	-0.12769	1	1.14223	PGK1	2.07978	-0.146359	1	2.29833	PGK1	NA	1.56263	1.72028	PGK1	-0.137025
ENSG00000133321	PLAAT4	1.07041	0.0383879	1	1.04224	PLAAT4	0.911876	-0.211027	1	1.05589	PLAAT4	NA	0.991141	1.04907	PLAAT4	-0.0863197
ENSG00000145287	PLAC8	1.51788	0.119914	1	1.39645	PLAC8	1.4099	-0.264026	1	1.69168	PLAC8	NA	1.46389	1.54406	PLAC8	-0.0720561
ENSG00000011422	PLAUR	1.25209	0.740545	0.460475	0.74916	PLAUR	3.01621	0.301766	1	2.44194	PLAUR	NA	2.13415	1.59555	PLAUR	0.521155
ENSG00000197943	PLCG2	1.69853	0.525521	0.954634	1.17954	PLCG2	1.85181	0.361057	1	1.43971	PLCG2	NA	1.77517	1.30962	PLCG2	0.443289
ENSG00000115956	PLEK	2.47408	0.247848	1	2.0826	PLEK	4.36999	0.321811	1	3.48812	PLEK	NA	3.42203	2.78536	PLEK	0.284829
ENSG00000141682	PMAIP1	1.17111	1.42877	0.00015929	0.434764	PMAIP1	1.46952	0.867499	0.306291	0.804441	PMAIP1	NA	1.32032	0.619602	PMAIP1	1.14813
ENSG00000132424	PNISR	1.46908	-0.0506198	1	1.5212	PNISR	1.62033	-0.0694468	1	1.69832	PNISR	NA	1.54471	1.60976	PNISR	-0.0600333
ENSG00000146278	PNRC1	4.76543	0.534874	0.928841	3.28721	PNRC1	5.7834	0.37352	1	4.45304	PNRC1	NA	5.27442	3.87013	PNRC1	0.454197
ENSG00000028277	POU2F2	0.815003	-0.538288	1	1.18392	POU2F2	1.83427	-0.134335	1	2.01059	POU2F2	NA	1.32464	1.59726	POU2F2	-0.336312
ENSG00000125534	PPDPF	1.06418	0.0330152	1	1.04005	PPDPF	1.23805	-0.314511	1	1.53886	PPDPF	NA	1.15111	1.28946	PPDPF	-0.140748
ENSG00000196262	PPIA	3.12193	0.0856421	1	2.94053	PPIA	3.2582	-0.196622	1	3.72629	PPIA	NA	3.19007	3.33341	PPIA	-0.0554902
ENSG00000166794	PPIB	1.50334	0.0233095	1	1.47889	PPIB	2.00613	0.0552844	1	1.9278	PPIB	NA	1.75474	1.70334	PPIB	0.0392969
ENSG00000172531	PPP1CA	0.985271	-0.0307394	1	1.00651	PPP1CA	1.20648	-0.302953	1	1.48776	PPP1CA	NA	1.09588	1.24713	PPP1CA	-0.166846
ENSG00000087074	PPP1R15A	4.01688	1.08237	0.0101625	1.89578	PPP1R15A	5.3485	0.70337	0.737984	3.27654	PPP1R15A	NA	4.68269	2.58616	PPP1R15A	0.89287
ENSG00000169230	PRELID1	1.62585	-0.135211	1	1.78513	PRELID1	3.86495	-0.155082	1	4.2941	PRELID1	NA	2.7454	3.03962	PRELID1	-0.145147
ENSG00000205352	PRR13	1.04237	-0.0328786	1	1.06638	PRR13	1.72204	-0.0161113	1	1.73921	PRR13	NA	1.38221	1.40279	PRR13	-0.024495
ENSG00000117523	PRRC2C	1.69541	0.147078	1	1.53061	PRRC2C	1.64839	-0.2106	1	1.90531	PRRC2C	NA	1.6719	1.71796	PRRC2C	-0.0317613
ENSG00000197746	PSAP	4.129	-0.333987	1	5.2018	PSAP	12.3279	-0.0293266	1	12.5465	PSAP	NA	8.22843	8.87416	PSAP	-0.181657
ENSG00000101182	PSMA7	1.52203	-0.181141	1	1.72526	PSMA7	2.80928	-0.176903	1	3.16972	PSMA7	NA	2.16566	2.44749	PSMA7	-0.179022
ENSG00000240065	PSMB9	1.10674	0.0257734	1	1.08707	PSMB9	2.2832	-0.0161139	1	2.30497	PSMB9	NA	1.69497	1.69602	PSMB9	0.00482972
ENSG00000092010	PSME1	1.87918	-0.028361	1	1.91584	PSME1	3.62646	-0.053724	1	3.75593	PSME1	NA	2.75282	2.83589	PSME1	-0.0410425
ENSG00000100911	PSME2	0.924016	-0.153905	1	1.02814	PSME2	3.97367	0.0456531	1	3.84128	PSME2	NA	2.44885	2.43471	PSME2	-0.054126
ENSG00000110958	PTGES3	1.03095	-0.113016	1	1.11496	PTGES3	1.3117	-0.395963	1	1.7249	PTGES3	NA	1.17133	1.41993	PTGES3	-0.254489
ENSG00000187514	PTMA	14.9846	0.0706548	1	14.2588	PTMA	19.4931	-0.157016	1	21.6729	PTMA	NA	17.2389	17.9658	PTMA	-0.0431804
ENSG00000184007	PTP4A2	2.24671	0.00618664	1	2.2362	PTP4A2	3.28626	-0.336051	1	4.13975	PTP4A2	NA	2.76648	3.18797	PTP4A2	-0.164932
ENSG00000081237	PTPRC	5.22017	-0.358957	1	6.69103	PTPRC	6.20426	-0.497954	1	8.73999	PTPRC	NA	5.71222	7.71551	PTPRC	-0.428456
ENSG00000132334	PTPRE	1.07975	0.0439914	1	1.04726	PTPRE	2.29372	-0.0120473	1	2.30906	PTPRE	NA	1.68673	1.67816	PTPRE	0.0159721
ENSG00000103490	PYCARD	1.10986	-0.248105	1	1.31808	PYCARD	3.44409	0.0134809	1	3.40482	PYCARD	NA	2.27697	2.36145	PYCARD	-0.117312
ENSG00000156675	RAB11FIP1	1.45974	0.222605	1	1.25069	RAB11FIP1	2.75316	-0.0488724	1	2.84263	RAB11FIP1	NA	2.10645	2.04666	RAB11FIP1	0.0868663
ENSG00000136238	RAC1	1.7764	-0.076523	1	1.87259	RAC1	3.42304	-0.18442	1	3.88166	RAC1	NA	2.59972	2.87712	RAC1	-0.130471
ENSG00000128340	RAC2	1.63727	0.0363145	1	1.59612	RAC2	1.39938	-0.0283207	1	1.42591	RAC2	NA	1.51833	1.51102	RAC2	0.0039969
ENSG00000204628	RACK1	6.74843	-0.0922101	1	7.18943	RACK1	9.31166	-0.167772	1	10.4322	RACK1	NA	8.03005	8.8108	RACK1	-0.129991
ENSG00000127314	RAP1B	2.07436	-0.0354865	1	2.12523	RAP1B	1.68346	-0.496559	1	2.37244	RAP1B	NA	1.87891	2.24883	RAP1B	-0.266023
ENSG00000102317	RBM3	1.85115	0.158036	1	1.6585	RBM3	2.46557	-0.123456	1	2.68113	RBM3	NA	2.15836	2.16981	RBM3	0.0172898
ENSG00000131051	RBM39	3.01603	0.221898	1	2.58476	RBM39	3.50371	0.14282	1	3.16666	RBM39	NA	3.25987	2.87571	RBM39	0.182359
ENSG00000265241	RBM8A	1.05276	0.2695	1	0.873289	RBM8A	1.37483	0.308631	1	1.10904	RBM8A	NA	1.21379	0.991167	RBM8A	0.289065
ENSG00000116741	RGS2	2.37753	-0.257119	1	2.84023	RGS2	4.51729	-0.407425	1	5.9776	RGS2	NA	3.44741	4.40891	RGS2	-0.332272
ENSG00000067560	RHOA	2.12316	-0.131491	1	2.3249	RHOA	3.91756	-0.186203	1	4.44742	RHOA	NA	3.02036	3.38616	RHOA	-0.158847
ENSG00000111913	RIPOR2	1.34553	-0.304897	1	1.66194	RIPOR2	1.49407	-0.334576	1	1.88231	RIPOR2	NA	1.4198	1.77213	RIPOR2	-0.319736
ENSG00000219200	RNASEK	2.58932	-0.0506577	1	2.68068	RNASEK	5.79041	0.0675151	1	5.512	RNASEK	NA	4.18987	4.09634	RNASEK	0.00842873
ENSG00000026297	RNASET2	1.25936	-0.138524	1	1.3861	RNASET2	2.60937	0.0478216	1	2.51963	RNASET2	NA	1.93436	1.95286	RNASET2	-0.0453511
ENSG00000173821	RNF213	1.88541	0.0122531	1	1.86882	RNF213	2.63041	-0.221041	1	3.06035	RNF213	NA	2.25791	2.46459	RNF213	-0.104394
ENSG00000067900	ROCK1	1.0486	0.0734893	1	0.996477	ROCK1	1.78167	0.0101892	1	1.76681	ROCK1	NA	1.41513	1.38164	ROCK1	0.0418392
ENSG00000147403	RPL10	27.6842	-0.0919849	1	29.4862	RPL10	29.3484	-0.174955	1	33.0368	RPL10	NA	28.5163	31.2615	RPL10	-0.13347
ENSG00000198755	RPL10A	7.71917	-0.130418	1	8.44419	RPL10A	8.02802	-0.244388	1	9.48514	RPL10A	NA	7.87359	8.96467	RPL10A	-0.187403
ENSG00000142676	RPL11	17.1535	-0.109971	1	18.4995	RPL11	21.892	-0.110128	1	23.5613	RPL11	NA	19.5228	21.0304	RPL11	-0.11005
ENSG00000197958	RPL12	11.4235	-0.0723573	1	12.0032	RPL12	12.7242	-0.104428	1	13.6418	RPL12	NA	12.0739	12.8225	RPL12	-0.0883926
ENSG00000167526	RPL13	28.55	-0.157158	1	31.8136	RPL13	25.259	-0.29337	1	30.8662	RPL13	NA	26.9045	31.3399	RPL13	-0.225264
ENSG00000142541	RPL13A	13.6568	-0.355514	1	17.4614	RPL13A	15.6562	-0.259657	1	18.6912	RPL13A	NA	14.6565	18.0763	RPL13A	-0.307586
ENSG00000188846	RPL14	9.93266	-0.054846	1	10.3108	RPL14	10.199	-0.128694	1	11.1206	RPL14	NA	10.0658	10.7157	RPL14	-0.0917699
ENSG00000174748	RPL15	10.5296	-0.142022	1	11.6114	RPL15	13.5203	-0.108	1	14.531	RPL15	NA	12.025	13.0712	RPL15	-0.125011
ENSG00000265681	RPL17	13.0826	-0.124529	1	14.2525	RPL17	15.9824	-0.101144	1	17.0951	RPL17	NA	14.5325	15.6738	RPL17	-0.112837
ENSG00000063177	RPL18	11.381	-0.11464	1	12.3141	RPL18	13.9938	-0.170436	1	15.705	RPL18	NA	12.6874	14.0096	RPL18	-0.142538
ENSG00000105640	RPL18A	13.2062	-0.241882	1	15.6063	RPL18A	17.1748	-0.257472	1	20.4729	RPL18A	NA	15.1905	18.0396	RPL18A	-0.249677
ENSG00000108298	RPL19	16.1339	-0.0833644	1	17.0821	RPL19	20.0262	-0.129348	1	21.8426	RPL19	NA	18.0801	19.4623	RPL19	-0.106356
ENSG00000122026	RPL21	16.0229	-0.0617776	1	16.7125	RPL21	17.3888	-0.0810713	1	18.3422	RPL21	NA	16.7058	17.5274	RPL21	-0.0714245
ENSG00000116251	RPL22	6.30304	-0.12777	1	6.88255	RPL22	8.74349	-0.0546186	1	9.05686	RPL22	NA	7.52326	7.96971	RPL22	-0.0911942
ENSG00000125691	RPL23	5.44235	-0.0322151	1	5.56196	RPL23	9.39583	0.0319971	1	9.16521	RPL23	NA	7.41909	7.36359	RPL23	-0.000108998
ENSG00000198242	RPL23A	11.6603	-0.165042	1	13.0648	RPL23A	10.7636	-0.222199	1	12.522	RPL23A	NA	11.2119	12.7934	RPL23A	-0.193621
ENSG00000114391	RPL24	7.3423	-0.0847827	1	7.78186	RPL24	8.92236	-0.0625426	1	9.29298	RPL24	NA	8.13233	8.53742	RPL24	-0.0736626
ENSG00000161970	RPL26	16.9417	-0.0909535	1	18.0319	RPL26	22.5409	-0.0666831	1	23.5399	RPL26	NA	19.7413	20.7859	RPL26	-0.0788183
ENSG00000131469	RPL27	6.15457	-0.218843	1	7.1584	RPL27	8.21039	-0.0369201	1	8.40114	RPL27	NA	7.18248	7.77977	RPL27	-0.127881
ENSG00000166441	RPL27A	9.0211	-0.412053	1	11.9956	RPL27A	10.4761	-0.18043	1	11.8397	RPL27A	NA	9.74858	11.9177	RPL27A	-0.296241
ENSG00000108107	RPL28	19.2445	-0.106461	1	20.7041	RPL28	28.8819	-0.111587	1	31.1146	RPL28	NA	24.0632	25.9093	RPL28	-0.109024
ENSG00000162244	RPL29	10.8016	-0.153334	1	12.0051	RPL29	14.1691	-0.155007	1	15.7326	RPL29	NA	12.4854	13.8688	RPL29	-0.154171
ENSG00000100316	RPL3	13.4948	-0.123346	1	14.6895	RPL3	10.0797	-0.314342	1	12.5	RPL3	NA	11.7873	13.5947	RPL3	-0.218844
ENSG00000156482	RPL30	17.8979	-0.0716038	1	18.7958	RPL30	20.1525	-0.0856416	1	21.3243	RPL30	NA	19.0252	20.06	RPL30	-0.0786227
ENSG00000071082	RPL31	4.62839	-0.159629	1	5.16701	RPL31	5.83951	0.0290914	1	5.70877	RPL31	NA	5.23395	5.43789	RPL31	-0.0652686
ENSG00000144713	RPL32	18.3578	-0.120384	1	19.9418	RPL32	21.5203	-0.122357	1	23.3584	RPL32	NA	19.939	21.6501	RPL32	-0.121371
ENSG00000109475	RPL34	18.5437	-0.0786359	1	19.5691	RPL34	22.5198	0.0164932	1	22.2003	RPL34	NA	20.5317	20.8847	RPL34	-0.0310714
ENSG00000136942	RPL35	7.53333	-0.242982	1	8.90967	RPL35	7.96489	-0.141953	1	8.76554	RPL35	NA	7.74911	8.83761	RPL35	-0.192467
ENSG00000182899	RPL35A	11.817	-0.0686405	1	12.3846	RPL35A	15.074	0.0160384	1	14.8658	RPL35A	NA	13.4455	13.6252	RPL35A	-0.026301
ENSG00000130255	RPL36	8.13134	-0.246873	1	9.64285	RPL36	9.84475	-0.0577793	1	10.2196	RPL36	NA	8.98805	9.93121	RPL36	-0.152326
ENSG00000241343	RPL36A	6.70898	-0.171485	1	7.55116	RPL36A	8.22793	-0.0660405	1	8.59075	RPL36A	NA	7.46845	8.07095	RPL36A	-0.118763
ENSG00000165502	RPL36AL	3.70645	0.00112412	1	3.7016	RPL36AL	4.4717	0.120438	1	4.10398	RPL36AL	NA	4.08907	3.90279	RPL36AL	0.0607811
ENSG00000145592	RPL37	14.1634	-0.174868	1	15.9778	RPL37	17.8517	0.0219495	1	17.5326	RPL37	NA	16.0076	16.7552	RPL37	-0.076459
ENSG00000197756	RPL37A	10.5224	-0.247018	1	12.4793	RPL37A	13.7062	-0.0245578	1	13.9029	RPL37A	NA	12.1143	13.1911	RPL37A	-0.135788
ENSG00000172809	RPL38	5.93758	-0.233828	1	6.97816	RPL38	7.39672	-0.00714427	1	7.41425	RPL38	NA	6.66715	7.1962	RPL38	-0.120486
ENSG00000198918	RPL39	15.4705	-0.149064	1	17.1429	RPL39	21.4361	-0.0140288	1	21.584	RPL39	NA	18.4533	19.3634	RPL39	-0.0815466
ENSG00000174444	RPL4	3.87983	-0.222799	1	4.52536	RPL4	5.51334	-0.213522	1	6.37726	RPL4	NA	4.69659	5.45131	RPL4	-0.218161
ENSG00000229117	RPL41	27.9261	-0.120259	1	30.3325	RPL41	30.3234	-0.0521436	1	31.3487	RPL41	NA	29.1247	30.8406	RPL41	-0.0862015
ENSG00000122406	RPL5	8.70236	-0.032298	1	8.89369	RPL5	9.75707	-0.0660566	1	10.1869	RPL5	NA	9.22972	9.54027	RPL5	-0.0491773
ENSG00000089009	RPL6	12.359	0.0402031	1	12.0113	RPL6	15.6737	-0.0325965	1	15.9871	RPL6	NA	14.0164	13.9992	RPL6	0.00380328
ENSG00000147604	RPL7	5.8701	-0.205229	1	6.76344	RPL7	9.26606	-0.142618	1	10.2017	RPL7	NA	7.56808	8.48256	RPL7	-0.173924
ENSG00000148303	RPL7A	11.2823	-0.0831608	1	11.9439	RPL7A	13.7307	-0.132354	1	15.0084	RPL7A	NA	12.5065	13.4762	RPL7A	-0.107757
ENSG00000161016	RPL8	8.33899	-0.160545	1	9.31466	RPL8	11.6299	-0.183184	1	13.1685	RPL8	NA	9.98446	11.2416	RPL8	-0.171864
ENSG00000163682	RPL9	10.9377	-0.122344	1	11.8979	RPL9	13.9903	-0.101115	1	14.9644	RPL9	NA	12.464	13.4311	RPL9	-0.111729
ENSG00000089157	RPLP0	4.4114	-0.155369	1	4.91029	RPLP0	5.68169	-0.279654	1	6.88017	RPLP0	NA	5.04654	5.89523	RPLP0	-0.217512
ENSG00000137818	RPLP1	26.404	-0.140426	1	29.0831	RPLP1	45.0958	-0.0886006	1	47.8121	RPLP1	NA	35.7499	38.4476	RPLP1	-0.114513
ENSG00000177600	RPLP2	12.2406	-0.204608	1	14.0964	RPLP2	15.2599	-0.101089	1	16.3219	RPLP2	NA	13.7503	15.2092	RPLP2	-0.152848
ENSG00000124614	RPS10	3.5258	-0.244636	1	4.17523	RPS10	4.20164	0.102082	1	3.90568	RPS10	NA	3.86372	4.04046	RPS10	-0.0712771
ENSG00000142534	RPS11	7.81365	-0.199841	1	8.96892	RPS11	13.5238	-0.0606448	1	14.0654	RPS11	NA	10.6687	11.5172	RPS11	-0.130243
ENSG00000112306	RPS12	23.4586	-0.109411	1	25.2893	RPS12	23.3931	-0.143317	1	25.7625	RPS12	NA	23.4259	25.5259	RPS12	-0.126364
ENSG00000110700	RPS13	11.924	-0.0349027	1	12.2079	RPS13	18.9004	0.0491279	1	18.2159	RPS13	NA	15.4122	15.2119	RPS13	0.0071126
ENSG00000164587	RPS14	21.2275	-0.123277	1	23.1052	RPS14	24.8697	-0.117012	1	26.8936	RPS14	NA	23.0486	24.9994	RPS14	-0.120145
ENSG00000115268	RPS15	13.1439	-0.109677	1	14.1726	RPS15	16.6768	-0.0637065	1	17.3808	RPS15	NA	14.9103	15.7767	RPS15	-0.0866918
ENSG00000134419	RPS15A	15.4726	-0.0899123	1	16.4564	RPS15A	15.4247	-0.0860435	1	16.327	RPS15A	NA	15.4487	16.3917	RPS15A	-0.0879779
ENSG00000105193	RPS16	10.079	-0.148398	1	11.1637	RPS16	12.0894	-0.112502	1	13.0341	RPS16	NA	11.0842	12.0989	RPS16	-0.13045
ENSG00000182774	RPS17	3.46662	-0.251506	1	4.12477	RPS17	5.52737	-0.0149488	1	5.57129	RPS17	NA	4.49699	4.84803	RPS17	-0.133228
ENSG00000231500	RPS18	21.9189	-0.178175	1	24.7831	RPS18	22.0078	-0.196703	1	25.1508	RPS18	NA	21.9633	24.9669	RPS18	-0.187439
ENSG00000105372	RPS19	15.9844	-0.204322	1	18.4039	RPS19	14.7969	-0.282137	1	17.943	RPS19	NA	15.3907	18.1735	RPS19	-0.243229
ENSG00000140988	RPS2	16.4952	-0.175726	1	18.6193	RPS2	20.654	-0.264844	1	24.7455	RPS2	NA	18.5746	21.6824	RPS2	-0.220285
ENSG00000008988	RPS20	6.08813	-0.172677	1	6.8581	RPS20	7.63521	-0.121864	1	8.28666	RPS20	NA	6.86167	7.57238	RPS20	-0.14727
ENSG00000171858	RPS21	8.59647	-0.158026	1	9.58549	RPS21	8.73297	-0.0638251	1	9.10388	RPS21	NA	8.66472	9.34468	RPS21	-0.110925
ENSG00000186468	RPS23	16.0062	-0.113659	1	17.3065	RPS23	16.4769	-0.211534	1	19.0255	RPS23	NA	16.2416	18.166	RPS23	-0.162597
ENSG00000138326	RPS24	15.6719	-0.0683095	1	16.4207	RPS24	22.6812	-0.0814363	1	23.9298	RPS24	NA	19.1766	20.1753	RPS24	-0.0748729
ENSG00000118181	RPS25	9.98872	-0.0724594	1	10.4964	RPS25	10.4129	-0.0463654	1	10.724	RPS25	NA	10.2008	10.6102	RPS25	-0.0594124
ENSG00000197728	RPS26	2.36195	0.171659	1	2.09608	RPS26	8.73297	0.0752423	1	8.26724	RPS26	NA	5.54746	5.18166	RPS26	0.123451
ENSG00000177954	RPS27	25.3014	-0.164727	1	28.3421	RPS27	20.3664	-0.0687832	1	21.3003	RPS27	NA	22.8339	24.8212	RPS27	-0.116755
ENSG00000143947	RPS27A	17.5127	-0.0946889	1	18.6879	RPS27A	16.0525	-0.171181	1	18.0243	RPS27A	NA	16.7826	18.3561	RPS27A	-0.132935
ENSG00000233927	RPS28	15.0199	-0.161315	1	16.7856	RPS28	18.8373	-0.0756426	1	19.7952	RPS28	NA	16.9286	18.2904	RPS28	-0.118479
ENSG00000213741	RPS29	13.9132	-0.117425	1	15.0829	RPS29	13.4116	-0.0669917	1	14.0103	RPS29	NA	13.6624	14.5466	RPS29	-0.0922085
ENSG00000149273	RPS3	14.9867	-0.0283173	1	15.2735	RPS3	12.0368	-0.203804	1	13.8252	RPS3	NA	13.5117	14.5493	RPS3	-0.116061
ENSG00000145425	RPS3A	15.7249	-0.101626	1	16.8611	RPS3A	17.4905	-0.16962	1	19.6173	RPS3A	NA	16.6077	18.2392	RPS3A	-0.135623
ENSG00000198034	RPS4X	13.5924	-0.115535	1	14.7158	RPS4X	9.05212	-0.274772	1	10.9223	RPS4X	NA	11.3223	12.8191	RPS4X	-0.195153
ENSG00000083845	RPS5	5.47661	-0.147711	1	6.06349	RPS5	4.34895	-0.337417	1	5.48236	RPS5	NA	4.91278	5.77293	RPS5	-0.242564
ENSG00000137154	RPS6	13.8021	-0.11873	1	14.976	RPS6	13.8675	-0.203464	1	15.9237	RPS6	NA	13.8348	15.4499	RPS6	-0.161097
ENSG00000171863	RPS7	11.0311	-0.0536043	1	11.4411	RPS7	12.8785	-0.0402975	1	13.2068	RPS7	NA	11.9548	12.324	RPS7	-0.0469509
ENSG00000142937	RPS8	17.9467	-0.12732	1	19.5891	RPS8	22.1937	-0.176074	1	25.0031	RPS8	NA	20.0702	22.2961	RPS8	-0.151697
ENSG00000170889	RPS9	9.73228	-0.14824	1	10.7785	RPS9	17.1117	-0.0482989	1	17.6445	RPS9	NA	13.422	14.2115	RPS9	-0.0982692
ENSG00000168028	RPSA	5.73305	-0.126132	1	6.25313	RPSA	5.6887	-0.270139	1	6.84337	RPSA	NA	5.71088	6.54825	RPSA	-0.198135
ENSG00000117616	RSRP1	1.16281	0.233422	1	0.988954	RSRP1	1.18895	0.457562	1	0.865259	RSRP1	NA	1.17588	0.927107	RSRP1	0.345492
ENSG00000197747	S100A10	4.19545	-0.0290267	1	4.27836	S100A10	10.0376	0.0140068	1	9.91394	S100A10	NA	7.11655	7.09615	S100A10	-0.00750995
ENSG00000163191	S100A11	3.25482	-0.382645	1	4.24137	S100A11	10.5427	-0.184674	1	11.9501	S100A11	NA	6.89876	8.09573	S100A11	-0.283659
ENSG00000163221	S100A12	1.51788	-0.11638	1	1.64502	S100A12	6.09905	0.285561	1	4.99121	S100A12	NA	3.80846	3.31812	S100A12	0.0845908
ENSG00000196154	S100A4	12.2105	-0.0895308	1	12.9837	S100A4	30.6075	0.157307	1	27.3663	S100A4	NA	21.409	20.175	S100A4	0.033888
ENSG00000197956	S100A6	10.1445	-0.118218	1	11.0036	S100A6	30.5794	0.198722	1	26.5675	S100A6	NA	20.3619	18.7855	S100A6	0.0402521
ENSG00000143546	S100A8	12.5137	0.0255386	1	12.2859	S100A8	74.879	0.577193	1	50.0409	S100A8	NA	43.6964	31.1634	S100A8	0.301366
ENSG00000163220	S100A9	21.3998	-0.291851	1	26.1798	S100A9	128.866	0.233641	1	109.274	S100A9	NA	75.1327	67.7267	S100A9	-0.0291054
ENSG00000101347	SAMHD1	1.64662	-0.484513	1	2.30327	SAMHD1	2.29372	-0.265258	1	2.75217	SAMHD1	NA	1.97017	2.52772	SAMHD1	-0.374885
ENSG00000150459	SAP18	1.08806	-0.123402	1	1.18518	SAP18	1.4099	0.0196346	1	1.38963	SAP18	NA	1.24898	1.2874	SAP18	-0.0518835
ENSG00000133872	SARAF	1.61236	-0.042456	1	1.66006	SARAF	1.72555	-0.336466	1	2.17618	SARAF	NA	1.66895	1.91812	SARAF	-0.189461
ENSG00000130066	SAT1	5.52956	-0.299766	1	6.80262	SAT1	18.6373	0.0382113	1	18.0989	SAT1	NA	12.0835	12.4508	SAT1	-0.130777
ENSG00000139218	SCAF11	1.11713	-0.138206	1	1.22937	SCAF11	1.51512	-0.379154	1	1.96868	SCAF11	NA	1.31612	1.59903	SCAF11	-0.25868
ENSG00000137575	SDCBP	0.642659	-0.70967	0.724886	1.05164	SDCBP	1.91494	-0.477558	1	2.66273	SDCBP	NA	1.2788	1.85719	SDCBP	-0.593614
ENSG00000106803	SEC61B	1.09636	0.014686	1	1.08518	SEC61B	1.79219	-0.0497737	1	1.85267	SEC61B	NA	1.44427	1.46893	SEC61B	-0.0175438
ENSG00000188404	SELL	0.738175	-0.462425	1	1.01748	SELL	1.75361	-0.249528	1	2.08214	SELL	NA	1.24589	1.54981	SELL	-0.355977
ENSG00000122545	SEPTIN7	2.08059	0.0274561	1	2.0406	SEPTIN7	1.43445	-0.183208	1	1.62728	SEPTIN7	NA	1.75752	1.83394	SEPTIN7	-0.077876
ENSG00000142864	SERBP1	1.32477	-0.149789	1	1.46948	SERBP1	1.70451	-0.311155	1	2.1123	SERBP1	NA	1.51464	1.79089	SERBP1	-0.230472
ENSG00000140264	SERF2	6.27708	-0.0343882	1	6.42459	SERF2	11.7527	0.115462	1	10.8191	SERF2	NA	9.01488	8.62183	SERF2	0.040537
ENSG00000120742	SERP1	1.65285	-0.121314	1	1.79736	SERP1	3.54579	-0.0703566	1	3.71504	SERP1	NA	2.59932	2.7562	SERP1	-0.0958354
ENSG00000197249	SERPINA1	1.68918	-0.273931	1	2.04185	SERPINA1	4.68213	0.000115319	1	4.67077	SERPINA1	NA	3.18566	3.35631	SERPINA1	-0.136908
ENSG00000021355	SERPINB1	1.14723	-0.122133	1	1.2485	SERPINB1	2.80928	0.0359855	1	2.73479	SERPINB1	NA	1.97826	1.99164	SERPINB1	-0.0430739
ENSG00000119335	SET	1.65908	-0.00725205	1	1.66696	SET	1.98859	-0.233842	1	2.33513	SET	NA	1.82383	2.00104	SET	-0.120547
ENSG00000168066	SF1	1.58225	0.0220062	1	1.55788	SF1	1.36781	-0.239381	1	1.61348	SF1	NA	1.47503	1.58568	SF1	-0.108687
ENSG00000115524	SF3B1	1.30504	-0.0251782	1	1.3278	SF3B1	1.62384	-0.275647	1	1.96357	SF3B1	NA	1.46444	1.64569	SF3B1	-0.150412
ENSG00000116560	SFPQ	1.45039	0.248104	1	1.22091	SFPQ	2.185	-0.00292907	1	2.18589	SFPQ	NA	1.81769	1.7034	SFPQ	0.122587
ENSG00000118515	SGK1	1.28013	-0.43616	1	1.73184	SGK1	3.37745	-0.466748	1	4.65799	SGK1	NA	2.32879	3.19492	SGK1	-0.451454
ENSG00000131171	SH3BGRL	1.30504	-0.100472	1	1.39895	SH3BGRL	2.2376	-0.181772	1	2.53394	SH3BGRL	NA	1.77132	1.96645	SH3BGRL	-0.141122
ENSG00000142669	SH3BGRL3	7.41912	-0.0164365	1	7.49944	SH3BGRL3	12.4857	-0.0912131	1	13.2641	SH3BGRL3	NA	9.95241	10.3818	SH3BGRL3	-0.0538248
ENSG00000113558	SKP1	1.32269	-0.0480902	1	1.3673	SKP1	1.47303	-0.17327	1	1.65948	SKP1	NA	1.39786	1.51339	SKP1	-0.11068
ENSG00000075415	SLC25A3	1.24586	0.072583	1	1.18455	SLC25A3	2.07978	0.070218	1	1.97788	SLC25A3	NA	1.66282	1.58122	SLC25A3	0.0714005
ENSG00000005022	SLC25A5	1.13166	-0.00559684	1	1.13596	SLC25A5	1.96053	-0.144474	1	2.16392	SLC25A5	NA	1.5461	1.64994	SLC25A5	-0.0750353
ENSG00000169100	SLC25A6	2.46681	-0.223876	1	2.87972	SLC25A6	4.74877	-0.154409	1	5.27282	SLC25A6	NA	3.60779	4.07627	SLC25A6	-0.189143
ENSG00000059804	SLC2A3	0.83992	-0.294922	1	1.03064	SLC2A3	1.56422	-0.751276	1	2.63053	SLC2A3	NA	1.20207	1.83059	SLC2A3	-0.523099
ENSG00000084070	SMAP2	0.841997	-0.405593	1	1.11559	SMAP2	1.95703	-0.268205	1	2.35353	SMAP2	NA	1.39951	1.73456	SMAP2	-0.336899
ENSG00000175061	SNHG29	1.28428	-0.163121	1	1.43782	SNHG29	1.64488	-0.254481	1	1.95999	SNHG29	NA	1.46458	1.69891	SNHG29	-0.208801
ENSG00000245910	SNHG6	1.39433	-0.155619	1	1.55286	SNHG6	1.5046	-0.103127	1	1.6145	SNHG6	NA	1.44946	1.58368	SNHG6	-0.129373
ENSG00000125743	SNRPD2	1.14204	-0.0547458	1	1.18612	SNRPD2	1.09425	-0.139551	1	1.20513	SNRPD2	NA	1.11815	1.19562	SNRPD2	-0.0971486
ENSG00000112096	SOD2	2.17819	0.886854	0.136276	1.17734	SOD2	7.86318	0.970438	0.123822	4.00227	SOD2	NA	5.02068	2.58981	SOD2	0.928646
ENSG00000159140	SON	2.19791	0.0280759	1	2.1547	SON	2.58482	-0.0152634	1	2.60753	SON	NA	2.39137	2.38111	SON	0.00640624
ENSG00000066336	SPI1	0.931284	-0.335755	1	1.17546	SPI1	2.60235	-0.162605	1	2.90754	SPI1	NA	1.76682	2.0415	SPI1	-0.24918
ENSG00000122862	SRGN	6.58751	0.174885	1	5.83185	SRGN	13.9201	0.139545	1	12.6017	SRGN	NA	10.2538	9.21678	SRGN	0.157215
ENSG00000140319	SRP14	2.73363	-0.0916902	1	2.91169	SRP14	2.61288	-0.146103	1	2.88607	SRP14	NA	2.67326	2.89888	SRP14	-0.118897
ENSG00000133226	SRRM1	1.61859	0.0121353	1	1.60458	SRRM1	1.97105	-0.128909	1	2.15216	SRRM1	NA	1.79482	1.87837	SRRM1	-0.0583869
ENSG00000167978	SRRM2	2.2166	0.141095	1	2.00925	SRRM2	2.71458	-0.0816002	1	2.86716	SRRM2	NA	2.46559	2.43821	SRRM2	0.0297475
ENSG00000112081	SRSF3	1.88229	0.339499	1	1.48704	SRSF3	2.35685	0.0754346	1	2.23291	SRSF3	NA	2.11957	1.85997	SRSF3	0.207467
ENSG00000100650	SRSF5	4.40309	0.317958	1	3.53014	SRSF5	4.75929	0.0662884	1	4.53482	SRSF5	NA	4.58119	4.03248	SRSF5	0.192123
ENSG00000115875	SRSF7	1.64766	0.268623	1	1.3673	SRSF7	0.929412	-0.21677	1	1.08042	SRSF7	NA	1.28853	1.22386	SRSF7	0.0259267
ENSG00000163479	SSR2	1.16073	0.0574712	1	1.11528	SSR2	1.25558	-0.0914687	1	1.33699	SSR2	NA	1.20816	1.22613	SSR2	-0.0169988
ENSG00000180879	SSR4	1.39018	-0.0800065	1	1.46917	SSR4	2.16395	0.0696464	1	2.05863	SSR4	NA	1.77706	1.7639	SSR4	-0.00518005
ENSG00000081320	STK17B	1.96431	-0.230533	1	2.3039	STK17B	3.03725	-0.386633	1	3.96292	STK17B	NA	2.50078	3.13341	STK17B	-0.308583
ENSG00000101109	STK4	1.24483	-0.241665	1	1.47168	STK4	0.960977	-0.578677	1	1.43563	STK4	NA	1.1029	1.45365	STK4	-0.410171
ENSG00000076944	STXBP2	1.10051	-0.0310222	1	1.12437	STXBP2	2.04471	0.187781	1	1.79236	STXBP2	NA	1.57261	1.45836	STXBP2	0.0783794
ENSG00000113387	SUB1	1.68399	-0.0870837	1	1.78827	SUB1	2.27969	-0.202996	1	2.6198	SUB1	NA	1.98184	2.20403	SUB1	-0.14504
ENSG00000188612	SUMO2	1.48673	-0.158041	1	1.6585	SUMO2	2.37789	-0.201237	1	2.72917	SUMO2	NA	1.93231	2.19383	SUMO2	-0.179639
ENSG00000117614	SYF2	1.09013	0.028724	1	1.06857	SYF2	1.39938	-0.0132519	1	1.41109	SYF2	NA	1.24476	1.23983	SYF2	0.00773602
ENSG00000158710	TAGLN2	1.58329	-0.00236423	1	1.58546	TAGLN2	3.10739	0.0611202	1	2.97244	TAGLN2	NA	2.34534	2.27895	TAGLN2	0.029378
ENSG00000177156	TALDO1	1.09013	-0.157561	1	1.2159	TALDO1	3.82637	0.204701	1	3.31282	TALDO1	NA	2.45825	2.26436	TALDO1	0.0235699
ENSG00000231925	TAPBP	1.19707	0.0211096	1	1.17954	TAPBP	2.02016	-0.0232889	1	2.04994	TAPBP	NA	1.60861	1.61474	TAPBP	-0.00108963
ENSG00000106052	TAX1BP1	0.910519	-0.288387	1	1.11214	TAX1BP1	1.56422	-0.190077	1	1.78265	TAX1BP1	NA	1.23737	1.4474	TAX1BP1	-0.239232
ENSG00000141002	TCF25	1.22614	-0.0109647	1	1.23533	TCF25	1.42042	-0.193724	1	1.62319	TCF25	NA	1.32328	1.42926	TCF25	-0.102344
ENSG00000105329	TGFB1	1.25729	0.111926	1	1.16324	TGFB1	1.48004	-0.0761631	1	1.5588	TGFB1	NA	1.36866	1.36102	TGFB1	0.0178815
ENSG00000152291	TGOLN2	1.08286	-0.0615446	1	1.13001	TGOLN2	1.66242	-0.0467836	1	1.71519	TGOLN2	NA	1.37264	1.4226	TGOLN2	-0.0541641
ENSG00000163931	TKT	1.78262	-0.289135	1	2.17758	TKT	6.4638	0.0192702	1	6.36193	TKT	NA	4.12321	4.26975	TKT	-0.134932
ENSG00000104964	TLE5	1.75459	0.0545921	1	1.6889	TLE5	0.98202	-0.421541	1	1.31552	TLE5	NA	1.36831	1.50221	TLE5	-0.183474
ENSG00000137076	TLN1	1.56252	-0.227525	1	1.82902	TLN1	2.12888	-0.420108	1	2.84416	TLN1	NA	1.8457	2.33659	TLN1	-0.323817
ENSG00000232112	TMA7	2.7679	-0.171875	1	3.11669	TMA7	3.26171	-0.13776	1	3.58114	TMA7	NA	3.0148	3.34892	TMA7	-0.154818
ENSG00000139644	TMBIM6	1.59678	-0.0613434	1	1.66571	TMBIM6	2.67951	0.0898494	1	2.51298	TMBIM6	NA	2.13815	2.08934	TMBIM6	0.014253
ENSG00000034510	TMSB10	21.9002	-0.0714578	1	22.9964	TMSB10	45.699	0.0485323	1	44.0582	TMSB10	NA	33.7996	33.5273	TMSB10	-0.0114628
ENSG00000205542	TMSB4X	37.0759	-0.377044	1	48.1158	TMSB4X	59.1141	-0.284877	1	71.8078	TMSB4X	NA	48.095	59.9618	TMSB4X	-0.33096
ENSG00000118503	TNFAIP3	2.52807	0.8378	0.177862	1.41369	TNFAIP3	3.59139	0.961215	0.170739	1.8404	TNFAIP3	NA	3.05973	1.62704	TNFAIP3	0.899508
ENSG00000028137	TNFRSF1B	1.08806	-0.267755	1	1.30993	TNFRSF1B	2.38491	-0.0966088	1	2.54569	TNFRSF1B	NA	1.73648	1.92781	TNFRSF1B	-0.182182
ENSG00000173726	TOMM20	0.96243	-0.065889	1	1.00745	TOMM20	1.20648	-0.214592	1	1.39934	TOMM20	NA	1.08446	1.20339	TOMM20	-0.14024
ENSG00000196683	TOMM7	2.72221	-0.185976	1	3.09538	TOMM7	3.09336	-0.0613927	1	3.22134	TOMM7	NA	2.90779	3.15836	TOMM7	-0.123684
ENSG00000111669	TPI1	1.07248	-0.0504094	1	1.11057	TPI1	2.27969	0.0581824	1	2.18589	TPI1	NA	1.67609	1.64823	TPI1	0.00388654
ENSG00000143549	TPM3	3.62962	-0.00419668	1	3.63828	TPM3	6.24284	-0.0863542	1	6.61134	TPM3	NA	4.93623	5.12481	TPM3	-0.0452754
ENSG00000133112	TPT1	28.9331	-0.0562268	1	30.062	TPT1	39.4036	-0.0725692	1	41.3158	TPT1	NA	34.1683	35.6889	TPT1	-0.064398
ENSG00000136527	TRA2B	1.74836	0.626284	0.654259	1.1322	TRA2B	2.67601	0.665756	0.798818	1.6835	TRA2B	NA	2.21218	1.40785	TRA2B	0.64602
ENSG00000181029	TRAPPC5	0.957239	-0.215057	1	1.1112	TRAPPC5	2.76018	0.0282077	1	2.70157	TRAPPC5	NA	1.85871	1.90639	TRAPPC5	-0.0934246
ENSG00000123144	TRIR	1.28843	-0.121522	1	1.40146	TRIR	1.64839	-0.161411	1	1.84142	TRIR	NA	1.46841	1.62144	TRIR	-0.141466
ENSG00000157514	TSC22D3	2.32458	-0.0342482	1	2.37944	TSC22D3	2.16044	-0.379337	1	2.80583	TSC22D3	NA	2.24251	2.59264	TSC22D3	-0.206793
ENSG00000100300	TSPO	2.10447	-0.181106	1	2.38509	TSPO	7.56156	0.101007	1	7.03196	TSPO	NA	4.83301	4.70852	TSPO	-0.0400493
ENSG00000167552	TUBA1A	1.95082	0.0633642	1	1.86632	TUBA1A	2.64444	-0.16288	1	2.95507	TUBA1A	NA	2.29763	2.41069	TUBA1A	-0.0497579
ENSG00000123416	TUBA1B	1.21264	0.184777	1	1.06669	TUBA1B	1.63787	-0.264764	1	1.96562	TUBA1B	NA	1.42526	1.51615	TUBA1B	-0.0399935
ENSG00000265972	TXNIP	5.98327	-0.0434614	1	6.16255	TXNIP	5.92719	0.178802	1	5.22324	TXNIP	NA	5.95523	5.69289	TXNIP	0.0676701
ENSG00000025708	TYMP	1.14931	-0.270008	1	1.38579	TYMP	6.56901	0.0586344	1	6.2914	TYMP	NA	3.85916	3.8386	TYMP	-0.105687
ENSG00000011600	TYROBP	6.11927	-0.0595973	1	6.3735	TYROBP	17.9113	0.153858	1	16.0541	TYROBP	NA	12.0153	11.2138	TYROBP	0.0471305
ENSG00000221983	UBA52	8.33172	-0.188689	1	9.48988	UBA52	13.6431	-0.0683865	1	14.2658	UBA52	NA	10.9874	11.8778	UBA52	-0.128538
ENSG00000170315	UBB	2.85095	0.283868	1	2.34058	UBB	2.99516	0.388757	1	2.283	UBB	NA	2.92306	2.31179	UBB	0.336312
ENSG00000150991	UBC	7.71709	0.426785	1	5.73719	UBC	10.4305	0.320568	1	8.32959	UBC	NA	9.07378	7.03339	UBC	0.373676
ENSG00000109332	UBE2D3	1.7494	0.169125	1	1.55537	UBE2D3	2.9636	0.00679979	1	2.94382	UBE2D3	NA	2.3565	2.2496	UBE2D3	0.0879625
ENSG00000198258	UBL5	1.35384	-0.16958	1	1.52246	UBL5	2.40244	0.0856447	1	2.26	UBL5	NA	1.87814	1.89123	UBL5	-0.0419675
ENSG00000162191	UBXN1	0.95101	-0.0808466	1	1.00588	UBXN1	1.40639	-0.0877929	1	1.49338	UBXN1	NA	1.1787	1.24963	UBXN1	-0.0843198
ENSG00000175567	UCP2	1.03199	-0.0766809	1	1.08832	UCP2	1.06269	-0.40709	1	1.40905	UCP2	NA	1.04734	1.24868	UCP2	-0.241885
ENSG00000184076	UQCR10	0.899099	-0.316299	1	1.11966	UQCR10	1.79219	-0.0257015	1	1.822	UQCR10	NA	1.34564	1.47083	UQCR10	-0.171
ENSG00000127540	UQCR11	1.62689	-0.146899	1	1.8008	UQCR11	3.05829	-0.00940197	1	3.07211	UQCR11	NA	2.34259	2.43646	UQCR11	-0.0781507
ENSG00000156467	UQCRB	2.59867	-0.135057	1	2.85245	UQCRB	3.66153	-0.0408329	1	3.75849	UQCRB	NA	3.1301	3.30547	UQCRB	-0.0879452
ENSG00000173660	UQCRH	1.19811	-0.13988	1	1.31996	UQCRH	2.18149	-0.125847	1	2.37652	UQCRH	NA	1.6898	1.84824	UQCRH	-0.132863
ENSG00000152818	UTRN	1.14827	0.179623	1	1.01372	UTRN	1.29066	-0.000772441	1	1.29048	UTRN	NA	1.21946	1.1521	UTRN	0.0894251
ENSG00000118640	VAMP8	1.22406	-0.17624	1	1.38297	VAMP8	2.57079	-0.154865	1	2.85694	VAMP8	NA	1.89743	2.11995	VAMP8	-0.165552
ENSG00000125753	VASP	1.30401	0.0814544	1	1.2322	VASP	2.35334	-0.0829992	1	2.48845	VASP	NA	1.82867	1.86032	VASP	-0.00077239
ENSG00000038427	VCAN	2.5561	-0.720238	0.68298	4.2094	VCAN	9.90788	-0.33258	1	12.4433	VCAN	NA	6.23199	8.32634	VCAN	-0.526409
ENSG00000026025	VIM	10.8318	0.184571	1	9.52468	VIM	21.3309	0.128514	1	19.4573	VIM	NA	16.0813	14.491	VIM	0.156543
ENSG00000062716	VMP1	1.12024	0.0944648	1	1.04914	VMP1	3.3038	0.725505	0.714221	1.99373	VMP1	NA	2.21202	1.52143	VMP1	0.409985
ENSG00000129003	VPS13C	0.81708	-0.339028	1	1.03378	VPS13C	1.30118	-0.48816	1	1.82405	VPS13C	NA	1.05913	1.42891	VPS13C	-0.413594
ENSG00000107738	VSIR	0.973851	-0.227215	1	1.14004	VSIR	2.74966	0.0656329	1	2.62235	VSIR	NA	1.86175	1.8812	VSIR	-0.0807913
ENSG00000158195	WASF2	1.15554	-0.0128203	1	1.16574	WASF2	1.68346	-0.0987156	1	1.80054	WASF2	NA	1.4195	1.48314	WASF2	-0.055768
ENSG00000079246	XRCC5	0.908443	-0.313463	1	1.12907	XRCC5	1.24155	-0.420159	1	1.6605	XRCC5	NA	1.075	1.39478	XRCC5	-0.366811
ENSG00000065978	YBX1	3.69087	0.151268	1	3.32169	YBX1	5.90615	-0.0481743	1	6.09157	YBX1	NA	4.79851	4.70663	YBX1	0.051547
ENSG00000060138	YBX3	1.22821	0.541724	0.958364	0.84351	YBX3	2.69354	0.313764	1	2.16289	YBX3	NA	1.96088	1.5032	YBX3	0.427744
ENSG00000136758	YME1L1	1.06314	0.656679	0.586653	0.674244	YME1L1	1.47654	0.574392	1	0.990474	YME1L1	NA	1.26984	0.832359	YME1L1	0.615535
ENSG00000119801	YPEL5	2.27059	0.867207	0.121774	1.24411	YPEL5	2.31827	0.349037	1	1.81689	YPEL5	NA	2.29443	1.5305	YPEL5	0.608122
ENSG00000166913	YWHAB	2.08371	-0.365287	1	2.68318	YWHAB	3.38096	-0.515797	1	4.82409	YWHAB	NA	2.73233	3.75364	YWHAB	-0.440542
ENSG00000164924	YWHAZ	3.0586	0.0780873	1	2.89602	YWHAZ	3.32133	-0.191346	1	3.78455	YWHAZ	NA	3.18997	3.34029	YWHAZ	-0.0566294
ENSG00000169554	ZEB2	2.74817	-0.00192735	1	2.75058	ZEB2	3.90353	-0.150007	1	4.3217	ZEB2	NA	3.32585	3.53614	ZEB2	-0.0759673
ENSG00000107372	ZFAND5	1.5158	0.626144	0.683231	0.981744	ZFAND5	2.5743	0.360088	1	2.0019	ZFAND5	NA	2.04505	1.49182	ZFAND5	0.493116
ENSG00000177410	ZFAS1	2.11797	0.0949438	1	1.9823	ZFAS1	2.49012	0.110464	1	2.30242	ZFAS1	NA	2.30405	2.14236	ZFAS1	0.102704
ENSG00000128016	ZFP36	2.79074	-0.504409	1	3.95707	ZFP36	7.63521	-0.183605	1	8.64902	ZFP36	NA	5.21297	6.30304	ZFP36	-0.344007
ENSG00000185650	ZFP36L1	1.23964	-0.444935	1	1.68733	ZFP36L1	2.53572	-0.42208	1	3.39153	ZFP36L1	NA	1.88768	2.53943	ZFP36L1	-0.433507
ENSG00000152518	ZFP36L2	2.2519	-0.289629	1	2.75152	ZFP36L2	2.59534	-0.644112	1	4.04878	ZFP36L2	NA	2.42362	3.40015	ZFP36L2	-0.46687

## Sheet: femaleMonoFeatures
FeatureID	FeatureName	monoday3 Average	monoday3 Log2 Fold Change	monoday3 P-Value	monoday0 Average
ENSG00000188536	HBA2	25.3326	5.22457	1.12e-17	0.676752
ENSG00000206172	HBA1	12.5521	4.98688	4.2e-16	0.395268
ENSG00000244734	HBB	100.851	5.10082	1.79e-15	2.93646
ENSG00000277632	CCL3	1.37668	2.10916	3.89e-09	0.318785
ENSG00000177606	JUN	12.169	1.83454	1.06e-08	3.40946
ENSG00000125538	IL1B	3.38045	1.77172	5.35e-07	0.989267
ENSG00000169429	CXCL8	2.53014	1.68474	3.88e-05	0.786461
ENSG00000112149	CD83	1.06729	1.50735	3.95e-05	0.375207
ENSG00000141682	PMAIP1	1.17111	1.42877	0.00015929	0.434764
ENSG00000165312	OTUD1	1.03718	1.34268	0.00076305	0.408747
ENSG00000125740	FOSB	6.02999	1.27443	0.000810545	2.49104
ENSG00000262202	AC007952.4	1.32788	1.31057	0.00111773	0.535069
ENSG00000130522	JUND	11.5564	1.12451	0.00508602	5.29678
ENSG00000087074	PPP1R15A	4.01688	1.08237	0.0101625	1.89578
ENSG00000100906	NFKBIA	6.29577	1.08464	0.0105137	2.96655
ENSG00000136826	KLF4	2.39517	1.03846	0.0307364	1.16543
ENSG00000099860	GADD45B	1.11609	0.973237	0.0497405	0.568296
ENSG00000162783	IER5	1.1545	0.963564	0.0540349	0.591805
ENSG00000086061	DNAJA1	1.36941	0.917506	0.0810149	0.72471
ENSG00000110848	CD69	1.91863	0.928211	0.0865043	1.00776
ENSG00000140941	MAP1LC3B	1.39018	0.889543	0.103581	0.7501
ENSG00000119801	YPEL5	2.27059	0.867207	0.121774	1.24411
ENSG00000112096	SOD2	2.17819	0.886854	0.136276	1.17734
ENSG00000144802	NFKBIZ	1.65492	0.871718	0.151121	0.904007
ENSG00000067082	KLF6	8.05348	0.828522	0.175897	4.53195
ENSG00000118503	TNFAIP3	2.52807	0.8378	0.177862	1.41369
ENSG00000168685	IL7R	0.506652	-1.08903	0.189847	1.07892
ENSG00000163660	CCNL1	3.44793	0.80963	0.192836	1.966
ENSG00000197061	HIST1H4C	1.24379	0.768854	0.317906	0.729726
ENSG00000172115	CYCS	1.0974	0.734252	0.382414	0.659511
ENSG00000275302	CCL4	1.75044	0.789659	0.404793	1.01215
ENSG00000011422	PLAUR	1.25209	0.740545	0.460475	0.74916
ENSG00000227507	LTB	0.865876	-0.893502	0.476978	1.60897
ENSG00000255112	CHMP1B	1.01123	0.705436	0.479106	0.620016
ENSG00000100664	EIF5	1.85322	0.658885	0.563745	1.17327
ENSG00000171988	JMJD1C	1.32996	0.666669	0.569214	0.837555
ENSG00000136758	YME1L1	1.06314	0.656679	0.586653	0.674244
ENSG00000119900	OGFRL1	0.613588	-0.76382	0.606928	1.04255
ENSG00000124575	HIST1H1D	1.41717	0.659667	0.617352	0.896798
ENSG00000123505	AMD1	1.03614	0.642587	0.62581	0.663586
ENSG00000136527	TRA2B	1.74836	0.626284	0.654259	1.1322
ENSG00000038427	VCAN	2.5561	-0.720238	0.68298	4.2094
ENSG00000107372	ZFAND5	1.5158	0.626144	0.683231	0.981744
ENSG00000111678	C12orf57	1.47739	0.622679	0.685767	0.959175
ENSG00000137575	SDCBP	0.642659	-0.70967	0.724886	1.05164
ENSG00000160888	IER2	5.3323	0.601975	0.735047	3.51102
ENSG00000115738	ID2	2.98696	0.593474	0.768106	1.97853
ENSG00000127951	FGL2	1.65077	-0.648601	0.825417	2.58727
ENSG00000146278	PNRC1	4.76543	0.534874	0.928841	3.28721
ENSG00000143933	CALM2	1.85115	-0.589361	0.951561	2.78443
ENSG00000168298	HIST1H1E	1.39225	0.53194	0.951561	0.962623
ENSG00000197943	PLCG2	1.69853	0.525521	0.954634	1.17954
ENSG00000060138	YBX3	1.22821	0.541724	0.958364	0.84351
ENSG00000120738	EGR1	1.19914	-0.600924	0.963561	1.81867
ENSG00000132475	H3F3B	10.0365	0.49622	0.993608	7.11075
ENSG00000116251	RPL22	6.30304	-0.12777	1	6.88255
ENSG00000116288	PARK7	1.02369	-0.172243	1	1.15352
ENSG00000074800	ENO1	1.26144	-0.176039	1	1.42497
ENSG00000028137	TNFRSF1B	1.08806	-0.267755	1	1.30993
ENSG00000142634	EFHD2	2.79281	0.0706411	1	2.65811
ENSG00000077549	CAPZB	1.20953	-0.0721125	1	1.27138
ENSG00000127483	HP1BP3	0.988386	-0.139732	1	1.08895
ENSG00000070831	CDC42	3.19045	0.0883313	1	2.99946
ENSG00000142676	RPL11	17.1535	-0.109971	1	18.4995
ENSG00000133226	SRRM1	1.61859	0.0121353	1	1.60458
ENSG00000117614	SYF2	1.09013	0.028724	1	1.06857
ENSG00000117616	RSRP1	1.16281	0.233422	1	0.988954
ENSG00000142669	SH3BGRL3	7.41912	-0.0164365	1	7.49944
ENSG00000169442	CD52	5.6718	-0.208395	1	6.54935
ENSG00000198830	HMGN2	1.5428	0.0981312	1	1.44096
ENSG00000158195	WASF2	1.15554	-0.0128203	1	1.16574
ENSG00000130770	ATP5IF1	1.00188	-0.11311	1	1.08362
ENSG00000162511	LAPTM5	3.1645	0.0440551	1	3.06779
ENSG00000184007	PTP4A2	2.24671	0.00618664	1	2.2362
ENSG00000116560	SFPQ	1.45039	0.248104	1	1.22091
ENSG00000168653	NDUFS5	0.996692	-0.0919439	1	1.0623
ENSG00000127603	MACF1	1.00707	0.101239	1	0.938801
ENSG00000131236	CAP1	1.58848	-0.109542	1	1.71335
ENSG00000084070	SMAP2	0.841997	-0.405593	1	1.11559
ENSG00000065978	YBX1	3.69087	0.151268	1	3.32169
ENSG00000117410	ATP6V0B	1.08598	-0.14736	1	1.20273
ENSG00000142937	RPS8	17.9467	-0.12732	1	19.5891
ENSG00000173660	UQCRH	1.19811	-0.13988	1	1.31996
ENSG00000162434	JAK1	1.86984	-0.0498734	1	1.93496
ENSG00000142864	SERBP1	1.32477	-0.149789	1	1.46948
ENSG00000174021	GNG5	1.24586	0.0661092	1	1.18988
ENSG00000122406	RPL5	8.70236	-0.032298	1	8.89369
ENSG00000143119	CD53	1.1109	-0.0493021	1	1.14944
ENSG00000143110	C1orf162	1.3092	-0.11292	1	1.41557
ENSG00000009307	CSDE1	1.19292	-0.0596815	1	1.24317
ENSG00000265241	RBM8A	1.05276	0.2695	1	0.873289
ENSG00000265972	TXNIP	5.98327	-0.0434614	1	6.16255
ENSG00000143384	MCL1	3.58601	0.172011	1	3.18127
ENSG00000163131	CTSS	9.34295	-0.357747	1	11.9646
ENSG00000197747	S100A10	4.19545	-0.0290267	1	4.27836
ENSG00000163191	S100A11	3.25482	-0.382645	1	4.24137
ENSG00000163220	S100A9	21.3998	-0.291851	1	26.1798
ENSG00000163221	S100A12	1.51788	-0.11638	1	1.64502
ENSG00000143546	S100A8	12.5137	0.0255386	1	12.2859
ENSG00000197956	S100A6	10.1445	-0.118218	1	11.0036
ENSG00000196154	S100A4	12.2105	-0.0895308	1	12.9837
ENSG00000177954	RPS27	25.3014	-0.164727	1	28.3421
ENSG00000143549	TPM3	3.62962	-0.00419668	1	3.63828
ENSG00000163479	SSR2	1.16073	0.0574712	1	1.11528
ENSG00000163563	MNDA	1.78055	-0.567695	1	2.63836
ENSG00000158710	TAGLN2	1.58329	-0.00236423	1	1.58546
ENSG00000117091	CD48	2.08267	-0.158673	1	2.32396
ENSG00000158869	FCER1G	2.6703	-0.0123057	1	2.69196
ENSG00000203747	FCGR3A	1.95497	0.0666728	1	1.866
ENSG00000198821	CD247	1.36941	0.373666	1	1.05666
ENSG00000188404	SELL	0.738175	-0.462425	1	1.01748
ENSG00000117523	PRRC2C	1.69541	0.147078	1	1.53061
ENSG00000234741	GAS5	1.09844	-0.120355	1	1.19395
ENSG00000116701	NCF2	0.900137	-0.387849	1	1.17797
ENSG00000162704	ARPC5	1.76186	-0.43315	1	2.37819
ENSG00000116741	RGS2	2.37753	-0.257119	1	2.84023
ENSG00000081237	PTPRC	5.22017	-0.358957	1	6.69103
ENSG00000159388	BTG2	2.24775	0.492118	1	1.59737
ENSG00000163041	H3F3A	8.17391	-0.0765328	1	8.61377
ENSG00000143761	ARF1	1.0621	-0.0684949	1	1.11371
ENSG00000143774	GUK1	1.3663	0.133397	1	1.24536
ENSG00000168264	IRF2BP2	1.18876	0.191722	1	1.04067
ENSG00000173726	TOMM20	0.96243	-0.065889	1	1.00745
ENSG00000153187	HNRNPU	3.00565	0.246975	1	2.53147
ENSG00000171863	RPS7	11.0311	-0.0536043	1	11.4411
ENSG00000228474	OST4	1.63001	-0.264054	1	1.95691
ENSG00000115875	SRSF7	1.64766	0.268623	1	1.3673
ENSG00000152518	ZFP36L2	2.2519	-0.289629	1	2.75152
ENSG00000143947	RPS27A	17.5127	-0.0946889	1	18.6879
ENSG00000138071	ACTR2	2.18234	-0.0681216	1	2.28698
ENSG00000115956	PLEK	2.47408	0.247848	1	2.0826
ENSG00000115977	AAK1	1.00707	0.150215	1	0.907455
ENSG00000169564	PCBP1	1.38602	-0.252054	1	1.65035
ENSG00000114978	MOB1A	1.08494	-0.168896	1	1.21966
ENSG00000034510	TMSB10	21.9002	-0.0714578	1	22.9964
ENSG00000152291	TGOLN2	1.08286	-0.0615446	1	1.13001
ENSG00000118640	VAMP8	1.22406	-0.17624	1	1.38297
ENSG00000115523	GNLY	13.8488	0.140689	1	12.5536
ENSG00000135940	COX5B	1.48154	-0.159536	1	1.65442
ENSG00000071082	RPL31	4.62839	-0.159629	1	5.16701
ENSG00000115091	ACTR3	1.38083	-0.210405	1	1.59737
ENSG00000155368	DBI	1.17319	-0.09711	1	1.25476
ENSG00000152082	MZT2B	0.981118	-0.0386223	1	1.00776
ENSG00000121966	CXCR4	1.37668	-0.337326	1	1.73905
ENSG00000169554	ZEB2	2.74817	-0.00192735	1	2.75058
ENSG00000154518	ATP5MC3	0.881449	-0.199713	1	1.01246
ENSG00000170144	HNRNPA3	1.82934	-0.00120285	1	1.83027
ENSG00000115232	ITGA4	0.993577	-0.388976	1	1.30116
ENSG00000081320	STK17B	1.96431	-0.230533	1	2.3039
ENSG00000115524	SF3B1	1.30504	-0.0251782	1	1.3278
ENSG00000082153	BZW1	1.19603	0.0937788	1	1.12061
ENSG00000114942	EEF1B2	4.26916	-0.134474	1	4.68366
ENSG00000079246	XRCC5	0.908443	-0.313463	1	1.12907
ENSG00000197756	RPL37A	10.5224	-0.247018	1	12.4793
ENSG00000163466	ARPC2	3.75628	-0.0449325	1	3.87306
ENSG00000115053	NCL	2.24671	0.00174509	1	2.24309
ENSG00000187514	PTMA	14.9846	0.0706548	1	14.2588
ENSG00000188042	ARL4C	3.30154	0.240464	1	2.79321
ENSG00000124831	LRRFIP1	2.12108	-0.223724	1	2.47599
ENSG00000241553	ARPC4	1.03614	0.0359905	1	1.01058
ENSG00000144713	RPL32	18.3578	-0.120384	1	19.9418
ENSG00000174748	RPL15	10.5296	-0.142022	1	11.6114
ENSG00000168028	RPSA	5.73305	-0.126132	1	6.25313
ENSG00000188846	RPL14	9.93266	-0.054846	1	10.3108
ENSG00000232112	TMA7	2.7679	-0.171875	1	3.11669
ENSG00000067560	RHOA	2.12316	-0.131491	1	2.3249
ENSG00000114353	GNAI2	2.4637	-0.114089	1	2.66532
ENSG00000162244	RPL29	10.8016	-0.153334	1	12.0051
ENSG00000163931	TKT	1.78262	-0.289135	1	2.17758
ENSG00000144746	ARL6IP5	1.47946	-0.0863915	1	1.57041
ENSG00000269028	MTRNR2L12	4.70106	0.0115928	1	4.66078
ENSG00000114391	RPL24	7.3423	-0.0847827	1	7.78186
ENSG00000180353	HCLS1	1.18046	-0.151994	1	1.3115
ENSG00000169714	CNBP	1.13581	-0.164881	1	1.27326
ENSG00000184897	H1FX	1.20122	0.175382	1	1.06356
ENSG00000091527	CDV3	1.57083	0.0572629	1	1.50929
ENSG00000120742	SERP1	1.65285	-0.121314	1	1.79736
ENSG00000152601	MBNL1	2.22698	0.0939445	1	2.08574
ENSG00000156976	EIF4A2	1.28636	0.115256	1	1.18737
ENSG00000180370	PAK2	1.13997	-0.153572	1	1.26793
ENSG00000182899	RPL35A	11.817	-0.0686405	1	12.3846
ENSG00000169020	ATP5ME	1.15346	-0.154326	1	1.2836
ENSG00000137441	FGFBP2	2.54468	0.169293	1	2.2619
ENSG00000163682	RPL9	10.9377	-0.122344	1	11.8979
ENSG00000118816	CCNI	2.06502	-0.0407195	1	2.12335
ENSG00000138668	HNRNPD	1.07975	0.0666155	1	1.03096
ENSG00000152795	HNRNPDL	2.0889	0.12302	1	1.91741
ENSG00000145287	PLAC8	1.51788	0.119914	1	1.39645
ENSG00000109332	UBE2D3	1.7494	0.169125	1	1.55537
ENSG00000109475	RPL34	18.5437	-0.0786359	1	19.5691
ENSG00000269893	SNHG8	1.21264	0.110437	1	1.12311
ENSG00000164111	ANXA5	0.955163	-0.209208	1	1.10431
ENSG00000145425	RPS3A	15.7249	-0.101626	1	16.8611
ENSG00000113387	SUB1	1.68399	-0.0870837	1	1.78827
ENSG00000082074	FYB1	2.15015	-0.268734	1	2.58946
ENSG00000145592	RPL37	14.1634	-0.174868	1	15.9778
ENSG00000145649	GZMA	2.50523	0.0742489	1	2.3785
ENSG00000145741	BTF3	3.21225	0.0441525	1	3.11387
ENSG00000164346	NSA2	1.13789	-0.0272287	1	1.15947
ENSG00000186468	RPS23	16.0062	-0.113659	1	17.3065
ENSG00000127184	COX7C	2.46058	-0.147127	1	2.72362
ENSG00000153113	CAST	2.06814	-0.168966	1	2.32428
ENSG00000169567	HINT1	1.78989	-0.172611	1	2.01678
ENSG00000125347	IRF1	2.76167	0.376565	1	2.12617
ENSG00000113558	SKP1	1.32269	-0.0480902	1	1.3673
ENSG00000113648	H2AFY	0.972813	-0.261298	1	1.16606
ENSG00000170458	CD14	0.906367	-0.418777	1	1.21182
ENSG00000019582	CD74	5.48284	-0.377756	1	7.11984
ENSG00000164587	RPS14	21.2275	-0.123277	1	23.1052
ENSG00000181163	NPM1	2.4014	0.0927363	1	2.25093
ENSG00000120129	DUSP1	5.64481	-0.214172	1	6.54434
ENSG00000113732	ATP6V0E1	1.11193	-0.285329	1	1.35507
ENSG00000169230	PRELID1	1.62585	-0.135211	1	1.78513
ENSG00000169045	HNRNPH1	1.08183	0.113916	1	0.999611
ENSG00000127022	CANX	0.849264	-0.276786	1	1.02908
ENSG00000204628	RACK1	6.74843	-0.0922101	1	7.18943
ENSG00000021355	SERPINB1	1.14723	-0.122133	1	1.2485
ENSG00000124795	DEK	1.26767	-0.137828	1	1.39457
ENSG00000111913	RIPOR2	1.34553	-0.304897	1	1.66194
ENSG00000204642	HLA-F	1.32685	-0.0225873	1	1.34755
ENSG00000206503	HLA-A	9.51841	0.0661633	1	9.08584
ENSG00000204592	HLA-E	6.91351	0.0701439	1	6.58132
ENSG00000204525	HLA-C	8.3691	0.195613	1	7.30321
ENSG00000234745	HLA-B	19.3171	-0.0460853	1	19.9305
ENSG00000204482	LST1	3.25275	-0.281758	1	3.95237
ENSG00000204472	AIF1	4.93155	-0.0906081	1	5.24819
ENSG00000213719	CLIC1	2.53949	0.0472616	1	2.45655
ENSG00000213654	GPSM3	1.2386	-0.107301	1	1.33407
ENSG00000204287	HLA-DRA	5.59809	-0.227196	1	6.54904
ENSG00000198502	HLA-DRB5	1.04341	-0.0310198	1	1.06606
ENSG00000196126	HLA-DRB1	2.24256	-0.226623	1	2.623
ENSG00000240065	PSMB9	1.10674	0.0257734	1	1.08707
ENSG00000231389	HLA-DPA1	2.6267	-0.261247	1	3.14679
ENSG00000223865	HLA-DPB1	2.34119	-0.396545	1	3.08065
ENSG00000231500	RPS18	21.9189	-0.178175	1	24.7831
ENSG00000231925	TAPBP	1.19707	0.0211096	1	1.17954
ENSG00000124614	RPS10	3.5258	-0.244636	1	4.17523
ENSG00000198755	RPL10A	7.71917	-0.130418	1	8.44419
ENSG00000112081	SRSF3	1.88229	0.339499	1	1.48704
ENSG00000096384	HSP90AB1	2.52911	0.23006	1	2.15532
ENSG00000156508	EEF1A1	28.5801	-0.0830231	1	30.252
ENSG00000112695	COX7A2	1.1057	-0.133393	1	1.21276
ENSG00000132424	PNISR	1.46908	-0.0506198	1	1.5212
ENSG00000135535	CD164	1.05068	0.00551912	1	1.04663
ENSG00000277443	MARCKS	1.91448	0.326728	1	1.5259
ENSG00000112306	RPS12	23.4586	-0.109411	1	25.2893
ENSG00000118515	SGK1	1.28013	-0.43616	1	1.73184
ENSG00000029363	BCLAF1	1.43897	0.0585766	1	1.3814
ENSG00000152818	UTRN	1.14827	0.179623	1	1.01372
ENSG00000131018	SYNE1	1.03614	0.352338	1	0.811538
ENSG00000026297	RNASET2	1.25936	-0.138524	1	1.3861
ENSG00000075624	ACTB	21.5794	0.0353016	1	21.0432
ENSG00000136238	RAC1	1.7764	-0.076523	1	1.87259
ENSG00000189043	NDUFA4	1.50231	0.00741042	1	1.49424
ENSG00000106546	AHR	1.26559	0.502146	1	0.89335
ENSG00000196683	TOMM7	2.72221	-0.185976	1	3.09538
ENSG00000122566	HNRNPA2B1	3.95458	0.146575	1	3.57058
ENSG00000106052	TAX1BP1	0.910519	-0.288387	1	1.11214
ENSG00000122545	SEPTIN7	2.08059	0.0274561	1	2.0406
ENSG00000196262	PPIA	3.12193	0.0856421	1	2.94053
ENSG00000106153	CHCHD2	1.97366	-0.0475205	1	2.03903
ENSG00000158517	NCF1	0.871067	-0.291189	1	1.06606
ENSG00000164713	BRI3	1.60924	-0.254778	1	1.9196
ENSG00000130429	ARPC1B	3.29116	-0.166964	1	3.69314
ENSG00000241468	ATP5MF	0.922978	-0.131136	1	1.0109
ENSG00000188186	LAMTOR4	1.48881	-0.184374	1	1.69141
ENSG00000105835	NAMPT	2.14496	-0.100526	1	2.29889
ENSG00000105887	MTPN	1.33723	-0.186486	1	1.52152
ENSG00000090266	NDUFB2	1.31854	-0.0859631	1	1.39927
ENSG00000211751	TRBC1	1.59055	0.221744	1	1.36353
ENSG00000211772	TRBC2	1.26559	-0.0374098	1	1.29865
ENSG00000036448	MYOM2	1.55214	0.0859661	1	1.46196
ENSG00000104763	ASAH1	1.00707	-0.38233	1	1.31275
ENSG00000133872	SARAF	1.61236	-0.042456	1	1.66006
ENSG00000156675	RAB11FIP1	1.45974	0.222605	1	1.25069
ENSG00000221869	CEBPD	1.16592	-0.412636	1	1.55192
ENSG00000254087	LYN	0.926093	-0.226055	1	1.0833
ENSG00000008988	RPS20	6.08813	-0.172677	1	6.8581
ENSG00000245910	SNHG6	1.39433	-0.155619	1	1.55286
ENSG00000147604	RPL7	5.8701	-0.205229	1	6.76344
ENSG00000156467	UQCRB	2.59867	-0.135057	1	2.85245
ENSG00000147649	MTDH	1.30608	-0.140111	1	1.43908
ENSG00000156482	RPL30	17.8979	-0.0716038	1	18.7958
ENSG00000164919	COX6C	1.37045	-0.17819	1	1.55035
ENSG00000070756	PABPC1	5.28973	-0.0615691	1	5.51714
ENSG00000164924	YWHAZ	3.0586	0.0780873	1	2.89602
ENSG00000104408	EIF3E	1.40367	-0.18392	1	1.59424
ENSG00000147677	EIF3H	1.15139	-0.175123	1	1.2999
ENSG00000153310	FAM49B	1.03614	-0.0398207	1	1.06512
ENSG00000104529	EEF1D	3.38979	-0.122417	1	3.68812
ENSG00000161016	RPL8	8.33899	-0.160545	1	9.31466
ENSG00000137154	RPS6	13.8021	-0.11873	1	14.976
ENSG00000137076	TLN1	1.56252	-0.227525	1	1.82902
ENSG00000135046	ANXA1	4.42905	0.310893	1	3.56838
ENSG00000165119	HNRNPK	1.99754	-0.00241711	1	2.00016
ENSG00000136938	ANP32B	1.16177	-0.0938106	1	1.23972
ENSG00000106803	SEC61B	1.09636	0.014686	1	1.08518
ENSG00000136888	ATP6V1G1	1.12855	-0.220259	1	1.31463
ENSG00000136942	RPL35	7.53333	-0.242982	1	8.90967
ENSG00000044574	HSPA5	1.6705	-0.216146	1	1.93998
ENSG00000197958	RPL12	11.4235	-0.0723573	1	12.0032
ENSG00000119335	SET	1.65908	-0.00725205	1	1.66696
ENSG00000148303	RPL7A	11.2823	-0.0831608	1	11.9439
ENSG00000085265	FCN1	3.2216	-0.324294	1	4.03167
ENSG00000107223	EDF1	1.47946	-0.066388	1	1.54879
ENSG00000048740	CELF2	1.05068	-0.12884	1	1.14882
ENSG00000026025	VIM	10.8318	0.184571	1	9.52468
ENSG00000150093	ITGB1	1.23964	-0.118579	1	1.34567
ENSG00000165732	DDX21	1.28636	0.120979	1	1.18267
ENSG00000122862	SRGN	6.58751	0.174885	1	5.83185
ENSG00000180644	PRF1	1.64662	0.262434	1	1.37231
ENSG00000107738	VSIR	0.973851	-0.227215	1	1.14004
ENSG00000197746	PSAP	4.129	-0.333987	1	5.2018
ENSG00000138326	RPS24	15.6719	-0.0683095	1	16.4207
ENSG00000107581	EIF3A	1.13893	-0.0719615	1	1.19709
ENSG00000132334	PTPRE	1.07975	0.0439914	1	1.04726
ENSG00000185201	IFITM2	2.97554	-0.0363131	1	3.04993
ENSG00000177156	TALDO1	1.09013	-0.157561	1	1.2159
ENSG00000177600	RPLP2	12.2406	-0.204608	1	14.0964
ENSG00000117984	CTSD	1.39848	-0.0547045	1	1.45224
ENSG00000130592	LSP1	1.81585	-0.104913	1	1.9522
ENSG00000175390	EIF3F	1.22614	-0.0774799	1	1.29363
ENSG00000166441	RPL27A	9.0211	-0.412053	1	11.9956
ENSG00000255823	MTRNR2L8	9.32114	0.112453	1	8.61659
ENSG00000110321	EIF4G2	1.77847	0.162684	1	1.58828
ENSG00000110696	C11orf58	0.901175	-0.269111	1	1.08613
ENSG00000110700	RPS13	11.924	-0.0349027	1	12.2079
ENSG00000026508	CD44	2.99423	0.271262	1	2.47975
ENSG00000066336	SPI1	0.931284	-0.335755	1	1.17546
ENSG00000197629	MPEG1	0.956201	-0.523663	1	1.37482
ENSG00000110077	MS4A6A	0.974889	-0.451693	1	1.33344
ENSG00000167996	FTH1	30.0669	0.208168	1	26.0087
ENSG00000124942	AHNAK	3.86218	-0.145125	1	4.26864
ENSG00000254772	EEF1G	3.803	-0.262993	1	4.5611
ENSG00000162191	UBXN1	0.95101	-0.0808466	1	1.00588
ENSG00000133321	PLAAT4	1.07041	0.0383879	1	1.04224
ENSG00000176340	COX8A	1.38706	-0.0976319	1	1.4839
ENSG00000168066	SF1	1.58225	0.0220062	1	1.55788
ENSG00000149806	FAU	11.3083	-0.0374689	1	11.5982
ENSG00000245532	NEAT1	12.4524	-0.205331	1	14.3475
ENSG00000251562	MALAT1	242.328	0.175314	1	214.445
ENSG00000172757	CFL1	5.56486	0.0228404	1	5.4742
ENSG00000172543	CTSW	1.87918	0.500476	1	1.3278
ENSG00000172531	PPP1CA	0.985271	-0.0307394	1	1.00651
ENSG00000084207	GSTP1	2.59555	-0.131546	1	2.84211
ENSG00000175567	UCP2	1.03199	-0.0766809	1	1.08832
ENSG00000149273	RPS3	14.9867	-0.0283173	1	15.2735
ENSG00000149311	ATM	1.13166	0.0261916	1	1.1112
ENSG00000198851	CD3E	1.12024	0.0875867	1	1.05415
ENSG00000167286	CD3D	1.63416	0.0163923	1	1.61524
ENSG00000160654	CD3G	1.41302	0.137188	1	1.28454
ENSG00000167283	ATP5MG	2.61009	-0.048219	1	2.6976
ENSG00000118181	RPS25	9.98872	-0.0724594	1	10.4964
ENSG00000109971	HSPA8	2.07125	0.3632	1	1.6096
ENSG00000134954	ETS1	1.168	-0.00971995	1	1.17577
ENSG00000084234	APLP2	1.38395	-0.352948	1	1.76727
ENSG00000111640	GAPDH	4.64915	0.0150144	1	4.5984
ENSG00000111669	TPI1	1.07248	-0.0504094	1	1.11057
ENSG00000059804	SLC2A3	0.83992	-0.294922	1	1.03064
ENSG00000111796	KLRB1	1.19292	-0.192317	1	1.36291
ENSG00000110852	CLEC2B	1.12128	0.222742	1	0.960743
ENSG00000134539	KLRD1	1.62793	0.395822	1	1.2369
ENSG00000111348	ARHGDIB	3.08455	0.00259106	1	3.07751
ENSG00000139218	SCAF11	1.11713	-0.138206	1	1.22937
ENSG00000247774	PCED1B-AS1	1.12855	0.0522292	1	1.08832
ENSG00000123416	TUBA1B	1.21264	0.184777	1	1.06669
ENSG00000167552	TUBA1A	1.95082	0.0633642	1	1.86632
ENSG00000139644	TMBIM6	1.59678	-0.0613434	1	1.66571
ENSG00000183283	DAZAP2	1.42444	-0.12103	1	1.54879
ENSG00000110934	BIN2	1.34034	0.166927	1	1.19364
ENSG00000063046	EIF4B	1.29881	-0.14501	1	1.43594
ENSG00000123349	PFDN5	4.78516	-0.127509	1	5.22437
ENSG00000205352	PRR13	1.04237	-0.0328786	1	1.06638
ENSG00000197111	PCBP2	1.37876	-0.210308	1	1.59486
ENSG00000135390	ATP5MC2	2.37649	-0.0705065	1	2.49448
ENSG00000135486	HNRNPA1	2.2737	-0.0262754	1	2.31456
ENSG00000135441	BLOC1S1	0.884564	-0.198198	1	1.01497
ENSG00000135404	CD63	1.54072	-0.0915446	1	1.64126
ENSG00000197728	RPS26	2.36195	0.171659	1	2.09608
ENSG00000229117	RPL41	27.9261	-0.120259	1	30.3325
ENSG00000092841	MYL6	4.62423	-0.128621	1	5.0526
ENSG00000110958	PTGES3	1.03095	-0.113016	1	1.11496
ENSG00000196531	NACA	8.23828	-0.101506	1	8.83319
ENSG00000127314	RAP1B	2.07436	-0.0354865	1	2.12523
ENSG00000090382	LYZ	26.5162	-0.266671	1	31.8775
ENSG00000139278	GLIPR1	0.920902	-0.26144	1	1.10399
ENSG00000187109	NAP1L1	2.10863	-0.0879062	1	2.24027
ENSG00000091039	OSBPL8	0.847188	-0.284261	1	1.0319
ENSG00000139318	DUSP6	2.6485	0.320911	1	2.11928
ENSG00000271614	ATP2B1-AS1	1.53449	0.472096	1	1.10587
ENSG00000133639	BTG1	5.66349	0.285687	1	4.64322
ENSG00000075415	SLC25A3	1.24586	0.072583	1	1.18455
ENSG00000166598	HSP90B1	1.44832	-0.169092	1	1.62809
ENSG00000111229	ARPC3	3.50503	-0.0708853	1	3.67966
ENSG00000089248	ERP29	1.13166	-0.0429185	1	1.16574
ENSG00000089009	RPL6	12.359	0.0402031	1	12.0113
ENSG00000089157	RPLP0	4.4114	-0.155369	1	4.91029
ENSG00000111775	COX6A1	1.11193	-0.0141301	1	1.1228
ENSG00000088986	DYNLL1	0.985271	-0.166936	1	1.10619
ENSG00000182196	ARL6IP4	1.15969	-0.0590776	1	1.20806
ENSG00000150991	UBC	7.71709	0.426785	1	5.73719
ENSG00000150459	SAP18	1.08806	-0.123402	1	1.18518
ENSG00000122026	RPL21	16.0229	-0.0617776	1	16.7125
ENSG00000189403	HMGB1	3.90475	0.0664348	1	3.72699
ENSG00000244754	N4BP2L2	1.05795	-0.100289	1	1.13408
ENSG00000133112	TPT1	28.9331	-0.0562268	1	30.062
ENSG00000136167	LCP1	3.98781	-0.207484	1	4.60216
ENSG00000136156	ITM2B	3.69399	-0.279536	1	4.48148
ENSG00000188243	COMMD6	1.7359	-0.187783	1	1.97665
ENSG00000134884	ARGLU1	1.69541	0.124801	1	1.55443
ENSG00000092199	HNRNPC	1.50957	-0.0547529	1	1.56759
ENSG00000092010	PSME1	1.87918	-0.028361	1	1.91584
ENSG00000100911	PSME2	0.924016	-0.153905	1	1.02814
ENSG00000129559	NEDD8	0.994615	-0.0661505	1	1.0413
ENSG00000100450	GZMH	2.47408	0.306109	1	2.00016
ENSG00000100453	GZMB	2.336	0.206659	1	2.02336
ENSG00000100941	PNN	1.0974	0.320072	1	0.878931
ENSG00000213741	RPS29	13.9132	-0.117425	1	15.0829
ENSG00000165502	RPL36AL	3.70645	0.00112412	1	3.7016
ENSG00000165527	ARF6	1.14308	0.0640437	1	1.09333
ENSG00000131981	LGALS3	1.0756	-0.0875613	1	1.14286
ENSG00000054654	SYNE2	1.44313	0.40792	1	1.08738
ENSG00000185650	ZFP36L1	1.23964	-0.444935	1	1.68733
ENSG00000100650	SRSF5	4.40309	0.317958	1	3.53014
ENSG00000119655	NPC2	1.28843	-0.0619157	1	1.34473
ENSG00000170345	FOS	12.2136	-0.533207	1	17.6632
ENSG00000198668	CALM1	6.20129	0.0858745	1	5.83937
ENSG00000089737	DDX24	1.25729	0.324249	1	1.004
ENSG00000197249	SERPINA1	1.68918	-0.273931	1	2.04185
ENSG00000196405	EVL	1.03095	-0.0239554	1	1.0482
ENSG00000078304	PPP2R5C	1.56356	0.0723085	1	1.48672
ENSG00000080824	HSP90AA1	4.48407	0.348864	1	3.51886
ENSG00000156411	ATP5MPL	1.17111	-0.118635	1	1.27138
ENSG00000213145	CRIP1	3.04406	-0.164364	1	3.40977
ENSG00000169926	KLF13	1.03303	0.224744	1	0.883946
ENSG00000140319	SRP14	2.73363	-0.0916902	1	2.91169
ENSG00000167004	PDIA3	1.23237	0.110141	1	1.14161
ENSG00000140264	SERF2	6.27708	-0.0343882	1	6.42459
ENSG00000166710	B2M	50.4637	-0.0828801	1	53.4098
ENSG00000255302	EID1	1.06833	-0.156242	1	1.19051
ENSG00000182718	ANXA2	1.42132	-0.0247964	1	1.44566
ENSG00000129003	VPS13C	0.81708	-0.339028	1	1.03378
ENSG00000166794	PPIB	1.50334	0.0233095	1	1.47889
ENSG00000174444	RPL4	3.87983	-0.222799	1	4.52536
ENSG00000137818	RPLP1	26.404	-0.140426	1	29.0831
ENSG00000185787	MORF4L1	1.54695	0.126052	1	1.41713
ENSG00000182774	RPS17	3.46662	-0.251506	1	4.12477
ENSG00000170776	AKAP13	1.49815	0.04548	1	1.4513
ENSG00000140575	IQGAP1	2.21141	-0.0389212	1	2.27099
ENSG00000272888	LINC01578	1.79301	0.404471	1	1.35413
ENSG00000140988	RPS2	16.4952	-0.175726	1	18.6193
ENSG00000185883	ATP6V0C	1.9695	0.0454817	1	1.90769
ENSG00000167978	SRRM2	2.2166	0.141095	1	2.00925
ENSG00000103363	ELOB	1.82934	-0.0647531	1	1.91271
ENSG00000008517	IL32	3.58705	0.0550937	1	3.45084
ENSG00000189067	LITAF	1.27286	0.0932137	1	1.19301
ENSG00000134419	RPS15A	15.4726	-0.0899123	1	16.4564
ENSG00000102879	CORO1A	2.8468	0.0527101	1	2.74337
ENSG00000089280	FUS	1.78574	0.208685	1	1.54471
ENSG00000103490	PYCARD	1.10986	-0.248105	1	1.31808
ENSG00000125148	MT2A	1.31439	0.175176	1	1.16386
ENSG00000103187	COTL1	3.51749	-0.237167	1	4.14389
ENSG00000131143	COX4I1	3.74486	-0.0826768	1	3.96365
ENSG00000051523	CYBA	6.15665	-0.0704042	1	6.46064
ENSG00000198931	APRT	1.18565	-0.214334	1	1.37545
ENSG00000167526	RPL13	28.55	-0.157158	1	31.8136
ENSG00000141002	TCF25	1.22614	-0.0109647	1	1.23533
ENSG00000108518	PFN1	7.55928	0.0362334	1	7.36716
ENSG00000219200	RNASEK	2.58932	-0.0506577	1	2.68068
ENSG00000170296	GABARAP	2.98385	-0.0844163	1	3.16214
ENSG00000161960	EIF4A1	2.71079	-0.0073022	1	2.72331
ENSG00000220205	VAMP2	1.2251	0.150347	1	1.10368
ENSG00000161970	RPL26	16.9417	-0.0909535	1	18.0319
ENSG00000170315	UBB	2.85095	0.283868	1	2.34058
ENSG00000175061	SNHG29	1.28428	-0.163121	1	1.43782
ENSG00000198242	RPL23A	11.6603	-0.165042	1	13.0648
ENSG00000185862	EVI2B	1.74421	-0.226161	1	2.03966
ENSG00000271503	CCL5	6.90624	0.400691	1	5.22813
ENSG00000125691	RPL23	5.44235	-0.0322151	1	5.56196
ENSG00000108298	RPL19	16.1339	-0.0833644	1	17.0821
ENSG00000173812	EIF1	14.8071	0.284554	1	12.1483
ENSG00000131469	RPL27	6.15457	-0.218843	1	7.1584
ENSG00000030582	GRN	1.02576	-0.407252	1	1.3604
ENSG00000243678	NME2	1.75667	-0.0680282	1	1.84093
ENSG00000062716	VMP1	1.12024	0.0944648	1	1.04914
ENSG00000136490	LIMD2	1.44313	0.045165	1	1.39833
ENSG00000108654	DDX5	7.77939	0.327374	1	6.19609
ENSG00000172809	RPL38	5.93758	-0.233828	1	6.97816
ENSG00000188612	SUMO2	1.48673	-0.158041	1	1.6585
ENSG00000177885	GRB2	1.15346	-0.176694	1	1.30366
ENSG00000173821	RNF213	1.88541	0.0122531	1	1.86882
ENSG00000184009	ACTG1	6.96646	0.0816993	1	6.57882
ENSG00000101608	MYL12A	4.06152	-0.0481836	1	4.19718
ENSG00000118680	MYL12B	2.35468	0.00382394	1	2.34747
ENSG00000101745	ANKRD12	1.09636	-0.109004	1	1.18236
ENSG00000067900	ROCK1	1.0486	0.0734893	1	0.996477
ENSG00000265681	RPL17	13.0826	-0.124529	1	14.2525
ENSG00000197971	MBP	1.24067	0.269057	1	1.02939
ENSG00000197540	GZMM	1.38083	0.11386	1	1.27577
ENSG00000167468	GPX4	1.20018	-0.126381	1	1.30993
ENSG00000099624	ATP5F1D	1.11609	-0.12104	1	1.2137
ENSG00000167470	MIDN	1.23548	0.196498	1	1.07798
ENSG00000099622	CIRBP	1.53345	0.0900005	1	1.44033
ENSG00000115268	RPS15	13.1439	-0.109677	1	14.1726
ENSG00000127540	UQCR11	1.62689	-0.146899	1	1.8008
ENSG00000129968	ABHD17A	1.49192	0.15386	1	1.34065
ENSG00000104904	OAZ1	5.54202	-0.14749	1	6.13496
ENSG00000104964	TLE5	1.75459	0.0545921	1	1.6889
ENSG00000167658	EEF2	2.5426	-0.121591	1	2.765
ENSG00000130255	RPL36	8.13134	-0.246873	1	9.64285
ENSG00000076944	STXBP2	1.10051	-0.0310222	1	1.12437
ENSG00000181029	TRAPPC5	0.957239	-0.215057	1	1.1112
ENSG00000233927	RPS28	15.0199	-0.161315	1	16.7856
ENSG00000099783	HNRNPM	1.005	0.0668273	1	0.959489
ENSG00000142347	MYO1F	1.16592	-0.204593	1	1.34347
ENSG00000198258	UBL5	1.35384	-0.16958	1	1.52246
ENSG00000130811	EIF3G	1.40679	-0.0245246	1	1.43061
ENSG00000123144	TRIR	1.28843	-0.121522	1	1.40146
ENSG00000171223	JUNB	5.05925	-0.183036	1	5.74032
ENSG00000179218	CALR	1.18772	0.126314	1	1.08801
ENSG00000267519	AC020916.1	4.60658	0.277325	1	3.79877
ENSG00000123146	ADGRE5	1.31646	0.18407	1	1.15853
ENSG00000127528	KLF2	4.50588	0.372143	1	3.47936
ENSG00000105640	RPL18A	13.2062	-0.241882	1	15.6063
ENSG00000216490	IFI30	3.78431	-0.224985	1	4.42067
ENSG00000221983	UBA52	8.33172	-0.188689	1	9.48988
ENSG00000186010	NDUFA13	1.44728	-0.0638297	1	1.51243
ENSG00000089327	FXYD5	1.5075	-0.00506016	1	1.51243
ENSG00000126267	COX6B1	1.56771	-0.1219	1	1.70551
ENSG00000126264	HCST	3.47908	0.00565018	1	3.46369
ENSG00000011600	TYROBP	6.11927	-0.0595973	1	6.3735
ENSG00000178982	EIF3K	2.02557	-0.0749091	1	2.13275
ENSG00000130755	GMFG	1.91552	-0.232044	1	2.24905
ENSG00000128016	ZFP36	2.79074	-0.504409	1	3.95707
ENSG00000105193	RPS16	10.079	-0.148398	1	11.1637
ENSG00000105329	TGFB1	1.25729	0.111926	1	1.16324
ENSG00000105372	RPS19	15.9844	-0.204322	1	18.4039
ENSG00000028277	POU2F2	0.815003	-0.538288	1	1.18392
ENSG00000125753	VASP	1.30401	0.0814544	1	1.2322
ENSG00000125743	SNRPD2	1.14204	-0.0547458	1	1.18612
ENSG00000105373	NOP53	1.38395	-0.282968	1	1.68357
ENSG00000142227	EMP3	3.47596	-0.100485	1	3.7248
ENSG00000063177	RPL18	11.381	-0.11464	1	12.3141
ENSG00000087086	FTL	29.4076	-0.106981	1	31.649
ENSG00000104894	CD37	2.01622	-0.0474673	1	2.08292
ENSG00000142541	RPL13A	13.6568	-0.355514	1	17.4614
ENSG00000142534	RPS11	7.81365	-0.199841	1	8.96892
ENSG00000105374	NKG7	10.403	0.25343	1	8.72129
ENSG00000179820	MYADM	1.43794	0.154666	1	1.29144
ENSG00000170889	RPS9	9.73228	-0.14824	1	10.7785
ENSG00000108107	RPL28	19.2445	-0.106461	1	20.7041
ENSG00000083845	RPS5	5.47661	-0.147711	1	6.06349
ENSG00000101439	CST3	4.68653	-0.244626	1	5.54943
ENSG00000077984	CST7	2.82085	0.220865	1	2.41925
ENSG00000131051	RBM39	3.01603	0.221898	1	2.58476
ENSG00000101347	SAMHD1	1.64662	-0.484513	1	2.30327
ENSG00000204103	MAFB	1.25729	-0.247445	1	1.49236
ENSG00000166913	YWHAB	2.08371	-0.365287	1	2.68318
ENSG00000101109	STK4	1.24483	-0.241665	1	1.47168
ENSG00000177410	ZFAS1	2.11797	0.0949438	1	1.9823
ENSG00000172216	CEBPB	1.17527	-0.262082	1	1.4093
ENSG00000087460	GNAS	2.26955	0.0266486	1	2.22711
ENSG00000101160	CTSZ	0.890793	-0.296177	1	1.09396
ENSG00000124172	ATP5F1E	6.55948	-0.0863184	1	6.95966
ENSG00000101182	PSMA7	1.52203	-0.181141	1	1.72526
ENSG00000171858	RPS21	8.59647	-0.158026	1	9.58549
ENSG00000125534	PPDPF	1.06418	0.0330152	1	1.04005
ENSG00000159140	SON	2.19791	0.0280759	1	2.1547
ENSG00000205581	HMGN1	1.00707	0.115758	1	0.929397
ENSG00000160213	CSTB	1.01123	-0.152571	1	1.12405
ENSG00000160255	ITGB2	2.45643	-0.125963	1	2.67942
ENSG00000160310	PRMT2	1.26767	0.117189	1	1.16856
ENSG00000240972	MIF	1.95705	-0.0545988	1	2.03182
ENSG00000184076	UQCR10	0.899099	-0.316299	1	1.11966
ENSG00000100345	MYH9	1.33619	-0.131557	1	1.46353
ENSG00000128340	RAC2	1.63727	0.0363145	1	1.59612
ENSG00000100097	LGALS1	3.60159	-0.0720436	1	3.78404
ENSG00000100201	DDX17	1.41925	-0.045239	1	1.46415
ENSG00000100316	RPL3	13.4948	-0.123346	1	14.6895
ENSG00000100300	TSPO	2.10447	-0.181106	1	2.38509
ENSG00000025708	TYMP	1.14931	-0.270008	1	1.38579
ENSG00000169100	SLC25A6	2.46681	-0.223876	1	2.87972
ENSG00000002586	CD99	1.68503	0.074939	1	1.59925
ENSG00000205542	TMSB4X	37.0759	-0.377044	1	48.1158
ENSG00000182287	AP1S2	1.26455	-0.242163	1	1.4955
ENSG00000130066	SAT1	5.52956	-0.299766	1	6.80262
ENSG00000130741	EIF2S3	0.947895	-0.127651	1	1.03566
ENSG00000165168	CYBB	1.66427	-0.351388	1	2.12272
ENSG00000215301	DDX3X	2.79281	0.351028	1	2.18855
ENSG00000102317	RBM3	1.85115	0.158036	1	1.6585
ENSG00000147065	MSN	1.99235	-0.329634	1	2.50295
ENSG00000147168	IL2RG	1.10259	0.177033	1	0.975162
ENSG00000198034	RPS4X	13.5924	-0.115535	1	14.7158
ENSG00000229807	XIST	2.23529	-0.0441892	1	2.3039
ENSG00000131174	COX7B	0.96866	-0.0475884	1	1.00118
ENSG00000102144	PGK1	1.04549	-0.12769	1	1.14223
ENSG00000131171	SH3BGRL	1.30504	-0.100472	1	1.39895
ENSG00000241343	RPL36A	6.70898	-0.171485	1	7.55116
ENSG00000157514	TSC22D3	2.32458	-0.0342482	1	2.37944
ENSG00000005022	SLC25A5	1.13166	-0.00559684	1	1.13596
ENSG00000198918	RPL39	15.4705	-0.149064	1	17.1429
ENSG00000125356	NDUFA1	1.10986	-0.124257	1	1.20963
ENSG00000010404	IDS	1.17942	0.357131	1	0.92062
ENSG00000180879	SSR4	1.39018	-0.0800065	1	1.46917
ENSG00000196924	FLNA	2.1107	-0.0702493	1	2.21519
ENSG00000147403	RPL10	27.6842	-0.0919849	1	29.4862
ENSG00000198888	MT-ND1	23.8604	-0.322858	1	29.8241
ENSG00000198763	MT-ND2	20.3335	-0.287322	1	24.7975
ENSG00000198804	MT-CO1	62.1531	-0.0478289	1	64.2024
ENSG00000198712	MT-CO2	53.6615	-0.081447	1	56.7377
ENSG00000228253	MT-ATP8	1.46389	-0.300613	1	1.80269
ENSG00000198899	MT-ATP6	54.8886	-0.167104	1	61.5853
ENSG00000198938	MT-CO3	45.8665	-0.207893	1	52.9383
ENSG00000198840	MT-ND3	32.7559	-0.390621	1	42.9115
ENSG00000212907	MT-ND4L	2.96308	0.0478718	1	2.86499
ENSG00000198886	MT-ND4	30.696	-0.204386	1	35.3431
ENSG00000198786	MT-ND5	12.4358	-0.0939968	1	13.2642
ENSG00000198727	MT-CYB	29.4637	-0.155769	1	32.8

## Sheet: male
FeatureID	FeatureName	monoday3 Average	monoday3 Log2 Fold Change	monoday3 P-Value	monoday0 Average
ENSG00000259001	AL355075.4	1.07672	3.54133	3.06e-18	0.0919945
ENSG00000188536	HBA2	50.7178	6.71785	2.78e-17	0.479905
ENSG00000244734	HBB	217.272	6.42849	1.54e-14	2.51452
ENSG00000206172	HBA1	20.3348	6.80024	1.54e-14	0.181434
ENSG00000185022	MAFF	1.15037	2.58559	1.12e-13	0.191144
ENSG00000277632	CCL3	3.94211	2.5318	9.33e-12	0.679737
ENSG00000177606	JUN	15.8877	2.12701	4.69e-10	3.62663
ENSG00000285646	AL021155.5	1.13634	2.13	1.22e-07	0.259118
ENSG00000276085	CCL3L1	2.13589	1.97721	1.82e-06	0.541234
ENSG00000262202	AC007952.4	3.03374	1.72848	8.12e-06	0.913301
ENSG00000125538	IL1B	9.49052	1.69684	1.03e-05	2.91929
ENSG00000111678	C12orf57	1.66943	1.84887	1.19e-05	0.462528
ENSG00000169429	CXCL8	7.52298	1.69303	4.63e-05	2.32031
ENSG00000287979	AC253572.2	2.54975	1.47886	0.00111469	0.91279
ENSG00000165312	OTUD1	1.71854	1.36303	0.00231256	0.66696
ENSG00000108179	PPIF	1.96755	1.31449	0.00317018	0.789619
ENSG00000124882	EREG	1.34677	1.54293	0.00615249	0.461506
ENSG00000163660	CCNL1	6.44275	1.14511	0.0210796	2.90549
ENSG00000162772	ATF3	2.01314	1.12642	0.0274288	0.920456
ENSG00000248323	LUCAT1	1.31521	1.1856	0.0326657	0.577521
ENSG00000140941	MAP1LC3B	2.95308	1.03948	0.0533254	1.43358
ENSG00000144802	NFKBIZ	3.60892	1.04811	0.0715961	1.74125
ENSG00000271614	ATP2B1-AS1	5.06091	1.03244	0.077021	2.46801
ENSG00000144655	CSRNP1	1.23454	1.01996	0.0871264	0.608186
ENSG00000158615	PPP1R15B	1.6063	1.00019	0.0948976	0.801885
ENSG00000173334	TRIB1	1.98158	0.986095	0.104932	0.998651
ENSG00000112096	SOD2	7.86318	0.970438	0.123822	4.00227
ENSG00000255112	CHMP1B	1.701	0.930191	0.170188	0.891325
ENSG00000118503	TNFAIP3	3.59139	0.961215	0.170739	1.8404
ENSG00000132510	KDM6B	1.59929	0.907401	0.208982	0.85146
ENSG00000188042	ARL4C	0.505039	-1.26123	0.226009	1.21484
ENSG00000143878	RHOB	1.20297	0.945626	0.248419	0.624029
ENSG00000141682	PMAIP1	1.46952	0.867499	0.306291	0.804441
ENSG00000099860	GADD45B	1.90442	0.842957	0.346556	1.05998
ENSG00000013441	CLK1	1.22753	0.842776	0.352844	0.683826
ENSG00000160888	IER2	9.76759	0.845912	0.365929	5.4195
ENSG00000154451	GBP5	2.02016	0.827876	0.423785	1.13613
ENSG00000125968	ID1	1.11529	0.846249	0.460105	0.619941
ENSG00000160789	LMNA	1.03112	0.86002	0.473453	0.567811
ENSG00000100906	NFKBIA	13.4537	0.795887	0.480376	7.72754
ENSG00000125740	FOSB	9.06264	0.790666	0.493724	5.22478
ENSG00000125347	IRF1	12.6961	0.764463	0.557226	7.45309
ENSG00000162783	IER5	1.76062	0.744584	0.606712	1.04925
ENSG00000112149	CD83	1.85882	0.73222	0.64278	1.11722
ENSG00000137331	IER3	3.48266	0.750281	0.674437	2.06579
ENSG00000155090	KLF10	2.04821	0.717569	0.697336	1.24346
ENSG00000062716	VMP1	3.3038	0.725505	0.714221	1.99373
ENSG00000123689	G0S2	3.55632	0.793347	0.737984	2.04739
ENSG00000087074	PPP1R15A	5.3485	0.70337	0.737984	3.27654
ENSG00000168003	SLC3A2	1.01008	0.694287	0.769035	0.624029
ENSG00000136527	TRA2B	2.67601	0.665756	0.798818	1.6835
ENSG00000136826	KLF4	5.50633	0.669263	0.868207	3.45388
ENSG00000221869	CEBPD	2.3323	-0.827086	0.957551	4.13106
ENSG00000130522	JUND	12.398	0.632109	0.966323	7.97746
ENSG00000187608	ISG15	2.04471	0.140847	1	1.85164
ENSG00000175756	AURKAIP1	1.09776	0.00831429	1	1.09116
ENSG00000242485	MRPL20	0.775095	-0.389022	1	1.01603
ENSG00000078369	GNB1	1.04515	-0.278896	1	1.26799
ENSG00000116251	RPL22	8.74349	-0.0546186	1	9.05686
ENSG00000116288	PARK7	1.53616	-0.112425	1	1.65897
ENSG00000074800	ENO1	2.77771	-0.0767373	1	2.92389
ENSG00000162444	RBP7	1.42393	0.287824	1	1.16526
ENSG00000142657	PGD	1.22051	0.0187367	1	1.20411
ENSG00000177674	AGTRAP	1.65541	0.150806	1	1.48929
ENSG00000028137	TNFRSF1B	2.38491	-0.0966088	1	2.54569
ENSG00000142634	EFHD2	3.38446	-0.0927294	1	3.60158
ENSG00000077549	CAPZB	1.84129	-0.214943	1	2.13427
ENSG00000173436	MICOS10	1.48004	-0.0344264	1	1.51433
ENSG00000127483	HP1BP3	0.964484	-0.365607	1	1.24295
ENSG00000070831	CDC42	4.4226	-0.160428	1	4.93142
ENSG00000125944	HNRNPR	0.862775	-0.494595	1	1.21637
ENSG00000142676	RPL11	21.892	-0.110128	1	23.5613
ENSG00000133226	SRRM1	1.97105	-0.128909	1	2.15216
ENSG00000117614	SYF2	1.39938	-0.0132519	1	1.41109
ENSG00000117616	RSRP1	1.18895	0.457562	1	0.865259
ENSG00000183726	TMEM50A	0.975006	-0.114812	1	1.05589
ENSG00000142669	SH3BGRL3	12.4857	-0.0912131	1	13.2641
ENSG00000169442	CD52	9.26606	0.140238	1	8.3853
ENSG00000198830	HMGN2	1.66943	-0.261087	1	1.99833
ENSG00000158195	WASF2	1.68346	-0.0987156	1	1.80054
ENSG00000000938	FGR	1.69749	-0.0892221	1	1.8036
ENSG00000126709	IFI6	1.15387	0.174206	1	1.02216
ENSG00000130775	THEMIS2	1.00657	-0.149103	1	1.1162
ENSG00000130770	ATP5IF1	1.19947	0.0302912	1	1.17395
ENSG00000162511	LAPTM5	7.47738	0.19598	1	6.51066
ENSG00000184007	PTP4A2	3.28626	-0.336051	1	4.13975
ENSG00000121774	KHDRBS1	0.964484	-0.141533	1	1.06407
ENSG00000116560	SFPQ	2.185	-0.00292907	1	2.18589
ENSG00000119535	CSF3R	2.24812	0.0739498	1	2.13223
ENSG00000168653	NDUFS5	1.24155	-0.058857	1	1.29252
ENSG00000131236	CAP1	2.69003	-0.197633	1	3.07926
ENSG00000131238	PPT1	1.51161	-0.166821	1	1.69525
ENSG00000084070	SMAP2	1.95703	-0.268205	1	2.35353
ENSG00000065978	YBX1	5.90615	-0.0481743	1	6.09157
ENSG00000117410	ATP6V0B	3.16351	0.264297	1	2.62849
ENSG00000142937	RPS8	22.1937	-0.176074	1	25.0031
ENSG00000173846	PLK3	1.30118	0.491774	1	0.924545
ENSG00000117450	PRDX1	1.26961	0.084074	1	1.19695
ENSG00000173660	UQCRH	2.18149	-0.125847	1	2.37652
ENSG00000116209	TMEM59	1.05918	-0.105911	1	1.13971
ENSG00000162434	JAK1	1.24857	-0.479693	1	1.74023
ENSG00000142864	SERBP1	1.70451	-0.311155	1	2.1123
ENSG00000116754	SRSF11	0.967991	-0.0826933	1	1.02523
ENSG00000174021	GNG5	2.59183	0.0510375	1	2.49714
ENSG00000097033	SH3GLB1	1.07672	0.00981942	1	1.06918
ENSG00000117228	GBP1	1.81674	0.271889	1	1.50258
ENSG00000162645	GBP2	1.80972	0.0823457	1	1.70701
ENSG00000162654	GBP4	0.782109	-0.382596	1	1.02063
ENSG00000122406	RPL5	9.75707	-0.0660566	1	10.1869
ENSG00000188641	DPYD	1.19245	-0.47064	1	1.65181
ENSG00000134186	PRPF38B	1.03463	0.468143	1	0.747711
ENSG00000065135	GNAI3	1.03814	0.0557557	1	0.998651
ENSG00000143119	CD53	1.86584	0.125454	1	1.70803
ENSG00000116459	ATP5PB	1.20999	-0.0786947	1	1.27719
ENSG00000143110	C1orf162	3.03374	-0.0744864	1	3.18812
ENSG00000116473	RAP1A	1.08724	-0.296883	1	1.33545
ENSG00000116489	CAPZA1	1.17842	-0.376864	1	1.52966
ENSG00000009307	CSDE1	1.97105	-0.212094	1	2.27993
ENSG00000163399	ATP1A1	1.00657	0.126531	1	0.921989
ENSG00000265241	RBM8A	1.37483	0.308631	1	1.10904
ENSG00000265972	TXNIP	5.92719	0.178802	1	5.22324
ENSG00000023902	PLEKHO1	2.55325	-0.167304	1	2.86205
ENSG00000143384	MCL1	7.42477	0.0411068	1	7.19755
ENSG00000163131	CTSS	31.2458	-0.0803607	1	32.9402
ENSG00000197747	S100A10	10.0376	0.0140068	1	9.91394
ENSG00000163191	S100A11	10.5427	-0.184674	1	11.9501
ENSG00000163220	S100A9	128.866	0.233641	1	109.274
ENSG00000163221	S100A12	6.09905	0.285561	1	4.99121
ENSG00000143546	S100A8	74.879	0.577193	1	50.0409
ENSG00000197956	S100A6	30.5794	0.198722	1	26.5675
ENSG00000196154	S100A4	30.6075	0.157307	1	27.3663
ENSG00000143543	JTB	1.50109	-0.143445	1	1.65641
ENSG00000177954	RPS27	20.3664	-0.0687832	1	21.3003
ENSG00000143549	TPM3	6.24284	-0.0863542	1	6.61134
ENSG00000160710	ADAR	1.1679	-0.276534	1	1.41416
ENSG00000163463	KRTCAP2	1.05918	-0.0705622	1	1.11211
ENSG00000163479	SSR2	1.25558	-0.0914687	1	1.33699
ENSG00000116586	LAMTOR2	1.01359	-0.000624725	1	1.01398
ENSG00000163563	MNDA	8.95041	-0.00162789	1	8.93675
ENSG00000163565	IFI16	1.07672	-0.503788	1	1.5266
ENSG00000158710	TAGLN2	3.10739	0.0611202	1	2.97244
ENSG00000117091	CD48	3.402	0.00597344	1	3.3808
ENSG00000186517	ARHGAP30	1.15387	-0.0614121	1	1.20359
ENSG00000158869	FCER1G	7.79654	0.149864	1	7.00896
ENSG00000143226	FCGR2A	1.67996	0.223386	1	1.43716
ENSG00000198771	RCSD1	1.17492	-0.27779	1	1.42387
ENSG00000188404	SELL	1.75361	-0.249528	1	2.08214
ENSG00000117523	PRRC2C	1.64839	-0.2106	1	1.90531
ENSG00000234741	GAS5	0.922398	-0.304691	1	1.13971
ENSG00000135821	GLUL	1.5537	-0.156561	1	1.73001
ENSG00000116701	NCF2	3.09687	-0.105263	1	3.32458
ENSG00000162704	ARPC5	3.08635	-0.700147	1	5.0045
ENSG00000047410	TPR	0.722486	-0.589438	1	1.0886
ENSG00000116741	RGS2	4.51729	-0.407425	1	5.9776
ENSG00000081237	PTPRC	6.20426	-0.497954	1	8.73999
ENSG00000159388	BTG2	2.15343	0.0835454	1	2.02899
ENSG00000196352	CD55	1.56422	0.122166	1	1.43563
ENSG00000117335	CD46	1.04164	-0.231649	1	1.22302
ENSG00000162909	CAPN2	0.890833	-0.255011	1	1.06356
ENSG00000163041	H3F3A	18.0481	0.032108	1	17.6011
ENSG00000143761	ARF1	1.66242	-0.112315	1	1.79491
ENSG00000143774	GUK1	1.92897	0.106747	1	1.78878
ENSG00000168264	IRF2BP2	2.54273	-0.0968242	1	2.71435
ENSG00000173726	TOMM20	1.20648	-0.214592	1	1.39934
ENSG00000143669	LYST	1.74659	0.0127716	1	1.72899
ENSG00000153187	HNRNPU	4.84346	0.267169	1	4.01505
ENSG00000162711	NLRP3	1.15037	-0.0342178	1	1.17753
ENSG00000171863	RPS7	12.8785	-0.0402975	1	13.2068
ENSG00000115738	ID2	4.44715	0.418752	1	3.31896
ENSG00000068697	LAPTM4A	1.02411	0.0510285	1	0.98843
ENSG00000084733	RAB10	0.792631	-0.386326	1	1.03698
ENSG00000084754	HADHA	1.01008	-0.268037	1	1.21637
ENSG00000228474	OST4	2.22357	-0.182662	1	2.51963
ENSG00000243147	MRPL33	1.05216	0.214406	1	0.906657
ENSG00000213639	PPP1CB	0.852253	-0.559316	1	1.25675
ENSG00000119801	YPEL5	2.31827	0.349037	1	1.81689
ENSG00000163171	CDC42EP3	1.80271	-0.134927	1	1.97686
ENSG00000115875	SRSF7	0.929412	-0.21677	1	1.08042
ENSG00000152518	ZFP36L2	2.59534	-0.644112	1	4.04878
ENSG00000143933	CALM2	3.0618	-0.742122	1	5.11132
ENSG00000115310	RTN4	1.7992	0.0726549	1	1.70854
ENSG00000143947	RPS27A	16.0525	-0.171181	1	18.0243
ENSG00000115355	CCDC88A	1.59578	-0.108254	1	1.71825
ENSG00000162924	REL	1.14335	0.320987	1	0.914834
ENSG00000138071	ACTR2	4.24724	-0.129164	1	4.63448
ENSG00000115956	PLEK	4.36999	0.321811	1	3.48812
ENSG00000059728	MXD1	1.01008	0.565611	1	0.682293
ENSG00000169564	PCBP1	2.53572	-0.276752	1	3.06648
ENSG00000124357	NAGK	1.24506	0.138335	1	1.13051
ENSG00000114978	MOB1A	2.13589	-0.223836	1	2.4905
ENSG00000115350	POLE4	1.09074	-0.00898658	1	1.09729
ENSG00000034510	TMSB10	45.699	0.0485323	1	44.0582
ENSG00000152291	TGOLN2	1.66242	-0.0467836	1	1.71519
ENSG00000042493	CAPG	1.82024	0.397479	1	1.37992
ENSG00000118640	VAMP8	2.57079	-0.154865	1	2.85694
ENSG00000168899	VAMP5	1.97807	-0.207948	1	2.28146
ENSG00000135940	COX5B	3.28977	0.179729	1	2.89834
ENSG00000071082	RPL31	5.83951	0.0290914	1	5.70877
ENSG00000163162	RNF149	0.971499	-0.655491	1	1.53069
ENSG00000169756	LIMS1	0.824196	-0.350696	1	1.0518
ENSG00000115091	ACTR3	2.05523	-0.273649	1	2.48079
ENSG00000155368	DBI	1.64839	0.0342113	1	1.60786
ENSG00000169967	MAP3K2	0.880311	-0.417629	1	1.17651
ENSG00000152082	MZT2B	1.04866	-0.0816002	1	1.10956
ENSG00000121966	CXCR4	1.56422	-0.283729	1	1.90224
ENSG00000169554	ZEB2	3.90353	-0.150007	1	4.3217
ENSG00000196504	PRPF40A	0.939934	-0.238292	1	1.10904
ENSG00000153234	NR4A2	1.18895	0.308031	1	0.959809
ENSG00000241399	CD302	2.63392	0.0657091	1	2.51196
ENSG00000153250	RBMS1	0.782109	-0.359303	1	1.00427
ENSG00000115271	GCA	0.904862	-0.32904	1	1.13715
ENSG00000115935	WIPF1	0.989035	-0.277554	1	1.199
ENSG00000154518	ATP5MC3	1.71503	-0.0505238	1	1.77396
ENSG00000170144	HNRNPA3	2.34633	-0.184938	1	2.66273
ENSG00000115232	ITGA4	1.35379	-0.742186	1	2.26306
ENSG00000065548	ZC3H15	1.14335	0.109336	1	1.05947
ENSG00000115415	STAT1	2.80226	-0.283494	1	3.40431
ENSG00000081320	STK17B	3.03725	-0.386633	1	3.96292
ENSG00000115524	SF3B1	1.62384	-0.275647	1	1.96357
ENSG00000082153	BZW1	1.44497	0.000863075	1	1.44278
ENSG00000003402	CFLAR	1.39236	-0.00789263	1	1.39883
ENSG00000114942	EEF1B2	4.14202	-0.22225	1	4.82102
ENSG00000079246	XRCC5	1.24155	-0.420159	1	1.6605
ENSG00000197756	RPL37A	13.7062	-0.0245578	1	13.9029
ENSG00000163466	ARPC2	5.35552	-0.205645	1	6.16108
ENSG00000018280	SLC11A1	1.43445	0.026033	1	1.40752
ENSG00000135899	SP110	1.10477	0.0399371	1	1.07429
ENSG00000067066	SP100	1.06269	-0.210703	1	1.22966
ENSG00000115053	NCL	2.00963	-0.281082	1	2.43837
ENSG00000187514	PTMA	19.4931	-0.157016	1	21.6729
ENSG00000124831	LRRFIP1	3.93159	-0.214315	1	4.55117
ENSG00000172428	COPS9	1.32222	0.0988244	1	1.23375
ENSG00000134107	BHLHE40	1.19596	0.353038	1	0.935789
ENSG00000241553	ARPC4	1.72906	0.10483	1	1.60582
ENSG00000254999	BRK1	1.44848	-0.100555	1	1.55164
ENSG00000144713	RPL32	21.5203	-0.122357	1	23.3584
ENSG00000174748	RPL15	13.5203	-0.108	1	14.531
ENSG00000091317	CMTM6	1.41341	-0.499983	1	1.9973
ENSG00000170275	CRTAP	0.876804	-0.265993	1	1.05487
ENSG00000168028	RPSA	5.6887	-0.270139	1	6.84337
ENSG00000188846	RPL14	10.199	-0.128694	1	11.1206
ENSG00000168036	CTNNB1	1.62735	-0.194643	1	1.86033
ENSG00000163823	CCR1	0.785616	-0.499292	1	1.1116
ENSG00000232112	TMA7	3.26171	-0.13776	1	3.58114
ENSG00000067560	RHOA	3.91756	-0.186203	1	4.44742
ENSG00000114353	GNAI2	4.94517	-0.150991	1	5.47776
ENSG00000162244	RPL29	14.1691	-0.155007	1	15.7326
ENSG00000163931	TKT	6.4638	0.0192702	1	6.36193
ENSG00000144746	ARL6IP5	1.90793	-0.0337216	1	1.95028
ENSG00000114861	FOXP1	0.890833	-0.266744	1	1.07225
ENSG00000269028	MTRNR2L12	5.22575	-0.178527	1	5.89991
ENSG00000114391	RPL24	8.92236	-0.0625426	1	9.29298
ENSG00000144848	ATG3	1.32923	-0.121321	1	1.44482
ENSG00000065518	NDUFB4	1.02411	0.173918	1	0.907679
ENSG00000180353	HCLS1	1.8939	-0.210195	1	2.18794
ENSG00000121552	CSTA	2.94606	0.213355	1	2.53598
ENSG00000173193	PARP14	1.58877	-0.226008	1	1.85624
ENSG00000075785	RAB7A	0.960977	-0.320768	1	1.20053
ENSG00000169714	CNBP	1.87636	-0.202207	1	2.15574
ENSG00000184897	H1FX	1.37483	-0.361277	1	1.76476
ENSG00000091527	CDV3	2.68302	-0.168462	1	3.00975
ENSG00000114125	RNF7	1.10127	-0.117462	1	1.1944
ENSG00000188313	PLSCR1	0.908369	-0.147223	1	1.00632
ENSG00000120742	SERP1	3.54579	-0.0703566	1	3.71504
ENSG00000152601	MBNL1	2.70406	-0.272042	1	3.25916
ENSG00000181467	RAP2B	1.12582	-0.14795	1	1.24704
ENSG00000114850	SSR3	0.796138	-0.328622	1	1.0007
ENSG00000121858	TNFSF10	2.64795	0.0523862	1	2.54876
ENSG00000161203	AP2M1	1.04515	-0.094366	1	1.11569
ENSG00000156976	EIF4A2	1.05216	0.00519414	1	1.04823
ENSG00000114331	ACAP2	1.24155	-0.52625	1	1.78725
ENSG00000180370	PAK2	1.82726	-0.193118	1	2.08623
ENSG00000182899	RPL35A	15.074	0.0160384	1	14.8658
ENSG00000169020	ATP5ME	1.92195	0.0672944	1	1.83171
ENSG00000243449	C4orf48	1.33274	0.0334534	1	1.30121
ENSG00000038219	BOD1L1	1.03463	-0.223171	1	1.20768
ENSG00000118564	FBXL5	1.05567	-0.311386	1	1.3099
ENSG00000002549	LAP3	3.31081	0.0832571	1	3.11861
ENSG00000109787	KLF3	0.697936	-0.592982	1	1.05436
ENSG00000163682	RPL9	13.9903	-0.101115	1	14.9644
ENSG00000118816	CCNI	3.18104	-0.132289	1	3.47944
ENSG00000138670	RASGEF1B	1.08724	-0.416515	1	1.45096
ENSG00000138668	HNRNPD	1.5572	-0.155019	1	1.73205
ENSG00000152795	HNRNPDL	2.19201	-0.0923068	1	2.33308
ENSG00000145287	PLAC8	1.4099	-0.264026	1	1.69168
ENSG00000164032	H2AFZ	1.48706	-0.206818	1	1.71468
ENSG00000109332	UBE2D3	2.9636	0.00679979	1	2.94382
ENSG00000168769	TET2	1.30118	0.193959	1	1.13664
ENSG00000109475	RPL34	22.5198	0.0164932	1	22.2003
ENSG00000164096	C4orf3	1.53616	0.0666373	1	1.46527
ENSG00000164111	ANXA5	3.71414	-0.0665962	1	3.88115
ENSG00000145425	RPS3A	17.4905	-0.16962	1	19.6173
ENSG00000145416	2022-03-01	1.12932	-0.0911188	1	1.20257
ENSG00000164104	HMGB2	0.975006	-0.361821	1	1.25317
ENSG00000129128	SPCS3	1.15387	-0.369558	1	1.49031
ENSG00000145494	NDUFS6	1.32222	-0.0411209	1	1.35947
ENSG00000113387	SUB1	2.27969	-0.202996	1	2.6198
ENSG00000164190	NIPBL	0.964484	-0.087192	1	1.02472
ENSG00000082074	FYB1	5.05039	-0.281819	1	6.1253
ENSG00000145592	RPL37	17.8517	0.0219495	1	17.5326
ENSG00000170571	EMB	0.911876	-0.328275	1	1.14533
ENSG00000095015	MAP3K1	0.862775	-0.433326	1	1.16577
ENSG00000112851	ERBIN	0.83121	-0.355932	1	1.06458
ENSG00000249437	NAIP	0.989035	-0.147041	1	1.09525
ENSG00000145741	BTF3	4.3244	-0.093475	1	4.6033
ENSG00000164346	NSA2	1.55019	-0.0427025	1	1.59508
ENSG00000145703	IQGAP2	0.971499	-0.278472	1	1.17855
ENSG00000171530	TBCA	1.18193	-0.0438996	1	1.2179
ENSG00000186468	RPS23	16.4769	-0.211534	1	19.0255
ENSG00000174695	TMEM167A	0.992542	-0.337371	1	1.25419
ENSG00000038427	VCAN	9.90788	-0.33258	1	12.4433
ENSG00000127184	COX7C	3.81585	-0.0301238	1	3.88779
ENSG00000081189	MEF2C	0.796138	-0.362826	1	1.02472
ENSG00000173221	GLRX	1.96404	-0.0835028	1	2.07805
ENSG00000153113	CAST	3.36693	-0.196993	1	3.8515
ENSG00000153922	CHD1	1.42393	0.441163	1	1.04772
ENSG00000198961	PJA2	0.799645	-0.485097	1	1.12029
ENSG00000129625	REEP5	1.04515	0.0196807	1	1.03085
ENSG00000205302	SNX2	1.02761	-0.357415	1	1.31654
ENSG00000169567	HINT1	1.85181	-0.286358	1	2.2554
ENSG00000164405	UQCRQ	1.35729	0.0123585	1	1.34465
ENSG00000113558	SKP1	1.47303	-0.17327	1	1.65948
ENSG00000145833	DDX46	0.91889	-0.177505	1	1.03954
ENSG00000113648	H2AFY	2.24812	-0.288812	1	2.74195
ENSG00000120708	TGFBI	1.25208	0.0939268	1	1.17242
ENSG00000120738	EGR1	3.3038	-0.120107	1	3.58319
ENSG00000120705	ETF1	1.09776	0.370306	1	0.848905
ENSG00000120727	PAIP2	1.27663	-0.0812726	1	1.34976
ENSG00000113070	HBEGF	1.01359	-0.0442919	1	1.04516
ENSG00000170458	CD14	5.40111	0.207168	1	4.66719
ENSG00000131495	NDUFA2	1.28013	0.0504908	1	1.23528
ENSG00000131504	DIAPH1	1.10828	-0.364871	1	1.42694
ENSG00000145819	ARHGAP26	0.985527	-0.104955	1	1.05998
ENSG00000113712	CSNK1A1	1.43094	-0.0873572	1	1.51893
ENSG00000019582	CD74	16.7259	-0.150017	1	18.5067
ENSG00000164587	RPS14	24.8697	-0.117012	1	26.8936
ENSG00000198624	CCDC69	0.873297	-0.203806	1	1.00632
ENSG00000134516	DOCK2	0.999556	-0.366664	1	1.28895
ENSG00000043462	LCP2	1.38184	0.223302	1	1.18264
ENSG00000181163	NPM1	2.02717	-0.325478	1	2.53649
ENSG00000120129	DUSP1	17.1854	0.199026	1	14.9287
ENSG00000113732	ATP6V0E1	2.24111	-0.0489778	1	2.31468
ENSG00000146066	HIGD2A	1.95352	-0.174292	1	2.20122
ENSG00000169230	PRELID1	3.86495	-0.155082	1	4.2941
ENSG00000197451	HNRNPAB	1.00657	0.0632005	1	0.963387
ENSG00000169045	HNRNPH1	1.48355	-0.00845424	1	1.49082
ENSG00000127022	CANX	1.72906	-0.316848	1	2.15114
ENSG00000161011	SQSTM1	1.47303	0.06685	1	1.40496
ENSG00000113269	RNF130	2.22357	-0.0417022	1	2.28504
ENSG00000131446	MGAT1	1.15037	0.0515249	1	1.10956
ENSG00000204628	RACK1	9.31166	-0.167772	1	10.4322
ENSG00000021355	SERPINB1	2.80928	0.0359855	1	2.73479
ENSG00000112799	LY86	1.25558	0.338902	1	0.992007
ENSG00000124783	SSR1	0.89434	-0.174708	1	1.0099
ENSG00000124795	DEK	1.64488	-0.550911	1	2.40719
ENSG00000111913	RIPOR2	1.49407	-0.334576	1	1.88231
ENSG00000204642	HLA-F	1.87987	0.169859	1	1.66868
ENSG00000206503	HLA-A	13.7448	0.0805328	1	12.9625
ENSG00000204592	HLA-E	8.05607	-0.0482209	1	8.30813
ENSG00000204525	HLA-C	10.6935	-0.079508	1	11.2688
ENSG00000234745	HLA-B	30.5759	0.0594744	1	29.2563
ENSG00000204482	LST1	7.55454	-0.0809343	1	7.96979
ENSG00000204472	AIF1	14.0499	0.0456201	1	13.5748
ENSG00000213719	CLIC1	4.91712	0.206494	1	4.25117
ENSG00000213654	GPSM3	2.02717	-0.0611646	1	2.11178
ENSG00000204287	HLA-DRA	18.2936	0.076526	1	17.2996
ENSG00000198502	HLA-DRB5	3.28977	0.00393755	1	3.27398
ENSG00000196126	HLA-DRB1	12.654	0.219928	1	10.8349
ENSG00000196735	HLA-DQA1	1.52564	-0.0522173	1	1.58026
ENSG00000179344	HLA-DQB1	4.85048	-0.0814332	1	5.12001
ENSG00000204264	PSMB8	1.95001	0.213806	1	1.6789
ENSG00000240065	PSMB9	2.2832	-0.0161139	1	2.30497
ENSG00000242574	HLA-DMB	1.66242	-0.17657	1	1.87669
ENSG00000204257	HLA-DMA	2.17798	0.180563	1	1.9186
ENSG00000204256	BRD2	1.02411	0.577903	1	0.68587
ENSG00000231389	HLA-DPA1	5.88861	-0.219587	1	6.83979
ENSG00000223865	HLA-DPB1	4.6646	-0.286887	1	5.67759
ENSG00000231500	RPS18	22.0078	-0.196703	1	25.1508
ENSG00000231925	TAPBP	2.02016	-0.0232889	1	2.04994
ENSG00000124614	RPS10	4.20164	0.102082	1	3.90568
ENSG00000198755	RPL10A	8.02802	-0.244388	1	9.48514
ENSG00000112081	SRSF3	2.35685	0.0754346	1	2.23291
ENSG00000124762	CDKN1A	1.40639	0.506578	1	0.988941
ENSG00000124731	TREM1	1.28364	0.313886	1	1.03187
ENSG00000214736	TOMM6	1.51862	-0.0658301	1	1.58793
ENSG00000137161	CNPY3	1.43445	-0.119304	1	1.55675
ENSG00000096384	HSP90AB1	2.87241	-0.0119519	1	2.89067
ENSG00000119900	OGFRL1	1.39236	-0.725657	1	2.30088
ENSG00000156508	EEF1A1	37.2396	-0.187251	1	42.2776
ENSG00000112695	COX7A2	1.68346	-0.0605513	1	1.75352
ENSG00000135316	SYNCRIP	0.964484	-0.109316	1	1.04056
ENSG00000135334	AKIRIN2	1.3608	-0.217708	1	1.58128
ENSG00000146278	PNRC1	5.7834	0.37352	1	4.45304
ENSG00000198833	UBE2J1	1.02411	0.340701	1	0.808529
ENSG00000132424	PNISR	1.62033	-0.0694468	1	1.69832
ENSG00000112335	SNX3	1.61332	0.0583866	1	1.54755
ENSG00000135535	CD164	1.52213	-0.0395833	1	1.56288
ENSG00000123505	AMD1	1.2661	0.446893	1	0.928122
ENSG00000277443	MARCKS	4.23672	-0.0192629	1	4.28388
ENSG00000188820	CALHM6	2.07978	-0.151802	1	2.30702
ENSG00000112306	RPS12	23.3931	-0.143317	1	25.7625
ENSG00000118515	SGK1	3.37745	-0.466748	1	4.65799
ENSG00000029363	BCLAF1	1.91143	-0.143381	1	2.10821
ENSG00000051620	HEBP2	1.15037	0.224941	1	0.98383
ENSG00000169976	SF3B5	1.64138	0.170581	1	1.45658
ENSG00000135604	STX11	1.91143	-0.159377	1	2.13172
ENSG00000152818	UTRN	1.29066	-0.000772441	1	1.29048
ENSG00000118508	RAB32	1.20297	-0.0502363	1	1.24499
ENSG00000164691	TAGAP	1.2661	0.313509	1	1.01807
ENSG00000112531	QKI	1.63436	-0.435481	1	2.20787
ENSG00000026297	RNASET2	2.60937	0.0478216	1	2.51963
ENSG00000008018	PSMB1	1.64488	0.0151883	1	1.62575
ENSG00000075624	ACTB	38.9511	-0.170015	1	43.6953
ENSG00000136238	RAC1	3.42304	-0.18442	1	3.88166
ENSG00000189043	NDUFA4	2.29723	0.0527901	1	2.21093
ENSG00000122644	ARL4A	1.12582	0.263742	1	0.937322
ENSG00000106546	AHR	2.21305	0.142269	1	2.0019
ENSG00000196683	TOMM7	3.09336	-0.0613927	1	3.22134
ENSG00000122566	HNRNPA2B1	5.46424	0.142838	1	4.93704
ENSG00000122565	CBX3	1.16089	-0.178685	1	1.31348
ENSG00000086300	SNX10	1.41341	-0.335583	1	1.78214
ENSG00000005020	SKAP2	1.31521	-0.0820029	1	1.39116
ENSG00000106052	TAX1BP1	1.56422	-0.190077	1	1.78265
ENSG00000106066	CPVL	3.51423	0.07207	1	3.33582
ENSG00000122545	SEPTIN7	1.43445	-0.183208	1	1.62728
ENSG00000136250	AOAH	1.12932	-0.17851	1	1.2777
ENSG00000106588	PSMA2	1.17492	0.0144221	1	1.16271
ENSG00000196262	PPIA	3.2582	-0.196622	1	3.72629
ENSG00000105968	H2AFV	0.999556	-0.153865	1	1.11211
ENSG00000136286	MYO1G	1.13283	-0.11938	1	1.23017
ENSG00000183696	UPP1	1.02411	0.031037	1	1.00223
ENSG00000132432	SEC61G	1.18544	-0.0201414	1	1.20155
ENSG00000106153	CHCHD2	3.19507	-0.0386041	1	3.275
ENSG00000106682	EIF4H	1.09074	0.0374239	1	1.06254
ENSG00000263001	GTF2I	0.975006	-0.119689	1	1.05947
ENSG00000158517	NCF1	6.29194	0.12652	1	5.74915
ENSG00000127951	FGL2	5.84302	-0.488447	1	8.17729
ENSG00000135218	CD36	1.6063	-0.348684	1	2.0433
ENSG00000127914	AKAP9	1.17141	-0.08374	1	1.2409
ENSG00000164713	BRI3	4.97674	-0.163459	1	5.56056
ENSG00000130429	ARPC1B	7.17576	-0.123215	1	7.79551
ENSG00000241468	ATP5MF	1.88337	0.16198	1	1.68094
ENSG00000188186	LAMTOR4	3.47214	-0.00694377	1	3.48148
ENSG00000085514	PILRA	1.1679	-0.00240798	1	1.16935
ENSG00000172354	GNB2	1.62033	-0.154559	1	1.80156
ENSG00000214253	FIS1	0.925905	-0.150893	1	1.02829
ENSG00000005483	KMT2E	1.02411	0.014223	1	1.01398
ENSG00000105835	NAMPT	5.72728	0.0369384	1	5.56873
ENSG00000198898	CAPZA2	1.42393	-0.161742	1	1.5915
ENSG00000128524	ATP6V1F	1.80972	-0.116601	1	1.95948
ENSG00000243317	STMP1	0.89434	-0.253517	1	1.06663
ENSG00000105887	MTPN	2.19552	-0.350086	1	2.79408
ENSG00000090266	NDUFB2	1.9921	-0.0387492	1	2.0433
ENSG00000197448	GSTK1	1.30819	-0.0499482	1	1.35334
ENSG00000159840	ZYX	1.2661	-0.0186614	1	1.28179
ENSG00000133574	GIMAP4	0.729501	-0.657163	1	1.15198
ENSG00000106565	TMEM176B	1.53616	0.257846	1	1.28332
ENSG00000055609	KMT2C	1.01359	-0.0301199	1	1.03494
ENSG00000164733	CTSB	2.41647	0.00363702	1	2.40617
ENSG00000104763	ASAH1	2.58131	-0.207637	1	2.97551
ENSG00000147416	ATP6V1B2	1.0206	0.271599	1	0.845327
ENSG00000104765	BNIP3L	1.20999	-0.139157	1	1.33188
ENSG00000092964	DPYSL2	1.0206	-0.345831	1	1.29712
ENSG00000133872	SARAF	1.72555	-0.336466	1	2.17618
ENSG00000156675	RAB11FIP1	2.75316	-0.0488724	1	2.84263
ENSG00000147526	TACC1	1.05216	-0.121918	1	1.14482
ENSG00000187735	TCEA1	0.718979	-0.517105	1	1.03034
ENSG00000254087	LYN	1.86233	-0.33806	1	2.35097
ENSG00000008988	RPS20	7.63521	-0.121864	1	8.28666
ENSG00000137575	SDCBP	1.91494	-0.477558	1	2.66273
ENSG00000245910	SNHG6	1.5046	-0.103127	1	1.6145
ENSG00000067167	TRAM1	0.964484	-0.517432	1	1.38094
ENSG00000147604	RPL7	9.26606	-0.142618	1	10.2017
ENSG00000156467	UQCRB	3.66153	-0.0408329	1	3.75849
ENSG00000147649	MTDH	2.21305	-0.284596	1	2.69135
ENSG00000156482	RPL30	20.1525	-0.0856416	1	21.3243
ENSG00000164919	COX6C	1.95352	0.0316183	1	1.90837
ENSG00000070756	PABPC1	10.0026	-0.0280448	1	10.1715
ENSG00000164924	YWHAZ	3.32133	-0.191346	1	3.78455
ENSG00000104408	EIF3E	2.00262	-0.442679	1	2.71793
ENSG00000120533	ENY2	1.6063	0.239529	1	1.35896
ENSG00000147677	EIF3H	1.86935	-0.202118	1	2.14756
ENSG00000153310	FAM49B	1.37132	-0.36704	1	1.76732
ENSG00000160932	LY6E	1.96053	-0.119735	1	2.12712
ENSG00000104529	EEF1D	4.25776	-0.154264	1	4.7275
ENSG00000178719	GRINA	1.03814	0.147144	1	0.937322
ENSG00000160948	VPS28	1.04164	-0.0845928	1	1.10445
ENSG00000161016	RPL8	11.6299	-0.183184	1	13.1685
ENSG00000107099	DOCK8	1.12932	-0.47095	1	1.56493
ENSG00000137154	RPS6	13.8675	-0.203464	1	15.9237
ENSG00000086061	DNAJA1	2.17097	0.543215	1	1.48724
ENSG00000137076	TLN1	2.12888	-0.420108	1	2.84416
ENSG00000122694	GLIPR2	1.53967	0.137369	1	1.39832
ENSG00000122705	CLTA	1.26961	-0.17557	1	1.43307
ENSG00000107372	ZFAND5	2.5743	0.360088	1	2.0019
ENSG00000135046	ANXA1	8.71192	0.109989	1	8.05105
ENSG00000134996	OSTF1	0.967991	-0.0675183	1	1.01449
ENSG00000165119	HNRNPK	2.97412	-0.184459	1	3.37313
ENSG00000165025	SYK	1.34677	-0.0710028	1	1.41365
ENSG00000131669	NINJ1	1.12932	0.175352	1	0.999674
ENSG00000048828	FAM120A	1.12231	-0.288812	1	1.37072
ENSG00000136938	ANP32B	1.66943	-0.209644	1	1.92831
ENSG00000106803	SEC61B	1.79219	-0.0497737	1	1.85267
ENSG00000136810	TXN	1.80271	0.208225	1	1.55828
ENSG00000119314	PTBP3	1.08724	-0.487388	1	1.52404
ENSG00000136888	ATP6V1G1	2.13589	-0.14287	1	2.35455
ENSG00000136869	TLR4	1.13283	0.19836	1	0.986897
ENSG00000106780	MEGF9	1.35379	-0.295645	1	1.6605
ENSG00000136942	RPL35	7.96489	-0.141953	1	8.76554
ENSG00000044574	HSPA5	2.60235	-0.763203	1	4.40909
ENSG00000197958	RPL12	12.7242	-0.104428	1	13.6418
ENSG00000119335	SET	1.98859	-0.233842	1	2.33513
ENSG00000187239	FNBP1	0.915383	-0.441894	1	1.24397
ENSG00000126883	NUP214	1.44147	-0.0777839	1	1.51995
ENSG00000107290	SETX	0.967991	-0.181989	1	1.09831
ENSG00000148303	RPL7A	13.7307	-0.132354	1	15.0084
ENSG00000186350	RXRA	0.946948	-0.0837751	1	1.00376
ENSG00000085265	FCN1	22.0604	0.340938	1	17.3675
ENSG00000107223	EDF1	1.92897	-0.121814	1	2.09594
ENSG00000067082	KLF6	11.7492	0.408284	1	8.82892
ENSG00000057608	GDI2	1.35379	-0.212974	1	1.568
ENSG00000165629	ATP5F1C	1.18544	0.0894185	1	1.11364
ENSG00000048740	CELF2	1.14686	-0.371387	1	1.48316
ENSG00000026025	VIM	21.3309	0.128514	1	19.4573
ENSG00000120594	PLXDC2	1.23103	-0.184031	1	1.39781
ENSG00000136758	YME1L1	1.47654	0.574392	1	0.990474
ENSG00000095787	WAC	0.946948	-0.250024	1	1.12642
ENSG00000170759	KIF5B	1.04515	-0.253091	1	1.2455
ENSG00000150093	ITGB1	0.750544	-0.501865	1	1.06407
ENSG00000108100	CCNY	0.873297	-0.237822	1	1.03034
ENSG00000266412	NCOA4	1.68346	-0.135497	1	1.84705
ENSG00000072401	UBE2D1	1.39236	-0.0432852	1	1.43358
ENSG00000171988	JMJD1C	2.185	0.522088	1	1.51893
ENSG00000165732	DDX21	2.46908	0.227791	1	2.10463
ENSG00000122862	SRGN	13.9201	0.139545	1	12.6017
ENSG00000107738	VSIR	2.74966	0.0656329	1	2.62235
ENSG00000197746	PSAP	12.3279	-0.0293266	1	12.5465
ENSG00000166295	ANAPC16	1.08724	-0.0276541	1	1.10802
ENSG00000138326	RPS24	22.6812	-0.0814363	1	23.9298
ENSG00000171862	PTEN	0.89434	-0.483588	1	1.25113
ENSG00000155629	PIK3AP1	0.897847	-0.293458	1	1.10087
ENSG00000166136	NDUFB8	1.12231	-0.069106	1	1.17702
ENSG00000173915	ATP5MD	1.25558	-0.0318168	1	1.28281
ENSG00000148834	GSTO1	1.90793	0.0209734	1	1.87771
ENSG00000187164	SHTN1	0.855761	-0.378423	1	1.11313
ENSG00000107581	EIF3A	2.25865	0.0768777	1	2.13785
ENSG00000148908	RGS10	1.15387	-0.134249	1	1.26595
ENSG00000132334	PTPRE	2.29372	-0.0120473	1	2.30906
ENSG00000185201	IFITM2	2.24111	-0.108559	1	2.4123
ENSG00000142089	IFITM3	2.86189	0.121029	1	2.62644
ENSG00000023191	RNH1	1.34677	-0.109587	1	1.45198
ENSG00000177156	TALDO1	3.82637	0.204701	1	3.31282
ENSG00000177600	RPLP2	15.2599	-0.101089	1	16.3219
ENSG00000177700	POLR2L	1.5537	0.0408397	1	1.50871
ENSG00000117984	CTSD	3.402	0.186706	1	2.98267
ENSG00000130592	LSP1	2.06926	-0.21243	1	2.3939
ENSG00000177105	RHOG	1.47303	-0.259478	1	1.76169
ENSG00000166337	TAF10	1.03814	-0.178082	1	1.17446
ENSG00000166340	TPP1	1.20297	-0.0887883	1	1.27872
ENSG00000175390	EIF3F	1.69749	-0.0355129	1	1.73767
ENSG00000166441	RPL27A	10.4761	-0.18043	1	11.8397
ENSG00000110321	EIF4G2	2.56377	-0.125916	1	2.79254
ENSG00000110696	C11orf58	1.17492	-0.154658	1	1.30734
ENSG00000110700	RPS13	18.9004	0.0491279	1	18.2159
ENSG00000134333	LDHA	0.925905	-0.219473	1	1.07838
ENSG00000149100	EIF3M	1.19245	-0.105454	1	1.2823
ENSG00000135363	LMO2	0.922398	-0.220821	1	1.07531
ENSG00000026508	CD44	5.06091	0.0030189	1	5.03823
ENSG00000066336	SPI1	2.60235	-0.162605	1	2.90754
ENSG00000255197	AC090559.1	0.729501	-0.484757	1	1.02216
ENSG00000156587	UBE2L6	1.08373	-0.0196071	1	1.09831
ENSG00000211450	SELENOH	1.62033	0.0136282	1	1.60326
ENSG00000197629	MPEG1	3.12493	-0.314595	1	3.87859
ENSG00000110077	MS4A6A	3.74921	-0.00122234	1	3.74418
ENSG00000166927	MS4A7	1.08373	-0.141162	1	1.19491
ENSG00000134825	TMEM258	1.40289	0.102176	1	1.30581
ENSG00000167996	FTH1	70.7791	-0.0493744	1	73.0278
ENSG00000124942	AHNAK	4.81541	-0.468001	1	6.64507
ENSG00000254772	EEF1G	5.0574	-0.252478	1	6.01031
ENSG00000162191	UBXN1	1.40639	-0.0877929	1	1.49338
ENSG00000133321	PLAAT4	0.911876	-0.211027	1	1.05589
ENSG00000133318	RTN3	1.48706	0.0447407	1	1.44023
ENSG00000176340	COX8A	2.6725	0.0576071	1	2.56307
ENSG00000149781	FERMT3	1.1644	-0.137978	1	1.28077
ENSG00000126432	PRDX5	1.29416	0.0419149	1	1.25624
ENSG00000168066	SF1	1.36781	-0.239381	1	1.61348
ENSG00000149806	FAU	16.6277	0.0519327	1	15.9948
ENSG00000245532	NEAT1	38.6881	-0.0909143	1	41.0847
ENSG00000251562	MALAT1	107.444	-0.290983	1	131.066
ENSG00000173442	EHBP1L1	1.13634	0.0729257	1	1.07991
ENSG00000172757	CFL1	7.69132	-0.0605986	1	8.00046
ENSG00000175550	DRAP1	1.12932	-0.356297	1	1.44534
ENSG00000087365	SF3B2	0.985527	-0.282661	1	1.199
ENSG00000173020	GRK2	1.18193	-0.264562	1	1.41927
ENSG00000172531	PPP1CA	1.20648	-0.302953	1	1.48776
ENSG00000084207	GSTP1	6.21128	0.026636	1	6.08237
ENSG00000149357	LAMTOR1	2.05523	0.00654341	1	2.04279
ENSG00000175567	UCP2	1.06269	-0.40709	1	1.40905
ENSG00000149273	RPS3	12.0368	-0.203804	1	13.8252
ENSG00000151366	NDUFC2	1.30819	0.105751	1	1.21484
ENSG00000073921	PICALM	1.11529	-0.313339	1	1.38554
ENSG00000109861	CTSC	1.2626	-0.00820495	1	1.26901
ENSG00000152558	TMEM123	1.39587	-0.443347	1	1.89662
ENSG00000196954	CASP4	1.05216	-0.107034	1	1.13307
ENSG00000137752	CASP1	1.56773	-0.110871	1	1.69117
ENSG00000204397	CARD16	2.20604	0.0920302	1	2.0663
ENSG00000110324	IL10RA	1.28715	0.0435133	1	1.24806
ENSG00000160593	JAML	2.42349	0.103109	1	2.25233
ENSG00000167283	ATP5MG	4.34193	-0.0573766	1	4.50773
ENSG00000118181	RPS25	10.4129	-0.0463654	1	10.724
ENSG00000109971	HSPA8	2.40244	-0.0218063	1	2.43479
ENSG00000154146	NRGN	0.757558	-0.57389	1	1.12898
ENSG00000084234	APLP2	4.29283	-0.143529	1	4.73107
ENSG00000111640	GAPDH	9.82371	-0.00826154	1	9.85363
ENSG00000010610	CD4	1.14686	-0.256614	1	1.3697
ENSG00000111669	TPI1	2.27969	0.0581824	1	2.18589
ENSG00000111679	PTPN6	0.946948	-0.340678	1	1.19951
ENSG00000059804	SLC2A3	1.56422	-0.751276	1	2.63053
ENSG00000003056	M6PR	1.03814	-0.321904	1	1.29763
ENSG00000110852	CLEC2B	1.23805	0.512374	1	0.867304
ENSG00000172322	CLEC12A	1.44848	0.230069	1	1.23375
ENSG00000172243	CLEC7A	2.59183	0.133969	1	2.35761
ENSG00000139112	GABARAPL1	1.20648	0.500938	1	0.851971
ENSG00000060138	YBX3	2.69354	0.313764	1	2.16289
ENSG00000121316	PLBD1	1.90442	0.103213	1	1.77038
ENSG00000111348	ARHGDIB	3.75973	-0.168879	1	4.21744
ENSG00000188906	LRRK2	1.62384	-0.396226	1	2.13478
ENSG00000139218	SCAF11	1.51512	-0.379154	1	1.96868
ENSG00000134294	SLC38A2	1.2135	0.504098	1	0.855038
ENSG00000123416	TUBA1B	1.63787	-0.264764	1	1.96562
ENSG00000167552	TUBA1A	2.64444	-0.16288	1	2.95507
ENSG00000139644	TMBIM6	2.67951	0.0898494	1	2.51298
ENSG00000183283	DAZAP2	2.6269	-0.16019	1	2.93002
ENSG00000110934	BIN2	1.08373	-0.31143	1	1.34465
ENSG00000063046	EIF4B	1.63787	-0.219432	1	1.9048
ENSG00000123349	PFDN5	9.59223	0.027885	1	9.38344
ENSG00000205352	PRR13	1.72204	-0.0161113	1	1.73921
ENSG00000197111	PCBP2	2.32528	-0.166004	1	2.60447
ENSG00000135390	ATP5MC2	4.3279	-0.0604052	1	4.50262
ENSG00000135486	HNRNPA1	2.81629	-0.118074	1	3.05064
ENSG00000161642	ZNF385A	1.01709	0.206884	1	0.881103
ENSG00000123338	NCKAP1L	1.14686	-0.185471	1	1.30377
ENSG00000135441	BLOC1S1	2.24111	0.0980797	1	2.09032
ENSG00000135404	CD63	2.88995	0.126133	1	2.6428
ENSG00000197728	RPS26	8.73297	0.0752423	1	8.26724
ENSG00000229117	RPL41	30.3234	-0.0521436	1	31.3487
ENSG00000092841	MYL6	8.19987	0.048041	1	7.91051
ENSG00000110955	ATP5F1B	1.51161	-0.0941473	1	1.61195
ENSG00000110958	PTGES3	1.3117	-0.395963	1	1.7249
ENSG00000196531	NACA	11.5773	-0.123678	1	12.5792
ENSG00000123384	LRP1	1.59228	0.371691	1	1.22915
ENSG00000135655	USP15	2.30775	-0.00102722	1	2.30548
ENSG00000155957	TMBIM4	1.25909	-0.155822	1	1.40189
ENSG00000090376	IRAK3	1.09425	-0.0250422	1	1.11313
ENSG00000127314	RAP1B	1.68346	-0.496559	1	2.37244
ENSG00000090382	LYZ	112.441	0.215941	1	96.5237
ENSG00000139278	GLIPR1	1.96404	-0.142921	1	2.16545
ENSG00000187109	NAP1L1	2.51467	-0.364392	1	3.23156
ENSG00000091039	OSBPL8	1.39938	-0.551501	1	2.04943
ENSG00000139318	DUSP6	6.71632	0.177429	1	5.92393
ENSG00000070961	ATP2B1	0.98202	-0.430478	1	1.3237
ENSG00000133639	BTG1	4.98375	-0.0718591	1	5.2258
ENSG00000111144	LTA4H	2.16044	-0.230862	1	2.53138
ENSG00000120802	TMPO	0.946948	-0.39967	1	1.24959
ENSG00000075415	SLC25A3	2.07978	0.070218	1	1.97788
ENSG00000166598	HSP90B1	1.83077	-0.339283	1	2.31315
ENSG00000111229	ARPC3	7.21083	-0.0141064	1	7.26297
ENSG00000111275	ALDH2	1.30468	-0.00844628	1	1.31143
ENSG00000089248	ERP29	2.05172	0.103027	1	1.90735
ENSG00000089009	RPL6	15.6737	-0.0325965	1	15.9871
ENSG00000123066	MED13L	1.17492	-0.292212	1	1.43818
ENSG00000089157	RPLP0	5.68169	-0.279654	1	6.88017
ENSG00000111775	COX6A1	1.83077	0.100288	1	1.70548
ENSG00000111786	SRSF9	1.30468	-0.258118	1	1.55931
ENSG00000088986	DYNLL1	1.85181	-0.16148	1	2.06834
ENSG00000111011	RSRC2	1.04866	0.192637	1	0.91739
ENSG00000182196	ARL6IP4	1.48004	-0.281226	1	1.79696
ENSG00000150977	RILPL2	1.67294	0.166471	1	1.48878
ENSG00000150991	UBC	10.4305	0.320568	1	8.32959
ENSG00000132341	RAN	0.718979	-0.551735	1	1.05538
ENSG00000150459	SAP18	1.4099	0.0196346	1	1.38963
ENSG00000122026	RPL21	17.3888	-0.0810713	1	18.3422
ENSG00000122034	GTF3A	0.971499	-0.308181	1	1.20308
ENSG00000186184	POLR1D	1.35729	0.0355659	1	1.32319
ENSG00000132963	POMP	1.83427	0.0629786	1	1.75352
ENSG00000189403	HMGB1	4.58393	-0.176387	1	5.16805
ENSG00000244754	N4BP2L2	0.887325	-0.344143	1	1.12693
ENSG00000120690	ELF1	1.37483	0.16817	1	1.2225
ENSG00000133112	TPT1	39.4036	-0.0725692	1	41.3158
ENSG00000136167	LCP1	6.91623	-0.267676	1	8.30506
ENSG00000136156	ITM2B	7.31605	-0.150227	1	8.09807
ENSG00000188243	COMMD6	2.3323	-0.0526361	1	2.41486
ENSG00000178695	KCTD12	1.69048	-0.340053	1	2.13734
ENSG00000005810	MYCBP2	1.37834	-0.0465022	1	1.42234
ENSG00000134884	ARGLU1	1.48706	-0.143098	1	1.64057
ENSG00000102524	TNFSF13B	1.96755	-0.274509	1	2.37652
ENSG00000092199	HNRNPC	2.19902	-0.030995	1	2.24313
ENSG00000155465	SLC7A7	1.2661	0.0708874	1	1.20462
ENSG00000092010	PSME1	3.62646	-0.053724	1	3.75593
ENSG00000100911	PSME2	3.97367	0.0456531	1	3.84128
ENSG00000129559	NEDD8	1.69048	0.0333971	1	1.64977
ENSG00000198604	BAZ1A	1.19596	0.0856791	1	1.12642
ENSG00000100902	PSMA6	1.18895	0.092345	1	1.11467
ENSG00000129534	MIS18BP1	1.00306	-0.289522	1	1.22608
ENSG00000213741	RPS29	13.4116	-0.0669917	1	14.0103
ENSG00000165502	RPL36AL	4.4717	0.120438	1	4.10398
ENSG00000165527	ARF6	1.52564	-0.106682	1	1.64108
ENSG00000100503	NIN	0.943441	-0.288986	1	1.153
ENSG00000131981	LGALS3	3.26171	0.134941	1	2.96427
ENSG00000126777	KTN1	1.05567	-0.225013	1	1.23375
ENSG00000100644	HIF1A	1.49407	-0.045939	1	1.54091
ENSG00000185650	ZFP36L1	2.53572	-0.42208	1	3.39153
ENSG00000100650	SRSF5	4.75929	0.0662884	1	4.53482
ENSG00000119707	RBM25	1.31521	-0.167376	1	1.476
ENSG00000119655	NPC2	3.8404	0.0532404	1	3.69307
ENSG00000170345	FOS	33.1046	-0.307056	1	40.8379
ENSG00000198668	CALM1	3.644	-0.28106	1	4.41829
ENSG00000183648	NDUFB1	1.46251	0.104538	1	1.35896
ENSG00000119632	IFI27L2	1.04164	0.481805	1	0.745667
ENSG00000197249	SERPINA1	4.68213	0.000115319	1	4.67077
ENSG00000090060	PAPOLA	1.24155	-0.201019	1	1.42643
ENSG00000100811	YY1	1.29066	-0.240198	1	1.52353
ENSG00000140105	WARS	3.62646	0.238817	1	3.06648
ENSG00000197102	DYNC1H1	1.08724	0.0087183	1	1.08042
ENSG00000080824	HSP90AA1	5.3941	0.112313	1	4.97792
ENSG00000185215	TNFAIP2	2.83734	0.327316	1	2.25693
ENSG00000100664	EIF5	2.84786	0.523756	1	1.97686
ENSG00000156411	ATP5MPL	2.34633	-0.00281431	1	2.34688
ENSG00000213145	CRIP1	4.55587	0.0408683	1	4.41829
ENSG00000169926	KLF13	1.09074	0.14242	1	0.987919
ENSG00000182117	NOP10	1.38535	0.13989	1	1.25624
ENSG00000140319	SRP14	2.61288	-0.146103	1	2.88607
ENSG00000103994	ZNF106	1.53265	-0.294745	1	1.87822
ENSG00000167004	PDIA3	1.8448	-0.10095	1	1.97584
ENSG00000140264	SERF2	11.7527	0.115462	1	10.8191
ENSG00000166710	B2M	64.1961	-0.014997	1	64.6762
ENSG00000104164	BLOC1S6	1.05216	-0.140467	1	1.15964
ENSG00000255302	EID1	1.47303	-0.271976	1	1.77703
ENSG00000104093	DMXL2	1.5081	-0.0906153	1	1.60428
ENSG00000137845	ADAM10	0.76808	-0.503595	1	1.09013
ENSG00000140299	BNIP2	1.23454	-0.314755	1	1.53477
ENSG00000182718	ANXA2	3.34238	-0.0264697	1	3.39715
ENSG00000129003	VPS13C	1.30118	-0.48816	1	1.82405
ENSG00000103642	LACTB	1.22753	0.319824	1	0.982808
ENSG00000140455	USP3	1.34326	-0.0227316	1	1.36356
ENSG00000166794	PPIB	2.00613	0.0552844	1	1.9278
ENSG00000174444	RPL4	5.51334	-0.213522	1	6.37726
ENSG00000140350	ANP32A	1.13283	-0.275392	1	1.37072
ENSG00000137818	RPLP1	45.0958	-0.0886006	1	47.8121
ENSG00000067225	PKM	2.29372	-0.0647085	1	2.39492
ENSG00000103653	CSK	0.915383	-0.157972	1	1.02165
ENSG00000178741	COX5A	1.29416	0.0169049	1	1.27821
ENSG00000041357	PSMA4	1.75361	-0.0550105	1	1.81945
ENSG00000185787	MORF4L1	1.91143	-0.132149	1	2.09185
ENSG00000103811	CTSH	2.02016	0.0369239	1	1.96613
ENSG00000140379	BCL2A1	1.33976	0.420425	1	1.00018
ENSG00000182774	RPS17	5.52737	-0.0149488	1	5.57129
ENSG00000140612	SEC11A	1.49057	-0.145984	1	1.64772
ENSG00000170776	AKAP13	2.38841	0.00779742	1	2.37141
ENSG00000185043	CIB1	1.11529	-0.063016	1	1.16475
ENSG00000140575	IQGAP1	3.44759	-0.128782	1	3.76155
ENSG00000272888	LINC01578	2.19902	0.324176	1	1.75352
ENSG00000103275	UBE2I	0.845239	-0.25876	1	1.01194
ENSG00000140990	NDUFB10	1.18544	-0.17912	1	1.34159
ENSG00000140988	RPS2	20.654	-0.264844	1	24.7455
ENSG00000185883	ATP6V0C	3.63347	0.0623318	1	3.47228
ENSG00000167978	SRRM2	2.71458	-0.0816002	1	2.86716
ENSG00000103363	ELOB	3.6475	0.129702	1	3.32662
ENSG00000171490	RSL1D1	1.00657	-0.265748	1	1.21024
ENSG00000103381	CPPED1	1.52213	-0.0878168	1	1.61604
ENSG00000134419	RPS15A	15.4247	-0.0860435	1	16.327
ENSG00000197006	METTL9	1.63787	0.0499631	1	1.58026
ENSG00000140749	IGSF6	3.10739	0.1663	1	2.76341
ENSG00000166501	PRKCB	1.23103	-0.171852	1	1.38605
ENSG00000149932	TMEM219	1.37483	0.0209983	1	1.35385
ENSG00000102879	CORO1A	4.2753	0.00798548	1	4.24197
ENSG00000089280	FUS	1.5572	-0.187421	1	1.77141
ENSG00000103490	PYCARD	3.44409	0.0134809	1	3.40482
ENSG00000140678	ITGAX	1.03112	-0.0585863	1	1.07378
ENSG00000125148	MT2A	2.11485	-0.036714	1	2.16596
ENSG00000051108	HERPUD1	1.48355	-0.0183087	1	1.50104
ENSG00000217555	CKLF	1.41691	0.0315582	1	1.38503
ENSG00000159720	ATP6V0D1	1.54317	0.0898913	1	1.4484
ENSG00000205220	PSMB10	2.01665	0.0243339	1	1.97993
ENSG00000153815	CMIP	0.960977	-0.349337	1	1.22455
ENSG00000197943	PLCG2	1.85181	0.361057	1	1.43971
ENSG00000230989	HSBP1	1.05216	-0.16941	1	1.18315
ENSG00000103187	COTL1	8.71192	-0.190944	1	9.91854
ENSG00000131143	COX4I1	6.61812	-0.0516203	1	6.84184
ENSG00000051523	CYBA	11.5528	0.129885	1	10.5293
ENSG00000198931	APRT	1.51512	-0.32925	1	1.90173
ENSG00000167522	ANKRD11	0.929412	-0.353343	1	1.18775
ENSG00000167526	RPL13	25.259	-0.29337	1	30.8662
ENSG00000141002	TCF25	1.42042	-0.193724	1	1.62319
ENSG00000108953	YWHAE	1.12582	0.0318342	1	1.10087
ENSG00000141480	ARRB2	1.72906	-0.122341	1	1.87975
ENSG00000108518	PFN1	8.74699	-0.168252	1	9.80304
ENSG00000132530	XAF1	1.53265	0.105715	1	1.42285
ENSG00000219200	RNASEK	5.79041	0.0675151	1	5.512
ENSG00000170296	GABARAP	7.9719	-0.0761781	1	8.38223
ENSG00000132507	EIF5A	1.17842	0.115712	1	1.08707
ENSG00000161955	TNFSF13	1.1679	0.401537	1	0.883658
ENSG00000161960	EIF4A1	5.96928	0.067383	1	5.6827
ENSG00000129226	CD68	2.51818	0.0234461	1	2.47312
ENSG00000141504	SAT2	1.48004	0.590511	1	0.981786
ENSG00000183011	NAA38	1.01709	0.0240998	1	1.00018
ENSG00000170043	TRAPPC1	1.03463	-0.179178	1	1.1714
ENSG00000161970	RPL26	22.5409	-0.0666831	1	23.5399
ENSG00000007237	GAS7	1.09425	0.121894	1	1.0053
ENSG00000170315	UBB	2.99516	0.388757	1	2.283
ENSG00000175061	SNHG29	1.64488	-0.254481	1	1.95999
ENSG00000109046	WSB1	1.52564	0.524374	1	1.05947
ENSG00000168961	LGALS9	1.14335	-0.083135	1	1.21075
ENSG00000198242	RPL23A	10.7636	-0.222199	1	12.522
ENSG00000185862	EVI2B	4.05434	-0.0905831	1	4.30739
ENSG00000126860	EVI2A	1.70451	0.00955194	1	1.69117
ENSG00000010244	ZNF207	1.49057	0.117856	1	1.37225
ENSG00000277791	PSMB3	1.72555	0.04785	1	1.66714
ENSG00000125691	RPL23	9.39583	0.0319971	1	9.16521
ENSG00000108298	RPL19	20.0262	-0.129348	1	21.8426
ENSG00000173812	EIF1	22.2848	0.217547	1	19.1108
ENSG00000168259	DNAJC7	0.862775	-0.24591	1	1.02369
ENSG00000108774	RAB5C	1.12582	-0.079569	1	1.18928
ENSG00000168610	STAT3	1.29066	0.207129	1	1.11722
ENSG00000131469	RPL27	8.21039	-0.0369201	1	8.40114
ENSG00000030582	GRN	4.59796	0.0763201	1	4.35083
ENSG00000184922	FMNL1	1.42393	-0.309106	1	1.76272
ENSG00000008294	SPAG9	1.1679	0.378374	1	0.897969
ENSG00000243678	NME2	3.33887	-0.15801	1	3.7176
ENSG00000121064	SCPEP1	1.33274	0.0649483	1	1.2731
ENSG00000136490	LIMD2	1.58175	-0.217609	1	1.83733
ENSG00000261371	PECAM1	1.32923	-0.265857	1	1.59713
ENSG00000108654	DDX5	8.24897	0.332962	1	6.53161
ENSG00000108946	PRKAR1A	0.70495	-0.728531	1	1.16986
ENSG00000172809	RPL38	7.39672	-0.00714427	1	7.41425
ENSG00000186407	CD300E	1.82726	-0.0541301	1	1.89458
ENSG00000167863	ATP5PD	1.37834	-0.136888	1	1.51433
ENSG00000188612	SUMO2	2.37789	-0.201237	1	2.72917
ENSG00000177885	GRB2	2.78473	0.0139342	1	2.75268
ENSG00000132475	H3F3B	9.67641	0.0222925	1	9.50252
ENSG00000185262	UBALD2	1.07672	0.0517815	1	1.03852
ENSG00000161547	SRSF2	1.08724	0.0404423	1	1.05691
ENSG00000184640	SEPTIN9	1.14686	-0.10885	1	1.2363
ENSG00000184557	SOCS3	1.08724	0.479621	1	0.779398
ENSG00000035862	TIMP2	1.18193	-0.185578	1	1.34363
ENSG00000173821	RNF213	2.63041	-0.221041	1	3.06035
ENSG00000184009	ACTG1	7.90526	-0.152704	1	8.76503
ENSG00000185624	P4HB	1.02761	-0.0873094	1	1.09167
ENSG00000141522	ARHGDIA	1.5081	0.0340804	1	1.4714
ENSG00000141552	ANAPC11	1.03814	0.0916195	1	0.97412
ENSG00000101596	SMCHD1	1.96053	-0.0512508	1	2.02848
ENSG00000132205	EMILIN2	1.13283	-0.0749674	1	1.19286
ENSG00000101608	MYL12A	3.51774	-0.0814097	1	3.71402
ENSG00000118680	MYL12B	2.32178	-0.258419	1	2.77261
ENSG00000101745	ANKRD12	0.985527	-0.285118	1	1.20104
ENSG00000168461	RAB31	1.75361	-0.0432134	1	1.80463
ENSG00000101558	VAPA	1.42393	-0.0822463	1	1.50615
ENSG00000067900	ROCK1	1.78167	0.0101892	1	1.76681
ENSG00000101782	RIOK3	1.35379	0.153833	1	1.21586
ENSG00000152234	ATP5F1A	0.901354	-0.527266	1	1.29968
ENSG00000265681	RPL17	15.9824	-0.101144	1	17.0951
ENSG00000134046	MBD2	1.40289	-0.0972969	1	1.49951
ENSG00000197766	CFD	3.13194	0.279599	1	2.57482
ENSG00000167468	GPX4	2.45505	-0.0609176	1	2.55643
ENSG00000099624	ATP5F1D	1.81323	-0.248064	1	2.15063
ENSG00000167470	MIDN	1.8939	0.103167	1	1.76067
ENSG00000099622	CIRBP	1.07321	-0.134067	1	1.17753
ENSG00000115268	RPS15	16.6768	-0.0637065	1	17.3808
ENSG00000127540	UQCR11	3.05829	-0.00940197	1	3.07211
ENSG00000104904	OAZ1	13.1836	-0.00356179	1	13.1797
ENSG00000130332	LSM7	1.06269	-0.108897	1	1.14584
ENSG00000104964	TLE5	0.98202	-0.421541	1	1.31552
ENSG00000167658	EEF2	4.02628	-0.115238	1	4.35134
ENSG00000178951	ZBTB7A	1.61332	0.217339	1	1.38605
ENSG00000130255	RPL36	9.84475	-0.0577793	1	10.2196
ENSG00000174886	NDUFA11	1.77114	0.00207816	1	1.76629
ENSG00000229833	PET100	1.19596	0.360143	1	0.931189
ENSG00000076944	STXBP2	2.04471	0.187781	1	1.79236
ENSG00000181029	TRAPPC5	2.76018	0.0282077	1	2.70157
ENSG00000233927	RPS28	18.8373	-0.0756426	1	19.7952
ENSG00000099783	HNRNPM	1.13283	-0.15664	1	1.26237
ENSG00000142347	MYO1F	2.12537	-0.142764	1	2.34279
ENSG00000198258	UBL5	2.40244	0.0856447	1	2.26
ENSG00000130811	EIF3G	1.82024	0.0494035	1	1.75658
ENSG00000076662	ICAM3	1.23454	0.13266	1	1.1254
ENSG00000129355	CDKN2D	1.03814	-0.136705	1	1.14124
ENSG00000105583	WDR83OS	1.32923	0.12145	1	1.22097
ENSG00000123144	TRIR	1.64839	-0.161411	1	1.84142
ENSG00000171223	JUNB	9.31166	-0.0323445	1	9.49741
ENSG00000179218	CALR	1.18895	-0.292966	1	1.45607
ENSG00000104979	C19orf53	1.08373	-0.134981	1	1.1898
ENSG00000267519	AC020916.1	10.8163	0.324042	1	8.61682
ENSG00000123146	ADGRE5	2.27618	-0.02661	1	2.31468
ENSG00000099795	NDUFB7	1.3117	-0.0709333	1	1.37685
ENSG00000167460	TPM4	1.45549	-0.203331	1	1.6743
ENSG00000167461	RAB8A	0.845239	-0.280445	1	1.02727
ENSG00000127528	KLF2	3.91054	-0.0857296	1	4.14077
ENSG00000099331	MYO9B	0.922398	-0.163497	1	1.0334
ENSG00000130303	BST2	1.87636	0.0574805	1	1.80054
ENSG00000130313	PGLS	1.65891	-0.135339	1	1.81996
ENSG00000105640	RPL18A	17.1748	-0.257472	1	20.4729
ENSG00000216490	IFI30	12.5348	0.120416	1	11.4993
ENSG00000221983	UBA52	13.6431	-0.0683865	1	14.2658
ENSG00000105669	COPE	1.45549	0.0532903	1	1.40138
ENSG00000186010	NDUFA13	2.61288	0.203354	1	2.26511
ENSG00000169021	UQCRFS1	0.939934	-0.161175	1	1.05129
ENSG00000089327	FXYD5	2.30073	-0.00124961	1	2.29884
ENSG00000126267	COX6B1	2.89345	-0.0667503	1	3.02457
ENSG00000126264	HCST	3.24768	0.177802	1	2.86512
ENSG00000011600	TYROBP	17.9113	0.153858	1	16.0541
ENSG00000126247	CAPNS1	1.23805	-0.140089	1	1.36356
ENSG00000178982	EIF3K	3.4511	-0.0283549	1	3.51215
ENSG00000130755	GMFG	3.88249	-0.0219489	1	3.93328
ENSG00000128016	ZFP36	7.63521	-0.183605	1	8.64902
ENSG00000105193	RPS16	12.0894	-0.112502	1	13.0341
ENSG00000090013	BLVRB	2.31827	0.222121	1	1.98401
ENSG00000105329	TGFB1	1.48004	-0.0761631	1	1.5588
ENSG00000105372	RPS19	14.7969	-0.282137	1	17.943
ENSG00000105404	RABAC1	1.01359	0.195243	1	0.885192
ENSG00000028277	POU2F2	1.83427	-0.134335	1	2.01059
ENSG00000011422	PLAUR	3.01621	0.301766	1	2.44194
ENSG00000125753	VASP	2.35334	-0.0829992	1	2.48845
ENSG00000125743	SNRPD2	1.09425	-0.139551	1	1.20513
ENSG00000160014	CALM3	1.27663	-0.119531	1	1.38605
ENSG00000042753	AP2S1	2.185	-0.0768791	1	2.30088
ENSG00000197405	C5AR1	1.62033	-0.418207	1	2.16289
ENSG00000105373	NOP53	1.44848	-0.13714	1	1.5915
ENSG00000142227	EMP3	5.41865	-0.0207828	1	5.48389
ENSG00000063177	RPL18	13.9938	-0.170436	1	15.705
ENSG00000087086	FTL	84.6256	-0.0464401	1	87.1362
ENSG00000104894	CD37	2.80928	-0.145871	1	3.10226
ENSG00000142541	RPL13A	15.6562	-0.259657	1	18.6912
ENSG00000142534	RPS11	13.5238	-0.0606448	1	14.0654
ENSG00000104870	FCGRT	2.61288	0.0276906	1	2.55847
ENSG00000171051	FPR1	1.77114	-0.0623969	1	1.84705
ENSG00000179820	MYADM	2.5743	-0.133155	1	2.8181
ENSG00000170889	RPS9	17.1117	-0.0482989	1	17.6445
ENSG00000204577	LILRB3	1.25208	0.100858	1	1.1668
ENSG00000131042	LILRB2	1.45549	-0.0170239	1	1.4714
ENSG00000104972	LILRB1	0.929412	-0.136834	1	1.02216
ENSG00000108107	RPL28	28.8819	-0.111587	1	31.1146
ENSG00000083845	RPS5	4.34895	-0.337417	1	5.48236
ENSG00000130724	CHMP2A	1.19596	0.0042714	1	1.19184
ENSG00000088832	FKBP1A	2.25514	0.0677594	1	2.14807
ENSG00000125835	SNRPB	1.08724	-0.103449	1	1.16782
ENSG00000125772	GPCPD1	1.41691	0.00310381	1	1.41263
ENSG00000088930	XRN2	1.41691	-0.0541819	1	1.46987
ENSG00000125810	CD93	1.29767	0.213609	1	1.11824
ENSG00000101439	CST3	18.3533	0.0417856	1	17.779
ENSG00000101294	HM13	1.45199	0.0903549	1	1.36254
ENSG00000101336	HCK	1.24155	0.00825722	1	1.23375
ENSG00000125977	EIF2S2	1.03463	-0.151866	1	1.14942
ENSG00000131051	RBM39	3.50371	0.14282	1	3.16666
ENSG00000171222	SCAND1	1.24155	0.00289071	1	1.23835
ENSG00000101084	RAB5IF	2.04471	0.100802	1	1.90378
ENSG00000101347	SAMHD1	2.29372	-0.265258	1	2.75217
ENSG00000204103	MAFB	3.05829	-0.554627	1	4.4832
ENSG00000166913	YWHAB	3.38096	-0.515797	1	4.82409
ENSG00000101109	STK4	0.960977	-0.578677	1	1.43563
ENSG00000064601	CTSA	1.01709	0.287724	1	0.833061
ENSG00000177410	ZFAS1	2.49012	0.110464	1	2.30242
ENSG00000244687	UBE2V1	1.0206	0.0165771	1	1.00887
ENSG00000172216	CEBPB	3.66153	0.118709	1	3.36495
ENSG00000087460	GNAS	3.2547	-0.103957	1	3.49068
ENSG00000101160	CTSZ	2.56377	-0.0600211	1	2.66784
ENSG00000124172	ATP5F1E	13.3976	0.0918644	1	12.5363
ENSG00000101182	PSMA7	2.80928	-0.176903	1	3.16972
ENSG00000171858	RPS21	8.73297	-0.0638251	1	9.10388
ENSG00000125534	PPDPF	1.23805	-0.314511	1	1.53886
ENSG00000171700	RGS19	1.22753	0.0275929	1	1.20359
ENSG00000154723	ATP5PF	1.25208	-0.167011	1	1.40496
ENSG00000156273	BACH1	1.2626	-0.251847	1	1.50258
ENSG00000159128	IFNGR2	0.936426	-0.11299	1	1.01296
ENSG00000159140	SON	2.58482	-0.0152634	1	2.60753
ENSG00000241837	ATP5PO	1.38886	0.060317	1	1.33085
ENSG00000160213	CSTB	1.64488	-0.0854955	1	1.7433
ENSG00000160255	ITGB2	5.20821	0.0818878	1	4.90893
ENSG00000177663	IL17RA	1.14335	0.0715761	1	1.08758
ENSG00000093072	ADA2	1.6519	-0.167131	1	1.85267
ENSG00000015475	BID	1.17141	-0.157265	1	1.30581
ENSG00000185651	UBE2L3	0.95747	-0.0955251	1	1.02318
ENSG00000250479	CHCHD10	1.03463	-0.0175654	1	1.0472
ENSG00000240972	MIF	1.85532	-0.265543	1	2.22729
ENSG00000099977	DDT	1.22402	-0.105876	1	1.31654
ENSG00000184076	UQCR10	1.79219	-0.0257015	1	1.822
ENSG00000221963	APOL6	1.69749	0.0106056	1	1.68299
ENSG00000100345	MYH9	1.77465	-0.29776	1	2.17874
ENSG00000128340	RAC2	1.39938	-0.0283207	1	1.42591
ENSG00000100079	LGALS2	5.50282	0.0119662	1	5.44403
ENSG00000100097	LGALS1	7.59663	0.0290265	1	7.426
ENSG00000100129	EIF3L	0.964484	-0.442954	1	1.31143
ENSG00000100201	DDX17	1.82375	-0.23939	1	2.15012
ENSG00000128383	APOBEC3A	2.02366	-0.105967	1	2.17465
ENSG00000100316	RPL3	10.0797	-0.314342	1	12.5
ENSG00000128272	ATF4	1.68697	0.305195	1	1.36356
ENSG00000100387	RBX1	0.922398	-0.364852	1	1.18826
ENSG00000100393	EP300	1.08022	0.201931	1	0.938855
ENSG00000183172	SMDT1	1.29066	-0.0396523	1	1.32574
ENSG00000100300	TSPO	7.56156	0.101007	1	7.03196
ENSG00000284194	SCO2	2.24812	-0.0650302	1	2.3479
ENSG00000025708	TYMP	6.56901	0.0586344	1	6.2914
ENSG00000169100	SLC25A6	4.74877	-0.154409	1	5.27282
ENSG00000002586	CD99	1.64488	-0.0573153	1	1.70956
ENSG00000205542	TMSB4X	59.1141	-0.284877	1	71.8078
ENSG00000182287	AP1S2	3.35991	-0.145381	1	3.7084
ENSG00000147010	SH3KBP1	1.38886	0.00171134	1	1.38605
ENSG00000130066	SAT1	18.6373	0.0382113	1	18.0989
ENSG00000130741	EIF2S3	1.28013	-0.130924	1	1.40087
ENSG00000165168	CYBB	5.23978	-0.286433	1	6.37522
ENSG00000182220	ATP6AP2	1.31521	-0.118105	1	1.42643
ENSG00000215301	DDX3X	2.77421	0.0991096	1	2.58505
ENSG00000147123	NDUFB11	1.4099	0.0201651	1	1.38912
ENSG00000102265	TIMP1	1.68346	-0.0954368	1	1.79645
ENSG00000126759	CFP	1.98158	0.27069	1	1.64006
ENSG00000126756	UXT	1.11529	-0.0167224	1	1.12795
ENSG00000102317	RBM3	2.46557	-0.123456	1	2.68113
ENSG00000015285	WAS	1.48004	-0.0789975	1	1.56186
ENSG00000147065	MSN	2.77421	-0.401796	1	3.65831
ENSG00000198034	RPS4X	9.05212	-0.274772	1	10.9223
ENSG00000085224	ATRX	0.901354	-0.425663	1	1.21126
ENSG00000131174	COX7B	2.12537	0.236944	1	1.80054
ENSG00000102144	PGK1	2.07978	-0.146359	1	2.29833
ENSG00000131171	SH3BGRL	2.2376	-0.181772	1	2.53394
ENSG00000241343	RPL36A	8.22793	-0.0660405	1	8.59075
ENSG00000157514	TSC22D3	2.16044	-0.379337	1	2.80583
ENSG00000005022	SLC25A5	1.96053	-0.144474	1	2.16392
ENSG00000198918	RPL39	21.4361	-0.0140288	1	21.584
ENSG00000125356	NDUFA1	2.23059	0.245226	1	1.87873
ENSG00000005893	LAMP2	0.778602	-0.429633	1	1.04976
ENSG00000010404	IDS	1.08373	-0.13126	1	1.18673
ENSG00000180879	SSR4	2.16395	0.0696464	1	2.05863
ENSG00000196924	FLNA	2.918	-0.0667114	1	3.05013
ENSG00000147403	RPL10	29.3484	-0.174955	1	33.0368
ENSG00000129824	RPS4Y1	2.32528	-0.189029	1	2.64638
ENSG00000067048	DDX3Y	1.0697	0.460973	1	0.776842
ENSG00000198888	MT-ND1	49.0484	-0.204295	1	56.3446
ENSG00000198763	MT-ND2	33.9639	-0.236352	1	39.8939
ENSG00000198804	MT-CO1	91.3454	-0.13557	1	100.049
ENSG00000198712	MT-CO2	70.3758	-0.288132	1	85.6801
ENSG00000228253	MT-ATP8	1.82024	-0.440751	1	2.4675
ENSG00000198899	MT-ATP6	64.1014	-0.22841	1	74.8769
ENSG00000198938	MT-CO3	69.3341	-0.279381	1	83.9015
ENSG00000198840	MT-ND3	38.7197	-0.226329	1	45.1647
ENSG00000212907	MT-ND4L	4.12449	-0.173506	1	4.64112
ENSG00000198886	MT-ND4	45.4009	-0.201861	1	52.0668
ENSG00000198786	MT-ND5	12.4646	-0.164422	1	13.931
ENSG00000198727	MT-CYB	29.2011	-0.394765	1	38.281
