# Supplementary material for: Single Cell Transcriptome Analysis of Peripheral Blood Mononuclear Cells in Freshly Isolated versus Stored Blood Samples
Source: Genes (Basel). 2023 Jan 4;14(1):142. doi: 10.3390/genes14010142 (PMC9859202; doi:10.3390/genes14010142)
Supplement: Supplementary file 1 [file genes-14-00142-s001.zip › supplementaryDataS4_NK Features.xlsx]

## Sheet: common
FeatureID	FeatureName	nkday3 Average	nkday3 Log2 Fold Change	nkday3 P-Value	nkday0 Average	FeatureName	nkday3 Average	nkday3 Log2 Fold Change	nkday3 P-Value	nkday0 Average	FeatureName		aveDay3	aveDay0	FeatureName	aveLogFold
ENSG00000115977	AAK1	1.13373	0.0937092	1	1.06234	AAK1	1.05721	0.135379	1	0.962283	AAK1	NA	1.09547	1.01231	AAK1	0.114544
ENSG00000129968	ABHD17A	1.49747	0.121895	1	1.37586	ABHD17A	1.61691	0.221405	1	1.38486	ABHD17A	NA	1.55719	1.38036	ABHD17A	0.17165
ENSG00000267519	AC020916.1	3.21319	0.504171	0.945592	2.26451	AC020916.1	1.2189	0.222035	1	1.04428	AC020916.1	NA	2.21605	1.65439	AC020916.1	0.363103
ENSG00000075624	ACTB	17.6673	0.144155	1	15.9782	ACTB	14.1459	0.0219023	1	13.8851	ACTB	NA	15.9066	14.9317	ACTB	0.0830285
ENSG00000184009	ACTG1	6.29806	0.1119	1	5.82508	ACTG1	6.52567	0.0221513	1	6.40621	ACTG1	NA	6.41186	6.11564	ACTG1	0.0670257
ENSG00000138071	ACTR2	1.79909	0.0992402	1	1.67904	ACTR2	1.23963	-0.00226744	1	1.2407	ACTR2	NA	1.51936	1.45987	ACTR2	0.0484864
ENSG00000115091	ACTR3	1.1746	-0.191834	1	1.34156	ACTR3	0.796016	-0.534973	1	1.15465	ACTR3	NA	0.985309	1.2481	ACTR3	-0.363404
ENSG00000124942	AHNAK	3.13636	-0.0486677	1	3.24265	AHNAK	1.52155	-0.284961	1	1.85158	AHNAK	NA	2.32895	2.54712	AHNAK	-0.166814
ENSG00000170776	AKAP13	1.34871	0.10246	1	1.25604	AKAP13	1.07794	0.042883	1	1.04608	AKAP13	NA	1.21332	1.15106	AKAP13	0.0726714
ENSG00000166295	ANAPC16	0.9302	-0.127441	1	1.01617	ANAPC16	1.16915	0.00713543	1	1.16276	ANAPC16	NA	1.04967	1.08947	ANAPC16	-0.0601528
ENSG00000101745	ANKRD12	1.34544	-0.0393694	1	1.38245	ANKRD12	1.52155	-0.0215758	1	1.54254	ANKRD12	NA	1.43349	1.46249	ANKRD12	-0.0304726
ENSG00000136938	ANP32B	1.22773	-0.0657374	1	1.28484	ANP32B	1.19817	-0.319004	1	1.49388	ANP32B	NA	1.21295	1.38936	ANP32B	-0.192371
ENSG00000135046	ANXA1	3.77229	0.367235	1	2.9232	ANXA1	2.79849	-0.0745744	1	2.94001	ANXA1	NA	3.28539	2.93161	ANXA1	0.14633
ENSG00000198931	APRT	1.3438	-0.297681	1	1.65156	APRT	1.61691	-0.109224	1	1.74166	APRT	NA	1.48036	1.69661	APRT	-0.203452
ENSG00000134884	ARGLU1	1.85958	0.157923	1	1.66629	ARGLU1	1.71226	-0.111171	1	1.84663	ARGLU1	NA	1.78592	1.75646	ARGLU1	0.0233763
ENSG00000111348	ARHGDIB	3.01865	-0.0347202	1	3.09095	ARHGDIB	2.92702	-0.234583	1	3.43557	ARHGDIB	NA	2.97284	3.26326	ARHGDIB	-0.134652
ENSG00000054267	ARID4B	1.10839	0.394063	1	0.843367	ARID4B	1.05306	0.131084	1	0.961382	ARID4B	NA	1.08073	0.902374	ARID4B	0.262573
ENSG00000188042	ARL4C	3.57285	0.071819	1	3.39787	ARL4C	2.67826	-0.451114	1	3.65316	ARL4C	NA	3.12556	3.52552	ARL4C	-0.189647
ENSG00000182196	ARL6IP4	1.15335	-0.0394598	1	1.18524	ARL6IP4	1.1194	-0.0747987	1	1.17853	ARL6IP4	NA	1.13637	1.18188	ARL6IP4	-0.0571292
ENSG00000144746	ARL6IP5	1.42309	-0.0798419	1	1.50381	ARL6IP5	1.28109	-0.171883	1	1.44207	ARL6IP5	NA	1.35209	1.47294	ARL6IP5	-0.125862
ENSG00000130429	ARPC1B	2.63039	-0.127292	1	2.87198	ARPC1B	2.08125	-0.325189	1	2.60258	ARPC1B	NA	2.35582	2.73728	ARPC1B	-0.22624
ENSG00000163466	ARPC2	3.36278	0.00718548	1	3.34467	ARPC2	2.898	-0.158588	1	3.22698	ARPC2	NA	3.13039	3.28582	ARPC2	-0.0757013
ENSG00000111229	ARPC3	2.90912	-0.0503955	1	3.01136	ARPC3	2.40049	-0.216031	1	2.78233	ARPC3	NA	2.6548	2.89685	ARPC3	-0.133213
ENSG00000162704	ARPC5	1.43944	-0.351805	1	1.83668	ARPC5	1.35986	-0.243822	1	1.60876	ARPC5	NA	1.39965	1.72272	ARPC5	-0.297814
ENSG00000149311	ATM	1.20321	-0.00258739	1	1.20525	ATM	1.52984	0.451426	1	1.11726	ATM	NA	1.36653	1.16125	ATM	0.224419
ENSG00000099624	ATP5F1D	1.12392	-0.132871	1	1.23229	ATP5F1D	1.07794	-0.292028	1	1.31954	ATP5F1D	NA	1.10093	1.27591	ATP5F1D	-0.21245
ENSG00000124172	ATP5F1E	5.60981	-0.133757	1	6.15178	ATP5F1E	4.80926	-0.0944073	1	5.11956	ATP5F1E	NA	5.20954	5.63567	ATP5F1E	-0.114082
ENSG00000130770	ATP5IF1	1.04791	-0.158284	1	1.16941	ATP5IF1	1.37644	0.0432859	1	1.3344	ATP5IF1	NA	1.21217	1.25191	ATP5IF1	-0.0574992
ENSG00000135390	ATP5MC2	2.21924	-0.0918315	1	2.36433	ATP5MC2	1.91541	-0.271436	1	2.30795	ATP5MC2	NA	2.06733	2.33614	ATP5MC2	-0.181634
ENSG00000167283	ATP5MG	2.58216	-0.107976	1	2.78184	ATP5MG	2.47097	-0.179249	1	2.79179	ATP5MG	NA	2.52656	2.78681	ATP5MG	-0.143613
ENSG00000113732	ATP6V0E1	0.974339	-0.335666	1	1.22965	ATP6V0E1	0.941123	-0.27014	1	1.13528	ATP6V0E1	NA	0.957731	1.18247	ATP6V0E1	-0.302903
ENSG00000136888	ATP6V1G1	1.13455	-0.293854	1	1.39081	ATP6V1G1	1.09038	-0.370802	1	1.40964	ATP6V1G1	NA	1.11246	1.40022	ATP6V1G1	-0.332328
ENSG00000166710	B2M	52.6274	-0.14569	1	58.1855	B2M	60.7501	-0.0986288	1	64.8131	B2M	NA	56.6888	61.4993	B2M	-0.12216
ENSG00000127152	BCL11B	1.12638	-0.173077	1	1.26989	BCL11B	1.18573	-0.209147	1	1.36999	BCL11B	NA	1.15605	1.31994	BCL11B	-0.191112
ENSG00000029363	BCLAF1	1.37323	0.184033	1	1.20855	BCLAF1	0.804308	-0.414482	1	1.07311	BCLAF1	NA	1.08877	1.14083	BCLAF1	-0.115224
ENSG00000110934	BIN2	1.26288	0.136178	1	1.14897	BIN2	1.19817	0.040711	1	1.16411	BIN2	NA	1.23053	1.15654	BIN2	0.0884444
ENSG00000145741	BTF3	3.61045	-0.0230333	1	3.66697	BTF3	3.62768	-0.137803	1	3.98068	BTF3	NA	3.61906	3.82383	BTF3	-0.0804184
ENSG00000133639	BTG1	6.63319	0.213284	1	5.71867	BTG1	6.00329	-0.193907	1	6.8459	BTG1	NA	6.31824	6.28229	BTG1	0.00968876
ENSG00000159388	BTG2	2.75954	0.703755	0.371135	1.69355	BTG2	1.83664	0.156695	1	1.6448	BTG2	NA	2.29809	1.66918	BTG2	0.430225
ENSG00000082153	BZW1	1.18523	0.129081	1	1.08367	BZW1	0.999166	-0.28313	1	1.21592	BZW1	NA	1.0922	1.14979	BZW1	-0.0770247
ENSG00000111678	C12orf57	1.78111	0.322846	1	1.42357	C12orf57	1.60862	0.398431	1	1.21862	C12orf57	NA	1.69486	1.32109	C12orf57	0.360638
ENSG00000104979	C19orf53	0.864808	-0.227504	1	1.01266	C19orf53	0.953561	-0.159125	1	1.065	C19orf53	NA	0.909184	1.03883	C19orf53	-0.193315
ENSG00000198668	CALM1	6.79912	-0.0117314	1	6.85115	CALM1	7.60361	-0.0346551	1	7.76359	CALM1	NA	7.20137	7.30737	CALM1	-0.0231933
ENSG00000143933	CALM2	1.66586	-0.46077	1	2.29222	CALM2	1.25207	-0.472216	1	1.7358	CALM2	NA	1.45896	2.01401	CALM2	-0.466493
ENSG00000179218	CALR	1.14436	0.156655	1	1.02651	CALR	1.21475	0.0465887	1	1.17537	CALR	NA	1.17956	1.10094	CALR	0.101622
ENSG00000077549	CAPZB	1.07733	-0.106653	1	1.15996	CAPZB	1.04063	-0.16582	1	1.16726	CAPZB	NA	1.05898	1.16361	CAPZB	-0.136236
ENSG00000153113	CAST	1.80073	-0.0325166	1	1.84129	CAST	1.32255	-0.0516515	1	1.36954	CAST	NA	1.56164	1.60542	CAST	-0.042084
ENSG00000275302	CCL4	1.62172	0.763071	0.367551	0.955273	CCL4	1.13598	0.493489	1	0.806408	CCL4	NA	1.37885	0.88084	CCL4	0.62828
ENSG00000271503	CCL5	6.92418	0.290719	1	5.65755	CCL5	4.33663	-0.0648191	1	4.52309	CCL5	NA	5.63041	5.09032	CCL5	0.11295
ENSG00000118816	CCNI	1.95358	-0.00823294	1	1.96419	CCNI	1.64178	-0.0239538	1	1.66688	CCNI	NA	1.79768	1.81553	CCNI	-0.0160933
ENSG00000163660	CCNL1	3.66358	0.848632	0.111949	2.03345	CCNL1	2.65339	0.430488	1	1.96421	CCNL1	NA	3.15848	1.99883	CCNL1	0.63956
ENSG00000116824	CD2	1.18605	-0.154502	1	1.32001	CD2	1.28109	-0.17683	1	1.44703	CD2	NA	1.23357	1.38352	CD2	-0.165666
ENSG00000198821	CD247	1.4002	0.296922	1	1.13951	CD247	2.04394	0.568633	1	1.3754	CD247	NA	1.72207	1.25746	CD247	0.432778
ENSG00000104894	CD37	1.91353	-0.037783	1	1.96375	CD37	1.52155	-0.0278804	1	1.54929	CD37	NA	1.71754	1.75652	CD37	-0.0328317
ENSG00000167286	CD3D	2.08273	-0.229456	1	2.44106	CD3D	1.89883	-0.390306	1	2.48455	CD3D	NA	1.99078	2.4628	CD3D	-0.309881
ENSG00000198851	CD3E	1.49993	-0.123758	1	1.63397	CD3E	1.43034	-0.29009	1	1.74707	CD3E	NA	1.46513	1.69052	CD3E	-0.206924
ENSG00000160654	CD3G	1.78193	-0.0442021	1	1.8369	CD3G	1.30182	-0.2434	1	1.53983	CD3G	NA	1.54187	1.68836	CD3G	-0.143801
ENSG00000026508	CD44	2.32468	0.29872	1	1.88922	CD44	1.23963	-0.173414	1	1.39702	CD44	NA	1.78216	1.64312	CD44	0.0626529
ENSG00000117091	CD48	2.25193	-0.190883	1	2.56967	CD48	2.36732	-0.0601757	1	2.46292	CD48	NA	2.30963	2.5163	CD48	-0.125529
ENSG00000169442	CD52	5.82233	-0.302438	1	7.17675	CD52	4.64757	-0.306657	1	5.7318	CD52	NA	5.23495	6.45428	CD52	-0.304547
ENSG00000143119	CD53	0.976791	-0.0551177	1	1.01485	CD53	1.04892	0.0561521	1	1.00869	CD53	NA	1.01285	1.01177	CD53	0.000517228
ENSG00000135404	CD63	1.27024	-0.0585091	1	1.32265	CD63	1.44692	0.267501	1	1.2006	CD63	NA	1.35858	1.26163	CD63	0.104496
ENSG00000110848	CD69	3.26959	0.753693	0.262571	1.93825	CD69	3.39551	0.151077	1	3.04993	CD69	NA	3.33255	2.49409	CD69	0.452385
ENSG00000173762	CD7	1.01521	0.138432	1	0.922295	CD7	1.62935	0.433479	1	1.20466	CD7	NA	1.32228	1.06348	CD7	0.285956
ENSG00000019582	CD74	3.72162	-0.269247	1	4.4833	CD74	1.14842	-0.727336	1	1.90069	CD74	NA	2.43502	3.19199	CD74	-0.498291
ENSG00000002586	CD99	1.67158	0.0461331	1	1.61858	CD99	1.96516	0.0924138	1	1.83987	CD99	NA	1.81837	1.72922	CD99	0.0692735
ENSG00000070831	CDC42	3.06116	0.151772	1	2.75435	CDC42	2.89385	-0.0366566	1	2.96118	CDC42	NA	2.9775	2.85777	CDC42	0.0575578
ENSG00000091527	CDV3	1.39857	0.135491	1	1.27297	CDV3	0.870643	-0.372169	1	1.12762	CDV3	NA	1.13461	1.20029	CDV3	-0.118339
ENSG00000172757	CFL1	5.1586	0.0381008	1	5.02173	CFL1	5.03729	-0.0664569	1	5.25922	CFL1	NA	5.09795	5.14047	CFL1	-0.0141781
ENSG00000106153	CHCHD2	1.99609	-0.0815111	1	2.11149	CHCHD2	2.22221	-0.19339	1	2.5359	CHCHD2	NA	2.10915	2.3237	CHCHD2	-0.137451
ENSG00000099622	CIRBP	1.79501	0.0691999	1	1.71048	CIRBP	1.9776	0.0877887	1	1.85744	CIRBP	NA	1.8863	1.78396	CIRBP	0.0784943
ENSG00000110852	CLEC2B	1.19994	0.165126	1	1.07004	CLEC2B	1.40961	0.074617	1	1.3371	CLEC2B	NA	1.30478	1.20357	CLEC2B	0.119871
ENSG00000213719	CLIC1	2.20943	0.0176487	1	2.18185	CLIC1	2.54974	0.168342	1	2.2638	CLIC1	NA	2.37958	2.22282	CLIC1	0.0929954
ENSG00000169714	CNBP	1.11738	-0.151796	1	1.24131	CNBP	1.15256	-0.0470889	1	1.19024	CNBP	NA	1.13497	1.21577	CNBP	-0.0994423
ENSG00000188243	COMMD6	1.85795	-0.268529	1	2.23747	COMMD6	1.8325	-0.10946	1	1.97367	COMMD6	NA	1.84522	2.10557	COMMD6	-0.188995
ENSG00000102879	CORO1A	2.64265	0.0327199	1	2.58243	CORO1A	2.55803	-0.0447738	1	2.63276	CORO1A	NA	2.60034	2.60759	CORO1A	-0.00602696
ENSG00000103187	COTL1	2.33858	-0.13347	1	2.5644	COTL1	0.447759	-1.32681	1	1.12897	COTL1	NA	1.39317	1.84668	COTL1	-0.730141
ENSG00000131143	COX4I1	3.68647	-0.0775495	1	3.88837	COX4I1	3.13017	-0.178197	1	3.53288	COX4I1	NA	3.40832	3.71062	COX4I1	-0.127873
ENSG00000135940	COX5B	1.38958	-0.149205	1	1.54075	COX5B	1.33913	0.00961227	1	1.329	COX5B	NA	1.36435	1.43487	COX5B	-0.0697963
ENSG00000111775	COX6A1	1.07815	-0.0535071	1	1.11885	COX6A1	1.12354	-0.070587	1	1.17943	COX6A1	NA	1.10085	1.14914	COX6A1	-0.062047
ENSG00000126267	COX6B1	1.40593	-0.165709	1	1.57681	COX6B1	1.32669	-0.167255	1	1.48848	COX6B1	NA	1.36631	1.53264	COX6B1	-0.166482
ENSG00000164919	COX6C	1.44925	-0.219164	1	1.68673	COX6C	1.60447	-0.144017	1	1.77049	COX6C	NA	1.52686	1.72861	COX6C	-0.181591
ENSG00000112695	COX7A2	1.13537	-0.200299	1	1.3044	COX7A2	1.11525	-0.204698	1	1.28485	COX7A2	NA	1.12531	1.29463	COX7A2	-0.202499
ENSG00000127184	COX7C	2.69333	-0.228441	1	3.15427	COX7C	2.88141	-0.104089	1	3.08958	COX7C	NA	2.78737	3.12192	COX7C	-0.166265
ENSG00000176340	COX8A	1.23018	-0.0900013	1	1.30924	COX8A	0.916248	-0.538752	1	1.3317	COX8A	NA	1.07322	1.32047	COX8A	-0.314377
ENSG00000213145	CRIP1	3.27286	-0.143364	1	3.61333	CRIP1	2.37146	-0.503302	1	3.35448	CRIP1	NA	2.82216	3.4839	CRIP1	-0.323333
ENSG00000077984	CST7	2.73175	0.181905	1	2.4072	CST7	2.93945	0.313901	1	2.35885	CST7	NA	2.8356	2.38303	CST7	0.247903
ENSG00000163131	CTSS	5.35151	-0.244774	1	6.338	CTSS	0.514094	-1.57429	0.982416	1.53713	CTSS	NA	2.9328	3.93757	CTSS	-0.909532
ENSG00000172543	CTSW	1.92743	0.435802	1	1.42445	CTSW	3.07627	0.771796	1	1.79707	CTSW	NA	2.50185	1.61076	CTSW	0.603799
ENSG00000121966	CXCR4	1.74188	-0.739586	0.494068	2.90781	CXCR4	1.63349	-1.10291	1	3.50404	CXCR4	NA	1.68768	3.20593	CXCR4	-0.921248
ENSG00000051523	CYBA	5.30165	-0.0279474	1	5.40274	CYBA	4.95437	0.0454411	1	4.78664	CYBA	NA	5.12801	5.09469	CYBA	0.00874687
ENSG00000172115	CYCS	1.25389	0.721087	0.332433	0.760481	CYCS	1.13184	0.553316	1	0.770818	CYCS	NA	1.19286	0.765649	CYCS	0.637201
ENSG00000155368	DBI	1.06671	-0.0986259	1	1.14215	DBI	1.19817	-0.0636906	1	1.25151	DBI	NA	1.13244	1.19683	DBI	-0.0811582
ENSG00000100201	DDX17	1.33972	0.106514	1	1.24416	DDX17	1.33499	0.26594	1	1.10915	DDX17	NA	1.33735	1.17666	DDX17	0.186227
ENSG00000089737	DDX24	1.54652	0.409664	1	1.16392	DDX24	1.40132	0.266502	1	1.16366	DDX24	NA	1.47392	1.16379	DDX24	0.338083
ENSG00000215301	DDX3X	2.99822	0.518804	0.860115	2.09171	DDX3X	1.40547	0.0544331	1	1.35197	DDX3X	NA	2.20184	1.72184	DDX3X	0.286619
ENSG00000108654	DDX5	8.00152	0.314022	1	6.43298	DDX5	6.0945	0.0997998	1	5.66963	DDX5	NA	7.04801	6.05131	DDX5	0.206911
ENSG00000124795	DEK	1.25716	-0.0529047	1	1.30396	DEK	1.16086	-0.296813	1	1.4254	DEK	NA	1.20901	1.36468	DEK	-0.174859
ENSG00000086061	DNAJA1	1.55633	1.13009	0.00487044	0.710794	DNAJA1	1.14842	0.460823	1	0.833889	DNAJA1	NA	1.35237	0.772341	DNAJA1	0.795458
ENSG00000120129	DUSP1	4.78423	-0.0720256	1	5.02678	DUSP1	3.07212	-0.144107	1	3.38646	DUSP1	NA	3.92818	4.20662	DUSP1	-0.108066
ENSG00000158050	DUSP2	1.11902	0.289134	1	0.915699	DUSP2	1.23134	-0.26136	1	1.47496	DUSP2	NA	1.17518	1.19533	DUSP2	0.0138868
ENSG00000107223	EDF1	1.53834	-0.100045	1	1.64848	EDF1	1.70397	-0.0153504	1	1.71959	EDF1	NA	1.62116	1.68403	EDF1	-0.0576975
ENSG00000156508	EEF1A1	34.3258	-0.0923204	1	36.573	EEF1A1	34.9045	-0.0925303	1	37.0835	EEF1A1	NA	34.6152	36.8282	EEF1A1	-0.0924253
ENSG00000114942	EEF1B2	5.86647	-0.176261	1	6.62557	EEF1B2	6.30594	-0.214312	1	7.29326	EEF1B2	NA	6.0862	6.95942	EEF1B2	-0.195287
ENSG00000104529	EEF1D	4.03059	-0.133258	1	4.41866	EEF1D	4.42369	-0.0958383	1	4.71411	EEF1D	NA	4.22714	4.56638	EEF1D	-0.114548
ENSG00000254772	EEF1G	4.81448	-0.294072	1	5.90027	EEF1G	5.25702	-0.240287	1	6.19132	EEF1G	NA	5.03575	6.04579	EEF1G	-0.26718
ENSG00000167658	EEF2	2.64919	-0.0784086	1	2.79613	EEF2	2.24294	-0.224429	1	2.61519	EEF2	NA	2.44606	2.70566	EEF2	-0.151419
ENSG00000142634	EFHD2	2.37454	0.187312	1	2.08467	EFHD2	1.65837	0.0893214	1	1.5565	EFHD2	NA	2.01645	1.82059	EFHD2	0.138317
ENSG00000255302	EID1	1.08142	-0.119126	1	1.17447	EID1	0.999166	-0.253984	1	1.19159	EID1	NA	1.04029	1.18303	EID1	-0.186555
ENSG00000173812	EIF1	15.5412	0.312457	1	12.5078	EIF1	12.6202	0.0136199	1	12.4592	EIF1	NA	14.0807	12.4835	EIF1	0.163038
ENSG00000104408	EIF3E	1.59883	-0.164359	1	1.79138	EIF3E	1.60032	-0.190766	1	1.8241	EIF3E	NA	1.59958	1.80774	EIF3E	-0.177562
ENSG00000175390	EIF3F	1.36833	-0.0463637	1	1.41279	EIF3F	1.33499	-0.0931114	1	1.4227	EIF3F	NA	1.35166	1.41775	EIF3F	-0.0697376
ENSG00000130811	EIF3G	1.4329	-0.105968	1	1.54185	EIF3G	1.61691	0.0948184	1	1.5119	EIF3G	NA	1.5249	1.52688	EIF3G	-0.00557479
ENSG00000147677	EIF3H	1.23264	-0.109483	1	1.32969	EIF3H	1.14013	-0.24451	1	1.35017	EIF3H	NA	1.18638	1.33993	EIF3H	-0.176996
ENSG00000178982	EIF3K	2.08682	-0.099301	1	2.23483	EIF3K	1.84079	-0.335945	1	2.31966	EIF3K	NA	1.9638	2.27725	EIF3K	-0.217623
ENSG00000161960	EIF4A1	2.38353	0.110419	1	2.20713	EIF4A1	1.72885	-0.201472	1	1.98493	EIF4A1	NA	2.05619	2.09603	EIF4A1	-0.0455264
ENSG00000156976	EIF4A2	1.48603	0.107841	1	1.37872	EIF4A2	1.55886	0.170209	1	1.38351	EIF4A2	NA	1.52245	1.38111	EIF4A2	0.139025
ENSG00000063046	EIF4B	1.32827	-0.0512147	1	1.37608	EIF4B	1.04892	-0.140994	1	1.15645	EIF4B	NA	1.18859	1.26626	EIF4B	-0.0961045
ENSG00000110321	EIF4G2	1.64134	0.265737	1	1.36486	EIF4G2	1.11525	-0.0801321	1	1.17853	EIF4G2	NA	1.37829	1.2717	EIF4G2	0.0928026
ENSG00000100664	EIF5	1.81217	0.871353	0.0967056	0.99023	EIF5	1.25621	0.418846	1	0.938857	EIF5	NA	1.53419	0.964544	EIF5	0.6451
ENSG00000103363	ELOB	1.58248	-0.0418342	1	1.62869	ELOB	1.55886	0.0929479	1	1.45964	ELOB	NA	1.57067	1.54417	ELOB	0.0255568
ENSG00000142227	EMP3	3.09549	-0.122005	1	3.36731	EMP3	2.30513	-0.17407	1	2.59537	EMP3	NA	2.70031	2.98134	EMP3	-0.148037
ENSG00000074800	ENO1	1.09531	-0.137509	1	1.20481	ENO1	1.1194	-0.282866	1	1.36143	ENO1	NA	1.10736	1.28312	ENO1	-0.210187
ENSG00000089248	ERP29	1.10839	-0.094905	1	1.1837	ERP29	1.04063	-0.244876	1	1.23304	ERP29	NA	1.07451	1.20837	ERP29	-0.169891
ENSG00000134954	ETS1	1.62662	-0.23108	1	1.90879	ETS1	1.91956	-0.0116941	1	1.93177	ETS1	NA	1.77309	1.92028	ETS1	-0.121387
ENSG00000196405	EVL	1.22937	-0.0682549	1	1.28879	EVL	1.3723	0.0148049	1	1.35693	EVL	NA	1.30083	1.32286	EVL	-0.026725
ENSG00000065809	FAM107B	1.043	-0.381928	1	1.35915	FAM107B	1.29353	-0.19403	1	1.47856	FAM107B	NA	1.16826	1.41886	FAM107B	-0.287979
ENSG00000149806	FAU	12.6255	-0.0966568	1	13.493	FAU	12.3631	-0.102904	1	13.2323	FAU	NA	12.4943	13.3626	FAU	-0.0997805
ENSG00000158869	FCER1G	1.83588	0.10148	1	1.7107	FCER1G	1.80762	0.379525	1	1.38711	FCER1G	NA	1.82175	1.5489	FCER1G	0.240503
ENSG00000203747	FCGR3A	1.58575	0.226086	1	1.35541	FCGR3A	1.04063	0.600383	1	0.686122	FCGR3A	NA	1.31319	1.02077	FCGR3A	0.413235
ENSG00000137441	FGFBP2	2.36065	0.218486	1	2.02817	FGFBP2	2.40049	0.408713	1	1.80428	FGFBP2	NA	2.38057	1.91623	FGFBP2	0.313599
ENSG00000196924	FLNA	1.88165	0.0799258	1	1.77973	FLNA	1.02404	-0.224093	1	1.1961	FLNA	NA	1.45285	1.48791	FLNA	-0.0720834
ENSG00000170345	FOS	12.2193	-0.119372	1	13.2661	FOS	8.30842	-0.023842	1	8.41953	FOS	NA	10.2639	10.8428	FOS	-0.0716072
ENSG00000125740	FOSB	4.89704	1.42025	4.38e-05	1.82876	FOSB	1.44692	0.542053	1	0.992467	FOSB	NA	3.17198	1.41061	FOSB	0.981151
ENSG00000167996	FTH1	21.7052	0.287463	1	17.7738	FTH1	6.44275	-0.685688	1	10.331	FTH1	NA	14.074	14.0524	FTH1	-0.199112
ENSG00000087086	FTL	20.3549	-0.0195708	1	20.6212	FTL	6.42203	-0.575748	1	9.54219	FTL	NA	13.3884	15.0817	FTL	-0.29766
ENSG00000089280	FUS	1.9593	0.301058	1	1.58978	FUS	1.6252	-0.00144773	1	1.62453	FUS	NA	1.79225	1.60715	FUS	0.149805
ENSG00000089327	FXYD5	1.53753	-0.0389001	1	1.57922	FXYD5	1.39303	-0.137539	1	1.53082	FXYD5	NA	1.46528	1.55502	FXYD5	-0.0882197
ENSG00000082074	FYB1	1.9732	-0.248492	1	2.34344	FYB1	1.31426	-0.458673	1	1.80473	FYB1	NA	1.64373	2.07409	FYB1	-0.353583
ENSG00000170296	GABARAP	2.12605	-0.0384068	1	2.18273	GABARAP	1.01575	-0.344047	1	1.28935	GABARAP	NA	1.5709	1.73604	GABARAP	-0.191227
ENSG00000111640	GAPDH	3.75922	0.092282	1	3.52473	GAPDH	2.8441	-0.490871	1	3.98744	GAPDH	NA	3.30166	3.75608	GAPDH	-0.199294
ENSG00000234741	GAS5	1.6021	-0.202601	1	1.84327	GAS5	1.68739	-0.220275	1	1.96286	GAS5	NA	1.64474	1.90307	GAS5	-0.211438
ENSG00000179144	GIMAP7	1.0054	0.0701163	1	0.957692	GIMAP7	1.59618	0.380878	1	1.22403	GIMAP7	NA	1.30079	1.09086	GIMAP7	0.225497
ENSG00000130755	GMFG	1.8089	-0.311211	1	2.24385	GMFG	1.98175	-0.259666	1	2.36832	GMFG	NA	1.89533	2.30608	GMFG	-0.285439
ENSG00000114353	GNAI2	1.90617	-0.00570583	1	1.91319	GNAI2	1.15256	-0.178476	1	1.30377	GNAI2	NA	1.52937	1.60848	GNAI2	-0.0920908
ENSG00000087460	GNAS	2.19635	0.0682832	1	2.09413	GNAS	1.82006	-0.259996	1	2.17595	GNAS	NA	2.0082	2.13504	GNAS	-0.0958564
ENSG00000115523	GNLY	13.1846	0.125153	1	12.0824	GNLY	22.4584	0.656315	1	14.1995	GNLY	NA	17.8215	13.141	GNLY	0.390734
ENSG00000213654	GPSM3	1.23182	-0.0975027	1	1.31782	GPSM3	1.07379	-0.240826	1	1.26863	GPSM3	NA	1.15281	1.29322	GPSM3	-0.169164
ENSG00000197448	GSTK1	1.00377	-0.0239517	1	1.02057	GSTK1	1.05306	-0.0250356	1	1.07131	GSTK1	NA	1.02841	1.04594	GSTK1	-0.0244937
ENSG00000084207	GSTP1	1.992	-0.0465731	1	2.05675	GSTP1	1.11111	0.140219	1	1.00778	GSTP1	NA	1.55155	1.53227	GSTP1	0.0468227
ENSG00000122034	GTF3A	1.08714	-0.0615194	1	1.13446	GTF3A	1.30182	-0.0955639	1	1.38981	GTF3A	NA	1.19448	1.26214	GTF3A	-0.0785416
ENSG00000143774	GUK1	1.36914	0.0808651	1	1.29429	GUK1	1.69568	0.144487	1	1.53172	GUK1	NA	1.53241	1.41301	GUK1	0.112676
ENSG00000145649	GZMA	2.49225	-0.0512992	1	2.58155	GZMA	3.66499	0.182557	1	3.22067	GZMA	NA	3.07862	2.90111	GZMA	0.0656287
ENSG00000100453	GZMB	2.12442	0.26907	1	1.76236	GZMB	3.74791	0.85456	1	2.06693	GZMB	NA	2.93616	1.91465	GZMB	0.561815
ENSG00000100450	GZMH	2.3067	0.366176	1	1.78897	GZMH	1.13184	0.626784	1	0.732524	GZMH	NA	1.71927	1.26075	GZMH	0.49648
ENSG00000197540	GZMM	1.50156	-0.0135839	1	1.51547	GZMM	1.8781	0.227259	1	1.60155	GZMM	NA	1.68983	1.55851	GZMM	0.106838
ENSG00000163041	H3F3A	6.56289	-0.064962	1	6.8617	H3F3A	4.56465	-0.283477	1	5.53988	H3F3A	NA	5.56377	6.20079	H3F3A	-0.17422
ENSG00000132475	H3F3B	10.6867	0.586443	0.695476	7.11321	H3F3B	7.83993	0.169558	1	6.94817	H3F3B	NA	9.2633	7.03069	H3F3B	0.378
ENSG00000206172	HBA1	11.5637	5.36339	1.09e-20	0.280536	HBA1	19.3283	4.76724	6.31e-06	0.706846	HBA1	NA	15.446	0.493691	HBA1	5.06532
ENSG00000188536	HBA2	23.6972	5.6282	2.92e-23	0.478626	HBA2	49.892	4.73803	7.11e-07	1.8624	HBA2	NA	36.7946	1.17051	HBA2	5.18311
ENSG00000244734	HBB	97.344	5.52906	4.97e-20	2.10666	HBB	221.541	4.61163	1.72e-06	9.02816	HBB	NA	159.443	5.56741	HBB	5.07035
ENSG00000126264	HCST	3.44779	-0.0764058	1	3.63378	HCST	4.00081	0.295446	1	3.25086	HCST	NA	3.7243	3.44232	HCST	0.10952
ENSG00000169567	HINT1	2.33613	-0.222439	1	2.72467	HINT1	2.5912	-0.395874	1	3.40178	HINT1	NA	2.46366	3.06323	HINT1	-0.309156
ENSG00000124575	HIST1H1D	1.73207	0.598896	0.70561	1.14325	HIST1H1D	1.90712	0.0680935	1	1.81599	HIST1H1D	NA	1.81959	1.47962	HIST1H1D	0.333495
ENSG00000168298	HIST1H1E	1.39857	0.311751	1	1.12654	HIST1H1E	1.48424	-0.0831801	1	1.57047	HIST1H1E	NA	1.4414	1.3485	HIST1H1E	0.114286
ENSG00000197061	HIST1H4C	1.4656	0.538306	0.811524	1.00892	HIST1H4C	1.25207	-0.217394	1	1.45469	HIST1H4C	NA	1.35883	1.2318	HIST1H4C	0.160456
ENSG00000206503	HLA-A	9.92731	0.0412948	1	9.642	HLA-A	11.4013	0.0903785	1	10.673	HLA-A	NA	10.6643	10.1575	HLA-A	0.0658367
ENSG00000234745	HLA-B	18.613	-0.0359156	1	19.0714	HLA-B	17.9187	0.0475158	1	17.2778	HLA-B	NA	18.2658	18.1746	HLA-B	0.00580011
ENSG00000204525	HLA-C	8.4094	0.174375	1	7.44805	HLA-C	8.28354	-0.0274708	1	8.41547	HLA-C	NA	8.34647	7.93176	HLA-C	0.0734519
ENSG00000204287	HLA-DRA	3.56059	-0.133685	1	3.90464	HLA-DRA	0.165837	-2.56269	0.506768	1.00013	HLA-DRA	NA	1.86321	2.45238	HLA-DRA	-1.34819
ENSG00000204592	HLA-E	6.97078	0.0727248	1	6.62469	HLA-E	7.79018	0.172495	1	6.89005	HLA-E	NA	7.38048	6.75737	HLA-E	0.12261
ENSG00000204642	HLA-F	1.3765	-0.117467	1	1.49304	HLA-F	1.84493	0.0720959	1	1.75202	HLA-F	NA	1.61072	1.62253	HLA-F	-0.0226856
ENSG00000189403	HMGB1	3.74205	0.00893379	1	3.71732	HMGB1	3.47013	-0.293648	1	4.24242	HMGB1	NA	3.60609	3.97987	HMGB1	-0.142357
ENSG00000205581	HMGN1	1.16479	0.0607661	1	1.11665	HMGN1	1.21061	-0.102348	1	1.29881	HMGN1	NA	1.1877	1.20773	HMGN1	-0.020791
ENSG00000198830	HMGN2	1.47295	0.0770363	1	1.39608	HMGN2	0.999166	-0.586126	1	1.50019	HMGN2	NA	1.23606	1.44814	HMGN2	-0.254545
ENSG00000135486	HNRNPA1	2.57889	-0.0363671	1	2.64377	HNRNPA1	2.74045	-0.123869	1	2.9792	HNRNPA1	NA	2.65967	2.81148	HNRNPA1	-0.0801183
ENSG00000122566	HNRNPA2B1	3.85812	0.18038	1	3.40315	HNRNPA2B1	3.66914	0.0527483	1	3.52792	HNRNPA2B1	NA	3.76363	3.46553	HNRNPA2B1	0.116564
ENSG00000170144	HNRNPA3	1.71163	0.00172823	1	1.70916	HNRNPA3	1.89468	0.0654888	1	1.80743	HNRNPA3	NA	1.80316	1.7583	HNRNPA3	0.0336085
ENSG00000092199	HNRNPC	1.46641	-0.0750991	1	1.54449	HNRNPC	1.30182	-0.268084	1	1.56641	HNRNPC	NA	1.38412	1.55545	HNRNPC	-0.171591
ENSG00000138668	HNRNPD	1.04627	0.159361	1	0.936806	HNRNPD	1.02819	0.0287581	1	1.00778	HNRNPD	NA	1.03723	0.972295	HNRNPD	0.0940593
ENSG00000152795	HNRNPDL	2.13341	0.102379	1	1.98662	HNRNPDL	1.82835	-0.0628117	1	1.90655	HNRNPDL	NA	1.98088	1.94658	HNRNPDL	0.0197837
ENSG00000165119	HNRNPK	1.85059	0.0420895	1	1.79688	HNRNPK	1.48838	-0.213772	1	1.72409	HNRNPK	NA	1.66949	1.76049	HNRNPK	-0.085841
ENSG00000099783	HNRNPM	1.00785	0.0460785	1	0.97616	HNRNPM	0.8126	-0.307257	1	1.00643	HNRNPM	NA	0.910226	0.991296	HNRNPM	-0.130589
ENSG00000153187	HNRNPU	2.73011	0.330997	1	2.16954	HNRNPU	1.98175	-0.126382	1	2.15928	HNRNPU	NA	2.35593	2.16441	HNRNPU	0.102307
ENSG00000171476	HOPX	1.04791	0.0201741	1	1.03332	HOPX	1.22719	0.343635	1	0.966338	HOPX	NA	1.13755	0.99983	HOPX	0.181905
ENSG00000127483	HP1BP3	1.01766	-0.110137	1	1.0984	HP1BP3	0.874788	-0.238979	1	1.03301	HP1BP3	NA	0.946225	1.06571	HP1BP3	-0.174558
ENSG00000080824	HSP90AA1	4.68288	0.338421	1	3.70193	HSP90AA1	4.30346	-0.0328641	1	4.39019	HSP90AA1	NA	4.49317	4.04606	HSP90AA1	0.152779
ENSG00000096384	HSP90AB1	3.19358	0.320024	1	2.55714	HSP90AB1	3.05139	-0.0609316	1	3.17517	HSP90AB1	NA	3.12249	2.86616	HSP90AB1	0.129546
ENSG00000166598	HSP90B1	1.36342	-0.0946624	1	1.45567	HSP90B1	1.30182	-0.159125	1	1.45243	HSP90B1	NA	1.33262	1.45405	HSP90B1	-0.126894
ENSG00000044574	HSPA5	1.65768	0.0904364	1	1.55658	HSPA5	1.37644	-0.222748	1	1.60471	HSPA5	NA	1.51706	1.58064	HSPA5	-0.0661558
ENSG00000109971	HSPA8	2.29199	0.353229	1	1.79358	HSPA8	2.15588	0.0785068	1	2.03764	HSPA8	NA	2.22393	1.91561	HSPA8	0.215868
ENSG00000115738	ID2	2.35329	0.411776	1	1.7683	ID2	1.55057	-0.124408	1	1.68805	ID2	NA	1.95193	1.72817	ID2	0.143684
ENSG00000160888	IER2	5.10057	0.840963	0.131523	2.84603	IER2	2.77776	0.439079	1	2.04395	IER2	NA	3.93917	2.44499	IER2	0.640021
ENSG00000185201	IFITM2	2.79632	-0.061636	1	2.91727	IFITM2	3.1965	0.179336	1	2.81567	IFITM2	NA	2.99641	2.86647	IFITM2	0.0588501
ENSG00000147168	IL2RG	1.27759	0.00305703	1	1.27472	IL2RG	1.48009	-0.0486296	1	1.52902	IL2RG	NA	1.37884	1.40187	IL2RG	-0.0227863
ENSG00000008517	IL32	4.70086	-0.172079	1	5.29391	IL32	4.32834	-0.439742	1	5.85434	IL32	NA	4.5146	5.57412	IL32	-0.305911
ENSG00000168685	IL7R	2.14812	-0.583413	0.896081	3.21781	IL7R	3.76035	-0.130886	1	4.10637	IL7R	NA	2.95424	3.66209	IL7R	-0.35715
ENSG00000140575	IQGAP1	1.73452	0.0949318	1	1.62364	IQGAP1	0.965999	-0.0685941	1	1.01319	IQGAP1	NA	1.35026	1.31841	IQGAP1	0.0131688
ENSG00000125347	IRF1	2.65328	0.462291	1	1.92506	IRF1	2.91043	-0.194296	1	3.32204	IRF1	NA	2.78185	2.62355	IRF1	0.133998
ENSG00000115232	ITGA4	0.975974	-0.333765	1	1.23009	ITGA4	0.829183	-0.431808	1	1.11951	ITGA4	NA	0.902579	1.1748	ITGA4	-0.382787
ENSG00000150093	ITGB1	1.32991	-0.173896	1	1.50008	ITGB1	1.13598	-0.103506	1	1.21997	ITGB1	NA	1.23294	1.36002	ITGB1	-0.138701
ENSG00000160255	ITGB2	1.97729	0.0492715	1	1.91033	ITGB2	1.72885	0.344733	1	1.35918	ITGB2	NA	1.85307	1.63475	ITGB2	0.197002
ENSG00000136156	ITM2B	3.52789	-0.266356	1	4.24146	ITM2B	3.08871	-0.242142	1	3.64415	ITM2B	NA	3.3083	3.9428	ITM2B	-0.254249
ENSG00000162434	JAK1	1.99445	-0.0415571	1	2.05213	JAK1	2.27611	-0.0361893	1	2.32912	JAK1	NA	2.13528	2.19063	JAK1	-0.0388732
ENSG00000177606	JUN	14.3838	1.70169	1.46e-07	4.41932	JUN	12.4295	1.43187	0.0537965	4.59112	JUN	NA	13.4066	4.50522	JUN	1.56678
ENSG00000171223	JUNB	5.63515	-0.101611	1	6.0434	JUNB	3.93862	-0.308959	1	4.86593	JUNB	NA	4.78688	5.45466	JUNB	-0.205285
ENSG00000130522	JUND	12.0272	1.04453	0.0126778	5.8275	JUND	7.90212	0.478555	1	5.65296	JUND	NA	9.96466	5.74023	JUND	0.761545
ENSG00000169926	KLF13	1.0806	0.266391	1	0.898331	KLF13	1.00331	0.0534565	1	0.966788	KLF13	NA	1.04196	0.932559	KLF13	0.159924
ENSG00000127528	KLF2	4.33221	0.15209	1	3.89694	KLF2	3.7106	-0.165663	1	4.15097	KLF2	NA	4.0214	4.02396	KLF2	-0.00678649
ENSG00000067082	KLF6	6.47216	0.901934	0.0759446	3.46185	KLF6	2.43365	0.106116	1	2.25614	KLF6	NA	4.45291	2.85899	KLF6	0.504025
ENSG00000111796	KLRB1	2.63284	-0.404743	1	3.48427	KLRB1	5.31092	-0.135494	1	5.8165	KLRB1	NA	3.97188	4.65039	KLRB1	-0.270118
ENSG00000134539	KLRD1	1.58003	0.420018	1	1.18063	KLRD1	1.79104	0.715375	1	1.08888	KLRD1	NA	1.68553	1.13475	KLRD1	0.567696
ENSG00000005483	KMT2E	1.09286	0.0939881	1	1.02387	KMT2E	0.858205	-0.258893	1	1.02761	KMT2E	NA	0.975533	1.02574	KMT2E	-0.0824524
ENSG00000163463	KRTCAP2	0.885243	-0.281913	1	1.07641	KRTCAP2	0.949415	-0.191978	1	1.08482	KRTCAP2	NA	0.917329	1.08062	KRTCAP2	-0.236945
ENSG00000188186	LAMTOR4	1.21465	-0.193214	1	1.38861	LAMTOR4	1.05306	-0.0715782	1	1.10645	LAMTOR4	NA	1.13386	1.24753	LAMTOR4	-0.132396
ENSG00000162511	LAPTM5	2.43176	0.147377	1	2.19482	LAPTM5	1.42205	-0.0467557	1	1.4673	LAPTM5	NA	1.92691	1.83106	LAPTM5	0.0503108
ENSG00000136167	LCP1	3.26306	-0.145673	1	3.60827	LCP1	2.49999	-0.234616	1	2.93505	LCP1	NA	2.88152	3.27166	LCP1	-0.190145
ENSG00000134333	LDHA	1.06589	0.312348	1	0.858317	LDHA	1.02819	-0.145315	1	1.13708	LDHA	NA	1.04704	0.997698	LDHA	0.0835163
ENSG00000111716	LDHB	1.29721	-0.282951	1	1.57812	LDHB	1.54643	-0.471585	1	2.14171	LDHB	NA	1.42182	1.85992	LDHB	-0.377268
ENSG00000100097	LGALS1	2.50042	0.0397424	1	2.43161	LGALS1	1.21061	0.0555588	1	1.16411	LGALS1	NA	1.85552	1.79786	LGALS1	0.0476506
ENSG00000136490	LIMD2	1.49666	0.0478567	1	1.44753	LIMD2	1.62105	0.0474181	1	1.56641	LIMD2	NA	1.55886	1.50697	LIMD2	0.0476374
ENSG00000272888	LINC01578	1.992	0.454014	1	1.45369	LINC01578	1.35986	-0.136969	1	1.49388	LINC01578	NA	1.67593	1.47378	LINC01578	0.158522
ENSG00000189067	LITAF	1.14436	-0.0367621	1	1.17381	LITAF	1.05721	-0.120662	1	1.14924	LITAF	NA	1.10078	1.16153	LITAF	-0.0787121
ENSG00000124831	LRRFIP1	1.74923	-0.0960665	1	1.86921	LRRFIP1	1.09452	-0.211295	1	1.26683	LRRFIP1	NA	1.42188	1.56802	LRRFIP1	-0.153681
ENSG00000227507	LTB	2.88215	-0.593398	0.86954	4.34699	LTB	4.89633	-0.52216	1	7.01124	LTB	NA	3.88924	5.67911	LTB	-0.557779
ENSG00000090382	LYZ	13.792	-0.138696	1	15.1753	LYZ	0.0829183	-4.94183	0.00954082	2.66565	LYZ	NA	6.93744	8.92049	LYZ	-2.54026
ENSG00000127603	MACF1	1.06344	0.139801	1	0.965167	MACF1	1.02404	0.088226	1	0.963184	MACF1	NA	1.04374	0.964175	MACF1	0.114013
ENSG00000251562	MALAT1	277.39	0.171301	1	246.187	MALAT1	259.899	0.145775	1	234.06	MALAT1	NA	268.645	240.124	MALAT1	0.158538
ENSG00000152601	MBNL1	2.05821	0.133419	1	1.87581	MBNL1	1.52984	-0.0487123	1	1.58038	MBNL1	NA	1.79403	1.72809	MBNL1	0.0423532
ENSG00000197971	MBP	1.2073	0.179282	1	1.06608	MBP	1.39303	0.286154	1	1.14113	MBP	NA	1.30016	1.10361	MBP	0.232718
ENSG00000143384	MCL1	2.81349	0.421937	1	2.09918	MCL1	1.07794	-0.229643	1	1.26367	MCL1	NA	1.94571	1.68143	MCL1	0.0961472
ENSG00000240972	MIF	2.26011	-0.12091	1	2.45689	MIF	2.69899	-0.136419	1	2.95983	MIF	NA	2.47955	2.70836	MIF	-0.128664
ENSG00000185787	MORF4L1	1.50238	0.130765	1	1.3719	MORF4L1	1.18159	-0.0297796	1	1.20556	MORF4L1	NA	1.34198	1.28873	MORF4L1	0.0504927
ENSG00000147065	MSN	1.75087	-0.259526	1	2.09545	MSN	1.52984	-0.327151	1	1.91691	MSN	NA	1.64036	2.00618	MSN	-0.293338
ENSG00000198899	MT-ATP6	57.2547	-0.197344	1	65.6089	MT-ATP6	52.5288	-0.188627	1	59.6498	MT-ATP6	NA	54.8917	62.6294	MT-ATP6	-0.192985
ENSG00000198804	MT-CO1	57.0536	-0.00764253	1	57.323	MT-CO1	41.824	-0.0915418	1	44.4038	MT-CO1	NA	49.4388	50.8634	MT-CO1	-0.0495922
ENSG00000198712	MT-CO2	53.7955	-0.0982017	1	57.551	MT-CO2	47.8066	-0.27837	1	57.7721	MT-CO2	NA	50.801	57.6616	MT-CO2	-0.188286
ENSG00000198938	MT-CO3	47.9543	-0.240457	1	56.6186	MT-CO3	43.4948	-0.38632	1	56.6459	MT-CO3	NA	45.7246	56.6322	MT-CO3	-0.313389
ENSG00000198727	MT-CYB	32.3306	-0.219374	1	37.6184	MT-CYB	25.999	-0.376839	1	33.6403	MT-CYB	NA	29.1648	35.6293	MT-CYB	-0.298106
ENSG00000147649	MTDH	1.15744	-0.0869039	1	1.22921	MTDH	0.858205	-0.344197	1	1.09023	MTDH	NA	1.00782	1.15972	MTDH	-0.215551
ENSG00000198888	MT-ND1	20.7603	-0.336448	1	26.198	MT-ND1	14.5439	-0.45555	1	19.8759	MT-ND1	NA	17.6521	23.037	MT-ND1	-0.395999
ENSG00000198763	MT-ND2	18.5337	-0.253453	1	22.0808	MT-ND2	12.4087	-0.375305	1	16.0412	MT-ND2	NA	15.4712	19.061	MT-ND2	-0.314379
ENSG00000198840	MT-ND3	33.0384	-0.421818	1	44.2332	MT-ND3	20.9659	-0.41036	1	27.7666	MT-ND3	NA	27.0022	35.9999	MT-ND3	-0.416089
ENSG00000198886	MT-ND4	29.9765	-0.180643	1	33.9554	MT-ND4	24.067	-0.173821	1	27.0529	MT-ND4	NA	27.0218	30.5042	MT-ND4	-0.177232
ENSG00000212907	MT-ND4L	2.68679	0.165899	1	2.39401	MT-ND4L	2.02321	0.36019	1	1.57317	MT-ND4L	NA	2.355	1.98359	MT-ND4L	0.263045
ENSG00000198786	MT-ND5	12.8585	-0.0867593	1	13.648	MT-ND5	8.91372	-0.0773084	1	9.3737	MT-ND5	NA	10.8861	11.5108	MT-ND5	-0.0820339
ENSG00000105887	MTPN	1.18032	-0.0920815	1	1.25801	MTPN	0.945269	-0.133344	1	1.03707	MTPN	NA	1.0628	1.14754	MTPN	-0.112713
ENSG00000269028	MTRNR2L12	5.00084	0.026199	1	4.9085	MTRNR2L12	5.99085	0.218996	1	5.13128	MTRNR2L12	NA	5.49585	5.01989	MTRNR2L12	0.122597
ENSG00000100345	MYH9	1.22528	-0.0916369	1	1.3055	MYH9	0.837475	-0.474978	1	1.16501	MYH9	NA	1.03138	1.23526	MYH9	-0.283307
ENSG00000101608	MYL12A	4.23412	-0.126977	1	4.62159	MYL12A	4.91706	0.0527151	1	4.72672	MYL12A	NA	4.57559	4.67415	MYL12A	-0.0371308
ENSG00000118680	MYL12B	2.28626	-0.0529377	1	2.37092	MYL12B	2.39634	-0.0293747	1	2.4404	MYL12B	NA	2.3413	2.40566	MYL12B	-0.0411562
ENSG00000092841	MYL6	4.01098	-0.172521	1	4.51848	MYL6	3.45355	-0.366718	1	4.44155	MYL6	NA	3.73226	4.48001	MYL6	-0.26962
ENSG00000152082	MZT2B	1.17624	-0.144933	1	1.30045	MZT2B	1.45107	-0.154472	1	1.61327	MZT2B	NA	1.31365	1.45686	MZT2B	-0.149702
ENSG00000244754	N4BP2L2	1.20076	-0.0375349	1	1.23229	N4BP2L2	1.25621	0.00432787	1	1.25151	N4BP2L2	NA	1.22849	1.2419	N4BP2L2	-0.0166035
ENSG00000196531	NACA	8.91945	-0.150994	1	9.89835	NACA	9.01737	-0.130472	1	9.83862	NACA	NA	8.96841	9.86849	NACA	-0.140733
ENSG00000187109	NAP1L1	2.0999	-0.0461986	1	2.16756	NAP1L1	1.3184	-0.477359	1	1.83401	NAP1L1	NA	1.70915	2.00079	NAP1L1	-0.261779
ENSG00000115053	NCL	2.40806	0.045515	1	2.33245	NCL	2.08954	-0.345201	1	2.64943	NCL	NA	2.2488	2.49094	NCL	-0.149843
ENSG00000125356	NDUFA1	1.05853	-0.185436	1	1.20371	NDUFA1	1.00746	-0.106132	1	1.08437	NDUFA1	NA	1.03299	1.14404	NDUFA1	-0.145784
ENSG00000186010	NDUFA13	1.37323	-0.142192	1	1.51525	NDUFA13	1.22305	-0.267547	1	1.47136	NDUFA13	NA	1.29814	1.4933	NDUFA13	-0.204869
ENSG00000189043	NDUFA4	1.56205	-0.0466837	1	1.61308	NDUFA4	1.58374	-0.235023	1	1.8615	NDUFA4	NA	1.57289	1.73729	NDUFA4	-0.140853
ENSG00000090266	NDUFB2	1.22119	-0.124361	1	1.33101	NDUFB2	1.33499	0.00710948	1	1.32719	NDUFB2	NA	1.27809	1.3291	NDUFB2	-0.0586257
ENSG00000168653	NDUFS5	1.05853	-0.116087	1	1.14721	NDUFS5	0.854059	-0.242262	1	1.01094	NDUFS5	NA	0.956295	1.07907	NDUFS5	-0.179175
ENSG00000245532	NEAT1	8.6399	0.0154466	1	8.54338	NEAT1	4.68074	-0.00238329	1	4.67491	NEAT1	NA	6.66032	6.60914	NEAT1	0.00653166
ENSG00000129559	NEDD8	0.931834	-0.158835	1	1.04036	NEDD8	0.912102	-0.350737	1	1.16366	NEDD8	NA	0.921968	1.10201	NEDD8	-0.254786
ENSG00000100906	NFKBIA	6.54491	1.21238	0.00141841	2.82295	NFKBIA	4.18323	0.330812	1	3.31663	NFKBIA	NA	5.36407	3.06979	NFKBIA	0.771595
ENSG00000105374	NKG7	10.0205	0.22019	1	8.59746	NKG7	13.2213	0.392694	1	10.0364	NKG7	NA	11.6209	9.31693	NKG7	0.306442
ENSG00000243678	NME2	1.71899	-0.134222	1	1.88614	NME2	1.96516	-0.185261	1	2.23046	NME2	NA	1.84208	2.0583	NME2	-0.159742
ENSG00000105373	NOP53	1.86285	-0.343342	1	2.36279	NOP53	2.28025	-0.0832034	1	2.41066	NOP53	NA	2.07155	2.38673	NOP53	-0.213273
ENSG00000142546	NOSIP	0.815764	-0.306317	1	1.00892	NOSIP	1.00331	-0.332736	1	1.26367	NOSIP	NA	0.909538	1.1363	NOSIP	-0.319527
ENSG00000181163	NPM1	3.12001	0.003096	1	3.11206	NPM1	3.66084	-0.163347	1	4.0888	NPM1	NA	3.39043	3.60043	NPM1	-0.0801254
ENSG00000164346	NSA2	1.27678	-0.0124698	1	1.2877	NSA2	1.23548	-0.0939619	1	1.31773	NSA2	NA	1.25613	1.30271	NSA2	-0.0532158
ENSG00000069275	NUCKS1	0.946548	-0.0992041	1	1.01397	NUCKS1	1.03648	-0.124603	1	1.12987	NUCKS1	NA	0.991513	1.07192	NUCKS1	-0.111903
ENSG00000104904	OAZ1	4.29298	-0.119162	1	4.6605	OAZ1	2.81508	-0.266341	1	3.3779	OAZ1	NA	3.55403	4.0192	OAZ1	-0.192752
ENSG00000228474	OST4	1.69283	-0.307983	1	2.09523	OST4	1.91541	-0.00535748	1	1.91916	OST4	NA	1.80412	2.00719	OST4	-0.15667
ENSG00000070756	PABPC1	4.59623	-0.04259	1	4.73174	PABPC1	2.40463	-0.461633	1	3.30447	PABPC1	NA	3.50043	4.0181	PABPC1	-0.252112
ENSG00000116288	PARK7	0.993957	-0.160476	1	1.11093	PARK7	1.0199	-0.168899	1	1.14654	PARK7	NA	1.00693	1.12874	PARK7	-0.164687
ENSG00000169564	PCBP1	1.15989	-0.214727	1	1.34596	PCBP1	0.932831	-0.256866	1	1.115	PCBP1	NA	1.04636	1.23048	PCBP1	-0.235797
ENSG00000197111	PCBP2	1.21874	-0.10517	1	1.31078	PCBP2	0.970145	-0.129469	1	1.06139	PCBP2	NA	1.09444	1.18609	PCBP2	-0.117319
ENSG00000247774	PCED1B-AS1	1.46396	-0.151944	1	1.62627	PCED1B-AS1	1.74543	-0.208855	1	2.01422	PCED1B-AS1	NA	1.6047	1.82025	PCED1B-AS1	-0.180399
ENSG00000167004	PDIA3	1.13373	0.108712	1	1.05135	PDIA3	1.29767	-0.0651348	1	1.35648	PDIA3	NA	1.2157	1.20391	PDIA3	0.0217888
ENSG00000123349	PFDN5	4.67879	-0.165686	1	5.24576	PFDN5	4.22884	-0.147332	1	4.67041	PFDN5	NA	4.45381	4.95808	PFDN5	-0.156509
ENSG00000108518	PFN1	7.08276	0.00399121	1	7.05957	PFN1	7.47094	-0.0941194	1	7.9492	PFN1	NA	7.27685	7.50438	PFN1	-0.0450641
ENSG00000145675	PIK3R1	0.774076	-0.488223	1	1.08609	PIK3R1	1.1194	-0.339486	1	1.41594	PIK3R1	NA	0.946737	1.25102	PIK3R1	-0.413855
ENSG00000133321	PLAAT4	1.14027	-0.0577726	1	1.18678	PLAAT4	1.86152	0.0680172	1	1.77275	PLAAT4	NA	1.50089	1.47976	PLAAT4	0.00512227
ENSG00000145287	PLAC8	1.50565	0.150406	1	1.35629	PLAC8	2.07296	0.54245	1	1.42045	PLAC8	NA	1.7893	1.38837	PLAC8	0.346428
ENSG00000197943	PLCG2	1.71981	0.710732	0.363586	1.05047	PLCG2	1.84493	1.13424	0.402763	0.838844	PLCG2	NA	1.78237	0.944658	PLCG2	0.922485
ENSG00000115956	PLEK	1.80972	0.272425	1	1.49788	PLEK	1.05306	0.314587	1	0.846503	PLEK	NA	1.43139	1.17219	PLEK	0.293506
ENSG00000132424	PNISR	1.57267	0.0161568	1	1.55482	PNISR	1.40547	-0.247558	1	1.66688	PNISR	NA	1.48907	1.61085	PNISR	-0.115701
ENSG00000100941	PNN	1.2261	0.481349	0.983566	0.878104	PNN	1.09038	0.250332	1	0.916331	PNN	NA	1.15824	0.897218	PNN	0.36584
ENSG00000146278	PNRC1	4.72456	0.470464	0.991163	3.4082	PNRC1	3.16748	-0.124612	1	3.44458	PNRC1	NA	3.94602	3.42639	PNRC1	0.172926
ENSG00000125534	PPDPF	1.14109	-0.0813789	1	1.20723	PPDPF	1.49253	-0.177759	1	1.68625	PPDPF	NA	1.31681	1.44674	PPDPF	-0.129569
ENSG00000196262	PPIA	3.16742	0.00400447	1	3.15735	PPIA	3.51574	-0.0792533	1	3.70452	PPIA	NA	3.34158	3.43093	PPIA	-0.0376244
ENSG00000166794	PPIB	1.53834	-0.00296658	1	1.54119	PPIB	2.04394	0.0646332	1	1.9507	PPIB	NA	1.79114	1.74594	PPIB	0.0308333
ENSG00000087074	PPP1R15A	4.11887	1.13011	0.00437843	1.88087	PPP1R15A	2.25538	0.406514	1	1.69796	PPP1R15A	NA	3.18713	1.78941	PPP1R15A	0.768311
ENSG00000078304	PPP2R5C	1.74515	0.0403053	1	1.69663	PPP2R5C	1.15256	-0.333764	1	1.45198	PPP2R5C	NA	1.44886	1.57431	PPP2R5C	-0.146729
ENSG00000169230	PRELID1	1.30702	-0.0948368	1	1.39564	PRELID1	1.05721	-0.109881	1	1.14068	PRELID1	NA	1.18211	1.26816	PRELID1	-0.102359
ENSG00000180644	PRF1	1.52608	0.235623	1	1.29583	PRF1	2.40463	0.714698	1	1.4619	PRF1	NA	1.96536	1.37886	PRF1	0.47516
ENSG00000160310	PRMT2	1.29885	0.0608262	1	1.24504	PRMT2	1.12769	-0.0318568	1	1.1524	PRMT2	NA	1.21327	1.19872	PRMT2	0.0144847
ENSG00000112739	PRPF4B	1.10104	0.16934	1	0.979018	PRPF4B	1.16915	0.211482	1	1.00914	PRPF4B	NA	1.13509	0.994077	PRPF4B	0.190411
ENSG00000117523	PRRC2C	1.80482	0.256914	1	1.50997	PRRC2C	1.71641	0.277169	1	1.41414	PRRC2C	NA	1.76061	1.46206	PRRC2C	0.267042
ENSG00000101182	PSMA7	1.38059	-0.188711	1	1.57329	PSMA7	1.45522	-0.252211	1	1.7313	PSMA7	NA	1.4179	1.65229	PSMA7	-0.220461
ENSG00000240065	PSMB9	1.09204	-0.0307877	1	1.11555	PSMB9	1.5257	0.0500352	1	1.47181	PSMB9	NA	1.30887	1.29368	PSMB9	0.00962375
ENSG00000092010	PSME1	1.86939	-0.0948257	1	1.99585	PSME1	2.45024	-0.0926454	1	2.60708	PSME1	NA	2.15981	2.30147	PSME1	-0.0937355
ENSG00000100911	PSME2	0.860721	-0.229941	1	1.00958	PSME2	1.48838	-0.235095	1	1.74977	PSME2	NA	1.17455	1.37967	PSME2	-0.232518
ENSG00000110958	PTGES3	1.08632	-0.0995838	1	1.16392	PTGES3	1.16915	-0.130774	1	1.27944	PTGES3	NA	1.12774	1.22168	PTGES3	-0.115179
ENSG00000187514	PTMA	15.4864	0.0599547	1	14.8477	PTMA	15.0041	-0.115501	1	16.1989	PTMA	NA	15.2453	15.5233	PTMA	-0.027773
ENSG00000184007	PTP4A2	1.85795	0.0661055	1	1.77424	PTP4A2	1.22305	-0.0695296	1	1.28259	PTP4A2	NA	1.5405	1.52841	PTP4A2	-0.00171206
ENSG00000081237	PTPRC	4.97632	-0.347469	1	6.32855	PTPRC	4.11275	-0.400509	1	5.41374	PTPRC	NA	4.54454	5.87115	PTPRC	-0.373989
ENSG00000128340	RAC2	1.65687	0.0216759	1	1.63177	RAC2	2.04394	0.170345	1	1.81284	RAC2	NA	1.8504	1.7223	RAC2	0.0960103
ENSG00000204628	RACK1	7.93285	-0.104595	1	8.52491	RACK1	8.00162	-0.217423	1	9.27324	RACK1	NA	7.96724	8.89907	RACK1	-0.161009
ENSG00000127314	RAP1B	1.85713	-0.0586293	1	1.93363	RAP1B	1.84493	0.00648287	1	1.83356	RAP1B	NA	1.85103	1.8836	RAP1B	-0.0260732
ENSG00000102317	RBM3	1.70182	0.13958	1	1.54449	RBM3	1.38474	-0.107412	1	1.49028	RBM3	NA	1.54328	1.51738	RBM3	0.0160841
ENSG00000131051	RBM39	3.19358	0.309766	1	2.57539	RBM39	2.52901	0.0458398	1	2.44445	RBM39	NA	2.86129	2.50992	RBM39	0.177803
ENSG00000067560	RHOA	1.72962	-0.0559297	1	1.79754	RHOA	1.34742	-0.0710702	1	1.41414	RHOA	NA	1.53852	1.60584	RHOA	-0.0635
ENSG00000111913	RIPOR2	1.41737	-0.305299	1	1.75115	RIPOR2	1.53399	-0.109145	1	1.65246	RIPOR2	NA	1.47568	1.70181	RIPOR2	-0.207222
ENSG00000219200	RNASEK	2.14404	-0.0142959	1	2.1647	RNASEK	1.73299	0.0364217	1	1.68715	RNASEK	NA	1.93851	1.92592	RNASEK	0.0110629
ENSG00000173821	RNF213	1.88002	0.0987699	1	1.75511	RNF213	1.99833	0.142884	1	1.80653	RNF213	NA	1.93917	1.78082	RNF213	0.120827
ENSG00000147403	RPL10	35.7563	-0.162486	1	39.9957	RPL10	39.6018	-0.145988	1	43.6618	RPL10	NA	37.679	41.8288	RPL10	-0.154237
ENSG00000198755	RPL10A	10.1701	-0.204341	1	11.7113	RPL10A	11.3225	-0.214453	1	13.0931	RPL10A	NA	10.7463	12.4022	RPL10A	-0.209397
ENSG00000142676	RPL11	21.8679	-0.165208	1	24.5071	RPL11	23.6525	-0.145613	1	26.0722	RPL11	NA	22.7602	25.2896	RPL11	-0.155411
ENSG00000197958	RPL12	14.011	-0.118844	1	15.2057	RPL12	12.6989	-0.195657	1	14.4942	RPL12	NA	13.355	14.8499	RPL12	-0.15725
ENSG00000167526	RPL13	37.9436	-0.209897	1	43.8604	RPL13	32.5123	-0.22939	1	37.9795	RPL13	NA	35.228	40.9199	RPL13	-0.219644
ENSG00000142541	RPL13A	17.3975	-0.432585	1	23.4674	RPL13A	18.6525	-0.279948	1	22.5681	RPL13A	NA	18.025	23.0178	RPL13A	-0.356266
ENSG00000188846	RPL14	12.7678	-0.140784	1	14.0688	RPL14	14.7512	-0.151647	1	16.33	RPL14	NA	13.7595	15.1994	RPL14	-0.146215
ENSG00000174748	RPL15	12.2365	-0.204871	1	14.0958	RPL15	12.9311	-0.171901	1	14.518	RPL15	NA	12.5838	14.3069	RPL15	-0.188386
ENSG00000265681	RPL17	16.4264	-0.206819	1	18.9478	RPL17	17.9187	-0.193706	1	20.4224	RPL17	NA	17.1725	19.6851	RPL17	-0.200263
ENSG00000063177	RPL18	14.3633	-0.17748	1	16.2346	RPL18	14.9626	-0.17131	1	16.7913	RPL18	NA	14.663	16.5129	RPL18	-0.174395
ENSG00000105640	RPL18A	16.7199	-0.286082	1	20.3756	RPL18A	18.3581	-0.219976	1	21.3076	RPL18A	NA	17.539	20.8416	RPL18A	-0.253029
ENSG00000108298	RPL19	19.884	-0.150445	1	22.057	RPL19	21.0281	-0.18047	1	23.7467	RPL19	NA	20.4561	22.9019	RPL19	-0.165457
ENSG00000122026	RPL21	19.9911	-0.13161	1	21.8882	RPL21	20.2196	-0.141996	1	22.233	RPL21	NA	20.1054	22.0606	RPL21	-0.136803
ENSG00000116251	RPL22	7.57729	-0.180092	1	8.58031	RPL22	7.87724	-0.120998	1	8.53891	RPL22	NA	7.72726	8.55961	RPL22	-0.150545
ENSG00000125691	RPL23	5.6188	-0.0372852	1	5.76308	RPL23	4.32834	-0.201537	1	4.96324	RPL23	NA	4.97357	5.36316	RPL23	-0.119411
ENSG00000198242	RPL23A	14.92	-0.270902	1	17.9919	RPL23A	16.1235	-0.123136	1	17.4995	RPL23A	NA	15.5217	17.7457	RPL23A	-0.197019
ENSG00000114391	RPL24	8.9685	-0.133825	1	9.83503	RPL24	9.40294	-0.101846	1	10.0576	RPL24	NA	9.18572	9.9463	RPL24	-0.117836
ENSG00000161970	RPL26	19.7606	-0.154876	1	21.9876	RPL26	19.9004	-0.120754	1	21.5622	RPL26	NA	19.8305	21.7749	RPL26	-0.137815
ENSG00000131469	RPL27	7.19719	-0.322768	1	8.99716	RPL27	7.45436	-0.168235	1	8.3497	RPL27	NA	7.32578	8.67343	RPL27	-0.245501
ENSG00000166441	RPL27A	10.9711	-0.52141	1	15.739	RPL27A	12.2263	-0.260412	1	14.5955	RPL27A	NA	11.5987	15.1673	RPL27A	-0.390911
ENSG00000108107	RPL28	22.9199	-0.157752	1	25.5536	RPL28	23.3871	-0.18927	1	26.5718	RPL28	NA	23.1535	26.0627	RPL28	-0.173511
ENSG00000162244	RPL29	13.1994	-0.20291	1	15.1843	RPL29	13.4079	-0.220724	1	15.5713	RPL29	NA	13.3036	15.3778	RPL29	-0.211817
ENSG00000100316	RPL3	18.3236	-0.186502	1	20.8406	RPL3	20.3274	-0.112175	1	21.8942	RPL3	NA	19.3255	21.3674	RPL3	-0.149339
ENSG00000156482	RPL30	22.8863	-0.171004	1	25.7517	RPL30	24.2619	-0.103522	1	25.9749	RPL30	NA	23.5741	25.8633	RPL30	-0.137263
ENSG00000071082	RPL31	5.50518	-0.257863	1	6.5794	RPL31	5.69649	-0.0949602	1	6.06563	RPL31	NA	5.60083	6.32252	RPL31	-0.176412
ENSG00000144713	RPL32	23.761	-0.193007	1	27.1467	RPL32	25.116	-0.147083	1	27.7134	RPL32	NA	24.4385	27.43	RPL32	-0.170045
ENSG00000109475	RPL34	23.4471	-0.166226	1	26.2954	RPL34	23.7437	-0.0969973	1	25.3054	RPL34	NA	23.5954	25.8004	RPL34	-0.131612
ENSG00000136942	RPL35	9.13933	-0.332343	1	11.5009	RPL35	9.92118	-0.108753	1	10.6626	RPL35	NA	9.53026	11.0817	RPL35	-0.220548
ENSG00000182899	RPL35A	14.0462	-0.168771	1	15.7806	RPL35A	13.5654	-0.13738	1	14.8699	RPL35A	NA	13.8058	15.3252	RPL35A	-0.153075
ENSG00000130255	RPL36	10.6916	-0.289078	1	13.0566	RPL36	11.48	-0.074453	1	12.0475	RPL36	NA	11.0858	12.552	RPL36	-0.181765
ENSG00000241343	RPL36A	8.44863	-0.228743	1	9.89505	RPL36A	8.31671	-0.0542383	1	8.60739	RPL36A	NA	8.38267	9.25122	RPL36A	-0.141491
ENSG00000165502	RPL36AL	4.2235	-0.105262	1	4.54112	RPL36AL	4.02983	-0.1625	1	4.49786	RPL36AL	NA	4.12666	4.51949	RPL36AL	-0.133881
ENSG00000145592	RPL37	17.0158	-0.252094	1	20.2533	RPL37	17.2263	-0.0814776	1	18.164	RPL37	NA	17.121	19.2087	RPL37	-0.166786
ENSG00000197756	RPL37A	11.9414	-0.33095	1	15.0122	RPL37A	12.446	-0.0733826	1	13.0512	RPL37A	NA	12.1937	14.0317	RPL37A	-0.202166
ENSG00000172809	RPL38	7.01165	-0.318743	1	8.74081	RPL38	6.5008	-0.112154	1	7.00448	RPL38	NA	6.75622	7.87264	RPL38	-0.215449
ENSG00000198918	RPL39	18.6743	-0.190663	1	21.3007	RPL39	17.815	-0.0658013	1	18.5816	RPL39	NA	18.2446	19.9412	RPL39	-0.128232
ENSG00000174444	RPL4	4.36246	-0.193111	1	4.98501	RPL4	4.37394	-0.196477	1	4.99793	RPL4	NA	4.3682	4.99147	RPL4	-0.194794
ENSG00000229117	RPL41	34.6389	-0.167714	1	38.8866	RPL41	34.5604	-0.0370733	1	35.3333	RPL41	NA	34.5996	37.1099	RPL41	-0.102394
ENSG00000122406	RPL5	11.1134	-0.0822793	1	11.7592	RPL5	12.1766	-0.114581	1	13.1386	RPL5	NA	11.645	12.4489	RPL5	-0.0984303
ENSG00000089009	RPL6	14.6486	0.00551678	1	14.5846	RPL6	14.9833	-0.0644953	1	15.6146	RPL6	NA	14.816	15.0996	RPL6	-0.0294892
ENSG00000147604	RPL7	6.34383	-0.260648	1	7.59624	RPL7	6.11108	-0.238381	1	7.18694	RPL7	NA	6.22746	7.39159	RPL7	-0.249515
ENSG00000148303	RPL7A	13.7478	-0.131926	1	15.0559	RPL7A	14.3615	-0.190064	1	16.3277	RPL7A	NA	14.0546	15.6918	RPL7A	-0.160995
ENSG00000161016	RPL8	9.8987	-0.172901	1	11.1531	RPL8	10.4519	-0.19981	1	11.9646	RPL8	NA	10.1753	11.5588	RPL8	-0.186355
ENSG00000163682	RPL9	13.6587	-0.182734	1	15.4946	RPL9	14.4485	-0.157467	1	16.0597	RPL9	NA	14.0536	15.7771	RPL9	-0.1701
ENSG00000089157	RPLP0	5.8068	-0.15965	1	6.48311	RPLP0	7.4129	-0.224799	1	8.63532	RPLP0	NA	6.60985	7.55921	RPLP0	-0.192225
ENSG00000137818	RPLP1	30.0492	-0.184377	1	34.126	RPLP1	37.363	-0.167575	1	41.8147	RPLP1	NA	33.7061	37.9704	RPLP1	-0.175976
ENSG00000177600	RPLP2	14.96	-0.2501	1	17.7819	RPLP2	15.1285	-0.128336	1	16.4791	RPLP2	NA	15.0442	17.1305	RPLP2	-0.189218
ENSG00000124614	RPS10	4.45074	-0.278951	1	5.39768	RPS10	4.67245	-0.00368732	1	4.67086	RPS10	NA	4.56159	5.03427	RPS10	-0.141319
ENSG00000142534	RPS11	8.11105	-0.239296	1	9.56944	RPS11	7.05635	-0.19875	1	8.07309	RPS11	NA	7.5837	8.82126	RPS11	-0.219023
ENSG00000112306	RPS12	31.8736	-0.19293	1	36.4132	RPS12	34.7262	-0.137303	1	38.057	RPS12	NA	33.2999	37.2351	RPS12	-0.165116
ENSG00000110700	RPS13	13.6996	-0.102307	1	14.6982	RPS13	13.155	-0.156605	1	14.6135	RPS13	NA	13.4273	14.6559	RPS13	-0.129456
ENSG00000164587	RPS14	25.8846	-0.183839	1	29.3855	RPS14	25.1906	-0.158849	1	28.0233	RPS14	NA	25.5376	28.7044	RPS14	-0.171344
ENSG00000115268	RPS15	15.9336	-0.169423	1	17.909	RPS15	15.7752	-0.165767	1	17.6351	RPS15	NA	15.8544	17.7721	RPS15	-0.167595
ENSG00000134419	RPS15A	20.4701	-0.166019	1	22.9536	RPS15A	21.3266	-0.140019	1	23.4178	RPS15A	NA	20.8984	23.1857	RPS15A	-0.153019
ENSG00000105193	RPS16	12.3427	-0.199132	1	14.1618	RPS16	12.6948	-0.196128	1	14.4942	RPS16	NA	12.5188	14.328	RPS16	-0.19763
ENSG00000182774	RPS17	3.87038	-0.284607	1	4.71239	RPS17	3.29186	-0.298204	1	4.03744	RPS17	NA	3.58112	4.37492	RPS17	-0.291406
ENSG00000231500	RPS18	30.1645	-0.258024	1	36.0511	RPS18	32.276	-0.239212	1	37.9611	RPS18	NA	31.2202	37.0061	RPS18	-0.248618
ENSG00000105372	RPS19	20.1767	-0.251315	1	24.0025	RPS19	22.8689	-0.101661	1	24.4522	RPS19	NA	21.5228	24.2274	RPS19	-0.176488
ENSG00000140988	RPS2	21.2352	-0.216992	1	24.6678	RPS2	23.5737	-0.257899	1	28.0887	RPS2	NA	22.4044	26.3782	RPS2	-0.237445
ENSG00000008988	RPS20	7.49963	-0.265573	1	9.01079	RPS20	8.1716	-0.203835	1	9.38136	RPS20	NA	7.83562	9.19607	RPS20	-0.234704
ENSG00000171858	RPS21	10.9973	-0.252242	1	13.0913	RPS21	10.7835	-0.124568	1	11.7168	RPS21	NA	10.8904	12.404	RPS21	-0.188405
ENSG00000186468	RPS23	20.081	-0.176662	1	22.6841	RPS23	19.6682	-0.207778	1	22.6357	RPS23	NA	19.8746	22.6599	RPS23	-0.19222
ENSG00000138326	RPS24	16.357	-0.104576	1	17.5768	RPS24	15.7586	-0.119246	1	17.0575	RPS24	NA	16.0578	17.3172	RPS24	-0.111911
ENSG00000118181	RPS25	13.0498	-0.171505	1	14.689	RPS25	14.2661	-0.0702429	1	14.9266	RPS25	NA	13.6579	14.8078	RPS25	-0.120874
ENSG00000197728	RPS26	2.44157	0.161443	1	2.18229	RPS26	9.5439	0.0565018	1	9.14709	RPS26	NA	5.99273	5.66469	RPS26	0.108972
ENSG00000177954	RPS27	33.4087	-0.276065	1	40.4308	RPS27	34.7552	-0.0328389	1	35.4283	RPS27	NA	34.082	37.9296	RPS27	-0.154452
ENSG00000143947	RPS27A	23.528	-0.145501	1	26.0098	RPS27A	25.1906	-0.137093	1	27.6039	RPS27A	NA	24.3593	26.8069	RPS27A	-0.141297
ENSG00000233927	RPS28	17.9493	-0.230096	1	21.0411	RPS28	17.7196	-0.094205	1	18.8497	RPS28	NA	17.8345	19.9454	RPS28	-0.16215
ENSG00000213741	RPS29	18.4708	-0.19376	1	21.1139	RPS29	19.7511	-0.0497581	1	20.3728	RPS29	NA	19.111	20.7433	RPS29	-0.121759
ENSG00000149273	RPS3	19.9658	-0.093893	1	21.2963	RPS3	21.082	-0.106765	1	22.6218	RPS3	NA	20.5239	21.959	RPS3	-0.100329
ENSG00000145425	RPS3A	20.4113	-0.13566	1	22.411	RPS3A	22.3423	-0.113487	1	24.0859	RPS3A	NA	21.3768	23.2485	RPS3A	-0.124573
ENSG00000198034	RPS4X	18.3326	-0.150062	1	20.3307	RPS4X	14.1625	-0.193696	1	16.1421	RPS4X	NA	16.2475	18.2364	RPS4X	-0.171879
ENSG00000083845	RPS5	7.47184	-0.204552	1	8.6056	RPS5	7.41705	-0.193724	1	8.45602	RPS5	NA	7.44444	8.53081	RPS5	-0.199138
ENSG00000137154	RPS6	18.0097	-0.17401	1	20.307	RPS6	18.5696	-0.176456	1	20.9125	RPS6	NA	18.2897	20.6098	RPS6	-0.175233
ENSG00000171863	RPS7	13.0898	-0.133155	1	14.3476	RPS7	12.7445	-0.19858	1	14.5757	RPS7	NA	12.9172	14.4616	RPS7	-0.165867
ENSG00000142937	RPS8	22.6305	-0.163114	1	25.325	RPS8	21.3639	-0.241791	1	25.1734	RPS8	NA	21.9972	25.2492	RPS8	-0.202453
ENSG00000170889	RPS9	10.7112	-0.188542	1	12.2	RPS9	10.5016	-0.23604	1	12.3272	RPS9	NA	10.6064	12.2636	RPS9	-0.212291
ENSG00000168028	RPSA	8.18952	-0.156052	1	9.12028	RPSA	11.024	-0.15969	1	12.2732	RPSA	NA	9.60675	10.6967	RPSA	-0.157871
ENSG00000117616	RSRP1	1.35279	0.405955	1	1.02079	RSRP1	1.28109	0.186895	1	1.12447	RSRP1	NA	1.31694	1.07263	RSRP1	0.296425
ENSG00000197747	S100A10	3.42408	-0.0353658	1	3.50758	S100A10	2.2388	-0.35221	1	2.85216	S100A10	NA	2.83144	3.17987	S100A10	-0.193788
ENSG00000163191	S100A11	2.17346	-0.331056	1	2.73325	S100A11	1.03648	-0.664596	1	1.643	S100A11	NA	1.60497	2.18812	S100A11	-0.497826
ENSG00000196154	S100A4	10.0973	-0.125405	1	11.0084	S100A4	7.71555	-0.276142	1	9.31333	S100A4	NA	8.90644	10.1609	S100A4	-0.200774
ENSG00000197956	S100A6	7.26422	-0.0885361	1	7.72002	S100A6	3.44526	-0.413423	1	4.5767	S100A6	NA	5.35474	6.14836	S100A6	-0.250979
ENSG00000143546	S100A8	5.24688	0.216111	1	4.51474	S100A8	0.0124377	-6.32926	0.0163389	1.32809	S100A8	NA	2.62966	2.92142	S100A8	-3.05657
ENSG00000163220	S100A9	9.68617	-0.0772976	1	10.2138	S100A9	0.0373133	-6.06534	0.0140375	2.76566	S100A9	NA	4.86174	6.48975	S100A9	-3.07132
ENSG00000150459	SAP18	1.17705	-0.10713	1	1.26769	SAP18	1.15256	-0.17997	1	1.30512	SAP18	NA	1.16481	1.2864	SAP18	-0.14355
ENSG00000133872	SARAF	1.8465	-0.101424	1	1.98046	SARAF	1.81591	-0.200722	1	2.0836	SARAF	NA	1.83121	2.03203	SARAF	-0.151073
ENSG00000130066	SAT1	4.11887	-0.0330566	1	4.21244	SAT1	1.21475	-0.617249	1	1.8624	SAT1	NA	2.66681	3.03742	SAT1	-0.325153
ENSG00000126524	SBDS	1.23836	0.758802	0.252134	0.73168	SBDS	1.06965	0.35947	1	0.833438	SBDS	NA	1.154	0.782559	SBDS	0.559136
ENSG00000139218	SCAF11	1.0569	-0.0410956	1	1.08741	SCAF11	1.0655	0.116542	1	0.982556	SCAF11	NA	1.0612	1.03498	SCAF11	0.0377234
ENSG00000106803	SEC61B	0.990687	-0.0881266	1	1.05311	SEC61B	1.10281	-0.145033	1	1.21907	SEC61B	NA	1.04675	1.13609	SEC61B	-0.11658
ENSG00000122545	SEPTIN7	2.17673	-0.019754	1	2.20603	SEPTIN7	2.40878	-0.0801094	1	2.54086	SEPTIN7	NA	2.29276	2.37345	SEPTIN7	-0.0499317
ENSG00000142864	SERBP1	1.35361	-0.0775794	1	1.42818	SERBP1	1.28938	-0.255095	1	1.53758	SERBP1	NA	1.3215	1.48288	SERBP1	-0.166337
ENSG00000140264	SERF2	5.54605	-0.05195	1	5.74659	SERF2	4.61026	-0.122323	1	5.00378	SERF2	NA	5.07815	5.37519	SERF2	-0.0871365
ENSG00000120742	SERP1	1.52608	-0.0316876	1	1.55966	SERP1	1.05306	-0.278538	1	1.27719	SERP1	NA	1.28957	1.41842	SERP1	-0.155113
ENSG00000119335	SET	1.68302	0.00118247	1	1.68124	SET	1.74958	-0.0808475	1	1.84753	SET	NA	1.7163	1.76438	SET	-0.0398325
ENSG00000168066	SF1	1.92579	-0.0102062	1	1.93891	SF1	1.65007	-0.402603	1	2.1782	SF1	NA	1.78793	2.05855	SF1	-0.206405
ENSG00000115524	SF3B1	1.30866	0.0765212	1	1.24087	SF3B1	1.06135	-0.103117	1	1.13978	SF3B1	NA	1.185	1.19032	SF3B1	-0.0132978
ENSG00000142669	SH3BGRL3	6.62093	-0.0251999	1	6.73418	SH3BGRL3	5.8333	-0.0803255	1	6.14852	SH3BGRL3	NA	6.22712	6.44135	SH3BGRL3	-0.0527627
ENSG00000113558	SKP1	1.49829	-0.034406	1	1.53415	SKP1	1.47595	-0.147632	1	1.63309	SKP1	NA	1.48712	1.58362	SKP1	-0.0910193
ENSG00000075415	SLC25A3	1.15171	0.0743293	1	1.09378	SLC25A3	1.05721	-0.0729606	1	1.11185	SLC25A3	NA	1.10446	1.10282	SLC25A3	0.000684342
ENSG00000005022	SLC25A5	1.04545	0.0632639	1	1.00056	SLC25A5	0.907956	-0.289262	1	1.11005	SLC25A5	NA	0.976704	1.05531	SLC25A5	-0.112999
ENSG00000169100	SLC25A6	2.3582	-0.215382	1	2.73698	SLC25A6	1.97346	-0.31559	1	2.45166	SLC25A6	NA	2.16583	2.59432	SLC25A6	-0.265486
ENSG00000175061	SNHG29	1.61028	-0.0792258	1	1.7008	SNHG29	1.83664	-0.15985	1	2.04846	SNHG29	NA	1.72346	1.87463	SNHG29	-0.119538
ENSG00000245910	SNHG6	1.67648	-0.268314	1	2.01872	SNHG6	1.72056	-0.219803	1	2.0007	SNHG6	NA	1.69852	2.00971	SNHG6	-0.244059
ENSG00000125743	SNRPD2	1.28413	-0.172085	1	1.44665	SNRPD2	1.44692	-0.12394	1	1.57497	SNRPD2	NA	1.36553	1.51081	SNRPD2	-0.148013
ENSG00000142168	SOD1	1.05608	-0.069367	1	1.10807	SOD1	1.01575	-0.34001	1	1.28575	SOD1	NA	1.03591	1.19691	SOD1	-0.204689
ENSG00000159140	SON	2.22332	0.0335386	1	2.17152	SON	1.87395	0.048215	1	1.80924	SON	NA	2.04864	1.99038	SON	0.0408768
ENSG00000122862	SRGN	4.89377	0.222689	1	4.19177	SRGN	2.45024	-0.381903	1	3.18599	SRGN	NA	3.672	3.68888	SRGN	-0.0796069
ENSG00000140319	SRP14	2.93773	-0.074938	1	3.09315	SRP14	2.34244	-0.225359	1	2.73278	SRP14	NA	2.64009	2.91296	SRP14	-0.150148
ENSG00000133226	SRRM1	1.69774	0.0570083	1	1.63155	SRRM1	1.44278	-0.154233	1	1.60381	SRRM1	NA	1.57026	1.61768	SRRM1	-0.0486124
ENSG00000167978	SRRM2	2.20044	0.239622	1	1.86306	SRRM2	1.81177	0.106964	1	1.67949	SRRM2	NA	2.0061	1.77127	SRRM2	0.173293
ENSG00000112081	SRSF3	1.88002	0.333745	1	1.49128	SRSF3	1.77445	0.124601	1	1.62498	SRSF3	NA	1.82723	1.55813	SRSF3	0.229173
ENSG00000100650	SRSF5	4.60931	0.239894	1	3.90134	SRSF5	3.58622	-0.149134	1	3.96626	SRSF5	NA	4.09776	3.9338	SRSF5	0.0453801
ENSG00000115875	SRSF7	2.10398	0.284949	1	1.72631	SRSF7	1.91541	-0.0850519	1	2.02818	SRSF7	NA	2.0097	1.87725	SRSF7	0.0999486
ENSG00000163479	SSR2	1.28413	-0.0473709	1	1.32683	SSR2	1.53814	0.111114	1	1.42225	SSR2	NA	1.41113	1.37454	SSR2	0.0318714
ENSG00000180879	SSR4	1.42064	-0.189394	1	1.61968	SSR4	1.81177	-0.0701216	1	1.89889	SSR4	NA	1.6162	1.75928	SSR4	-0.129758
ENSG00000081320	STK17B	1.79664	-0.0885558	1	1.90989	STK17B	1.09038	-0.506209	1	1.54839	STK17B	NA	1.44351	1.72914	STK17B	-0.297383
ENSG00000101109	STK4	1.34544	-0.241133	1	1.59	STK4	1.3184	-0.192333	1	1.50514	STK4	NA	1.33192	1.54757	STK4	-0.216733
ENSG00000113387	SUB1	1.71981	-0.0905292	1	1.83074	SUB1	1.76201	-0.247205	1	2.0881	SUB1	NA	1.74091	1.95942	SUB1	-0.168867
ENSG00000188612	SUMO2	1.47786	-0.150556	1	1.64012	SUMO2	1.55472	-0.300889	1	1.91285	SUMO2	NA	1.51629	1.77649	SUMO2	-0.225723
ENSG00000054654	SYNE2	1.72226	0.217389	1	1.48095	SYNE2	1.6791	-0.0760229	1	1.76734	SYNE2	NA	1.70068	1.62414	SYNE2	0.0706831
ENSG00000158710	TAGLN2	1.53671	0.0872522	1	1.44621	TAGLN2	1.31426	-0.141867	1	1.44883	TAGLN2	NA	1.42548	1.44752	TAGLN2	-0.0273073
ENSG00000231925	TAPBP	1.16643	0.110719	1	1.08015	TAPBP	1.22305	0.225673	1	1.04518	TAPBP	NA	1.19474	1.06266	TAPBP	0.168196
ENSG00000141002	TCF25	1.18686	0.111882	1	1.09818	TCF25	1.20646	0.278051	1	0.994269	TCF25	NA	1.19666	1.04622	TCF25	0.194966
ENSG00000105329	TGFB1	1.17787	0.124207	1	1.08059	TGFB1	1.09452	0.231881	1	0.931649	TGFB1	NA	1.1362	1.00612	TGFB1	0.178044
ENSG00000104964	TLE5	2.19635	-0.00105277	1	2.19724	TLE5	2.79435	-0.053762	1	2.89361	TLE5	NA	2.49535	2.54542	TLE5	-0.0274074
ENSG00000137076	TLN1	1.4468	-0.0773743	1	1.52624	TLN1	1.19402	-0.292327	1	1.46144	TLN1	NA	1.32041	1.49384	TLN1	-0.18485
ENSG00000232112	TMA7	2.90912	-0.219735	1	3.38644	TMA7	2.64509	-0.223569	1	3.08147	TMA7	NA	2.77711	3.23395	TMA7	-0.221652
ENSG00000139644	TMBIM6	1.46151	0.0272384	1	1.4339	TMBIM6	1.30182	0.0702181	1	1.23889	TMBIM6	NA	1.38166	1.3364	TMBIM6	0.0487282
ENSG00000034510	TMSB10	19.8587	-0.0780913	1	20.9514	TMSB10	18.5986	-0.122829	1	20.1809	TMSB10	NA	19.2286	20.5661	TMSB10	-0.10046
ENSG00000205542	TMSB4X	35.0492	-0.44245	1	47.6012	TMSB4X	29.5106	-0.551313	1	43.0919	TMSB4X	NA	32.2799	45.3465	TMSB4X	-0.496881
ENSG00000118503	TNFAIP3	3.27695	0.329069	1	2.60749	TNFAIP3	2.21392	-0.547008	1	3.22833	TNFAIP3	NA	2.74544	2.91791	TNFAIP3	-0.108969
ENSG00000173726	TOMM20	1.0618	-0.112194	1	1.14765	TOMM20	1.0199	-0.264273	1	1.22493	TOMM20	NA	1.04085	1.18629	TOMM20	-0.188234
ENSG00000196683	TOMM7	3.36605	-0.202162	1	3.87078	TOMM7	3.47013	-0.012796	1	3.49188	TOMM7	NA	3.41809	3.68133	TOMM7	-0.107479
ENSG00000143549	TPM3	2.98105	0.0470306	1	2.88429	TPM3	2.11442	-0.320538	1	2.63547	TPM3	NA	2.54774	2.75988	TPM3	-0.136753
ENSG00000133112	TPT1	34.2482	-0.109123	1	36.9177	TPT1	34.1499	-0.183912	1	38.6544	TPT1	NA	34.1991	37.7861	TPT1	-0.146517
ENSG00000136527	TRA2B	1.76313	0.684565	0.405217	1.09664	TRA2B	1.7786	0.480398	1	1.27268	TRA2B	NA	1.77086	1.18466	TRA2B	0.582481
ENSG00000277734	TRAC	0.977609	-0.510529	1	1.39279	TRAC	1.16086	-0.448132	1	1.58308	TRAC	NA	1.06923	1.48793	TRAC	-0.47933
ENSG00000211751	TRBC1	1.86203	0.0362292	1	1.81535	TRBC1	1.94858	-0.0357799	1	1.99394	TRBC1	NA	1.90531	1.90465	TRBC1	0.000224614
ENSG00000211772	TRBC2	1.80645	-0.160803	1	2.01894	TRBC2	2.09369	-0.0989958	1	2.23812	TRBC2	NA	1.95007	2.12853	TRBC2	-0.129899
ENSG00000123144	TRIR	1.30293	-0.139464	1	1.435	TRIR	1.33499	-0.160039	1	1.49028	TRIR	NA	1.31896	1.46264	TRIR	-0.149751
ENSG00000157514	TSC22D3	2.50533	-0.171921	1	2.82141	TSC22D3	1.83664	-0.468521	1	2.53726	TSC22D3	NA	2.17098	2.67933	TSC22D3	-0.320221
ENSG00000100300	TSPO	1.52445	-0.124435	1	1.66145	TSPO	0.899664	-0.463425	1	1.24115	TSPO	NA	1.21206	1.4513	TSPO	-0.29393
ENSG00000167552	TUBA1A	2.02061	0.338523	1	1.59747	TUBA1A	1.32255	0.15838	1	1.18393	TUBA1A	NA	1.67158	1.3907	TUBA1A	0.248452
ENSG00000123416	TUBA1B	1.12229	0.279897	1	0.924274	TUBA1B	0.845767	-0.429831	1	1.14023	TUBA1B	NA	0.984028	1.03225	TUBA1B	-0.0749671
ENSG00000265972	TXNIP	6.24166	-0.0908051	1	6.64382	TXNIP	8.61107	0.119781	1	7.89919	TXNIP	NA	7.42636	7.27151	TXNIP	0.0144878
ENSG00000011600	TYROBP	4.04449	0.0694975	1	3.85253	TYROBP	2.34659	0.20985	1	2.02458	TYROBP	NA	3.19554	2.93856	TYROBP	0.139674
ENSG00000221983	UBA52	9.03552	-0.20675	1	10.4223	UBA52	9.29929	-0.0641795	1	9.69041	UBA52	NA	9.16741	10.0563	UBA52	-0.135465
ENSG00000170315	UBB	3.0677	0.314434	1	2.4659	UBB	3.52403	0.243484	1	2.96884	UBB	NA	3.29586	2.71737	UBB	0.278959
ENSG00000150991	UBC	7.34596	0.398561	1	5.56983	UBC	5.10777	0.0745386	1	4.83619	UBC	NA	6.22687	5.20301	UBC	0.23655
ENSG00000109332	UBE2D3	1.66668	0.291784	1	1.36113	UBE2D3	1.29353	-0.0100845	1	1.30151	UBE2D3	NA	1.4801	1.33132	UBE2D3	0.14085
ENSG00000198258	UBL5	1.27514	-0.248413	1	1.51459	UBL5	1.44692	0.0513059	1	1.39477	UBL5	NA	1.36103	1.45468	UBL5	-0.0985534
ENSG00000162191	UBXN1	1.01684	-0.0856628	1	1.07905	UBXN1	1.10281	-0.0740304	1	1.16051	UBXN1	NA	1.05983	1.11978	UBXN1	-0.0798466
ENSG00000127540	UQCR11	1.48685	-0.16901	1	1.67134	UQCR11	1.47595	-0.0829414	1	1.56146	UQCR11	NA	1.4814	1.6164	UQCR11	-0.125976
ENSG00000156467	UQCRB	2.75463	-0.165393	1	3.08809	UQCRB	2.66997	-0.0737205	1	2.80351	UQCRB	NA	2.7123	2.9458	UQCRB	-0.119557
ENSG00000173660	UQCRH	1.1934	-0.151103	1	1.32507	UQCRH	1.20646	-0.172324	1	1.35873	UQCRH	NA	1.19993	1.3419	UQCRH	-0.161713
ENSG00000152818	UTRN	1.10921	0.285125	1	0.910203	UTRN	1.12354	0.518513	1	0.783882	UTRN	NA	1.11638	0.847043	UTRN	0.401819
ENSG00000126756	UXT	0.989052	-0.11913	1	1.07422	UXT	1.04477	-0.0254383	1	1.0632	UXT	NA	1.01691	1.06871	UXT	-0.0722839
ENSG00000220205	VAMP2	1.29721	0.094596	1	1.2147	VAMP2	0.912102	-0.194012	1	1.04382	VAMP2	NA	1.10466	1.12926	VAMP2	-0.0497079
ENSG00000118640	VAMP8	1.04709	-0.217088	1	1.21712	VAMP8	0.916248	-0.22133	1	1.0686	VAMP8	NA	0.981668	1.14286	VAMP8	-0.219209
ENSG00000026025	VIM	8.19687	0.275571	1	6.76804	VIM	4.61441	-0.150085	1	5.1056	VIM	NA	6.40564	5.93682	VIM	0.0627427
ENSG00000079246	XRCC5	0.893417	-0.298983	1	1.09928	XRCC5	1.03233	-0.224944	1	1.20646	XRCC5	NA	0.962875	1.15287	XRCC5	-0.261964
ENSG00000065978	YBX1	3.42408	0.168653	1	3.045	YBX1	3.04725	-0.0482855	1	3.14319	YBX1	NA	3.23567	3.0941	YBX1	0.0601836
ENSG00000119801	YPEL5	2.44075	0.860909	0.105586	1.34332	YPEL5	1.45522	0.0721592	1	1.38261	YPEL5	NA	1.94798	1.36296	YPEL5	0.466534
ENSG00000166913	YWHAB	1.8604	-0.29845	1	2.28738	YWHAB	1.68324	-0.330659	1	2.11378	YWHAB	NA	1.77182	2.20058	YWHAB	-0.314555
ENSG00000164924	YWHAZ	2.91811	0.0936142	1	2.73369	YWHAZ	2.20148	-0.256505	1	2.62465	YWHAZ	NA	2.5598	2.67917	YWHAZ	-0.0814452
ENSG00000177410	ZFAS1	2.2879	0.0337931	1	2.23417	ZFAS1	2.11027	0.158369	1	1.88717	ZFAS1	NA	2.19909	2.06067	ZFAS1	0.0960812
ENSG00000128016	ZFP36	2.80204	-0.0276988	1	2.85527	ZFP36	1.78689	-0.26632	1	2.14577	ZFP36	NA	2.29447	2.50052	ZFP36	-0.147009
ENSG00000152518	ZFP36L2	2.57481	-0.400945	1	3.39853	ZFP36L2	2.26367	-0.564083	1	3.34006	ZFP36L2	NA	2.41924	3.36929	ZFP36L2	-0.482514

## Sheet: femaleNK Features
FeatureID	FeatureName	nkday3 Average	nkday3 Log2 Fold Change	nkday3 P-Value	nkday0 Average
ENSG00000188536	HBA2	23.6972	5.6282	2.92e-23	0.478626
ENSG00000206172	HBA1	11.5637	5.36339	1.09e-20	0.280536
ENSG00000244734	HBB	97.344	5.52906	4.97e-20	2.10666
ENSG00000177606	JUN	14.3838	1.70169	1.46e-07	4.41932
ENSG00000125538	IL1B	1.88983	1.90238	4.65e-07	0.505229
ENSG00000125740	FOSB	4.89704	1.42025	4.38e-05	1.82876
ENSG00000169429	CXCL8	1.13046	1.71999	9.93e-05	0.342975
ENSG00000141682	PMAIP1	1.1885	1.40961	9.93e-05	0.447187
ENSG00000100906	NFKBIA	6.54491	1.21238	0.00141841	2.82295
ENSG00000087074	PPP1R15A	4.11887	1.13011	0.00437843	1.88087
ENSG00000136826	KLF4	1.40102	1.21871	0.00483879	0.601745
ENSG00000086061	DNAJA1	1.55633	1.13009	0.00487044	0.710794
ENSG00000130522	JUND	12.0272	1.04453	0.0126778	5.8275
ENSG00000102760	RGCC	1.0569	1.03587	0.024694	0.515342
ENSG00000067082	KLF6	6.47216	0.901934	0.0759446	3.46185
ENSG00000112096	SOD2	1.47949	0.925843	0.0813466	0.778509
ENSG00000171988	JMJD1C	1.12474	0.903608	0.0838765	0.601086
ENSG00000136758	YME1L1	1.22283	0.892176	0.0858263	0.658688
ENSG00000162783	IER5	1.18114	0.886157	0.0937031	0.638901
ENSG00000100664	EIF5	1.81217	0.871353	0.0967056	0.99023
ENSG00000119801	YPEL5	2.44075	0.860909	0.105586	1.34332
ENSG00000099860	GADD45B	1.07651	0.870276	0.109373	0.588774
ENSG00000163660	CCNL1	3.66358	0.848632	0.111949	2.03345
ENSG00000107372	ZFAND5	1.18441	0.864564	0.118674	0.650333
ENSG00000160888	IER2	5.10057	0.840963	0.131523	2.84603
ENSG00000140941	MAP1LC3B	1.17542	0.822706	0.151906	0.664404
ENSG00000144802	NFKBIZ	1.18931	0.838219	0.15825	0.665064
ENSG00000123505	AMD1	1.14436	0.808158	0.171531	0.653411
ENSG00000126524	SBDS	1.23836	0.758802	0.252134	0.73168
ENSG00000110848	CD69	3.26959	0.753693	0.262571	1.93825
ENSG00000172115	CYCS	1.25389	0.721087	0.332433	0.760481
ENSG00000197943	PLCG2	1.71981	0.710732	0.363586	1.05047
ENSG00000275302	CCL4	1.62172	0.763071	0.367551	0.955273
ENSG00000159388	BTG2	2.75954	0.703755	0.371135	1.69355
ENSG00000136527	TRA2B	1.76313	0.684565	0.405217	1.09664
ENSG00000121966	CXCR4	1.74188	-0.739586	0.494068	2.90781
ENSG00000132475	H3F3B	10.6867	0.586443	0.695476	7.11321
ENSG00000124575	HIST1H1D	1.73207	0.598896	0.70561	1.14325
ENSG00000197061	HIST1H4C	1.4656	0.538306	0.811524	1.00892
ENSG00000215301	DDX3X	2.99822	0.518804	0.860115	2.09171
ENSG00000227507	LTB	2.88215	-0.593398	0.86954	4.34699
ENSG00000168685	IL7R	2.14812	-0.583413	0.896081	3.21781
ENSG00000271614	ATP2B1-AS1	1.02257	0.515641	0.938099	0.715191
ENSG00000267519	AC020916.1	3.21319	0.504171	0.945592	2.26451
ENSG00000010404	IDS	1.34462	0.497219	0.945592	0.952415
ENSG00000100941	PNN	1.2261	0.481349	0.983566	0.878104
ENSG00000146278	PNRC1	4.72456	0.470464	0.991163	3.4082
ENSG00000116251	RPL22	7.57729	-0.180092	1	8.58031
ENSG00000116288	PARK7	0.993957	-0.160476	1	1.11093
ENSG00000074800	ENO1	1.09531	-0.137509	1	1.20481
ENSG00000142634	EFHD2	2.37454	0.187312	1	2.08467
ENSG00000077549	CAPZB	1.07733	-0.106653	1	1.15996
ENSG00000127483	HP1BP3	1.01766	-0.110137	1	1.0984
ENSG00000070831	CDC42	3.06116	0.151772	1	2.75435
ENSG00000142676	RPL11	21.8679	-0.165208	1	24.5071
ENSG00000133226	SRRM1	1.69774	0.0570083	1	1.63155
ENSG00000117614	SYF2	1.08877	0.0573359	1	1.04629
ENSG00000117616	RSRP1	1.35279	0.405955	1	1.02079
ENSG00000142669	SH3BGRL3	6.62093	-0.0251999	1	6.73418
ENSG00000169442	CD52	5.82233	-0.302438	1	7.17675
ENSG00000198830	HMGN2	1.47295	0.0770363	1	1.39608
ENSG00000158195	WASF2	1.0291	0.0135416	1	1.01947
ENSG00000130770	ATP5IF1	1.04791	-0.158284	1	1.16941
ENSG00000162511	LAPTM5	2.43176	0.147377	1	2.19482
ENSG00000184007	PTP4A2	1.85795	0.0661055	1	1.77424
ENSG00000116560	SFPQ	1.38386	0.409776	1	1.04146
ENSG00000168653	NDUFS5	1.05853	-0.116087	1	1.14721
ENSG00000127603	MACF1	1.06344	0.139801	1	0.965167
ENSG00000131236	CAP1	1.2825	-0.00725384	1	1.28879
ENSG00000065978	YBX1	3.42408	0.168653	1	3.045
ENSG00000142937	RPS8	22.6305	-0.163114	1	25.325
ENSG00000173660	UQCRH	1.1934	-0.151103	1	1.32507
ENSG00000162434	JAK1	1.99445	-0.0415571	1	2.05213
ENSG00000142864	SERBP1	1.35361	-0.0775794	1	1.42818
ENSG00000122406	RPL5	11.1134	-0.0822793	1	11.7592
ENSG00000143119	CD53	0.976791	-0.0551177	1	1.01485
ENSG00000009307	CSDE1	1.05853	-0.0233277	1	1.07575
ENSG00000116824	CD2	1.18605	-0.154502	1	1.32001
ENSG00000265241	RBM8A	1.0806	0.3347	1	0.856778
ENSG00000265972	TXNIP	6.24166	-0.0908051	1	6.64382
ENSG00000143384	MCL1	2.81349	0.421937	1	2.09918
ENSG00000163131	CTSS	5.35151	-0.244774	1	6.338
ENSG00000197747	S100A10	3.42408	-0.0353658	1	3.50758
ENSG00000163191	S100A11	2.17346	-0.331056	1	2.73325
ENSG00000163220	S100A9	9.68617	-0.0772976	1	10.2138
ENSG00000143546	S100A8	5.24688	0.216111	1	4.51474
ENSG00000197956	S100A6	7.26422	-0.0885361	1	7.72002
ENSG00000196154	S100A4	10.0973	-0.125405	1	11.0084
ENSG00000177954	RPS27	33.4087	-0.276065	1	40.4308
ENSG00000143549	TPM3	2.98105	0.0470306	1	2.88429
ENSG00000163463	KRTCAP2	0.885243	-0.281913	1	1.07641
ENSG00000163479	SSR2	1.28413	-0.0473709	1	1.32683
ENSG00000163563	MNDA	0.924478	-0.406477	1	1.22548
ENSG00000158710	TAGLN2	1.53671	0.0872522	1	1.44621
ENSG00000117091	CD48	2.25193	-0.190883	1	2.56967
ENSG00000158869	FCER1G	1.83588	0.10148	1	1.7107
ENSG00000203747	FCGR3A	1.58575	0.226086	1	1.35541
ENSG00000198821	CD247	1.4002	0.296922	1	1.13951
ENSG00000117523	PRRC2C	1.80482	0.256914	1	1.50997
ENSG00000234741	GAS5	1.6021	-0.202601	1	1.84327
ENSG00000162704	ARPC5	1.43944	-0.351805	1	1.83668
ENSG00000116741	RGS2	1.55224	0.0545097	1	1.49436
ENSG00000081237	PTPRC	4.97632	-0.347469	1	6.32855
ENSG00000069275	NUCKS1	0.946548	-0.0992041	1	1.01397
ENSG00000163041	H3F3A	6.56289	-0.064962	1	6.8617
ENSG00000143761	ARF1	0.984965	-0.04903	1	1.01903
ENSG00000143774	GUK1	1.36914	0.0808651	1	1.29429
ENSG00000173726	TOMM20	1.0618	-0.112194	1	1.14765
ENSG00000054267	ARID4B	1.10839	0.394063	1	0.843367
ENSG00000153187	HNRNPU	2.73011	0.330997	1	2.16954
ENSG00000171863	RPS7	13.0898	-0.133155	1	14.3476
ENSG00000115738	ID2	2.35329	0.411776	1	1.7683
ENSG00000228474	OST4	1.69283	-0.307983	1	2.09523
ENSG00000115875	SRSF7	2.10398	0.284949	1	1.72631
ENSG00000152518	ZFP36L2	2.57481	-0.400945	1	3.39853
ENSG00000143933	CALM2	1.66586	-0.46077	1	2.29222
ENSG00000143947	RPS27A	23.528	-0.145501	1	26.0098
ENSG00000138071	ACTR2	1.79909	0.0992402	1	1.67904
ENSG00000115956	PLEK	1.80972	0.272425	1	1.49788
ENSG00000115977	AAK1	1.13373	0.0937092	1	1.06234
ENSG00000169564	PCBP1	1.15989	-0.214727	1	1.34596
ENSG00000034510	TMSB10	19.8587	-0.0780913	1	20.9514
ENSG00000118640	VAMP8	1.04709	-0.217088	1	1.21712
ENSG00000115523	GNLY	13.1846	0.125153	1	12.0824
ENSG00000158050	DUSP2	1.11902	0.289134	1	0.915699
ENSG00000135940	COX5B	1.38958	-0.149205	1	1.54075
ENSG00000071082	RPL31	5.50518	-0.257863	1	6.5794
ENSG00000115091	ACTR3	1.1746	-0.191834	1	1.34156
ENSG00000155368	DBI	1.06671	-0.0986259	1	1.14215
ENSG00000152082	MZT2B	1.17624	-0.144933	1	1.30045
ENSG00000169554	ZEB2	2.05249	0.17213	1	1.82107
ENSG00000170144	HNRNPA3	1.71163	0.00172823	1	1.70916
ENSG00000115232	ITGA4	0.975974	-0.333765	1	1.23009
ENSG00000081320	STK17B	1.79664	-0.0885558	1	1.90989
ENSG00000115524	SF3B1	1.30866	0.0765212	1	1.24087
ENSG00000082153	BZW1	1.18523	0.129081	1	1.08367
ENSG00000114942	EEF1B2	5.86647	-0.176261	1	6.62557
ENSG00000079246	XRCC5	0.893417	-0.298983	1	1.09928
ENSG00000197756	RPL37A	11.9414	-0.33095	1	15.0122
ENSG00000163466	ARPC2	3.36278	0.00718548	1	3.34467
ENSG00000115053	NCL	2.40806	0.045515	1	2.33245
ENSG00000187514	PTMA	15.4864	0.0599547	1	14.8477
ENSG00000188042	ARL4C	3.57285	0.071819	1	3.39787
ENSG00000124831	LRRFIP1	1.74923	-0.0960665	1	1.86921
ENSG00000144713	RPL32	23.761	-0.193007	1	27.1467
ENSG00000174748	RPL15	12.2365	-0.204871	1	14.0958
ENSG00000168028	RPSA	8.18952	-0.156052	1	9.12028
ENSG00000188846	RPL14	12.7678	-0.140784	1	14.0688
ENSG00000232112	TMA7	2.90912	-0.219735	1	3.38644
ENSG00000067560	RHOA	1.72962	-0.0559297	1	1.79754
ENSG00000114353	GNAI2	1.90617	-0.00570583	1	1.91319
ENSG00000162244	RPL29	13.1994	-0.20291	1	15.1843
ENSG00000163931	TKT	1.15171	-0.144746	1	1.27318
ENSG00000144746	ARL6IP5	1.42309	-0.0798419	1	1.50381
ENSG00000269028	MTRNR2L12	5.00084	0.026199	1	4.9085
ENSG00000114391	RPL24	8.9685	-0.133825	1	9.83503
ENSG00000180353	HCLS1	1.00213	-0.0715709	1	1.05311
ENSG00000169714	CNBP	1.11738	-0.151796	1	1.24131
ENSG00000184897	H1FX	1.17378	0.215674	1	1.01068
ENSG00000091527	CDV3	1.39857	0.135491	1	1.27297
ENSG00000120742	SERP1	1.52608	-0.0316876	1	1.55966
ENSG00000152601	MBNL1	2.05821	0.133419	1	1.87581
ENSG00000156976	EIF4A2	1.48603	0.107841	1	1.37872
ENSG00000180370	PAK2	1.03728	-0.0857854	1	1.10082
ENSG00000182899	RPL35A	14.0462	-0.168771	1	15.7806
ENSG00000169020	ATP5ME	1.08142	-0.155389	1	1.20437
ENSG00000137441	FGFBP2	2.36065	0.218486	1	2.02817
ENSG00000163682	RPL9	13.6587	-0.182734	1	15.4946
ENSG00000171476	HOPX	1.04791	0.0201741	1	1.03332
ENSG00000118816	CCNI	1.95358	-0.00823294	1	1.96419
ENSG00000138668	HNRNPD	1.04627	0.159361	1	0.936806
ENSG00000152795	HNRNPDL	2.13341	0.102379	1	1.98662
ENSG00000145287	PLAC8	1.50565	0.150406	1	1.35629
ENSG00000109332	UBE2D3	1.66668	0.291784	1	1.36113
ENSG00000109475	RPL34	23.4471	-0.166226	1	26.2954
ENSG00000269893	SNHG8	1.6397	0.0558835	1	1.57703
ENSG00000145425	RPS3A	20.4113	-0.13566	1	22.411
ENSG00000113387	SUB1	1.71981	-0.0905292	1	1.83074
ENSG00000082074	FYB1	1.9732	-0.248492	1	2.34344
ENSG00000145592	RPL37	17.0158	-0.252094	1	20.2533
ENSG00000145649	GZMA	2.49225	-0.0512992	1	2.58155
ENSG00000145675	PIK3R1	0.774076	-0.488223	1	1.08609
ENSG00000145741	BTF3	3.61045	-0.0230333	1	3.66697
ENSG00000164346	NSA2	1.27678	-0.0124698	1	1.2877
ENSG00000186468	RPS23	20.081	-0.176662	1	22.6841
ENSG00000038427	VCAN	1.26452	-0.49443	1	1.78127
ENSG00000127184	COX7C	2.69333	-0.228441	1	3.15427
ENSG00000153113	CAST	1.80073	-0.0325166	1	1.84129
ENSG00000169567	HINT1	2.33613	-0.222439	1	2.72467
ENSG00000125347	IRF1	2.65328	0.462291	1	1.92506
ENSG00000113558	SKP1	1.49829	-0.034406	1	1.53415
ENSG00000177733	HNRNPA0	1.0193	0.291041	1	0.833034
ENSG00000019582	CD74	3.72162	-0.269247	1	4.4833
ENSG00000164587	RPS14	25.8846	-0.183839	1	29.3855
ENSG00000181163	NPM1	3.12001	0.003096	1	3.11206
ENSG00000120129	DUSP1	4.78423	-0.0720256	1	5.02678
ENSG00000113732	ATP6V0E1	0.974339	-0.335666	1	1.22965
ENSG00000169230	PRELID1	1.30702	-0.0948368	1	1.39564
ENSG00000169045	HNRNPH1	1.08959	0.305058	1	0.881842
ENSG00000204628	RACK1	7.93285	-0.104595	1	8.52491
ENSG00000112739	PRPF4B	1.10104	0.16934	1	0.979018
ENSG00000124795	DEK	1.25716	-0.0529047	1	1.30396
ENSG00000111913	RIPOR2	1.41737	-0.305299	1	1.75115
ENSG00000168298	HIST1H1E	1.39857	0.311751	1	1.12654
ENSG00000204642	HLA-F	1.3765	-0.117467	1	1.49304
ENSG00000206503	HLA-A	9.92731	0.0412948	1	9.642
ENSG00000204592	HLA-E	6.97078	0.0727248	1	6.62469
ENSG00000204525	HLA-C	8.4094	0.174375	1	7.44805
ENSG00000234745	HLA-B	18.613	-0.0359156	1	19.0714
ENSG00000204482	LST1	2.17265	-0.110308	1	2.34454
ENSG00000204472	AIF1	3.05298	0.0369186	1	2.97465
ENSG00000213719	CLIC1	2.20943	0.0176487	1	2.18185
ENSG00000213654	GPSM3	1.23182	-0.0975027	1	1.31782
ENSG00000204287	HLA-DRA	3.56059	-0.133685	1	3.90464
ENSG00000196126	HLA-DRB1	1.47622	-0.140113	1	1.62649
ENSG00000240065	PSMB9	1.09204	-0.0307877	1	1.11555
ENSG00000231389	HLA-DPA1	1.87021	-0.169125	1	2.10226
ENSG00000223865	HLA-DPB1	1.72635	-0.306558	1	2.13458
ENSG00000231500	RPS18	30.1645	-0.258024	1	36.0511
ENSG00000231925	TAPBP	1.16643	0.110719	1	1.08015
ENSG00000124614	RPS10	4.45074	-0.278951	1	5.39768
ENSG00000198755	RPL10A	10.1701	-0.204341	1	11.7113
ENSG00000112081	SRSF3	1.88002	0.333745	1	1.49128
ENSG00000096384	HSP90AB1	3.19358	0.320024	1	2.55714
ENSG00000156508	EEF1A1	34.3258	-0.0923204	1	36.573
ENSG00000112695	COX7A2	1.13537	-0.200299	1	1.3044
ENSG00000132424	PNISR	1.57267	0.0161568	1	1.55482
ENSG00000277443	MARCKS	1.13373	0.46552	1	0.820942
ENSG00000112306	RPS12	31.8736	-0.19293	1	36.4132
ENSG00000029363	BCLAF1	1.37323	0.184033	1	1.20855
ENSG00000118503	TNFAIP3	3.27695	0.329069	1	2.60749
ENSG00000152818	UTRN	1.10921	0.285125	1	0.910203
ENSG00000131018	SYNE1	1.04709	0.380173	1	0.804452
ENSG00000026297	RNASET2	1.12556	-0.0855525	1	1.19426
ENSG00000075624	ACTB	17.6673	0.144155	1	15.9782
ENSG00000136238	RAC1	1.27187	-0.0234266	1	1.29253
ENSG00000189043	NDUFA4	1.56205	-0.0466837	1	1.61308
ENSG00000196683	TOMM7	3.36605	-0.202162	1	3.87078
ENSG00000122566	HNRNPA2B1	3.85812	0.18038	1	3.40315
ENSG00000106052	TAX1BP1	0.895869	-0.196547	1	1.02673
ENSG00000122545	SEPTIN7	2.17673	-0.019754	1	2.20603
ENSG00000196262	PPIA	3.16742	0.00400447	1	3.15735
ENSG00000185811	IKZF1	1.00458	0.0368535	1	0.979238
ENSG00000106153	CHCHD2	1.99609	-0.0815111	1	2.11149
ENSG00000127951	FGL2	0.971887	-0.491636	1	1.36662
ENSG00000164713	BRI3	1.08387	-0.138632	1	1.19316
ENSG00000130429	ARPC1B	2.63039	-0.127292	1	2.87198
ENSG00000188186	LAMTOR4	1.21465	-0.193214	1	1.38861
ENSG00000005483	KMT2E	1.09286	0.0939881	1	1.02387
ENSG00000105835	NAMPT	1.35852	0.234267	1	1.15468
ENSG00000231721	LINC-PINT	1.21057	0.403889	1	0.91482
ENSG00000105887	MTPN	1.18032	-0.0920815	1	1.25801
ENSG00000090266	NDUFB2	1.22119	-0.124361	1	1.33101
ENSG00000211751	TRBC1	1.86203	0.0362292	1	1.81535
ENSG00000211772	TRBC2	1.80645	-0.160803	1	2.01894
ENSG00000197448	GSTK1	1.00377	-0.0239517	1	1.02057
ENSG00000179144	GIMAP7	1.0054	0.0701163	1	0.957692
ENSG00000036448	MYOM2	1.44925	0.0304331	1	1.41873
ENSG00000133872	SARAF	1.8465	-0.101424	1	1.98046
ENSG00000008988	RPS20	7.49963	-0.265573	1	9.01079
ENSG00000245910	SNHG6	1.67648	-0.268314	1	2.01872
ENSG00000147604	RPL7	6.34383	-0.260648	1	7.59624
ENSG00000156467	UQCRB	2.75463	-0.165393	1	3.08809
ENSG00000147649	MTDH	1.15744	-0.0869039	1	1.22921
ENSG00000156482	RPL30	22.8863	-0.171004	1	25.7517
ENSG00000164919	COX6C	1.44925	-0.219164	1	1.68673
ENSG00000070756	PABPC1	4.59623	-0.04259	1	4.73174
ENSG00000164924	YWHAZ	2.91811	0.0936142	1	2.73369
ENSG00000104408	EIF3E	1.59883	-0.164359	1	1.79138
ENSG00000147677	EIF3H	1.23264	-0.109483	1	1.32969
ENSG00000104529	EEF1D	4.03059	-0.133258	1	4.41866
ENSG00000161016	RPL8	9.8987	-0.172901	1	11.1531
ENSG00000137154	RPS6	18.0097	-0.17401	1	20.307
ENSG00000137076	TLN1	1.4468	-0.0773743	1	1.52624
ENSG00000135046	ANXA1	3.77229	0.367235	1	2.9232
ENSG00000165119	HNRNPK	1.85059	0.0420895	1	1.79688
ENSG00000136938	ANP32B	1.22773	-0.0657374	1	1.28484
ENSG00000106803	SEC61B	0.990687	-0.0881266	1	1.05311
ENSG00000136888	ATP6V1G1	1.13455	-0.293854	1	1.39081
ENSG00000136942	RPL35	9.13933	-0.332343	1	11.5009
ENSG00000044574	HSPA5	1.65768	0.0904364	1	1.55658
ENSG00000197958	RPL12	14.011	-0.118844	1	15.2057
ENSG00000119335	SET	1.68302	0.00118247	1	1.68124
ENSG00000187239	FNBP1	0.983331	-0.0275778	1	1.00232
ENSG00000148303	RPL7A	13.7478	-0.131926	1	15.0559
ENSG00000085265	FCN1	1.71817	-0.196785	1	1.96881
ENSG00000107223	EDF1	1.53834	-0.100045	1	1.64848
ENSG00000048740	CELF2	0.988235	-0.0510829	1	1.02387
ENSG00000065809	FAM107B	1.043	-0.381928	1	1.35915
ENSG00000026025	VIM	8.19687	0.275571	1	6.76804
ENSG00000120616	EPC1	1.03483	0.267131	1	0.859856
ENSG00000150093	ITGB1	1.32991	-0.173896	1	1.50008
ENSG00000165732	DDX21	1.27514	0.31236	1	1.02673
ENSG00000122862	SRGN	4.89377	0.222689	1	4.19177
ENSG00000180644	PRF1	1.52608	0.235623	1	1.29583
ENSG00000197746	PSAP	2.58952	-0.190813	1	2.95464
ENSG00000166295	ANAPC16	0.9302	-0.127441	1	1.01617
ENSG00000138326	RPS24	16.357	-0.104576	1	17.5768
ENSG00000185201	IFITM2	2.79632	-0.061636	1	2.91727
ENSG00000177600	RPLP2	14.96	-0.2501	1	17.7819
ENSG00000130592	LSP1	1.47786	-0.0128977	1	1.49084
ENSG00000175390	EIF3F	1.36833	-0.0463637	1	1.41279
ENSG00000166441	RPL27A	10.9711	-0.52141	1	15.739
ENSG00000255823	MTRNR2L8	9.60689	0.111061	1	8.89031
ENSG00000110321	EIF4G2	1.64134	0.265737	1	1.36486
ENSG00000110696	C11orf58	0.940826	-0.218964	1	1.0951
ENSG00000110700	RPS13	13.6996	-0.102307	1	14.6982
ENSG00000134333	LDHA	1.06589	0.312348	1	0.858317
ENSG00000026508	CD44	2.32468	0.29872	1	1.88922
ENSG00000167996	FTH1	21.7052	0.287463	1	17.7738
ENSG00000124942	AHNAK	3.13636	-0.0486677	1	3.24265
ENSG00000254772	EEF1G	4.81448	-0.294072	1	5.90027
ENSG00000162191	UBXN1	1.01684	-0.0856628	1	1.07905
ENSG00000133321	PLAAT4	1.14027	-0.0577726	1	1.18678
ENSG00000176340	COX8A	1.23018	-0.0900013	1	1.30924
ENSG00000168066	SF1	1.92579	-0.0102062	1	1.93891
ENSG00000149806	FAU	12.6255	-0.0966568	1	13.493
ENSG00000245532	NEAT1	8.6399	0.0154466	1	8.54338
ENSG00000251562	MALAT1	277.39	0.171301	1	246.187
ENSG00000172757	CFL1	5.1586	0.0381008	1	5.02173
ENSG00000172543	CTSW	1.92743	0.435802	1	1.42445
ENSG00000084207	GSTP1	1.992	-0.0465731	1	2.05675
ENSG00000149273	RPS3	19.9658	-0.093893	1	21.2963
ENSG00000149311	ATM	1.20321	-0.00258739	1	1.20525
ENSG00000198851	CD3E	1.49993	-0.123758	1	1.63397
ENSG00000167286	CD3D	2.08273	-0.229456	1	2.44106
ENSG00000160654	CD3G	1.78193	-0.0442021	1	1.8369
ENSG00000167283	ATP5MG	2.58216	-0.107976	1	2.78184
ENSG00000118181	RPS25	13.0498	-0.171505	1	14.689
ENSG00000109971	HSPA8	2.29199	0.353229	1	1.79358
ENSG00000134954	ETS1	1.62662	-0.23108	1	1.90879
ENSG00000111640	GAPDH	3.75922	0.092282	1	3.52473
ENSG00000111678	C12orf57	1.78111	0.322846	1	1.42357
ENSG00000111796	KLRB1	2.63284	-0.404743	1	3.48427
ENSG00000110852	CLEC2B	1.19994	0.165126	1	1.07004
ENSG00000134539	KLRD1	1.58003	0.420018	1	1.18063
ENSG00000111348	ARHGDIB	3.01865	-0.0347202	1	3.09095
ENSG00000111716	LDHB	1.29721	-0.282951	1	1.57812
ENSG00000139218	SCAF11	1.0569	-0.0410956	1	1.08741
ENSG00000247774	PCED1B-AS1	1.46396	-0.151944	1	1.62627
ENSG00000123416	TUBA1B	1.12229	0.279897	1	0.924274
ENSG00000167552	TUBA1A	2.02061	0.338523	1	1.59747
ENSG00000139644	TMBIM6	1.46151	0.0272384	1	1.4339
ENSG00000183283	DAZAP2	1.1746	-0.0219388	1	1.1925
ENSG00000110934	BIN2	1.26288	0.136178	1	1.14897
ENSG00000063046	EIF4B	1.32827	-0.0512147	1	1.37608
ENSG00000123349	PFDN5	4.67879	-0.165686	1	5.24576
ENSG00000197111	PCBP2	1.21874	-0.10517	1	1.31078
ENSG00000135390	ATP5MC2	2.21924	-0.0918315	1	2.36433
ENSG00000135486	HNRNPA1	2.57889	-0.0363671	1	2.64377
ENSG00000135404	CD63	1.27024	-0.0585091	1	1.32265
ENSG00000197728	RPS26	2.44157	0.161443	1	2.18229
ENSG00000229117	RPL41	34.6389	-0.167714	1	38.8866
ENSG00000092841	MYL6	4.01098	-0.172521	1	4.51848
ENSG00000110958	PTGES3	1.08632	-0.0995838	1	1.16392
ENSG00000196531	NACA	8.91945	-0.150994	1	9.89835
ENSG00000127314	RAP1B	1.85713	-0.0586293	1	1.93363
ENSG00000090382	LYZ	13.792	-0.138696	1	15.1753
ENSG00000187109	NAP1L1	2.0999	-0.0461986	1	2.16756
ENSG00000139318	DUSP6	1.52608	0.476075	1	1.09686
ENSG00000133639	BTG1	6.63319	0.213284	1	5.71867
ENSG00000075415	SLC25A3	1.15171	0.0743293	1	1.09378
ENSG00000166598	HSP90B1	1.36342	-0.0946624	1	1.45567
ENSG00000111229	ARPC3	2.90912	-0.0503955	1	3.01136
ENSG00000089248	ERP29	1.10839	-0.094905	1	1.1837
ENSG00000089009	RPL6	14.6486	0.00551678	1	14.5846
ENSG00000089157	RPLP0	5.8068	-0.15965	1	6.48311
ENSG00000111775	COX6A1	1.07815	-0.0535071	1	1.11885
ENSG00000182196	ARL6IP4	1.15335	-0.0394598	1	1.18524
ENSG00000150991	UBC	7.34596	0.398561	1	5.56983
ENSG00000150459	SAP18	1.17705	-0.10713	1	1.26769
ENSG00000122026	RPL21	19.9911	-0.13161	1	21.8882
ENSG00000122034	GTF3A	1.08714	-0.0615194	1	1.13446
ENSG00000189403	HMGB1	3.74205	0.00893379	1	3.71732
ENSG00000244754	N4BP2L2	1.20076	-0.0375349	1	1.23229
ENSG00000133112	TPT1	34.2482	-0.109123	1	36.9177
ENSG00000136167	LCP1	3.26306	-0.145673	1	3.60827
ENSG00000136156	ITM2B	3.52789	-0.266356	1	4.24146
ENSG00000188243	COMMD6	1.85795	-0.268529	1	2.23747
ENSG00000134884	ARGLU1	1.85958	0.157923	1	1.66629
ENSG00000092199	HNRNPC	1.46641	-0.0750991	1	1.54449
ENSG00000277734	TRAC	0.977609	-0.510529	1	1.39279
ENSG00000092010	PSME1	1.86939	-0.0948257	1	1.99585
ENSG00000100911	PSME2	0.860721	-0.229941	1	1.00958
ENSG00000129559	NEDD8	0.931834	-0.158835	1	1.04036
ENSG00000100450	GZMH	2.3067	0.366176	1	1.78897
ENSG00000100453	GZMB	2.12442	0.26907	1	1.76236
ENSG00000213741	RPS29	18.4708	-0.19376	1	21.1139
ENSG00000165502	RPL36AL	4.2235	-0.105262	1	4.54112
ENSG00000054654	SYNE2	1.72226	0.217389	1	1.48095
ENSG00000185650	ZFP36L1	0.966983	-0.160489	1	1.08081
ENSG00000100650	SRSF5	4.60931	0.239894	1	3.90134
ENSG00000170345	FOS	12.2193	-0.119372	1	13.2661
ENSG00000198668	CALM1	6.79912	-0.0117314	1	6.85115
ENSG00000089737	DDX24	1.54652	0.409664	1	1.16392
ENSG00000197249	SERPINA1	1.01521	-0.111882	1	1.09708
ENSG00000127152	BCL11B	1.12638	-0.173077	1	1.26989
ENSG00000196405	EVL	1.22937	-0.0682549	1	1.28879
ENSG00000078304	PPP2R5C	1.74515	0.0403053	1	1.69663
ENSG00000080824	HSP90AA1	4.68288	0.338421	1	3.70193
ENSG00000156411	ATP5MPL	0.980878	-0.192358	1	1.12082
ENSG00000213145	CRIP1	3.27286	-0.143364	1	3.61333
ENSG00000169926	KLF13	1.0806	0.266391	1	0.898331
ENSG00000140319	SRP14	2.93773	-0.074938	1	3.09315
ENSG00000167004	PDIA3	1.13373	0.108712	1	1.05135
ENSG00000140264	SERF2	5.54605	-0.05195	1	5.74659
ENSG00000166710	B2M	52.6274	-0.14569	1	58.1855
ENSG00000255302	EID1	1.08142	-0.119126	1	1.17447
ENSG00000182718	ANXA2	1.0103	0.0544627	1	0.972862
ENSG00000166794	PPIB	1.53834	-0.00296658	1	1.54119
ENSG00000174444	RPL4	4.36246	-0.193111	1	4.98501
ENSG00000137818	RPLP1	30.0492	-0.184377	1	34.126
ENSG00000185787	MORF4L1	1.50238	0.130765	1	1.3719
ENSG00000182774	RPS17	3.87038	-0.284607	1	4.71239
ENSG00000170776	AKAP13	1.34871	0.10246	1	1.25604
ENSG00000140575	IQGAP1	1.73452	0.0949318	1	1.62364
ENSG00000272888	LINC01578	1.992	0.454014	1	1.45369
ENSG00000140988	RPS2	21.2352	-0.216992	1	24.6678
ENSG00000185883	ATP6V0C	1.47867	0.145065	1	1.33694
ENSG00000167978	SRRM2	2.20044	0.239622	1	1.86306
ENSG00000103363	ELOB	1.58248	-0.0418342	1	1.62869
ENSG00000008517	IL32	4.70086	-0.172079	1	5.29391
ENSG00000189067	LITAF	1.14436	-0.0367621	1	1.17381
ENSG00000134419	RPS15A	20.4701	-0.166019	1	22.9536
ENSG00000102879	CORO1A	2.64265	0.0327199	1	2.58243
ENSG00000089280	FUS	1.9593	0.301058	1	1.58978
ENSG00000125148	MT2A	1.20239	0.122275	1	1.10456
ENSG00000103187	COTL1	2.33858	-0.13347	1	2.5644
ENSG00000131143	COX4I1	3.68647	-0.0775495	1	3.88837
ENSG00000051523	CYBA	5.30165	-0.0279474	1	5.40274
ENSG00000198931	APRT	1.3438	-0.297681	1	1.65156
ENSG00000167526	RPL13	37.9436	-0.209897	1	43.8604
ENSG00000141002	TCF25	1.18686	0.111882	1	1.09818
ENSG00000108518	PFN1	7.08276	0.00399121	1	7.05957
ENSG00000219200	RNASEK	2.14404	-0.0142959	1	2.1647
ENSG00000170296	GABARAP	2.12605	-0.0384068	1	2.18273
ENSG00000161960	EIF4A1	2.38353	0.110419	1	2.20713
ENSG00000220205	VAMP2	1.29721	0.094596	1	1.2147
ENSG00000161970	RPL26	19.7606	-0.154876	1	21.9876
ENSG00000170315	UBB	3.0677	0.314434	1	2.4659
ENSG00000175061	SNHG29	1.61028	-0.0792258	1	1.7008
ENSG00000198242	RPL23A	14.92	-0.270902	1	17.9919
ENSG00000185862	EVI2B	1.29639	-0.155971	1	1.44423
ENSG00000271503	CCL5	6.92418	0.290719	1	5.65755
ENSG00000125691	RPL23	5.6188	-0.0372852	1	5.76308
ENSG00000108298	RPL19	19.884	-0.150445	1	22.057
ENSG00000173812	EIF1	15.5412	0.312457	1	12.5078
ENSG00000131469	RPL27	7.19719	-0.322768	1	8.99716
ENSG00000243678	NME2	1.71899	-0.134222	1	1.88614
ENSG00000136490	LIMD2	1.49666	0.0478567	1	1.44753
ENSG00000108654	DDX5	8.00152	0.314022	1	6.43298
ENSG00000172809	RPL38	7.01165	-0.318743	1	8.74081
ENSG00000188612	SUMO2	1.47786	-0.150556	1	1.64012
ENSG00000173821	RNF213	1.88002	0.0987699	1	1.75511
ENSG00000184009	ACTG1	6.29806	0.1119	1	5.82508
ENSG00000173762	CD7	1.01521	0.138432	1	0.922295
ENSG00000101608	MYL12A	4.23412	-0.126977	1	4.62159
ENSG00000118680	MYL12B	2.28626	-0.0529377	1	2.37092
ENSG00000101745	ANKRD12	1.34544	-0.0393694	1	1.38245
ENSG00000265681	RPL17	16.4264	-0.206819	1	18.9478
ENSG00000197971	MBP	1.2073	0.179282	1	1.06608
ENSG00000197540	GZMM	1.50156	-0.0135839	1	1.51547
ENSG00000167468	GPX4	1.12474	-0.0748684	1	1.18458
ENSG00000099624	ATP5F1D	1.12392	-0.132871	1	1.23229
ENSG00000099622	CIRBP	1.79501	0.0691999	1	1.71048
ENSG00000115268	RPS15	15.9336	-0.169423	1	17.909
ENSG00000127540	UQCR11	1.48685	-0.16901	1	1.67134
ENSG00000129968	ABHD17A	1.49747	0.121895	1	1.37586
ENSG00000104904	OAZ1	4.29298	-0.119162	1	4.6605
ENSG00000104964	TLE5	2.19635	-0.00105277	1	2.19724
ENSG00000167658	EEF2	2.64919	-0.0784086	1	2.79613
ENSG00000130255	RPL36	10.6916	-0.289078	1	13.0566
ENSG00000233927	RPS28	17.9493	-0.230096	1	21.0411
ENSG00000099783	HNRNPM	1.00785	0.0460785	1	0.97616
ENSG00000198258	UBL5	1.27514	-0.248413	1	1.51459
ENSG00000130811	EIF3G	1.4329	-0.105968	1	1.54185
ENSG00000123144	TRIR	1.30293	-0.139464	1	1.435
ENSG00000171223	JUNB	5.63515	-0.101611	1	6.0434
ENSG00000179218	CALR	1.14436	0.156655	1	1.02651
ENSG00000104979	C19orf53	0.864808	-0.227504	1	1.01266
ENSG00000123146	ADGRE5	1.19095	0.369973	1	0.921416
ENSG00000127528	KLF2	4.33221	0.15209	1	3.89694
ENSG00000105640	RPL18A	16.7199	-0.286082	1	20.3756
ENSG00000216490	IFI30	2.28872	-0.100444	1	2.45293
ENSG00000221983	UBA52	9.03552	-0.20675	1	10.4223
ENSG00000186010	NDUFA13	1.37323	-0.142192	1	1.51525
ENSG00000089327	FXYD5	1.53753	-0.0389001	1	1.57922
ENSG00000126267	COX6B1	1.40593	-0.165709	1	1.57681
ENSG00000126264	HCST	3.44779	-0.0764058	1	3.63378
ENSG00000011600	TYROBP	4.04449	0.0694975	1	3.85253
ENSG00000178982	EIF3K	2.08682	-0.099301	1	2.23483
ENSG00000130755	GMFG	1.8089	-0.311211	1	2.24385
ENSG00000128016	ZFP36	2.80204	-0.0276988	1	2.85527
ENSG00000105193	RPS16	12.3427	-0.199132	1	14.1618
ENSG00000105329	TGFB1	1.17787	0.124207	1	1.08059
ENSG00000105372	RPS19	20.1767	-0.251315	1	24.0025
ENSG00000125743	SNRPD2	1.28413	-0.172085	1	1.44665
ENSG00000105373	NOP53	1.86285	-0.343342	1	2.36279
ENSG00000142227	EMP3	3.09549	-0.122005	1	3.36731
ENSG00000063177	RPL18	14.3633	-0.17748	1	16.2346
ENSG00000087086	FTL	20.3549	-0.0195708	1	20.6212
ENSG00000104894	CD37	1.91353	-0.037783	1	1.96375
ENSG00000142541	RPL13A	17.3975	-0.432585	1	23.4674
ENSG00000142534	RPS11	8.11105	-0.239296	1	9.56944
ENSG00000142546	NOSIP	0.815764	-0.306317	1	1.00892
ENSG00000105374	NKG7	10.0205	0.22019	1	8.59746
ENSG00000179820	MYADM	1.16888	0.420052	1	0.873487
ENSG00000170889	RPS9	10.7112	-0.188542	1	12.2
ENSG00000108107	RPL28	22.9199	-0.157752	1	25.5536
ENSG00000083845	RPS5	7.47184	-0.204552	1	8.6056
ENSG00000101439	CST3	2.8658	-0.127918	1	3.13031
ENSG00000077984	CST7	2.73175	0.181905	1	2.4072
ENSG00000131051	RBM39	3.19358	0.309766	1	2.57539
ENSG00000101347	SAMHD1	1.23999	-0.357005	1	1.58802
ENSG00000166913	YWHAB	1.8604	-0.29845	1	2.28738
ENSG00000101109	STK4	1.34544	-0.241133	1	1.59
ENSG00000177410	ZFAS1	2.2879	0.0337931	1	2.23417
ENSG00000087460	GNAS	2.19635	0.0682832	1	2.09413
ENSG00000124172	ATP5F1E	5.60981	-0.133757	1	6.15178
ENSG00000101182	PSMA7	1.38059	-0.188711	1	1.57329
ENSG00000171858	RPS21	10.9973	-0.252242	1	13.0913
ENSG00000125534	PPDPF	1.14109	-0.0813789	1	1.20723
ENSG00000142168	SOD1	1.05608	-0.069367	1	1.10807
ENSG00000159140	SON	2.22332	0.0335386	1	2.17152
ENSG00000205581	HMGN1	1.16479	0.0607661	1	1.11665
ENSG00000160255	ITGB2	1.97729	0.0492715	1	1.91033
ENSG00000160310	PRMT2	1.29885	0.0608262	1	1.24504
ENSG00000240972	MIF	2.26011	-0.12091	1	2.45689
ENSG00000184076	UQCR10	0.832112	-0.349754	1	1.06058
ENSG00000100345	MYH9	1.22528	-0.0916369	1	1.3055
ENSG00000128340	RAC2	1.65687	0.0216759	1	1.63177
ENSG00000100097	LGALS1	2.50042	0.0397424	1	2.43161
ENSG00000100201	DDX17	1.33972	0.106514	1	1.24416
ENSG00000100316	RPL3	18.3236	-0.186502	1	20.8406
ENSG00000100300	TSPO	1.52445	-0.124435	1	1.66145
ENSG00000169100	SLC25A6	2.3582	-0.215382	1	2.73698
ENSG00000002586	CD99	1.67158	0.0461331	1	1.61858
ENSG00000205542	TMSB4X	35.0492	-0.44245	1	47.6012
ENSG00000130066	SAT1	4.11887	-0.0330566	1	4.21244
ENSG00000165168	CYBB	0.935104	-0.184548	1	1.06278
ENSG00000126756	UXT	0.989052	-0.11913	1	1.07422
ENSG00000102317	RBM3	1.70182	0.13958	1	1.54449
ENSG00000147065	MSN	1.75087	-0.259526	1	2.09545
ENSG00000147168	IL2RG	1.27759	0.00305703	1	1.27472
ENSG00000198034	RPS4X	18.3326	-0.150062	1	20.3307
ENSG00000229807	XIST	2.04268	0.0819852	1	1.92923
ENSG00000131171	SH3BGRL	1.05444	-0.0406481	1	1.08455
ENSG00000241343	RPL36A	8.44863	-0.228743	1	9.89505
ENSG00000157514	TSC22D3	2.50533	-0.171921	1	2.82141
ENSG00000005022	SLC25A5	1.04545	0.0632639	1	1.00056
ENSG00000198918	RPL39	18.6743	-0.190663	1	21.3007
ENSG00000125356	NDUFA1	1.05853	-0.185436	1	1.20371
ENSG00000180879	SSR4	1.42064	-0.189394	1	1.61968
ENSG00000196924	FLNA	1.88165	0.0799258	1	1.77973
ENSG00000147403	RPL10	35.7563	-0.162486	1	39.9957
ENSG00000198888	MT-ND1	20.7603	-0.336448	1	26.198
ENSG00000198763	MT-ND2	18.5337	-0.253453	1	22.0808
ENSG00000198804	MT-CO1	57.0536	-0.00764253	1	57.323
ENSG00000198712	MT-CO2	53.7955	-0.0982017	1	57.551
ENSG00000228253	MT-ATP8	1.24163	-0.222805	1	1.44885
ENSG00000198899	MT-ATP6	57.2547	-0.197344	1	65.6089
ENSG00000198938	MT-CO3	47.9543	-0.240457	1	56.6186
ENSG00000198840	MT-ND3	33.0384	-0.421818	1	44.2332
ENSG00000212907	MT-ND4L	2.68679	0.165899	1	2.39401
ENSG00000198886	MT-ND4	29.9765	-0.180643	1	33.9554
ENSG00000198786	MT-ND5	12.8585	-0.0867593	1	13.648
ENSG00000198727	MT-CYB	32.3306	-0.219374	1	37.6184

## Sheet: male
FeatureID	FeatureName	nkday3 Average	nkday3 Log2 Fold Change	nkday3 P-Value	nkday0 Average
ENSG00000188536	HBA2	49.892	4.73803	7.11e-07	1.8624
ENSG00000244734	HBB	221.541	4.61163	1.72e-06	9.02816
ENSG00000206172	HBA1	19.3283	4.76724	6.31e-06	0.706846
ENSG00000090382	LYZ	0.0829183	-4.94183	0.00954082	2.66565
ENSG00000163220	S100A9	0.0373133	-6.06534	0.0140375	2.76566
ENSG00000143546	S100A8	0.0124377	-6.32926	0.0163389	1.32809
ENSG00000177606	JUN	12.4295	1.43187	0.0537965	4.59112
ENSG00000265206	AC004687.1	1.00331	1.28867	0.236502	0.410412
ENSG00000197943	PLCG2	1.84493	1.13424	0.402763	0.838844
ENSG00000204287	HLA-DRA	0.165837	-2.56269	0.506768	1.00013
ENSG00000163131	CTSS	0.514094	-1.57429	0.982416	1.53713
ENSG00000116251	RPL22	7.87724	-0.120998	1	8.53891
ENSG00000116288	PARK7	1.0199	-0.168899	1	1.14654
ENSG00000074800	ENO1	1.1194	-0.282866	1	1.36143
ENSG00000142634	EFHD2	1.65837	0.0893214	1	1.5565
ENSG00000077549	CAPZB	1.04063	-0.16582	1	1.16726
ENSG00000127483	HP1BP3	0.874788	-0.238979	1	1.03301
ENSG00000070831	CDC42	2.89385	-0.0366566	1	2.96118
ENSG00000142676	RPL11	23.6525	-0.145613	1	26.0722
ENSG00000133226	SRRM1	1.44278	-0.154233	1	1.60381
ENSG00000117616	RSRP1	1.28109	0.186895	1	1.12447
ENSG00000142669	SH3BGRL3	5.8333	-0.0803255	1	6.14852
ENSG00000169442	CD52	4.64757	-0.306657	1	5.7318
ENSG00000198830	HMGN2	0.999166	-0.586126	1	1.50019
ENSG00000130770	ATP5IF1	1.37644	0.0432859	1	1.3344
ENSG00000162511	LAPTM5	1.42205	-0.0467557	1	1.4673
ENSG00000184007	PTP4A2	1.22305	-0.0695296	1	1.28259
ENSG00000168653	NDUFS5	0.854059	-0.242262	1	1.01094
ENSG00000127603	MACF1	1.02404	0.088226	1	0.963184
ENSG00000065978	YBX1	3.04725	-0.0482855	1	3.14319
ENSG00000142937	RPS8	21.3639	-0.241791	1	25.1734
ENSG00000173660	UQCRH	1.20646	-0.172324	1	1.35873
ENSG00000162434	JAK1	2.27611	-0.0361893	1	2.32912
ENSG00000142864	SERBP1	1.28938	-0.255095	1	1.53758
ENSG00000122406	RPL5	12.1766	-0.114581	1	13.1386
ENSG00000143119	CD53	1.04892	0.0561521	1	1.00869
ENSG00000116824	CD2	1.28109	-0.17683	1	1.44703
ENSG00000265972	TXNIP	8.61107	0.119781	1	7.89919
ENSG00000143384	MCL1	1.07794	-0.229643	1	1.26367
ENSG00000197747	S100A10	2.2388	-0.35221	1	2.85216
ENSG00000163191	S100A11	1.03648	-0.664596	1	1.643
ENSG00000197956	S100A6	3.44526	-0.413423	1	4.5767
ENSG00000196154	S100A4	7.71555	-0.276142	1	9.31333
ENSG00000143543	JTB	0.870643	-0.256452	1	1.04067
ENSG00000177954	RPS27	34.7552	-0.0328389	1	35.4283
ENSG00000143549	TPM3	2.11442	-0.320538	1	2.63547
ENSG00000163463	KRTCAP2	0.949415	-0.191978	1	1.08482
ENSG00000163479	SSR2	1.53814	0.111114	1	1.42225
ENSG00000158710	TAGLN2	1.31426	-0.141867	1	1.44883
ENSG00000117091	CD48	2.36732	-0.0601757	1	2.46292
ENSG00000158869	FCER1G	1.80762	0.379525	1	1.38711
ENSG00000203747	FCGR3A	1.04063	0.600383	1	0.686122
ENSG00000198821	CD247	2.04394	0.568633	1	1.3754
ENSG00000117523	PRRC2C	1.71641	0.277169	1	1.41414
ENSG00000234741	GAS5	1.68739	-0.220275	1	1.96286
ENSG00000162704	ARPC5	1.35986	-0.243822	1	1.60876
ENSG00000081237	PTPRC	4.11275	-0.400509	1	5.41374
ENSG00000159388	BTG2	1.83664	0.156695	1	1.6448
ENSG00000069275	NUCKS1	1.03648	-0.124603	1	1.12987
ENSG00000163041	H3F3A	4.56465	-0.283477	1	5.53988
ENSG00000143774	GUK1	1.69568	0.144487	1	1.53172
ENSG00000173726	TOMM20	1.0199	-0.264273	1	1.22493
ENSG00000054267	ARID4B	1.05306	0.131084	1	0.961382
ENSG00000153187	HNRNPU	1.98175	-0.126382	1	2.15928
ENSG00000171863	RPS7	12.7445	-0.19858	1	14.5757
ENSG00000115738	ID2	1.55057	-0.124408	1	1.68805
ENSG00000228474	OST4	1.91541	-0.00535748	1	1.91916
ENSG00000119801	YPEL5	1.45522	0.0721592	1	1.38261
ENSG00000115875	SRSF7	1.91541	-0.0850519	1	2.02818
ENSG00000152518	ZFP36L2	2.26367	-0.564083	1	3.34006
ENSG00000143933	CALM2	1.25207	-0.472216	1	1.7358
ENSG00000143947	RPS27A	25.1906	-0.137093	1	27.6039
ENSG00000138071	ACTR2	1.23963	-0.00226744	1	1.2407
ENSG00000115956	PLEK	1.05306	0.314587	1	0.846503
ENSG00000115977	AAK1	1.05721	0.135379	1	0.962283
ENSG00000169564	PCBP1	0.932831	-0.256866	1	1.115
ENSG00000034510	TMSB10	18.5986	-0.122829	1	20.1809
ENSG00000118640	VAMP8	0.916248	-0.22133	1	1.0686
ENSG00000115523	GNLY	22.4584	0.656315	1	14.1995
ENSG00000158050	DUSP2	1.23134	-0.26136	1	1.47496
ENSG00000135940	COX5B	1.33913	0.00961227	1	1.329
ENSG00000071082	RPL31	5.69649	-0.0949602	1	6.06563
ENSG00000115091	ACTR3	0.796016	-0.534973	1	1.15465
ENSG00000155368	DBI	1.19817	-0.0636906	1	1.25151
ENSG00000136732	GYPC	1.00331	0.0764859	1	0.951471
ENSG00000152082	MZT2B	1.45107	-0.154472	1	1.61327
ENSG00000121966	CXCR4	1.63349	-1.10291	1	3.50404
ENSG00000154518	ATP5MC3	0.887226	-0.331763	1	1.11726
ENSG00000170144	HNRNPA3	1.89468	0.0654888	1	1.80743
ENSG00000115232	ITGA4	0.829183	-0.431808	1	1.11951
ENSG00000115415	STAT1	0.684076	-0.616799	1	1.05103
ENSG00000081320	STK17B	1.09038	-0.506209	1	1.54839
ENSG00000115524	SF3B1	1.06135	-0.103117	1	1.13978
ENSG00000082153	BZW1	0.999166	-0.28313	1	1.21592
ENSG00000114942	EEF1B2	6.30594	-0.214312	1	7.29326
ENSG00000079246	XRCC5	1.03233	-0.224944	1	1.20646
ENSG00000197756	RPL37A	12.446	-0.0733826	1	13.0512
ENSG00000163466	ARPC2	2.898	-0.158588	1	3.22698
ENSG00000067066	SP100	1.08208	0.208499	1	0.936154
ENSG00000115053	NCL	2.08954	-0.345201	1	2.64943
ENSG00000187514	PTMA	15.0041	-0.115501	1	16.1989
ENSG00000188042	ARL4C	2.67826	-0.451114	1	3.65316
ENSG00000124831	LRRFIP1	1.09452	-0.211295	1	1.26683
ENSG00000144713	RPL32	25.116	-0.147083	1	27.7134
ENSG00000174748	RPL15	12.9311	-0.171901	1	14.518
ENSG00000168028	RPSA	11.024	-0.15969	1	12.2732
ENSG00000188846	RPL14	14.7512	-0.151647	1	16.33
ENSG00000232112	TMA7	2.64509	-0.223569	1	3.08147
ENSG00000067560	RHOA	1.34742	-0.0710702	1	1.41414
ENSG00000114353	GNAI2	1.15256	-0.178476	1	1.30377
ENSG00000162244	RPL29	13.4079	-0.220724	1	15.5713
ENSG00000144746	ARL6IP5	1.28109	-0.171883	1	1.44207
ENSG00000269028	MTRNR2L12	5.99085	0.218996	1	5.13128
ENSG00000114391	RPL24	9.40294	-0.101846	1	10.0576
ENSG00000169714	CNBP	1.15256	-0.0470889	1	1.19024
ENSG00000091527	CDV3	0.870643	-0.372169	1	1.12762
ENSG00000120742	SERP1	1.05306	-0.278538	1	1.27719
ENSG00000152601	MBNL1	1.52984	-0.0487123	1	1.58038
ENSG00000163660	CCNL1	2.65339	0.430488	1	1.96421
ENSG00000136527	TRA2B	1.7786	0.480398	1	1.27268
ENSG00000156976	EIF4A2	1.55886	0.170209	1	1.38351
ENSG00000182899	RPL35A	13.5654	-0.13738	1	14.8699
ENSG00000159674	SPON2	1.65837	0.875542	1	0.902366
ENSG00000145220	LYAR	0.783578	-0.371666	1	1.01499
ENSG00000137441	FGFBP2	2.40049	0.408713	1	1.80428
ENSG00000163682	RPL9	14.4485	-0.157467	1	16.0597
ENSG00000171476	HOPX	1.22719	0.343635	1	0.966338
ENSG00000118816	CCNI	1.64178	-0.0239538	1	1.66688
ENSG00000138668	HNRNPD	1.02819	0.0287581	1	1.00778
ENSG00000152795	HNRNPDL	1.82835	-0.0628117	1	1.90655
ENSG00000145287	PLAC8	2.07296	0.54245	1	1.42045
ENSG00000164032	H2AFZ	0.97429	-0.472315	1	1.35197
ENSG00000109332	UBE2D3	1.29353	-0.0100845	1	1.30151
ENSG00000109475	RPL34	23.7437	-0.0969973	1	25.3054
ENSG00000145425	RPS3A	22.3423	-0.113487	1	24.0859
ENSG00000164104	HMGB2	0.480926	-1.12641	1	1.05464
ENSG00000113387	SUB1	1.76201	-0.247205	1	2.0881
ENSG00000168685	IL7R	3.76035	-0.130886	1	4.10637
ENSG00000082074	FYB1	1.31426	-0.458673	1	1.80473
ENSG00000145592	RPL37	17.2263	-0.0814776	1	18.164
ENSG00000113088	GZMK	0.990874	-0.77709	1	1.69841
ENSG00000145649	GZMA	3.66499	0.182557	1	3.22067
ENSG00000145675	PIK3R1	1.1194	-0.339486	1	1.41594
ENSG00000145741	BTF3	3.62768	-0.137803	1	3.98068
ENSG00000164346	NSA2	1.23548	-0.0939619	1	1.31773
ENSG00000186468	RPS23	19.6682	-0.207778	1	22.6357
ENSG00000127184	COX7C	2.88141	-0.104089	1	3.08958
ENSG00000153113	CAST	1.32255	-0.0516515	1	1.36954
ENSG00000169567	HINT1	2.5912	-0.395874	1	3.40178
ENSG00000158985	CDC42SE2	1.07794	-0.0444702	1	1.1114
ENSG00000125347	IRF1	2.91043	-0.194296	1	3.32204
ENSG00000113558	SKP1	1.47595	-0.147632	1	1.63309
ENSG00000131508	UBE2D2	1.05306	-0.0662839	1	1.10239
ENSG00000019582	CD74	1.14842	-0.727336	1	1.90069
ENSG00000164587	RPS14	25.1906	-0.158849	1	28.0233
ENSG00000181163	NPM1	3.66084	-0.163347	1	4.0888
ENSG00000120129	DUSP1	3.07212	-0.144107	1	3.38646
ENSG00000113732	ATP6V0E1	0.941123	-0.27014	1	1.13528
ENSG00000169230	PRELID1	1.05721	-0.109881	1	1.14068
ENSG00000204628	RACK1	8.00162	-0.217423	1	9.27324
ENSG00000112739	PRPF4B	1.16915	0.211482	1	1.00914
ENSG00000124795	DEK	1.16086	-0.296813	1	1.4254
ENSG00000111913	RIPOR2	1.53399	-0.109145	1	1.65246
ENSG00000197061	HIST1H4C	1.25207	-0.217394	1	1.45469
ENSG00000168298	HIST1H1E	1.48424	-0.0831801	1	1.57047
ENSG00000124575	HIST1H1D	1.90712	0.0680935	1	1.81599
ENSG00000204642	HLA-F	1.84493	0.0720959	1	1.75202
ENSG00000206503	HLA-A	11.4013	0.0903785	1	10.673
ENSG00000204592	HLA-E	7.79018	0.172495	1	6.89005
ENSG00000204525	HLA-C	8.28354	-0.0274708	1	8.41547
ENSG00000234745	HLA-B	17.9187	0.0475158	1	17.2778
ENSG00000227507	LTB	4.89633	-0.52216	1	7.01124
ENSG00000213719	CLIC1	2.54974	0.168342	1	2.2638
ENSG00000213654	GPSM3	1.07379	-0.240826	1	1.26863
ENSG00000204264	PSMB8	1.21061	-0.0178836	1	1.22493
ENSG00000240065	PSMB9	1.5257	0.0500352	1	1.47181
ENSG00000231500	RPS18	32.276	-0.239212	1	37.9611
ENSG00000231925	TAPBP	1.22305	0.225673	1	1.04518
ENSG00000124614	RPS10	4.67245	-0.00368732	1	4.67086
ENSG00000198755	RPL10A	11.3225	-0.214453	1	13.0931
ENSG00000112081	SRSF3	1.77445	0.124601	1	1.62498
ENSG00000112576	CCND3	1.00746	0.195273	1	0.87984
ENSG00000096384	HSP90AB1	3.05139	-0.0609316	1	3.17517
ENSG00000156508	EEF1A1	34.9045	-0.0925303	1	37.0835
ENSG00000112695	COX7A2	1.11525	-0.204698	1	1.28485
ENSG00000146278	PNRC1	3.16748	-0.124612	1	3.44458
ENSG00000132424	PNISR	1.40547	-0.247558	1	1.66688
ENSG00000112306	RPS12	34.7262	-0.137303	1	38.057
ENSG00000029363	BCLAF1	0.804308	-0.414482	1	1.07311
ENSG00000118503	TNFAIP3	2.21392	-0.547008	1	3.22833
ENSG00000152818	UTRN	1.12354	0.518513	1	0.783882
ENSG00000008018	PSMB1	0.845767	-0.396982	1	1.11455
ENSG00000075624	ACTB	14.1459	0.0219023	1	13.8851
ENSG00000189043	NDUFA4	1.58374	-0.235023	1	1.8615
ENSG00000196683	TOMM7	3.47013	-0.012796	1	3.49188
ENSG00000172115	CYCS	1.13184	0.553316	1	0.770818
ENSG00000122566	HNRNPA2B1	3.66914	0.0527483	1	3.52792
ENSG00000122545	SEPTIN7	2.40878	-0.0801094	1	2.54086
ENSG00000164543	STK17A	1.10696	0.111189	1	1.02445
ENSG00000196262	PPIA	3.51574	-0.0792533	1	3.70452
ENSG00000106153	CHCHD2	2.22221	-0.19339	1	2.5359
ENSG00000126524	SBDS	1.06965	0.35947	1	0.833438
ENSG00000130429	ARPC1B	2.08125	-0.325189	1	2.60258
ENSG00000188186	LAMTOR4	1.05306	-0.0715782	1	1.10645
ENSG00000005483	KMT2E	0.858205	-0.258893	1	1.02761
ENSG00000105887	MTPN	0.945269	-0.133344	1	1.03707
ENSG00000090266	NDUFB2	1.33499	0.00710948	1	1.32719
ENSG00000211751	TRBC1	1.94858	-0.0357799	1	1.99394
ENSG00000211772	TRBC2	2.09369	-0.0989958	1	2.23812
ENSG00000197448	GSTK1	1.05306	-0.0250356	1	1.07131
ENSG00000179144	GIMAP7	1.59618	0.380878	1	1.22403
ENSG00000133872	SARAF	1.81591	-0.200722	1	2.0836
ENSG00000104660	LEPROTL1	0.746265	-0.645478	1	1.16907
ENSG00000008988	RPS20	8.1716	-0.203835	1	9.38136
ENSG00000245910	SNHG6	1.72056	-0.219803	1	2.0007
ENSG00000147604	RPL7	6.11108	-0.238381	1	7.18694
ENSG00000156467	UQCRB	2.66997	-0.0737205	1	2.80351
ENSG00000147649	MTDH	0.858205	-0.344197	1	1.09023
ENSG00000156482	RPL30	24.2619	-0.103522	1	25.9749
ENSG00000164919	COX6C	1.60447	-0.144017	1	1.77049
ENSG00000070756	PABPC1	2.40463	-0.461633	1	3.30447
ENSG00000164924	YWHAZ	2.20148	-0.256505	1	2.62465
ENSG00000104408	EIF3E	1.60032	-0.190766	1	1.8241
ENSG00000147677	EIF3H	1.14013	-0.24451	1	1.35017
ENSG00000160932	LY6E	1.56301	0.203925	1	1.35513
ENSG00000104529	EEF1D	4.42369	-0.0958383	1	4.71411
ENSG00000161016	RPL8	10.4519	-0.19981	1	11.9646
ENSG00000137154	RPS6	18.5696	-0.176456	1	20.9125
ENSG00000086061	DNAJA1	1.14842	0.460823	1	0.833889
ENSG00000137076	TLN1	1.19402	-0.292327	1	1.46144
ENSG00000135046	ANXA1	2.79849	-0.0745744	1	2.94001
ENSG00000165119	HNRNPK	1.48838	-0.213772	1	1.72409
ENSG00000136938	ANP32B	1.19817	-0.319004	1	1.49388
ENSG00000106803	SEC61B	1.10281	-0.145033	1	1.21907
ENSG00000136888	ATP6V1G1	1.09038	-0.370802	1	1.40964
ENSG00000136942	RPL35	9.92118	-0.108753	1	10.6626
ENSG00000044574	HSPA5	1.37644	-0.222748	1	1.60471
ENSG00000197958	RPL12	12.6989	-0.195657	1	14.4942
ENSG00000171159	C9orf16	1.01575	-0.102718	1	1.09068
ENSG00000119335	SET	1.74958	-0.0808475	1	1.84753
ENSG00000148303	RPL7A	14.3615	-0.190064	1	16.3277
ENSG00000107223	EDF1	1.70397	-0.0153504	1	1.71959
ENSG00000169583	CLIC3	1.32669	0.820142	1	0.750545
ENSG00000067082	KLF6	2.43365	0.106116	1	2.25614
ENSG00000065809	FAM107B	1.29353	-0.19403	1	1.47856
ENSG00000026025	VIM	4.61441	-0.150085	1	5.1056
ENSG00000150867	PIP4K2A	1.03648	0.402594	1	0.783882
ENSG00000150093	ITGB1	1.13598	-0.103506	1	1.21997
ENSG00000122862	SRGN	2.45024	-0.381903	1	3.18599
ENSG00000180644	PRF1	2.40463	0.714698	1	1.4619
ENSG00000166295	ANAPC16	1.16915	0.00713543	1	1.16276
ENSG00000138326	RPS24	15.7586	-0.119246	1	17.0575
ENSG00000166136	NDUFB8	0.771141	-0.406102	1	1.0231
ENSG00000185201	IFITM2	3.1965	0.179336	1	2.81567
ENSG00000177600	RPLP2	15.1285	-0.128336	1	16.4791
ENSG00000177700	POLR2L	1.09038	0.30598	1	0.881642
ENSG00000175390	EIF3F	1.33499	-0.0931114	1	1.4227
ENSG00000166441	RPL27A	12.2263	-0.260412	1	14.5955
ENSG00000110321	EIF4G2	1.11525	-0.0801321	1	1.17853
ENSG00000110700	RPS13	13.155	-0.156605	1	14.6135
ENSG00000134333	LDHA	1.02819	-0.145315	1	1.13708
ENSG00000026508	CD44	1.23963	-0.173414	1	1.39702
ENSG00000167996	FTH1	6.44275	-0.685688	1	10.331
ENSG00000124942	AHNAK	1.52155	-0.284961	1	1.85158
ENSG00000254772	EEF1G	5.25702	-0.240287	1	6.19132
ENSG00000162191	UBXN1	1.10281	-0.0740304	1	1.16051
ENSG00000133321	PLAAT4	1.86152	0.0680172	1	1.77275
ENSG00000176340	COX8A	0.916248	-0.538752	1	1.3317
ENSG00000168066	SF1	1.65007	-0.402603	1	2.1782
ENSG00000149806	FAU	12.3631	-0.102904	1	13.2323
ENSG00000245532	NEAT1	4.68074	-0.00238329	1	4.67491
ENSG00000251562	MALAT1	259.899	0.145775	1	234.06
ENSG00000172757	CFL1	5.03729	-0.0664569	1	5.25922
ENSG00000172543	CTSW	3.07627	0.771796	1	1.79707
ENSG00000175550	DRAP1	0.982582	-0.134844	1	1.07896
ENSG00000084207	GSTP1	1.11111	0.140219	1	1.00778
ENSG00000149273	RPS3	21.082	-0.106765	1	22.6218
ENSG00000149311	ATM	1.52984	0.451426	1	1.11726
ENSG00000198851	CD3E	1.43034	-0.29009	1	1.74707
ENSG00000167286	CD3D	1.89883	-0.390306	1	2.48455
ENSG00000160654	CD3G	1.30182	-0.2434	1	1.53983
ENSG00000167283	ATP5MG	2.47097	-0.179249	1	2.79179
ENSG00000118181	RPS25	14.2661	-0.0702429	1	14.9266
ENSG00000109971	HSPA8	2.15588	0.0785068	1	2.03764
ENSG00000134954	ETS1	1.91956	-0.0116941	1	1.93177
ENSG00000111640	GAPDH	2.8441	-0.490871	1	3.98744
ENSG00000111678	C12orf57	1.60862	0.398431	1	1.21862
ENSG00000111796	KLRB1	5.31092	-0.135494	1	5.8165
ENSG00000110848	CD69	3.39551	0.151077	1	3.04993
ENSG00000150045	KLRF1	1.11111	0.646161	1	0.709549
ENSG00000110852	CLEC2B	1.40961	0.074617	1	1.3371
ENSG00000134539	KLRD1	1.79104	0.715375	1	1.08888
ENSG00000111348	ARHGDIB	2.92702	-0.234583	1	3.43557
ENSG00000111716	LDHB	1.54643	-0.471585	1	2.14171
ENSG00000174718	RESF1	1.00746	0.219095	1	0.865424
ENSG00000139218	SCAF11	1.0655	0.116542	1	0.982556
ENSG00000247774	PCED1B-AS1	1.74543	-0.208855	1	2.01422
ENSG00000123416	TUBA1B	0.845767	-0.429831	1	1.14023
ENSG00000167552	TUBA1A	1.32255	0.15838	1	1.18393
ENSG00000139644	TMBIM6	1.30182	0.0702181	1	1.23889
ENSG00000110934	BIN2	1.19817	0.040711	1	1.16411
ENSG00000063046	EIF4B	1.04892	-0.140994	1	1.15645
ENSG00000123349	PFDN5	4.22884	-0.147332	1	4.67041
ENSG00000197111	PCBP2	0.970145	-0.129469	1	1.06139
ENSG00000135390	ATP5MC2	1.91541	-0.271436	1	2.30795
ENSG00000135486	HNRNPA1	2.74045	-0.123869	1	2.9792
ENSG00000135404	CD63	1.44692	0.267501	1	1.2006
ENSG00000197728	RPS26	9.5439	0.0565018	1	9.14709
ENSG00000229117	RPL41	34.5604	-0.0370733	1	35.3333
ENSG00000092841	MYL6	3.45355	-0.366718	1	4.44155
ENSG00000110958	PTGES3	1.16915	-0.130774	1	1.27944
ENSG00000196531	NACA	9.01737	-0.130472	1	9.83862
ENSG00000127314	RAP1B	1.84493	0.00648287	1	1.83356
ENSG00000187109	NAP1L1	1.3184	-0.477359	1	1.83401
ENSG00000133639	BTG1	6.00329	-0.193907	1	6.8459
ENSG00000075415	SLC25A3	1.05721	-0.0729606	1	1.11185
ENSG00000166598	HSP90B1	1.30182	-0.159125	1	1.45243
ENSG00000111229	ARPC3	2.40049	-0.216031	1	2.78233
ENSG00000089248	ERP29	1.04063	-0.244876	1	1.23304
ENSG00000089009	RPL6	14.9833	-0.0644953	1	15.6146
ENSG00000089157	RPLP0	7.4129	-0.224799	1	8.63532
ENSG00000111775	COX6A1	1.12354	-0.070587	1	1.17943
ENSG00000088986	DYNLL1	1.0199	0.0132607	1	1.01049
ENSG00000182196	ARL6IP4	1.1194	-0.0747987	1	1.17853
ENSG00000150991	UBC	5.10777	0.0745386	1	4.83619
ENSG00000132341	RAN	0.804308	-0.56824	1	1.19384
ENSG00000150459	SAP18	1.15256	-0.17997	1	1.30512
ENSG00000122026	RPL21	20.2196	-0.141996	1	22.233
ENSG00000122034	GTF3A	1.30182	-0.0955639	1	1.38981
ENSG00000189403	HMGB1	3.47013	-0.293648	1	4.24242
ENSG00000244754	N4BP2L2	1.25621	0.00432787	1	1.25151
ENSG00000133112	TPT1	34.1499	-0.183912	1	38.6544
ENSG00000136167	LCP1	2.49999	-0.234616	1	2.93505
ENSG00000136156	ITM2B	3.08871	-0.242142	1	3.64415
ENSG00000188243	COMMD6	1.8325	-0.10946	1	1.97367
ENSG00000134884	ARGLU1	1.71226	-0.111171	1	1.84663
ENSG00000092199	HNRNPC	1.30182	-0.268084	1	1.56641
ENSG00000211829	TRDC	1.08623	0.672473	1	0.681167
ENSG00000277734	TRAC	1.16086	-0.448132	1	1.58308
ENSG00000092010	PSME1	2.45024	-0.0926454	1	2.60708
ENSG00000100911	PSME2	1.48838	-0.235095	1	1.74977
ENSG00000129559	NEDD8	0.912102	-0.350737	1	1.16366
ENSG00000100450	GZMH	1.13184	0.626784	1	0.732524
ENSG00000100453	GZMB	3.74791	0.85456	1	2.06693
ENSG00000100906	NFKBIA	4.18323	0.330812	1	3.31663
ENSG00000100941	PNN	1.09038	0.250332	1	0.916331
ENSG00000213741	RPS29	19.7511	-0.0497581	1	20.3728
ENSG00000165502	RPL36AL	4.02983	-0.1625	1	4.49786
ENSG00000054654	SYNE2	1.6791	-0.0760229	1	1.76734
ENSG00000100650	SRSF5	3.58622	-0.149134	1	3.96626
ENSG00000170345	FOS	8.30842	-0.023842	1	8.41953
ENSG00000198668	CALM1	7.60361	-0.0346551	1	7.76359
ENSG00000089737	DDX24	1.40132	0.266502	1	1.16366
ENSG00000127152	BCL11B	1.18573	-0.209147	1	1.36999
ENSG00000196405	EVL	1.3723	0.0148049	1	1.35693
ENSG00000078304	PPP2R5C	1.15256	-0.333764	1	1.45198
ENSG00000080824	HSP90AA1	4.30346	-0.0328641	1	4.39019
ENSG00000100664	EIF5	1.25621	0.418846	1	0.938857
ENSG00000213145	CRIP1	2.37146	-0.503302	1	3.35448
ENSG00000169926	KLF13	1.00331	0.0534565	1	0.966788
ENSG00000140319	SRP14	2.34244	-0.225359	1	2.73278
ENSG00000167004	PDIA3	1.29767	-0.0651348	1	1.35648
ENSG00000140264	SERF2	4.61026	-0.122323	1	5.00378
ENSG00000166710	B2M	60.7501	-0.0986288	1	64.8131
ENSG00000255302	EID1	0.999166	-0.253984	1	1.19159
ENSG00000069667	RORA	0.970145	-0.125791	1	1.05869
ENSG00000166794	PPIB	2.04394	0.0646332	1	1.9507
ENSG00000174444	RPL4	4.37394	-0.196477	1	4.99793
ENSG00000137818	RPLP1	37.363	-0.167575	1	41.8147
ENSG00000185787	MORF4L1	1.18159	-0.0297796	1	1.20556
ENSG00000182774	RPS17	3.29186	-0.298204	1	4.03744
ENSG00000170776	AKAP13	1.07794	0.042883	1	1.04608
ENSG00000172183	ISG20	1.07379	-0.0994245	1	1.15014
ENSG00000140575	IQGAP1	0.965999	-0.0685941	1	1.01319
ENSG00000272888	LINC01578	1.35986	-0.136969	1	1.49388
ENSG00000140988	RPS2	23.5737	-0.257899	1	28.0887
ENSG00000167978	SRRM2	1.81177	0.106964	1	1.67949
ENSG00000103363	ELOB	1.55886	0.0929479	1	1.45964
ENSG00000008517	IL32	4.32834	-0.439742	1	5.85434
ENSG00000189067	LITAF	1.05721	-0.120662	1	1.14924
ENSG00000134419	RPS15A	21.3266	-0.140019	1	23.4178
ENSG00000102879	CORO1A	2.55803	-0.0447738	1	2.63276
ENSG00000089280	FUS	1.6252	-0.00144773	1	1.62453
ENSG00000205220	PSMB10	1.09452	0.0710495	1	1.04157
ENSG00000103187	COTL1	0.447759	-1.32681	1	1.12897
ENSG00000131143	COX4I1	3.13017	-0.178197	1	3.53288
ENSG00000051523	CYBA	4.95437	0.0454411	1	4.78664
ENSG00000198931	APRT	1.61691	-0.109224	1	1.74166
ENSG00000167526	RPL13	32.5123	-0.22939	1	37.9795
ENSG00000141002	TCF25	1.20646	0.278051	1	0.994269
ENSG00000108518	PFN1	7.47094	-0.0941194	1	7.9492
ENSG00000219200	RNASEK	1.73299	0.0364217	1	1.68715
ENSG00000170296	GABARAP	1.01575	-0.344047	1	1.28935
ENSG00000161960	EIF4A1	1.72885	-0.201472	1	1.98493
ENSG00000220205	VAMP2	0.912102	-0.194012	1	1.04382
ENSG00000161970	RPL26	19.9004	-0.120754	1	21.5622
ENSG00000170315	UBB	3.52403	0.243484	1	2.96884
ENSG00000175061	SNHG29	1.83664	-0.15985	1	2.04846
ENSG00000198242	RPL23A	16.1235	-0.123136	1	17.4995
ENSG00000166750	SLFN5	1.21475	0.246676	1	1.0231
ENSG00000271503	CCL5	4.33663	-0.0648191	1	4.52309
ENSG00000275302	CCL4	1.13598	0.493489	1	0.806408
ENSG00000125691	RPL23	4.32834	-0.201537	1	4.96324
ENSG00000108298	RPL19	21.0281	-0.18047	1	23.7467
ENSG00000173812	EIF1	12.6202	0.0136199	1	12.4592
ENSG00000131469	RPL27	7.45436	-0.168235	1	8.3497
ENSG00000243678	NME2	1.96516	-0.185261	1	2.23046
ENSG00000136490	LIMD2	1.62105	0.0474181	1	1.56641
ENSG00000108654	DDX5	6.0945	0.0997998	1	5.66963
ENSG00000172809	RPL38	6.5008	-0.112154	1	7.00448
ENSG00000188612	SUMO2	1.55472	-0.300889	1	1.91285
ENSG00000132475	H3F3B	7.83993	0.169558	1	6.94817
ENSG00000173821	RNF213	1.99833	0.142884	1	1.80653
ENSG00000184009	ACTG1	6.52567	0.0221513	1	6.40621
ENSG00000173762	CD7	1.62935	0.433479	1	1.20466
ENSG00000101596	SMCHD1	0.887226	-0.218077	1	1.03256
ENSG00000101608	MYL12A	4.91706	0.0527151	1	4.72672
ENSG00000118680	MYL12B	2.39634	-0.0293747	1	2.4404
ENSG00000101745	ANKRD12	1.52155	-0.0215758	1	1.54254
ENSG00000265681	RPL17	17.9187	-0.193706	1	20.4224
ENSG00000197971	MBP	1.39303	0.286154	1	1.14113
ENSG00000197540	GZMM	1.8781	0.227259	1	1.60155
ENSG00000099624	ATP5F1D	1.07794	-0.292028	1	1.31954
ENSG00000099622	CIRBP	1.9776	0.0877887	1	1.85744
ENSG00000115268	RPS15	15.7752	-0.165767	1	17.6351
ENSG00000127540	UQCR11	1.47595	-0.0829414	1	1.56146
ENSG00000129968	ABHD17A	1.61691	0.221405	1	1.38486
ENSG00000104904	OAZ1	2.81508	-0.266341	1	3.3779
ENSG00000104964	TLE5	2.79435	-0.053762	1	2.89361
ENSG00000167658	EEF2	2.24294	-0.224429	1	2.61519
ENSG00000130255	RPL36	11.48	-0.074453	1	12.0475
ENSG00000233927	RPS28	17.7196	-0.094205	1	18.8497
ENSG00000099783	HNRNPM	0.8126	-0.307257	1	1.00643
ENSG00000198258	UBL5	1.44692	0.0513059	1	1.39477
ENSG00000130811	EIF3G	1.61691	0.0948184	1	1.5119
ENSG00000123144	TRIR	1.33499	-0.160039	1	1.49028
ENSG00000171223	JUNB	3.93862	-0.308959	1	4.86593
ENSG00000179218	CALR	1.21475	0.0465887	1	1.17537
ENSG00000160888	IER2	2.77776	0.439079	1	2.04395
ENSG00000104979	C19orf53	0.953561	-0.159125	1	1.065
ENSG00000267519	AC020916.1	1.2189	0.222035	1	1.04428
ENSG00000132002	DNAJB1	0.79187	-0.37437	1	1.02761
ENSG00000127528	KLF2	3.7106	-0.165663	1	4.15097
ENSG00000105640	RPL18A	18.3581	-0.219976	1	21.3076
ENSG00000130522	JUND	7.90212	0.478555	1	5.65296
ENSG00000221983	UBA52	9.29929	-0.0641795	1	9.69041
ENSG00000186010	NDUFA13	1.22305	-0.267547	1	1.47136
ENSG00000089327	FXYD5	1.39303	-0.137539	1	1.53082
ENSG00000126267	COX6B1	1.32669	-0.167255	1	1.48848
ENSG00000126264	HCST	4.00081	0.295446	1	3.25086
ENSG00000011600	TYROBP	2.34659	0.20985	1	2.02458
ENSG00000178982	EIF3K	1.84079	-0.335945	1	2.31966
ENSG00000130755	GMFG	1.98175	-0.259666	1	2.36832
ENSG00000128016	ZFP36	1.78689	-0.26632	1	2.14577
ENSG00000105193	RPS16	12.6948	-0.196128	1	14.4942
ENSG00000105329	TGFB1	1.09452	0.231881	1	0.931649
ENSG00000105372	RPS19	22.8689	-0.101661	1	24.4522
ENSG00000125740	FOSB	1.44692	0.542053	1	0.992467
ENSG00000125743	SNRPD2	1.44692	-0.12394	1	1.57497
ENSG00000105373	NOP53	2.28025	-0.0832034	1	2.41066
ENSG00000142227	EMP3	2.30513	-0.17407	1	2.59537
ENSG00000063177	RPL18	14.9626	-0.17131	1	16.7913
ENSG00000087074	PPP1R15A	2.25538	0.406514	1	1.69796
ENSG00000087086	FTL	6.42203	-0.575748	1	9.54219
ENSG00000104894	CD37	1.52155	-0.0278804	1	1.54929
ENSG00000142541	RPL13A	18.6525	-0.279948	1	22.5681
ENSG00000142534	RPS11	7.05635	-0.19875	1	8.07309
ENSG00000142546	NOSIP	1.00331	-0.332736	1	1.26367
ENSG00000105374	NKG7	13.2213	0.392694	1	10.0364
ENSG00000170889	RPS9	10.5016	-0.23604	1	12.3272
ENSG00000108107	RPL28	23.3871	-0.18927	1	26.5718
ENSG00000083845	RPS5	7.41705	-0.193724	1	8.45602
ENSG00000125835	SNRPB	0.88308	-0.259614	1	1.05779
ENSG00000077984	CST7	2.93945	0.313901	1	2.35885
ENSG00000131051	RBM39	2.52901	0.0458398	1	2.44445
ENSG00000166913	YWHAB	1.68324	-0.330659	1	2.11378
ENSG00000101109	STK4	1.3184	-0.192333	1	1.50514
ENSG00000177410	ZFAS1	2.11027	0.158369	1	1.88717
ENSG00000087460	GNAS	1.82006	-0.259996	1	2.17595
ENSG00000124172	ATP5F1E	4.80926	-0.0944073	1	5.11956
ENSG00000101182	PSMA7	1.45522	-0.252211	1	1.7313
ENSG00000171858	RPS21	10.7835	-0.124568	1	11.7168
ENSG00000125534	PPDPF	1.49253	-0.177759	1	1.68625
ENSG00000203896	LIME1	0.912102	-0.354083	1	1.16636
ENSG00000142168	SOD1	1.01575	-0.34001	1	1.28575
ENSG00000159140	SON	1.87395	0.048215	1	1.80924
ENSG00000205581	HMGN1	1.21061	-0.102348	1	1.29881
ENSG00000160255	ITGB2	1.72885	0.344733	1	1.35918
ENSG00000160310	PRMT2	1.12769	-0.0318568	1	1.1524
ENSG00000240972	MIF	2.69899	-0.136419	1	2.95983
ENSG00000100345	MYH9	0.837475	-0.474978	1	1.16501
ENSG00000128340	RAC2	2.04394	0.170345	1	1.81284
ENSG00000100097	LGALS1	1.21061	0.0555588	1	1.16411
ENSG00000100201	DDX17	1.33499	0.26594	1	1.10915
ENSG00000100316	RPL3	20.3274	-0.112175	1	21.8942
ENSG00000183172	SMDT1	0.99502	-0.302401	1	1.22718
ENSG00000100300	TSPO	0.899664	-0.463425	1	1.24115
ENSG00000169100	SLC25A6	1.97346	-0.31559	1	2.45166
ENSG00000002586	CD99	1.96516	0.0924138	1	1.83987
ENSG00000205542	TMSB4X	29.5106	-0.551313	1	43.0919
ENSG00000130066	SAT1	1.21475	-0.617249	1	1.8624
ENSG00000215301	DDX3X	1.40547	0.0544331	1	1.35197
ENSG00000126756	UXT	1.04477	-0.0254383	1	1.0632
ENSG00000102317	RBM3	1.38474	-0.107412	1	1.49028
ENSG00000147065	MSN	1.52984	-0.327151	1	1.91691
ENSG00000147168	IL2RG	1.48009	-0.0486296	1	1.52902
ENSG00000198034	RPS4X	14.1625	-0.193696	1	16.1421
ENSG00000241343	RPL36A	8.31671	-0.0542383	1	8.60739
ENSG00000157514	TSC22D3	1.83664	-0.468521	1	2.53726
ENSG00000005022	SLC25A5	0.907956	-0.289262	1	1.11005
ENSG00000198918	RPL39	17.815	-0.0658013	1	18.5816
ENSG00000125356	NDUFA1	1.00746	-0.106132	1	1.08437
ENSG00000180879	SSR4	1.81177	-0.0701216	1	1.89889
ENSG00000196924	FLNA	1.02404	-0.224093	1	1.1961
ENSG00000147403	RPL10	39.6018	-0.145988	1	43.6618
ENSG00000129824	RPS4Y1	2.898	-0.144219	1	3.195
ENSG00000198888	MT-ND1	14.5439	-0.45555	1	19.8759
ENSG00000198763	MT-ND2	12.4087	-0.375305	1	16.0412
ENSG00000198804	MT-CO1	41.824	-0.0915418	1	44.4038
ENSG00000198712	MT-CO2	47.8066	-0.27837	1	57.7721
ENSG00000198899	MT-ATP6	52.5288	-0.188627	1	59.6498
ENSG00000198938	MT-CO3	43.4948	-0.38632	1	56.6459
ENSG00000198840	MT-ND3	20.9659	-0.41036	1	27.7666
ENSG00000212907	MT-ND4L	2.02321	0.36019	1	1.57317
ENSG00000198886	MT-ND4	24.067	-0.173821	1	27.0529
ENSG00000198786	MT-ND5	8.91372	-0.0773084	1	9.3737
ENSG00000198727	MT-CYB	25.999	-0.376839	1	33.6403
