# Supplementary material for: Single Cell Transcriptome Analysis of Peripheral Blood Mononuclear Cells in Freshly Isolated versus Stored Blood Samples
Source: Genes (Basel). 2023 Jan 4;14(1):142. doi: 10.3390/genes14010142 (PMC9859202; doi:10.3390/genes14010142)
Supplement: Supplementary file 1 [file genes-14-00142-s001.zip › supplementaryDataS5Bcells.xlsx]

## Sheet: common
FeatureID	FeatureName	BcellsDay3 Average	BcellsDay0 Average	BcellsDay3 Log2 Fold Change	BcellsDay3 P-Value	FeatureName	BcellDay3 Average	BcellDay0 Average	BcellDay3 Log2 Fold Change	BcellDay3 P-Value	FeatureName		aveDay3	aveDay0	FeatureName	aveLogFold
ENSG00000267519	AC020916.1	1.57712	0.705208	1.15475	0.11258	AC020916.1	1.03838	0.960255	0.112343	1	AC020916.1	NA	1.30775	0.832732	AC020916.1	0.633547
ENSG00000273338	AC103591.3	2.31354	0.580171	1.98505	0.000333128	AC103591.3	1.15705	0.261371	2.13716	0.00726624	AC103591.3	NA	1.7353	0.420771	AC103591.3	2.06111
ENSG00000287979	AC253572.2	1.75308	0.125037	3.75606	7.09618e-09	AC253572.2	1.79492	0.287887	2.6289	3.02e-05	AC253572.2	NA	1.774	0.206462	AC253572.2	3.19248
ENSG00000075624	ACTB	8.77843	10.4981	-0.259883	0.973483	ACTB	7.89171	9.26542	-0.23839	1	ACTB	NA	8.33507	9.88176	ACTB	-0.249136
ENSG00000184009	ACTG1	3.80594	5.88674	-0.630145	0.67491	ACTG1	4.01261	4.14595	-0.0530902	1	ACTG1	NA	3.90927	5.01635	ACTG1	-0.341618
ENSG00000138071	ACTR2	1.46633	1.40041	0.0654387	1	ACTR2	1.05322	1.22541	-0.218503	1	ACTR2	NA	1.25977	1.31291	ACTR2	-0.076532
ENSG00000144218	AFF3	1.66836	0.875258	0.925879	0.193468	AFF3	1.20156	1.02655	0.225396	1	AFF3	NA	1.43496	0.950902	AFF3	0.575637
ENSG00000124942	AHNAK	1.62926	1.73051	-0.0875622	1	AHNAK	1.07547	1.47163	-0.452326	1	AHNAK	NA	1.35236	1.60107	AHNAK	-0.269944
ENSG00000166295	ANAPC16	1.53802	1.3704	0.165142	1	ANAPC16	1.16447	1.40724	-0.273902	1	ANAPC16	NA	1.35124	1.38882	ANAPC16	-0.0543803
ENSG00000101745	ANKRD12	1.88342	1.72051	0.129143	1	ANKRD12	1.14222	1.21216	-0.0865803	1	ANKRD12	NA	1.51282	1.46633	ANKRD12	0.0212812
ENSG00000136938	ANP32B	1.4533	1.78053	-0.292739	0.973483	ANP32B	1.23122	1.3561	-0.140649	1	ANP32B	NA	1.34226	1.56831	ANP32B	-0.216694
ENSG00000198931	APRT	1.21868	1.76052	-0.529249	0.750542	APRT	0.949378	1.28223	-0.432438	1	APRT	NA	1.08403	1.52138	APRT	-0.480844
ENSG00000134884	ARGLU1	2.76974	2.09562	0.40015	0.923104	ARGLU1	2.10643	1.9565	0.102274	1	ARGLU1	NA	2.43808	2.02606	ARGLU1	0.251212
ENSG00000111348	ARHGDIB	2.9848	3.69109	-0.307394	0.973483	ARHGDIB	2.01743	2.68758	-0.417442	1	ARHGDIB	NA	2.50111	3.18933	ARHGDIB	-0.362418
ENSG00000182196	ARL6IP4	1.10138	1.23536	-0.165119	1	ARL6IP4	1.01613	1.08715	-0.0974178	1	ARL6IP4	NA	1.05875	1.16126	ARL6IP4	-0.131269
ENSG00000130429	ARPC1B	1.70746	2.44072	-0.515086	0.77772	ARPC1B	1.49824	2.00006	-0.418948	1	ARPC1B	NA	1.60285	2.22039	ARPC1B	-0.467017
ENSG00000163466	ARPC2	2.84142	2.82083	0.00906849	1	ARPC2	1.90617	2.32772	-0.291739	1	ARPC2	NA	2.3738	2.57428	ARPC2	-0.141335
ENSG00000111229	ARPC3	3.64302	4.27626	-0.232498	0.974655	ARPC3	2.99648	3.43002	-0.200113	1	ARPC3	NA	3.31975	3.85314	ARPC3	-0.216306
ENSG00000162704	ARPC5	0.755975	1.56546	-1.04457	0.0943251	ARPC5	0.756536	1.28792	-0.763535	1	ARPC5	NA	0.756255	1.42669	ARPC5	-0.904052
ENSG00000099624	ATP5F1D	1.19262	1.46043	-0.291509	0.973483	ATP5F1D	0.897459	1.24625	-0.471921	1	ATP5F1D	NA	1.04504	1.35334	ATP5F1D	-0.381715
ENSG00000124172	ATP5F1E	4.84215	6.0918	-0.332638	0.973483	ATP5F1E	4.47988	4.68385	-0.0703626	1	ATP5F1E	NA	4.66101	5.38782	ATP5F1E	-0.2015
ENSG00000130770	ATP5IF1	0.977554	1.45543	-0.571734	0.689339	ATP5IF1	0.964212	1.02465	-0.0872502	1	ATP5IF1	NA	0.970883	1.24004	ATP5IF1	-0.329492
ENSG00000135390	ATP5MC2	2.61984	2.64578	-0.0155264	1	ATP5MC2	1.87651	2.33719	-0.320135	1	ATP5MC2	NA	2.24817	2.49148	ATP5MC2	-0.167831
ENSG00000167283	ATP5MG	2.61984	3.69609	-0.497059	0.774632	ATP5MG	2.12868	2.555	-0.267343	1	ATP5MG	NA	2.37426	3.12554	ATP5MG	-0.382201
ENSG00000241837	ATP5PO	1.06879	1.3404	-0.325454	0.973483	ATP5PO	1.0013	0.962149	0.0574169	1	ATP5PO	NA	1.03504	1.15127	ATP5PO	-0.134019
ENSG00000185883	ATP6V0C	1.65532	1.13033	0.547491	0.704035	ATP6V0C	1.0013	0.840934	0.251277	1	ATP6V0C	NA	1.32831	0.985634	ATP6V0C	0.399384
ENSG00000136888	ATP6V1G1	1.29037	1.76052	-0.447214	0.907098	ATP6V1G1	1.08288	1.5455	-0.513044	1	ATP6V1G1	NA	1.18663	1.65301	ATP6V1G1	-0.480129
ENSG00000166710	B2M	33.7386	45.7735	-0.442164	0.831642	B2M	30.2169	40.5561	-0.432206	1	B2M	NA	31.9778	43.1648	B2M	-0.437185
ENSG00000153064	BANK1	3.00435	2.0506	0.548441	0.684407	BANK1	1.95068	1.80876	0.105003	1	BANK1	NA	2.47751	1.92968	BANK1	0.326722
ENSG00000029363	BCLAF1	1.60319	1.24037	0.368051	0.964886	BCLAF1	0.949378	1.05306	-0.14883	1	BCLAF1	NA	1.27628	1.14671	BCLAF1	0.10961
ENSG00000145741	BTF3	4.75091	4.85143	-0.0318887	1	BTF3	3.44891	3.71791	-0.113917	1	BTF3	NA	4.09991	4.28467	BTF3	-0.072903
ENSG00000133639	BTG1	7.16873	5.70168	0.328202	0.973483	BTG1	5.88911	6.72747	-0.198535	1	BTG1	NA	6.52892	6.21458	BTG1	0.0648334
ENSG00000159388	BTG2	3.9428	1.75552	1.16343	0.0157655	BTG2	3.23382	1.85611	0.794856	0.875875	BTG2	NA	3.58831	1.80582	BTG2	0.979142
ENSG00000110696	C11orf58	1.02969	1.13033	-0.133979	1	C11orf58	1.09772	1.00003	0.13352	1	C11orf58	NA	1.0637	1.06518	C11orf58	-0.000229484
ENSG00000111678	C12orf57	2.00073	1.40541	0.506921	0.841244	C12orf57	1.35731	1.07958	0.327691	1	C12orf57	NA	1.67902	1.2425	C12orf57	0.417306
ENSG00000198668	CALM1	4.65316	4.54134	0.033349	1	CALM1	3.21157	3.39593	-0.0859371	1	CALM1	NA	3.93236	3.96864	CALM1	-0.026294
ENSG00000143933	CALM2	1.44026	2.11562	-0.553819	0.707323	CALM2	1.01613	1.7046	-0.745383	1	CALM2	NA	1.2282	1.91011	CALM2	-0.649601
ENSG00000179218	CALR	0.905867	1.26537	-0.479716	0.935498	CALR	1.09772	0.981089	0.161054	1	CALR	NA	1.00179	1.12323	CALR	-0.159331
ENSG00000153113	CAST	0.892833	1.3554	-0.599252	0.670104	CAST	0.801038	1.10041	-0.455215	1	CAST	NA	0.846935	1.22791	CAST	-0.527234
ENSG00000118816	CCNI	2.82187	2.28067	0.305187	0.973483	CCNI	1.80234	2.02279	-0.169833	1	CCNI	NA	2.3121	2.15173	CCNI	0.067677
ENSG00000163660	CCNL1	5.87184	2.11062	1.47216	0.000300796	CCNL1	4.12386	2.01142	1.02908	0.272773	CCNL1	NA	4.99785	2.06102	CCNL1	1.25062
ENSG00000104894	CD37	9.9906	6.91704	0.528141	0.663296	CD37	7.24643	6.37329	0.178347	1	CD37	NA	8.61851	6.64517	CD37	0.353244
ENSG00000026508	CD44	1.87039	1.45043	0.364736	0.964886	CD44	1.03838	1.30875	-0.333601	1	CD44	NA	1.45438	1.37959	CD44	0.0155674
ENSG00000117091	CD48	2.26792	2.47573	-0.127427	1	CD48	1.84684	2.26901	-0.300356	1	CD48	NA	2.05738	2.37237	CD48	-0.213891
ENSG00000169442	CD52	10.134	12.0085	-0.246708	0.973483	CD52	9.20452	9.44914	-0.0448988	1	CD52	NA	9.66925	10.7288	CD52	-0.145803
ENSG00000110848	CD69	8.52427	1.83554	2.21037	1.72187e-08	CD69	7.15742	3.51336	1.01937	0.351456	CD69	NA	7.84085	2.67445	CD69	1.61487
ENSG00000019582	CD74	24.4258	17.3201	0.493753	0.740948	CD74	17.875	17.0327	0.0621446	1	CD74	NA	21.1504	17.1764	CD74	0.277949
ENSG00000105369	CD79A	5.87184	4.79141	0.291283	0.973483	CD79A	4.39829	4.18005	0.0672705	1	CD79A	NA	5.13507	4.48573	CD79A	0.179277
ENSG00000007312	CD79B	3.03693	2.7258	0.154208	1	CD79B	2.69238	2.71409	-0.0165588	1	CD79B	NA	2.86466	2.71995	CD79B	0.0688244
ENSG00000112149	CD83	3.81898	0.410121	3.20186	2.23448e-13	CD83	2.0916	0.871238	1.25751	0.0838278	CD83	NA	2.95529	0.640679	CD83	2.22969
ENSG00000070831	CDC42	2.95221	2.63078	0.164575	1	CDC42	2.33636	2.35613	-0.0166734	1	CDC42	NA	2.64429	2.49345	CDC42	0.073951
ENSG00000091527	CDV3	1.07531	1.23036	-0.193642	1	CDV3	1.03097	1.08905	-0.0791661	1	CDV3	NA	1.05314	1.1597	CDV3	-0.136404
ENSG00000172757	CFL1	3.44099	4.33128	-0.333078	0.973483	CFL1	3.12256	3.48116	-0.162131	1	CFL1	NA	3.28178	3.90622	CFL1	-0.247604
ENSG00000106153	CHCHD2	2.18972	2.48573	-0.183711	1	CHCHD2	1.94326	2.37696	-0.294226	1	CHCHD2	NA	2.06649	2.43135	CHCHD2	-0.238968
ENSG00000173575	CHD2	1.59015	1.09032	0.541537	0.740948	CHD2	1.28314	0.918587	0.479607	1	CHD2	NA	1.43665	1.00445	CHD2	0.510572
ENSG00000099622	CIRBP	2.42433	2.11062	0.198204	0.998254	CIRBP	1.93584	1.99438	-0.0467603	1	CIRBP	NA	2.18009	2.0525	CIRBP	0.0757219
ENSG00000213719	CLIC1	1.52498	2.39571	-0.650688	0.562305	CLIC1	1.58724	2.03983	-0.364473	1	CLIC1	NA	1.55611	2.21777	CLIC1	-0.50758
ENSG00000169714	CNBP	0.990588	1.17535	-0.245569	0.976456	CNBP	0.875208	1.04927	-0.26005	1	CNBP	NA	0.932898	1.11231	CNBP	-0.25281
ENSG00000188243	COMMD6	2.85446	2.81583	0.0182119	1	COMMD6	1.7875	2.19325	-0.298326	1	COMMD6	NA	2.32098	2.50454	COMMD6	-0.140057
ENSG00000102879	CORO1A	2.36568	2.95087	-0.319534	0.973483	CORO1A	1.85425	2.05309	-0.15046	1	CORO1A	NA	2.10997	2.50198	CORO1A	-0.234997
ENSG00000103187	COTL1	1.20565	1.7005	-0.494783	0.902629	COTL1	0.971629	1.42618	-0.552551	1	COTL1	NA	1.08864	1.56334	COTL1	-0.523667
ENSG00000131143	COX4I1	5.10935	5.1015	0.000467775	1	COX4I1	3.30799	3.62321	-0.136768	1	COX4I1	NA	4.20867	4.36236	COX4I1	-0.0681502
ENSG00000135940	COX5B	1.20565	1.44042	-0.256081	0.973483	COX5B	1.19414	1.21973	-0.0318295	1	COX5B	NA	1.19989	1.33008	COX5B	-0.143955
ENSG00000111775	COX6A1	1.04924	1.3454	-0.35728	0.973483	COX6A1	1.03097	1.072	-0.056446	1	COX6A1	NA	1.0401	1.2087	COX6A1	-0.206863
ENSG00000126267	COX6B1	1.25127	1.67049	-0.415874	0.935498	COX6B1	1.21639	1.30496	-0.102654	1	COX6B1	NA	1.23383	1.48773	COX6B1	-0.259264
ENSG00000164919	COX6C	1.32296	2.10062	-0.665565	0.521303	COX6C	1.23122	1.37315	-0.158646	1	COX6C	NA	1.27709	1.73688	COX6C	-0.412105
ENSG00000112695	COX7A2	1.12093	1.67549	-0.578003	0.663296	COX7A2	0.927127	1.15155	-0.311543	1	COX7A2	NA	1.02403	1.41352	COX7A2	-0.444773
ENSG00000127184	COX7C	3.39537	4.33128	-0.352296	0.971803	COX7C	2.89264	3.24252	-0.169809	1	COX7C	NA	3.144	3.7869	COX7C	-0.261052
ENSG00000213145	CRIP1	3.97539	5.38159	-0.438088	0.973207	CRIP1	3.15965	3.76905	-0.259709	1	CRIP1	NA	3.56752	4.57532	CRIP1	-0.348899
ENSG00000163131	CTSS	1.53802	2.3857	-0.632437	0.672749	CTSS	1.17931	2.61561	-1.14914	0.818642	CTSS	NA	1.35866	2.50066	CTSS	-0.890788
ENSG00000121966	CXCR4	3.87763	3.67608	0.0752926	1	CXCR4	2.64046	4.27475	-0.699574	1	CXCR4	NA	3.25904	3.97542	CXCR4	-0.31214
ENSG00000051523	CYBA	5.55251	6.01177	-0.116333	1	CYBA	4.50955	5.25205	-0.225978	1	CYBA	NA	5.03103	5.63191	CYBA	-0.171155
ENSG00000172115	CYCS	2.23534	1.0003	1.1549	0.0205786	CYCS	1.70591	0.77275	1.13727	0.175766	CYCS	NA	1.97063	0.886522	CYCS	1.14608
ENSG00000183283	DAZAP2	1.45981	1.19535	0.286577	0.973483	DAZAP2	1.11255	1.14587	-0.0432934	1	DAZAP2	NA	1.28618	1.17061	DAZAP2	0.121642
ENSG00000100201	DDX17	1.85084	1.33039	0.473808	0.84233	DDX17	1.34248	1.21026	0.147342	1	DDX17	NA	1.59666	1.27033	DDX17	0.310575
ENSG00000165732	DDX21	2.43737	1.10032	1.14253	0.0205786	DDX21	1.51307	1.00382	0.588388	1	DDX21	NA	1.97522	1.05207	DDX21	0.865459
ENSG00000089737	DDX24	2.30051	1.26037	0.864298	0.199493	DDX24	1.55757	1.11935	0.473122	1	DDX24	NA	1.92904	1.18986	DDX24	0.66871
ENSG00000215301	DDX3X	3.7147	2.08562	0.829674	0.200131	DDX3X	1.50565	1.05685	0.507197	1	DDX3X	NA	2.61018	1.57123	DDX3X	0.668435
ENSG00000108654	DDX5	10.7075	6.46191	0.726174	0.276317	DDX5	7.41702	4.88082	0.596666	1	DDX5	NA	9.06225	5.67137	DDX5	0.66142
ENSG00000124795	DEK	0.971037	1.17035	-0.268012	0.973483	DEK	0.741702	1.11367	-0.582436	1	DEK	NA	0.856369	1.14201	DEK	-0.425224
ENSG00000086061	DNAJA1	1.73353	0.61018	1.49787	0.00200077	DNAJA1	1.05322	0.570092	0.882942	0.759787	DNAJA1	NA	1.39337	0.590136	DNAJA1	1.1904
ENSG00000120129	DUSP1	4.39899	3.12092	0.492853	0.776316	DUSP1	3.486	3.50389	-0.0130301	1	DUSP1	NA	3.9425	3.31241	DUSP1	0.239912
ENSG00000158050	DUSP2	2.9457	0.280083	3.37016	1.1642e-12	DUSP2	2.01001	0.363647	2.45648	0.000158208	DUSP2	NA	2.47785	0.321865	DUSP2	2.91332
ENSG00000107223	EDF1	1.60319	2.00059	-0.319405	0.973483	EDF1	1.70591	1.50194	0.18023	1	EDF1	NA	1.65455	1.75126	EDF1	-0.0695877
ENSG00000156508	EEF1A1	49.1058	48.4393	0.017584	1	EEF1A1	34.86	36.7946	-0.0856219	1	EEF1A1	NA	41.9829	42.617	EEF1A1	-0.0340189
ENSG00000114942	EEF1B2	11.3136	11.1183	0.023127	1	EEF1B2	8.88559	9.57036	-0.114118	1	EEF1B2	NA	10.0996	10.3443	EEF1B2	-0.0454955
ENSG00000104529	EEF1D	6.06083	5.83672	0.0524989	1	EEF1D	4.70239	5.06454	-0.113235	1	EEF1D	NA	5.38161	5.45063	EEF1D	-0.0303678
ENSG00000254772	EEF1G	8.42651	9.17771	-0.125042	1	EEF1G	7.46894	7.3487	0.0165431	1	EEF1G	NA	7.94773	8.2632	EEF1G	-0.0542496
ENSG00000167658	EEF2	4.72484	4.18123	0.174428	1	EEF2	3.38958	3.4073	-0.0131015	1	EEF2	NA	4.05721	3.79426	EEF2	0.0806632
ENSG00000120738	EGR1	2.3331	0.165049	3.78006	3.61953e-12	EGR1	1.08288	0.208339	2.36673	0.000273087	EGR1	NA	1.70799	0.186694	EGR1	3.0734
ENSG00000173812	EIF1	19.1144	12.2236	0.64272	0.401934	EIF1	14.1146	11.1765	0.329305	1	EIF1	NA	16.6145	11.7	EIF1	0.486013
ENSG00000114784	EIF1B	1.36206	0.655193	1.04954	0.0923564	EIF1B	1.15705	0.590926	0.966078	0.534092	EIF1B	NA	1.25956	0.62306	EIF1B	1.00781
ENSG00000104408	EIF3E	2.53512	2.50074	0.0183496	1	EIF3E	1.80975	1.97733	-0.131173	1	EIF3E	NA	2.17244	2.23903	EIF3E	-0.0564119
ENSG00000175390	EIF3F	2.04635	1.7055	0.261042	0.973483	EIF3F	1.3054	1.52277	-0.223764	1	EIF3F	NA	1.67587	1.61414	EIF3F	0.018639
ENSG00000130811	EIF3G	1.15351	1.51545	-0.392508	0.944582	EIF3G	0.875208	1.04738	-0.257449	1	EIF3G	NA	1.01436	1.28141	EIF3G	-0.324978
ENSG00000147677	EIF3H	1.52498	1.72051	-0.17425	1	EIF3H	1.43148	1.44891	-0.0198119	1	EIF3H	NA	1.47823	1.58471	EIF3H	-0.0970307
ENSG00000178982	EIF3K	2.31354	2.68079	-0.213359	0.998254	EIF3K	1.91359	2.21219	-0.212775	1	EIF3K	NA	2.11357	2.44649	EIF3K	-0.213067
ENSG00000161960	EIF4A1	1.81825	1.76552	0.0413635	1	EIF4A1	1.46857	1.39019	0.0765001	1	EIF4A1	NA	1.64341	1.57786	EIF4A1	0.0589318
ENSG00000156976	EIF4A2	2.05938	1.86055	0.144993	1	EIF4A2	1.80975	1.34095	0.428472	1	EIF4A2	NA	1.93457	1.60075	EIF4A2	0.286733
ENSG00000063046	EIF4B	1.42723	1.52045	-0.0916196	1	EIF4B	1.11997	1.15723	-0.0479845	1	EIF4B	NA	1.2736	1.33884	EIF4B	-0.069802
ENSG00000110321	EIF4G2	1.7596	1.39541	0.332552	0.973483	EIF4G2	1.14222	1.1667	-0.0315264	1	EIF4G2	NA	1.45091	1.28106	EIF4G2	0.150513
ENSG00000100664	EIF5	2.55467	1.07532	1.24318	0.00906351	EIF5	1.68366	1.05117	0.675425	1	EIF5	NA	2.11917	1.06324	EIF5	0.959304
ENSG00000103363	ELOB	1.147	1.42542	-0.31258	0.973483	ELOB	0.867791	1.10988	-0.353098	1	ELOB	NA	1.00739	1.26765	ELOB	-0.332839
ENSG00000142227	EMP3	2.00073	2.41571	-0.272391	0.973483	EMP3	1.46857	1.77278	-0.273805	1	EMP3	NA	1.73465	2.09425	EMP3	-0.273098
ENSG00000120616	EPC1	1.32947	1.12533	0.238987	0.973483	EPC1	1.14222	0.865556	0.398396	1	EPC1	NA	1.23585	0.995444	EPC1	0.318692
ENSG00000089248	ERP29	1.90949	1.82054	0.0676058	1	ERP29	1.61691	1.71785	-0.0902856	1	ERP29	NA	1.7632	1.7692	ERP29	-0.0113399
ENSG00000134954	ETS1	1.72049	1.86555	-0.11736	1	ETS1	0.84554	1.14587	-0.436208	1	ETS1	NA	1.28302	1.50571	ETS1	-0.276784
ENSG00000185862	EVI2B	1.79218	1.88556	-0.0740319	1	EVI2B	1.26831	1.38451	-0.127959	1	EVI2B	NA	1.53025	1.63503	EVI2B	-0.100996
ENSG00000092820	EZR	1.98118	1.55046	0.351581	0.973483	EZR	1.34248	1.40534	-0.0679479	1	EZR	NA	1.66183	1.4779	EZR	0.141816
ENSG00000065809	FAM107B	1.24475	1.57046	-0.334559	0.973483	FAM107B	0.734285	1.08147	-0.554539	1	FAM107B	NA	0.989518	1.32597	FAM107B	-0.444549
ENSG00000149806	FAU	20.5482	20.0409	0.0339862	1	FAU	16.2507	16.5478	-0.0335794	1	FAU	NA	18.3994	18.2944	FAU	0.0002034
ENSG00000170345	FOS	16.3186	6.91704	1.23565	0.0158638	FOS	11.4222	7.35438	0.6278	1	FOS	NA	13.8704	7.13571	FOS	0.931726
ENSG00000125740	FOSB	6.57568	1.49044	2.13582	4.28329e-08	FOSB	2.98906	1.63073	0.868143	0.707055	FOSB	NA	4.78237	1.56058	FOSB	1.50198
ENSG00000114861	FOXP1	2.39827	1.78553	0.423347	0.915751	FOXP1	1.27573	1.45459	-0.190736	1	FOXP1	NA	1.837	1.62006	FOXP1	0.116306
ENSG00000167996	FTH1	10.0362	10.4231	-0.0564944	1	FTH1	7.48377	10.953	-0.556236	1	FTH1	NA	8.76	10.688	FTH1	-0.306365
ENSG00000087086	FTL	11.3266	13.499	-0.255015	0.973483	FTL	9.33061	13.6822	-0.559243	1	FTL	NA	10.3286	13.5906	FTL	-0.407129
ENSG00000089280	FUS	2.39175	1.6805	0.506643	0.748737	FUS	1.654	1.36936	0.268985	1	FUS	NA	2.02287	1.52493	FUS	0.387814
ENSG00000089327	FXYD5	1.21868	1.64549	-0.432047	0.935498	FXYD5	0.741702	1.00761	-0.438304	1	FXYD5	NA	0.980193	1.32655	FXYD5	-0.435176
ENSG00000170296	GABARAP	1.31644	1.75052	-0.410305	0.935498	GABARAP	1.03097	1.53982	-0.578126	1	GABARAP	NA	1.1737	1.64517	GABARAP	-0.494216
ENSG00000111640	GAPDH	1.98118	3.94616	-0.993357	0.153104	GAPDH	2.28444	2.74819	-0.270887	1	GAPDH	NA	2.13281	3.34718	GAPDH	-0.632122
ENSG00000234741	GAS5	2.9457	2.88585	0.0281276	1	GAS5	2.21027	2.24438	-0.0264107	1	GAS5	NA	2.57798	2.56512	GAS5	0.000858446
ENSG00000130755	GMFG	1.33599	2.21065	-0.724976	0.399743	GMFG	1.14222	1.57202	-0.461104	1	GMFG	NA	1.23911	1.89133	GMFG	-0.59304
ENSG00000114353	GNAI2	1.147	1.3704	-0.255996	0.973971	GNAI2	0.941961	1.13829	-0.272144	1	GNAI2	NA	1.04448	1.25435	GNAI2	-0.26407
ENSG00000087460	GNAS	3.27806	3.0559	0.0995782	1	GNAS	2.4402	2.34098	0.0551683	1	GNAS	NA	2.85913	2.69844	GNAS	0.0773732
ENSG00000169508	GPR183	1.80522	1.40541	0.359076	0.973483	GPR183	0.815872	1.15723	-0.501496	1	GPR183	NA	1.31054	1.28132	GPR183	-0.0712102
ENSG00000213654	GPSM3	1.17958	1.32539	-0.167802	1	GPSM3	0.890042	1.11556	-0.324232	1	GPSM3	NA	1.03481	1.22048	GPSM3	-0.246017
ENSG00000177885	GRB2	1.60319	1.25037	0.35651	0.973483	GRB2	1.31281	1.19322	0.135713	1	GRB2	NA	1.458	1.22179	GRB2	0.246111
ENSG00000122034	GTF3A	1.20565	1.37541	-0.18968	1	GTF3A	1.19414	1.24246	-0.0584237	1	GTF3A	NA	1.19989	1.30893	GTF3A	-0.124052
ENSG00000163041	H3F3A	7.29255	7.76229	-0.091873	1	H3F3A	6.20804	6.59489	-0.0938324	1	H3F3A	NA	6.7503	7.17859	H3F3A	-0.0928527
ENSG00000132475	H3F3B	15.9015	6.4269	1.30427	0.00200077	H3F3B	10.2503	5.82593	0.807753	0.818435	H3F3B	NA	13.0759	6.12641	H3F3B	1.05601
ENSG00000206172	HBA1	1.90297	0.0350103	5.57444	0.167156	HBA1	25.0399	1.21973	4.34985	0.00153633	HBA1	NA	13.4714	0.627371	HBA1	4.96214
ENSG00000188536	HBA2	5.79364	0.0350103	7.17735	0.145268	HBA2	55.3013	3.31638	4.05107	0.00291739	HBA2	NA	30.5475	1.6757	HBA2	5.61421
ENSG00000244734	HBB	23.1745	0.125037	7.47569	0.215923	HBB	222.948	15.955	3.79657	0.0127948	HBB	NA	123.061	8.04002	HBB	5.63613
ENSG00000051108	HERPUD1	1.90297	0.765226	1.30766	0.0157655	HERPUD1	1.33506	0.806842	0.72323	1	HERPUD1	NA	1.61902	0.786034	HERPUD1	1.01544
ENSG00000169567	HINT1	3.17379	3.87614	-0.289489	0.973483	HINT1	2.96681	3.07395	-0.0564016	1	HINT1	NA	3.0703	3.47505	HINT1	-0.172946
ENSG00000168298	HIST1H1E	1.40116	1.25037	0.16303	1	HIST1H1E	1.12739	0.861768	0.385974	1	HIST1H1E	NA	1.26427	1.05607	HIST1H1E	0.274502
ENSG00000197061	HIST1H4C	1.77263	2.7058	-0.609706	0.77772	HIST1H4C	1.08288	1.49057	-0.460904	1	HIST1H4C	NA	1.42776	2.09819	HIST1H4C	-0.535305
ENSG00000206503	HLA-A	6.71905	7.98235	-0.250235	0.973483	HLA-A	6.40089	6.6858	-0.0694977	1	HLA-A	NA	6.55997	7.33408	HLA-A	-0.159866
ENSG00000234745	HLA-B	15.126	16.3798	-0.116881	1	HLA-B	10.9846	12.7106	-0.217721	1	HLA-B	NA	13.0553	14.5452	HLA-B	-0.167301
ENSG00000204525	HLA-C	6.89501	6.29686	0.128965	1	HLA-C	4.25737	5.51721	-0.379891	1	HLA-C	NA	5.57619	5.90703	HLA-C	-0.125463
ENSG00000204257	HLA-DMA	1.78567	1.29538	0.460606	0.889273	HLA-DMA	1.40923	1.34095	0.0692629	1	HLA-DMA	NA	1.59745	1.31817	HLA-DMA	0.264934
ENSG00000242574	HLA-DMB	1.48588	1.29038	0.202082	0.998254	HLA-DMB	1.38698	1.19511	0.212284	1	HLA-DMB	NA	1.43643	1.24275	HLA-DMB	0.207183
ENSG00000231389	HLA-DPA1	7.24042	4.96646	0.541525	0.663296	HLA-DPA1	5.42184	5.0475	0.0967146	1	HLA-DPA1	NA	6.33113	5.00698	HLA-DPA1	0.31912
ENSG00000223865	HLA-DPB1	7.5011	6.1168	0.292223	0.973483	HLA-DPB1	6.42314	6.47936	-0.01926	1	HLA-DPB1	NA	6.96212	6.29808	HLA-DPB1	0.136482
ENSG00000196735	HLA-DQA1	4.03404	2.25567	0.835632	0.202854	HLA-DQA1	2.81105	2.28605	0.292927	1	HLA-DQA1	NA	3.42254	2.27086	HLA-DQA1	0.564279
ENSG00000179344	HLA-DQB1	2.26141	1.63548	0.465078	0.842918	HLA-DQB1	2.90747	2.47356	0.227818	1	HLA-DQB1	NA	2.58444	2.05452	HLA-DQB1	0.346448
ENSG00000204287	HLA-DRA	17.987	14.1542	0.343565	0.964886	HLA-DRA	14.1591	14.8451	-0.0756211	1	HLA-DRA	NA	16.073	14.4997	HLA-DRA	0.133972
ENSG00000196126	HLA-DRB1	6.36062	5.15152	0.302072	0.973483	HLA-DRB1	6.02262	6.42822	-0.100608	1	HLA-DRB1	NA	6.19162	5.78987	HLA-DRB1	0.100732
ENSG00000198502	HLA-DRB5	2.24837	1.79553	0.322461	0.973483	HLA-DRB5	1.31281	1.45269	-0.147753	1	HLA-DRB5	NA	1.78059	1.62411	HLA-DRB5	0.087354
ENSG00000204592	HLA-E	5.81319	5.7767	0.00727676	1	HLA-E	4.82106	5.0456	-0.0719302	1	HLA-E	NA	5.31712	5.41115	HLA-E	-0.0323267
ENSG00000204642	HLA-F	0.944969	1.3704	-0.533777	0.776316	HLA-F	1.11997	1.01139	0.146008	1	HLA-F	NA	1.03247	1.1909	HLA-F	-0.193884
ENSG00000189403	HMGB1	3.83201	4.46132	-0.220706	0.988767	HMGB1	3.58242	3.71223	-0.0570347	1	HMGB1	NA	3.70722	4.08677	HMGB1	-0.138871
ENSG00000205581	HMGN1	1.85084	1.77052	0.062829	1	HMGN1	1.56499	1.47542	0.082066	1	HMGN1	NA	1.70791	1.62297	HMGN1	0.0724475
ENSG00000198830	HMGN2	1.82477	2.44072	-0.419578	0.935498	HMGN2	1.46857	1.55686	-0.0866481	1	HMGN2	NA	1.64667	1.99879	HMGN2	-0.253113
ENSG00000135486	HNRNPA1	3.24548	3.21095	0.0139072	1	HNRNPA1	2.53662	2.53038	-0.00124311	1	HNRNPA1	NA	2.89105	2.87066	HNRNPA1	0.00633203
ENSG00000122566	HNRNPA2B1	3.81898	4.0562	-0.0884331	1	HNRNPA2B1	3.50825	3.22737	0.114663	1	HNRNPA2B1	NA	3.66361	3.64178	HNRNPA2B1	0.013115
ENSG00000170144	HNRNPA3	2.12455	1.62548	0.384105	0.935498	HNRNPA3	1.60208	1.67429	-0.0665065	1	HNRNPA3	NA	1.86331	1.64989	HNRNPA3	0.158799
ENSG00000092199	HNRNPC	2.07893	1.73551	0.258671	0.973483	HNRNPC	1.53532	1.53414	-0.00164251	1	HNRNPC	NA	1.80713	1.63482	HNRNPC	0.128514
ENSG00000152795	HNRNPDL	2.60681	2.20565	0.239242	0.973483	HNRNPDL	1.75783	1.84286	-0.0714843	1	HNRNPDL	NA	2.18232	2.02425	HNRNPDL	0.0838788
ENSG00000165119	HNRNPK	1.84432	1.92557	-0.0630238	1	HNRNPK	1.26831	1.55118	-0.291739	1	HNRNPK	NA	1.55631	1.73837	HNRNPK	-0.177382
ENSG00000153187	HNRNPU	3.04345	2.19565	0.468691	0.785854	HNRNPU	1.66141	2.13832	-0.36685	1	HNRNPU	NA	2.35243	2.16698	HNRNPU	0.0509205
ENSG00000080824	HSP90AA1	4.58147	3.03089	0.593565	0.569692	HSP90AA1	3.30799	2.71031	0.281791	1	HSP90AA1	NA	3.94473	2.8706	HSP90AA1	0.437678
ENSG00000096384	HSP90AB1	5.50689	3.94616	0.478491	0.751248	HSP90AB1	3.99036	3.44707	0.205102	1	HSP90AB1	NA	4.74862	3.69662	HSP90AB1	0.341797
ENSG00000166598	HSP90B1	1.2252	1.95058	-0.669096	0.64058	HSP90B1	1.69108	1.93566	-0.197911	1	HSP90B1	NA	1.45814	1.94312	HSP90B1	-0.433504
ENSG00000044574	HSPA5	1.48588	1.19035	0.318023	0.973483	HSPA5	1.10514	0.928057	0.250715	1	HSPA5	NA	1.29551	1.0592	HSPA5	0.284369
ENSG00000109971	HSPA8	1.4924	1.74551	-0.226035	0.998254	HSPA8	1.0458	1.28413	-0.296045	1	HSPA8	NA	1.2691	1.51482	HSPA8	-0.26104
ENSG00000010404	IDS	1.61622	0.730215	1.14002	0.039953	IDS	1.07547	0.674262	0.67152	1	IDS	NA	1.34584	0.702239	IDS	0.905768
ENSG00000160888	IER2	6.6604	1.64048	2.01633	1.20129e-06	IER2	6.21546	1.88074	1.7169	0.00153633	IER2	NA	6.43793	1.76061	IER2	1.86662
ENSG00000162783	IER5	1.51195	0.415122	1.85155	5.90246e-05	IER5	1.26089	0.742446	0.760943	1	IER5	NA	1.38642	0.578784	IER5	1.30625
ENSG00000211895	IGHA1	1.21217	9.19771	-2.91891	0.272333	IGHA1	7.63953	6.00965	0.339218	1	IGHA1	NA	4.42585	7.60368	IGHA1	-1.28985
ENSG00000211898	IGHD	2.32658	1.3404	0.792039	0.483451	IGHD	1.6985	1.91483	-0.176028	1	IGHD	NA	2.01254	1.62761	IGHD	0.308006
ENSG00000211896	IGHG1	1.96814	1.25537	0.64558	0.998254	IGHG1	2.15094	0.414785	2.36499	0.282228	IGHG1	NA	2.05954	0.835078	IGHG1	1.50529
ENSG00000211893	IGHG2	1.95511	0.13504	3.80595	0.646845	IGHG2	3.61209	0.428043	3.06566	0.860493	IGHG2	NA	2.7836	0.281541	IGHG2	3.43581
ENSG00000211899	IGHM	11.6329	8.54252	0.443266	0.902629	IGHM	9.38994	15.2031	-0.702148	1	IGHM	NA	10.5114	11.8728	IGHM	-0.129441
ENSG00000211592	IGKC	30.1738	69.1704	-1.19882	0.179002	IGKC	17.8602	30.2452	-0.767382	1	IGKC	NA	24.017	49.7078	IGKC	-0.983103
ENSG00000211675	IGLC1	1.59667	1.29038	0.305392	1	IGLC1	1.61691	2.28226	-0.499751	1	IGLC1	NA	1.60679	1.78632	IGLC1	-0.0971795
ENSG00000211677	IGLC2	6.61478	45.1033	-2.77038	0.584348	IGLC2	25.8557	13.1992	0.962304	1	IGLC2	NA	16.2353	29.1513	IGLC2	-0.904039
ENSG00000211679	IGLC3	7.89212	3.62107	1.12102	0.358726	IGLC3	47.6247	25.8057	0.876208	1	IGLC3	NA	27.7584	14.7134	IGLC3	0.998616
ENSG00000140575	IQGAP1	1.8769	1.39541	0.425329	0.919338	IQGAP1	1.15705	1.17049	-0.017699	1	IQGAP1	NA	1.51698	1.28295	IQGAP1	0.203815
ENSG00000125347	IRF1	2.28748	1.41042	0.694459	0.492446	IRF1	3.99777	3.2804	0.279236	1	IRF1	NA	3.14262	2.34541	IRF1	0.486847
ENSG00000172183	ISG20	1.32296	1.43542	-0.117814	1	ISG20	1.21639	1.62884	-0.422071	1	ISG20	NA	1.26967	1.53213	ISG20	-0.269942
ENSG00000136156	ITM2B	1.90949	2.73081	-0.516039	0.774632	ITM2B	0.979046	1.8618	-0.925756	1	ITM2B	NA	1.44427	2.2963	ITM2B	-0.720897
ENSG00000162434	JAK1	1.66184	1.79553	-0.112167	1	JAK1	1.21639	1.33905	-0.139807	1	JAK1	NA	1.43912	1.56729	JAK1	-0.125987
ENSG00000132465	JCHAIN	3.22593	4.30127	-0.415987	1	JCHAIN	2.58854	2.90918	-0.173214	1	JCHAIN	NA	2.90723	3.60522	JCHAIN	-0.294601
ENSG00000177606	JUN	17.8567	4.20624	2.0825	1.84422e-08	JUN	13.2839	5.48122	1.26948	0.0553023	JUN	NA	15.5703	4.84373	JUN	1.67599
ENSG00000171223	JUNB	8.58292	4.86143	0.817525	0.213637	JUNB	5.39217	4.78612	0.16549	1	JUNB	NA	6.98755	4.82378	JUNB	0.491507
ENSG00000130522	JUND	23.5199	7.65226	1.61721	1.66814e-05	JUND	14.6189	9.36202	0.635457	1	JUND	NA	19.0694	8.50714	JUND	1.12633
ENSG00000127528	KLF2	7.8074	5.14652	0.598873	0.606562	KLF2	4.56147	4.9509	-0.124333	1	KLF2	NA	6.18443	5.04871	KLF2	0.23727
ENSG00000067082	KLF6	6.02825	2.65578	1.17927	0.0165209	KLF6	2.49212	2.71031	-0.125735	1	KLF6	NA	4.26018	2.68304	KLF6	0.526768
ENSG00000186395	KRT10	0.938452	1.0253	-0.126905	1	KRT10	0.660115	1.09094	-0.719099	1	KRT10	NA	0.799283	1.05812	KRT10	-0.423002
ENSG00000188186	LAMTOR4	0.990588	1.16534	-0.233291	0.998254	LAMTOR4	0.786204	1.13829	-0.530677	1	LAMTOR4	NA	0.888396	1.15182	LAMTOR4	-0.381984
ENSG00000162511	LAPTM5	3.01738	2.54075	0.246145	0.973483	LAPTM5	2.25477	2.31067	-0.0397062	1	LAPTM5	NA	2.63608	2.42571	LAPTM5	0.10322
ENSG00000136167	LCP1	1.47285	1.86555	-0.34066	0.973483	LCP1	0.84554	1.58906	-0.90728	1	LCP1	NA	1.15919	1.72731	LCP1	-0.62397
ENSG00000111716	LDHB	1.29689	1.78553	-0.460274	0.935498	LDHB	0.445021	1.02655	-1.1926	0.712914	LDHB	NA	0.870955	1.40604	LDHB	-0.826434
ENSG00000136490	LIMD2	2.4895	2.21065	0.169724	1	LIMD2	1.91359	1.96407	-0.0413066	1	LIMD2	NA	2.20155	2.08736	LIMD2	0.0642086
ENSG00000247982	LINC00926	1.72049	1.20035	0.516645	0.789335	LINC00926	1.35731	0.946997	0.516371	1	LINC00926	NA	1.5389	1.07368	LINC00926	0.516508
ENSG00000272888	LINC01578	2.35265	1.52545	0.622144	0.529057	LINC01578	1.53532	1.30117	0.235651	1	LINC01578	NA	1.94398	1.41331	LINC01578	0.428897
ENSG00000124831	LRRFIP1	1.147	1.29538	-0.175076	1	LRRFIP1	0.934544	1.09852	-0.232234	1	LRRFIP1	NA	1.04077	1.19695	LRRFIP1	-0.203655
ENSG00000130332	LSM7	1.25779	1.33539	-0.0864903	1	LSM7	1.19414	1.24625	-0.0628088	1	LSM7	NA	1.22596	1.29082	LSM7	-0.0746495
ENSG00000227507	LTB	8.85664	10.073	-0.187487	1	LTB	6.72724	8.07789	-0.270644	1	LTB	NA	7.79194	9.07543	LTB	-0.229065
ENSG00000090382	LYZ	0.0130341	3.24096	-7.37743	0.00010535	LYZ	0.0222511	3.68382	-6.96482	0.000273087	LYZ	NA	0.0176426	3.46239	LYZ	-7.17112
ENSG00000251562	MALAT1	307.095	260.997	0.232482	0.973483	MALAT1	206.386	214.652	-0.0645476	1	MALAT1	NA	256.741	237.825	MALAT1	0.0839674
ENSG00000277443	MARCKS	1.58364	0.935276	0.755835	0.472684	MARCKS	1.0903	1.21594	-0.157746	1	MARCKS	NA	1.33697	1.07561	MARCKS	0.299044
ENSG00000152601	MBNL1	1.8769	1.53545	0.287825	0.973483	MBNL1	1.19414	1.23678	-0.0518209	1	MBNL1	NA	1.53552	1.38612	MBNL1	0.118002
ENSG00000081189	MEF2C	1.72701	1.3454	0.358153	0.973483	MEF2C	1.3499	1.08905	0.307251	1	MEF2C	NA	1.53845	1.21722	MEF2C	0.332702
ENSG00000240972	MIF	2.80884	3.376	-0.266306	0.973483	MIF	2.10643	2.57015	-0.290974	1	MIF	NA	2.45764	2.97307	MIF	-0.27864
ENSG00000185787	MORF4L1	1.57712	1.39041	0.180377	1	MORF4L1	1.26831	1.03223	0.294983	1	MORF4L1	NA	1.42272	1.21132	MORF4L1	0.23768
ENSG00000156738	MS4A1	4.95946	3.10091	0.674884	0.461921	MS4A1	4.09419	3.60048	0.17931	1	MS4A1	NA	4.52683	3.3507	MS4A1	0.427097
ENSG00000147065	MSN	0.997105	1.52045	-0.606193	0.617526	MSN	0.712034	1.17049	-0.712407	1	MSN	NA	0.854569	1.34547	MSN	-0.6593
ENSG00000198899	MT-ATP6	78.1196	81.1089	-0.0563188	1	MT-ATP6	53.6918	62.4564	-0.225923	1	MT-ATP6	NA	65.9057	71.7826	MT-ATP6	-0.141121
ENSG00000198804	MT-CO1	76.4643	68.0251	0.166562	1	MT-CO1	41.9581	48.2116	-0.208166	1	MT-CO1	NA	59.2112	58.1183	MT-CO1	-0.0208018
ENSG00000198712	MT-CO2	80.2441	77.1928	0.0537801	1	MT-CO2	56.1246	67.4792	-0.273592	1	MT-CO2	NA	68.1844	72.336	MT-CO2	-0.109906
ENSG00000198938	MT-CO3	76.5555	76.7826	-0.00641933	1	MT-CO3	48.359	60.4298	-0.329232	1	MT-CO3	NA	62.4572	68.6062	MT-CO3	-0.167826
ENSG00000198727	MT-CYB	44.8176	46.4637	-0.0541587	1	MT-CYB	24.8618	32.9422	-0.413589	1	MT-CYB	NA	34.8397	39.703	MT-CYB	-0.233874
ENSG00000147649	MTDH	1.1861	1.72051	-0.535067	0.757698	MTDH	1.08288	1.18943	-0.135768	1	MTDH	NA	1.13449	1.45497	MTDH	-0.335417
ENSG00000198888	MT-ND1	26.218	28.2783	-0.111211	1	MT-ND1	17.6599	22.6673	-0.367581	1	MT-ND1	NA	21.939	25.4728	MT-ND1	-0.239396
ENSG00000198763	MT-ND2	21.1412	23.0418	-0.126236	1	MT-ND2	14.1813	17.6198	-0.320538	1	MT-ND2	NA	17.6613	20.3308	MT-ND2	-0.223387
ENSG00000198840	MT-ND3	52.3122	57.727	-0.14422	1	MT-ND3	29.8387	35.2567	-0.248365	1	MT-ND3	NA	41.0754	46.4919	MT-ND3	-0.196292
ENSG00000198886	MT-ND4	42.9081	42.9277	-0.00278055	1	MT-ND4	29.1266	33.1392	-0.193847	1	MT-ND4	NA	36.0174	38.0334	MT-ND4	-0.0983139
ENSG00000212907	MT-ND4L	4.01449	2.76582	0.535071	0.740948	MT-ND4L	2.36603	2.05498	0.198596	1	MT-ND4L	NA	3.19026	2.4104	MT-ND4L	0.366833
ENSG00000198786	MT-ND5	13.7249	13.694	0.00122713	1	MT-ND5	8.99684	8.43775	0.0854951	1	MT-ND5	NA	11.3608	11.0659	MT-ND5	0.0433611
ENSG00000105887	MTPN	1.80522	1.53045	0.236532	0.973483	MTPN	1.66141	1.68944	-0.0272593	1	MTPN	NA	1.73331	1.60995	MTPN	0.104637
ENSG00000269028	MTRNR2L12	8.21797	6.41689	0.354753	0.973207	MTRNR2L12	6.7124	5.79184	0.205999	1	MTRNR2L12	NA	7.46519	6.10436	MTRNR2L12	0.280376
ENSG00000005810	MYCBP2	1.51195	1.13533	0.410982	0.935498	MYCBP2	0.986463	1.01139	-0.03583	1	MYCBP2	NA	1.24921	1.07336	MYCBP2	0.187576
ENSG00000101608	MYL12A	2.09848	3.11092	-0.568012	0.656506	MYL12A	1.743	2.38643	-0.456234	1	MYL12A	NA	1.92074	2.74868	MYL12A	-0.512123
ENSG00000118680	MYL12B	1.44026	1.65549	-0.200937	1	MYL12B	0.99388	1.52656	-0.618133	1	MYL12B	NA	1.21707	1.59102	MYL12B	-0.409535
ENSG00000092841	MYL6	2.28096	3.7161	-0.704146	0.408829	MYL6	2.34378	3.00198	-0.361362	1	MYL6	NA	2.31237	3.35904	MYL6	-0.532754
ENSG00000152082	MZT2B	1.36206	1.6805	-0.302673	0.973483	MZT2B	1.07547	1.36178	-0.340553	1	MZT2B	NA	1.21876	1.52114	MZT2B	-0.321613
ENSG00000244754	N4BP2L2	1.36206	1.42042	-0.0608865	1	N4BP2L2	0.890042	1.09662	-0.29957	1	N4BP2L2	NA	1.12605	1.25852	N4BP2L2	-0.180228
ENSG00000196531	NACA	11.7046	12.8238	-0.133682	1	NACA	9.24902	10.5533	-0.19736	1	NACA	NA	10.4768	11.6886	NACA	-0.165521
ENSG00000187109	NAP1L1	2.68501	2.87085	-0.0977341	1	NAP1L1	1.80975	2.17431	-0.268049	1	NAP1L1	NA	2.24738	2.52258	NAP1L1	-0.182892
ENSG00000158517	NCF1	1.36206	1.31539	0.0495375	1	NCF1	1.26831	1.36178	-0.104112	1	NCF1	NA	1.31518	1.33859	NCF1	-0.0272875
ENSG00000115053	NCL	3.15424	2.62077	0.265353	0.973483	NCL	2.42536	2.31257	0.0639993	1	NCL	NA	2.7898	2.46667	NCL	0.164676
ENSG00000186010	NDUFA13	1.2252	1.66549	-0.441776	0.90493	NDUFA13	1.03097	1.25004	-0.277748	1	NDUFA13	NA	1.12808	1.45776	NDUFA13	-0.359762
ENSG00000189043	NDUFA4	1.42071	1.90556	-0.422956	0.928022	NDUFA4	1.38698	1.42239	-0.0385241	1	NDUFA4	NA	1.40385	1.66398	NDUFA4	-0.23074
ENSG00000245532	NEAT1	3.68212	2.81583	0.384793	0.973483	NEAT1	2.31411	3.38267	-0.551829	1	NEAT1	NA	2.99811	3.09925	NEAT1	-0.0835181
ENSG00000100906	NFKBIA	8.09415	1.62048	2.315	3.6437e-09	NFKBIA	6.00778	2.75576	1.11724	0.1601	NFKBIA	NA	7.05097	2.18812	NFKBIA	1.71612
ENSG00000243678	NME2	2.1832	2.7158	-0.315459	0.973483	NME2	2.55145	2.59856	-0.0311875	1	NME2	NA	2.36733	2.65718	NME2	-0.173323
ENSG00000105373	NOP53	3.25851	3.53104	-0.117214	1	NOP53	2.60337	3.03418	-0.225651	1	NOP53	NA	2.93094	3.28261	NOP53	-0.171432
ENSG00000181163	NPM1	5.31138	4.76641	0.154266	1	NPM1	3.58242	3.73306	-0.0651047	1	NPM1	NA	4.4469	4.24973	NPM1	0.0445806
ENSG00000164346	NSA2	1.65532	1.82554	-0.14166	1	NSA2	1.38698	1.37125	0.0142275	1	NSA2	NA	1.52115	1.5984	NSA2	-0.0637164
ENSG00000104904	OAZ1	3.64302	4.96646	-0.448133	0.861037	OAZ1	3.96069	4.01527	-0.025658	1	OAZ1	NA	3.80185	4.49087	OAZ1	-0.236895
ENSG00000228474	OST4	1.63577	2.3607	-0.52873	0.750805	OST4	1.40923	1.59474	-0.180484	1	OST4	NA	1.5225	1.97772	OST4	-0.354607
ENSG00000070756	PABPC1	4.5163	4.04119	0.158482	1	PABPC1	3.02614	3.18949	-0.0811	1	PABPC1	NA	3.77122	3.61534	PABPC1	0.038691
ENSG00000116288	PARK7	0.814628	1.07032	-0.391227	0.973207	PARK7	0.852957	1.02465	-0.262692	1	PARK7	NA	0.833793	1.04748	PARK7	-0.32696
ENSG00000197111	PCBP2	1.29037	1.59547	-0.305617	0.973483	PCBP2	1.11997	1.14397	-0.0313879	1	PCBP2	NA	1.20517	1.36972	PCBP2	-0.168503
ENSG00000123349	PFDN5	5.68936	5.93175	-0.0619287	1	PFDN5	4.56147	5.41872	-0.254546	1	PFDN5	NA	5.12541	5.67523	PFDN5	-0.158237
ENSG00000108518	PFN1	3.85156	5.33657	-0.471556	0.817541	PFN1	3.16707	4.26149	-0.433407	1	PFN1	NA	3.50931	4.79903	PFN1	-0.452482
ENSG00000145287	PLAC8	1.90297	1.65549	0.199404	0.998254	PLAC8	1.53532	1.62505	-0.0845987	1	PLAC8	NA	1.71915	1.64027	PLAC8	0.0574024
ENSG00000197943	PLCG2	3.09559	1.7055	0.856651	0.234496	PLCG2	2.38086	1.40724	0.753234	0.996958	PLCG2	NA	2.73823	1.55637	PLCG2	0.804943
ENSG00000141682	PMAIP1	2.64591	0.665196	1.98248	1.19093e-05	PMAIP1	1.89876	0.869344	1.12161	0.233041	PMAIP1	NA	2.27233	0.76727	PMAIP1	1.55205
ENSG00000132424	PNISR	2.69153	2.57576	0.0619458	1	PNISR	1.86167	2.05877	-0.148707	1	PNISR	NA	2.2766	2.31727	PNISR	-0.0433806
ENSG00000100941	PNN	2.12455	1.21036	0.80802	0.240057	PNN	1.22381	1.21405	0.0100858	1	PNN	NA	1.67418	1.2122	PNN	0.409053
ENSG00000146278	PNRC1	6.22376	4.00618	0.633094	0.456151	PNRC1	4.3167	3.64783	0.236687	1	PNRC1	NA	5.27023	3.82701	PNRC1	0.434891
ENSG00000028277	POU2F2	1.32947	0.970286	0.451836	0.928022	POU2F2	1.12739	0.964043	0.22451	1	POU2F2	NA	1.22843	0.967165	POU2F2	0.338173
ENSG00000125534	PPDPF	1.47936	1.51045	-0.0305979	1	PPDPF	1.53532	1.81823	-0.246477	1	PPDPF	NA	1.50734	1.66434	PPDPF	-0.138537
ENSG00000196262	PPIA	3.87763	4.65637	-0.265332	0.973483	PPIA	3.07806	3.38078	-0.140601	1	PPIA	NA	3.47785	4.01858	PPIA	-0.202966
ENSG00000166794	PPIB	1.03621	2.16564	-1.05994	0.101058	PPIB	1.75783	1.77278	-0.0156116	1	PPIB	NA	1.39702	1.96921	PPIB	-0.537774
ENSG00000087074	PPP1R15A	7.83998	2.0456	1.93383	2.08657e-07	PPP1R15A	4.47988	2.32583	0.938998	0.434645	PPP1R15A	NA	6.15993	2.18571	PPP1R15A	1.43641
ENSG00000116731	PRDM2	1.74656	1.04031	0.743789	0.366697	PRDM2	1.12739	0.971619	0.213239	1	PRDM2	NA	1.43697	1.00596	PRDM2	0.478514
ENSG00000112739	PRPF4B	1.4533	1.15034	0.335292	0.973483	PRPF4B	1.07547	1.01139	0.0879054	1	PRPF4B	NA	1.26438	1.08087	PRPF4B	0.211599
ENSG00000117523	PRRC2C	2.27444	1.62048	0.486601	0.776316	PRRC2C	1.34248	1.20647	0.151858	1	PRRC2C	NA	1.80846	1.41348	PRRC2C	0.31923
ENSG00000101182	PSMA7	0.938452	1.43042	-0.605312	0.639728	PSMA7	0.979046	1.21784	-0.314159	1	PSMA7	NA	0.958749	1.32413	PSMA7	-0.459735
ENSG00000240065	PSMB9	0.808111	1.12533	-0.474709	0.902629	PSMB9	0.852957	1.16102	-0.442638	1	PSMB9	NA	0.830534	1.14318	PSMB9	-0.458673
ENSG00000092010	PSME1	1.44678	2.01059	-0.47405	0.902629	PSME1	1.58724	1.97733	-0.319619	1	PSME1	NA	1.51701	1.99396	PSME1	-0.396834
ENSG00000110958	PTGES3	0.997105	1.20536	-0.272391	0.973483	PTGES3	0.823289	1.05117	-0.35011	1	PTGES3	NA	0.910197	1.12826	PTGES3	-0.31125
ENSG00000187514	PTMA	21.0304	21.1262	-0.00862468	1	PTMA	15.4348	16.9683	-0.144053	1	PTMA	NA	18.2326	19.0473	PTMA	-0.0763387
ENSG00000081237	PTPRC	2.48299	4.34628	-0.807757	0.253232	PTPRC	1.85425	3.32585	-0.845879	1	PTPRC	NA	2.16862	3.83607	PTPRC	-0.826818
ENSG00000128340	RAC2	1.58364	1.82554	-0.205276	1	RAC2	1.37957	1.25761	0.13116	1	RAC2	NA	1.4816	1.54158	RAC2	-0.0370583
ENSG00000204628	RACK1	12.9102	13.9491	-0.113622	1	RACK1	10.1613	11.1405	-0.139848	1	RACK1	NA	11.5358	12.5448	RACK1	-0.126735
ENSG00000116191	RALGPS2	3.79291	2.16064	0.808815	0.240349	RALGPS2	2.78138	2.1118	0.391943	1	RALGPS2	NA	3.28715	2.13622	RALGPS2	0.600379
ENSG00000102317	RBM3	2.03331	1.65549	0.294665	0.973483	RBM3	1.43148	1.53224	-0.100389	1	RBM3	NA	1.7324	1.59386	RBM3	0.0971381
ENSG00000131051	RBM39	4.5163	2.6958	0.741662	0.275657	RBM39	3.04098	2.3031	0.395357	1	RBM39	NA	3.77864	2.49945	RBM39	0.56851
ENSG00000162924	REL	1.55105	0.740218	1.06138	0.0885164	REL	1.03097	0.787902	0.386855	1	REL	NA	1.29101	0.76406	REL	0.72412
ENSG00000067560	RHOA	1.147	1.54045	-0.424171	0.935498	RHOA	1.05322	1.30307	-0.307013	1	RHOA	NA	1.10011	1.42176	RHOA	-0.365592
ENSG00000111913	RIPOR2	2.56771	2.84084	-0.14689	1	RIPOR2	1.98034	2.11559	-0.0991394	1	RIPOR2	NA	2.27403	2.47821	RIPOR2	-0.123015
ENSG00000219200	RNASEK	1.56409	1.88055	-0.265845	0.973483	RNASEK	1.50565	1.67619	-0.157262	1	RNASEK	NA	1.53487	1.77837	RNASEK	-0.211553
ENSG00000026297	RNASET2	1.69443	1.44042	0.232666	0.973483	RNASET2	1.03838	1.31822	-0.343988	1	RNASET2	NA	1.3664	1.37932	RNASET2	-0.0556606
ENSG00000147403	RPL10	55.9552	55.6214	0.00649594	1	RPL10	42.0248	47.1093	-0.172506	1	RPL10	NA	48.99	51.3654	RPL10	-0.0830048
ENSG00000198755	RPL10A	18.4758	18.5005	-0.00398166	1	RPL10A	14.2407	15.2732	-0.108341	1	RPL10A	NA	16.3582	16.8868	RPL10A	-0.0561614
ENSG00000142676	RPL11	38.47	39.0465	-0.0235742	1	RPL11	29.4011	31.518	-0.10796	1	RPL11	NA	33.9355	35.2822	RPL11	-0.0657672
ENSG00000197958	RPL12	26.4722	24.8123	0.0913097	1	RPL12	17.6451	18.6918	-0.0906126	1	RPL12	NA	22.0586	21.7521	RPL12	0.000348537
ENSG00000167526	RPL13	64.5772	65.0192	-0.0119796	1	RPL13	39.7923	44.0714	-0.155076	1	RPL13	NA	52.1848	54.5453	RPL13	-0.083528
ENSG00000142541	RPL13A	32.7741	38.2313	-0.224272	0.973483	RPL13A	26.5381	28.9592	-0.133578	1	RPL13A	NA	29.6561	33.5952	RPL13A	-0.178925
ENSG00000188846	RPL14	17.0225	19.1106	-0.168935	1	RPL14	14.1888	15.6311	-0.147027	1	RPL14	NA	15.6056	17.3709	RPL14	-0.157981
ENSG00000174748	RPL15	19.1014	21.5714	-0.177455	1	RPL15	15.4719	16.7997	-0.12619	1	RPL15	NA	17.2867	19.1855	RPL15	-0.151823
ENSG00000265681	RPL17	24.315	26.0727	-0.102756	1	RPL17	19.4474	20.0157	-0.0490733	1	RPL17	NA	21.8812	23.0442	RPL17	-0.0759144
ENSG00000063177	RPL18	24.9016	25.1974	-0.0191236	1	RPL18	18.9505	20.2828	-0.105523	1	RPL18	NA	21.926	22.7401	RPL18	-0.0623232
ENSG00000105640	RPL18A	35.4917	34.4452	0.0410628	1	RPL18A	28.7558	31.2168	-0.126118	1	RPL18A	NA	32.1238	32.831	RPL18A	-0.0425277
ENSG00000108298	RPL19	31.6793	33.3098	-0.0745028	1	RPL19	24.5577	27.5993	-0.176047	1	RPL19	NA	28.1185	30.4546	RPL19	-0.125275
ENSG00000122026	RPL21	30.8386	31.3142	-0.0241825	1	RPL21	23.8383	25.817	-0.122631	1	RPL21	NA	27.3384	28.5656	RPL21	-0.0734066
ENSG00000116251	RPL22	12.3302	12.6437	-0.0382065	1	RPL22	8.99684	9.73892	-0.121366	1	RPL22	NA	10.6635	11.1913	RPL22	-0.0797862
ENSG00000163584	RPL22L1	1.1861	0.995294	0.25153	0.973483	RPL22L1	1.11255	0.85798	0.373332	1	RPL22L1	NA	1.14933	0.926637	RPL22L1	0.312431
ENSG00000125691	RPL23	9.84723	8.8226	0.156476	1	RPL23	6.83849	6.62519	0.0389358	1	RPL23	NA	8.34286	7.7239	RPL23	0.0977059
ENSG00000198242	RPL23A	24.2759	26.8229	-0.145995	1	RPL23A	18.639	21.0347	-0.181937	1	RPL23A	NA	21.4574	23.9288	RPL23A	-0.163966
ENSG00000114391	RPL24	12.5648	13.3739	-0.0919997	1	RPL24	9.28611	10.0647	-0.123207	1	RPL24	NA	10.9255	11.7193	RPL24	-0.107604
ENSG00000161970	RPL26	30.7343	30.499	0.00898297	1	RPL26	23.1411	25.1371	-0.126938	1	RPL26	NA	26.9377	27.818	RPL26	-0.0589777
ENSG00000131469	RPL27	10.8834	12.7288	-0.227835	0.973483	RPL27	8.88559	9.38474	-0.0858687	1	RPL27	NA	9.88451	11.0567	RPL27	-0.156852
ENSG00000166441	RPL27A	18.1304	22.2366	-0.296505	0.973483	RPL27A	15.1604	16.7827	-0.154056	1	RPL27A	NA	16.6454	19.5096	RPL27A	-0.225281
ENSG00000108107	RPL28	36.3715	36.7508	-0.0170797	1	RPL28	27.71	29.4365	-0.0948366	1	RPL28	NA	32.0408	33.0937	RPL28	-0.0559582
ENSG00000162244	RPL29	22.1644	23.3019	-0.0742607	1	RPL29	16.5696	18.904	-0.197578	1	RPL29	NA	19.367	21.1029	RPL29	-0.135919
ENSG00000100316	RPL3	27.4693	28.5534	-0.0579298	1	RPL3	19.5883	22.4969	-0.207235	1	RPL3	NA	23.5288	25.5251	RPL3	-0.132582
ENSG00000156482	RPL30	37.525	38.3163	-0.0322166	1	RPL30	27.1908	29.7812	-0.138912	1	RPL30	NA	32.3579	34.0487	RPL30	-0.0855643
ENSG00000071082	RPL31	7.94425	9.31275	-0.23106	0.973483	RPL31	6.4083	6.48504	-0.0238561	1	RPL31	NA	7.17628	7.89889	RPL31	-0.127458
ENSG00000144713	RPL32	40.0211	40.727	-0.027343	1	RPL32	29.72	32.0596	-0.116981	1	RPL32	NA	34.8705	36.3933	RPL32	-0.0721621
ENSG00000109475	RPL34	37.903	38.6364	-0.0297603	1	RPL34	27.6877	27.5671	-0.00134425	1	RPL34	NA	32.7954	33.1017	RPL34	-0.0155523
ENSG00000136942	RPL35	14.357	17.05	-0.249961	0.973483	RPL35	11.9859	12.2504	-0.0387472	1	RPL35	NA	13.1715	14.6502	RPL35	-0.144354
ENSG00000182899	RPL35A	21.4475	22.6617	-0.0814974	1	RPL35A	15.6202	15.9872	-0.0409186	1	RPL35A	NA	18.5339	19.3244	RPL35A	-0.061208
ENSG00000130255	RPL36	17.3157	19.3457	-0.161934	1	RPL36	13.9885	13.8716	0.00474154	1	RPL36	NA	15.6521	16.6087	RPL36	-0.078596
ENSG00000241343	RPL36A	11.1637	13.414	-0.266794	0.973483	RPL36A	8.41832	9.13474	-0.124791	1	RPL36A	NA	9.79099	11.2743	RPL36A	-0.195793
ENSG00000165502	RPL36AL	4.24258	4.98147	-0.233035	0.973483	RPL36AL	2.92972	3.43002	-0.232535	1	RPL36AL	NA	3.58615	4.20575	RPL36AL	-0.232785
ENSG00000145592	RPL37	29.2614	30.529	-0.0632685	1	RPL37	20.9605	20.7203	0.00907506	1	RPL37	NA	25.111	25.6247	RPL37	-0.0270967
ENSG00000197756	RPL37A	19.7857	22.5967	-0.193671	0.998254	RPL37A	16.132	15.4948	0.0507009	1	RPL37A	NA	17.9589	19.0457	RPL37A	-0.0714848
ENSG00000172809	RPL38	10.2317	11.6934	-0.194523	0.998254	RPL38	7.7582	8.17638	-0.0826259	1	RPL38	NA	8.99497	9.93491	RPL38	-0.138574
ENSG00000198918	RPL39	31.184	30.7491	0.0181547	1	RPL39	23.015	23.2109	-0.0198119	1	RPL39	NA	27.0995	26.98	RPL39	-0.000828597
ENSG00000174444	RPL4	6.94063	7.17212	-0.0491572	1	RPL4	4.78398	5.76343	-0.274886	1	RPL4	NA	5.8623	6.46777	RPL4	-0.162022
ENSG00000229117	RPL41	56.3983	57.637	-0.0334749	1	RPL41	43.4044	41.3629	0.0617512	1	RPL41	NA	49.9014	49.5	RPL41	0.0141381
ENSG00000122406	RPL5	17.5438	18.6255	-0.0883401	1	RPL5	12.9056	13.9209	-0.116548	1	RPL5	NA	15.2247	16.2732	RPL5	-0.102444
ENSG00000089009	RPL6	20.1897	19.1857	0.0715101	1	RPL6	14.7005	14.4815	0.0142667	1	RPL6	NA	17.4451	16.8336	RPL6	0.0428884
ENSG00000147604	RPL7	8.71326	10.4181	-0.259591	0.973483	RPL7	6.74207	7.98887	-0.251487	1	RPL7	NA	7.72767	9.20347	RPL7	-0.255539
ENSG00000148303	RPL7A	22.1579	22.8567	-0.0468647	1	RPL7A	17.7193	19.6464	-0.156414	1	RPL7A	NA	19.9386	21.2516	RPL7A	-0.101639
ENSG00000161016	RPL8	19.1861	19.0306	0.00967815	1	RPL8	15.954	15.9929	-0.0109435	1	RPL8	NA	17.5701	17.5118	RPL8	-0.000632659
ENSG00000163682	RPL9	22.9269	23.2519	-0.0223791	1	RPL9	17.5635	18.8793	-0.111695	1	RPL9	NA	20.2452	21.0656	RPL9	-0.0670369
ENSG00000089157	RPLP0	9.63868	10.8132	-0.16775	1	RPLP0	8.804	9.54763	-0.123985	1	RPLP0	NA	9.22134	10.1804	RPLP0	-0.145868
ENSG00000137818	RPLP1	52.2144	54.256	-0.0574616	1	RPLP1	44.1535	47.8575	-0.123962	1	RPLP1	NA	48.184	51.0567	RPLP1	-0.0907116
ENSG00000177600	RPLP2	25.3643	27.138	-0.0995865	1	RPLP2	20.0779	20.9438	-0.0684454	1	RPLP2	NA	22.7211	24.0409	RPLP2	-0.084016
ENSG00000124614	RPS10	7.34469	7.65726	-0.0619631	1	RPS10	5.70369	5.14977	0.1408	1	RPS10	NA	6.52419	6.40351	RPS10	0.0394182
ENSG00000142534	RPS11	18.2216	17.2051	0.0807384	1	RPS11	12.8314	13.6993	-0.101712	1	RPS11	NA	15.5265	15.4522	RPS11	-0.0104868
ENSG00000112306	RPS12	47.8936	51.8903	-0.117748	1	RPS12	35.2902	39.2871	-0.162488	1	RPS12	NA	41.5919	45.5887	RPS12	-0.140118
ENSG00000110700	RPS13	21.9819	22.5667	-0.0399407	1	RPS13	16.2655	18.4608	-0.190067	1	RPS13	NA	19.1237	20.5137	RPS13	-0.115004
ENSG00000164587	RPS14	34.2861	37.9562	-0.148803	1	RPS14	24.6319	28.5008	-0.218068	1	RPS14	NA	29.459	33.2285	RPS14	-0.183435
ENSG00000115268	RPS15	25.2209	26.7879	-0.0890329	1	RPS15	18.8021	20.0044	-0.0969171	1	RPS15	NA	22.0115	23.3961	RPS15	-0.092975
ENSG00000134419	RPS15A	31.0927	32.9097	-0.0840267	1	RPS15A	22.3697	24.3113	-0.127646	1	RPS15A	NA	26.7312	28.6105	RPS15A	-0.105836
ENSG00000105193	RPS16	20.5938	21.5213	-0.065611	1	RPS16	15.2049	16.2353	-0.101997	1	RPS16	NA	17.8993	18.8783	RPS16	-0.0838039
ENSG00000182774	RPS17	6.81029	7.15211	-0.0724547	1	RPS17	4.59855	4.78802	-0.064426	1	RPS17	NA	5.70442	5.97006	RPS17	-0.0684404
ENSG00000231500	RPS18	56.4309	58.4372	-0.0525327	1	RPS18	41.387	46.3631	-0.171532	1	RPS18	NA	48.9089	52.4002	RPS18	-0.112032
ENSG00000105372	RPS19	31.6858	34.1751	-0.111198	1	RPS19	25.6184	27.0803	-0.0876808	1	RPS19	NA	28.6521	30.6277	RPS19	-0.0994392
ENSG00000140988	RPS2	36.7234	39.1115	-0.0929954	1	RPS2	29.5791	32.2377	-0.131826	1	RPS2	NA	33.1513	35.6746	RPS2	-0.112411
ENSG00000008988	RPS20	14.5004	14.7343	-0.0251074	1	RPS20	11.3332	11.9757	-0.0867731	1	RPS20	NA	12.9168	13.355	RPS20	-0.0559402
ENSG00000171858	RPS21	19.2122	20.8311	-0.118751	1	RPS21	14.6634	14.4322	0.015538	1	RPS21	NA	16.9378	17.6317	RPS21	-0.0516065
ENSG00000186468	RPS23	41.1159	40.632	0.0149583	1	RPS23	31.9599	32.4062	-0.0276884	1	RPS23	NA	36.5379	36.5191	RPS23	-0.00636508
ENSG00000138326	RPS24	21.9689	23.607	-0.105802	1	RPS24	17.3262	18.5933	-0.109296	1	RPS24	NA	19.6475	21.1002	RPS24	-0.107549
ENSG00000118181	RPS25	20.7437	22.0265	-0.0886156	1	RPS25	16.2433	16.6425	-0.0424695	1	RPS25	NA	18.4935	19.3345	RPS25	-0.0655426
ENSG00000197728	RPS26	2.23534	2.44072	-0.12774	1	RPS26	9.53829	9.43209	0.00905252	1	RPS26	NA	5.88681	5.93641	RPS26	-0.0593437
ENSG00000177954	RPS27	59.9045	59.8076	0.00019697	1	RPS27	47.6692	45.0752	0.0729561	1	RPS27	NA	53.7868	52.4414	RPS27	0.0365766
ENSG00000143947	RPS27A	34.8335	35.8406	-0.0432234	1	RPS27A	27.4652	29.1467	-0.0933614	1	RPS27A	NA	31.1494	32.4936	RPS27A	-0.0682924
ENSG00000233927	RPS28	29.092	31.3893	-0.111729	1	RPS28	20.3745	21.3207	-0.0730208	1	RPS28	NA	24.7333	26.355	RPS28	-0.0923749
ENSG00000213741	RPS29	29.9588	30.3239	-0.0195772	1	RPS29	23.0224	22.4325	0.0298628	1	RPS29	NA	26.4906	26.3782	RPS29	0.00514282
ENSG00000149273	RPS3	25.5207	27.028	-0.0848594	1	RPS3	19.618	20.6654	-0.0825547	1	RPS3	NA	22.5693	23.8467	RPS3	-0.0837071
ENSG00000145425	RPS3A	33.1912	34.03	-0.0381101	1	RPS3A	25.1066	27.6978	-0.149307	1	RPS3A	NA	29.1489	30.8639	RPS3A	-0.0937085
ENSG00000198034	RPS4X	29.3071	28.9635	0.0149081	1	RPS4X	15.7982	16.7543	-0.0921819	1	RPS4X	NA	22.5527	22.8589	RPS4X	-0.0386369
ENSG00000083845	RPS5	16.5402	15.8797	0.0567356	1	RPS5	12.0156	12.417	-0.0546759	1	RPS5	NA	14.2779	14.1484	RPS5	0.00102982
ENSG00000137154	RPS6	30.5909	30.679	-0.0062521	1	RPS6	21.6132	22.9609	-0.0948221	1	RPS6	NA	26.1021	26.82	RPS6	-0.0505371
ENSG00000171863	RPS7	21.6626	21.5614	0.00468324	1	RPS7	14.9008	15.6046	-0.073973	1	RPS7	NA	18.2817	18.583	RPS7	-0.0346449
ENSG00000142937	RPS8	46.3361	44.3031	0.0625947	1	RPS8	32.7536	33.4934	-0.0399116	1	RPS8	NA	39.5448	38.8982	RPS8	0.0113415
ENSG00000170889	RPS9	17.2571	17.5652	-0.0275697	1	RPS9	13.588	15.3508	-0.183308	1	RPS9	NA	15.4225	16.458	RPS9	-0.105439
ENSG00000168028	RPSA	14.8719	15.1795	-0.0315548	1	RPSA	13.1207	13.7637	-0.0763332	1	RPSA	NA	13.9963	14.4716	RPSA	-0.053944
ENSG00000117616	RSRP1	1.68139	1.0153	0.724069	0.398963	RSRP1	1.06805	0.994347	0.102466	1	RSRP1	NA	1.37472	1.00482	RSRP1	0.413268
ENSG00000197747	S100A10	0.958003	2.33569	-1.28123	0.0423282	S100A10	0.749119	1.64399	-1.12931	0.922032	S100A10	NA	0.853561	1.98984	S100A10	-1.20527
ENSG00000196154	S100A4	1.29037	3.66108	-1.50136	0.0165209	S100A4	1.51307	3.17812	-1.07243	1	S100A4	NA	1.40172	3.4196	S100A4	-1.28689
ENSG00000197956	S100A6	1.70094	3.83613	-1.17185	0.0705324	S100A6	1.92101	3.6573	-0.932036	1	S100A6	NA	1.81098	3.74672	S100A6	-1.05194
ENSG00000143546	S100A8	0.0195511	2.83584	-6.77006	0.00430349	S100A8	0.0370851	1.72164	-5.28328	0.131714	S100A8	NA	0.0283181	2.27874	S100A8	-6.02667
ENSG00000163220	S100A9	0.0130341	5.73169	-8.199	0.00202765	S100A9	0.014834	3.64405	-7.3642	0.0184419	S100A9	NA	0.013934	4.68787	S100A9	-7.7816
ENSG00000150459	SAP18	1.34251	1.3604	-0.0195841	1	SAP18	1.05322	1.07579	-0.0309376	1	SAP18	NA	1.19786	1.2181	SAP18	-0.0252609
ENSG00000133872	SARAF	1.64229	1.73551	-0.0802638	1	SARAF	1.11997	1.34095	-0.260238	1	SARAF	NA	1.38113	1.53823	SARAF	-0.170251
ENSG00000130066	SAT1	2.29399	2.12063	0.111891	1	SAT1	1.88392	2.44136	-0.377326	1	SAT1	NA	2.08896	2.28099	SAT1	-0.132717
ENSG00000126524	SBDS	1.70094	0.635187	1.41311	0.00398198	SBDS	1.06805	0.736764	0.534055	1	SBDS	NA	1.3845	0.685976	SBDS	0.973582
ENSG00000139218	SCAF11	1.35554	1.30038	0.0591392	1	SCAF11	0.934544	1.00571	-0.105122	1	SCAF11	NA	1.14504	1.15305	SCAF11	-0.0229913
ENSG00000106803	SEC61B	0.879798	1.39541	-0.662134	0.649245	SEC61B	1.21639	1.20458	0.0126485	1	SEC61B	NA	1.04809	1.3	SEC61B	-0.324743
ENSG00000008952	SEC62	1.40768	1.42542	-0.018634	1	SEC62	1.24606	1.21405	0.0359258	1	SEC62	NA	1.32687	1.31974	SEC62	0.0086459
ENSG00000211450	SELENOH	1.27082	1.33039	-0.0663	1	SELENOH	1.22381	1.17806	0.053427	1	SELENOH	NA	1.24731	1.25423	SELENOH	-0.00643653
ENSG00000188404	SELL	0.958003	1.29538	-0.433228	0.936929	SELL	0.815872	1.03223	-0.336865	1	SELL	NA	0.886937	1.1638	SELL	-0.385047
ENSG00000122545	SEPTIN7	2.15062	2.01059	0.0957375	1	SEPTIN7	1.43148	1.73301	-0.277815	1	SEPTIN7	NA	1.79105	1.8718	SEPTIN7	-0.0910388
ENSG00000142864	SERBP1	1.4533	1.6955	-0.22235	0.998254	SERBP1	1.26831	1.2311	0.0412269	1	SERBP1	NA	1.3608	1.4633	SERBP1	-0.0905615
ENSG00000140264	SERF2	4.37292	5.48662	-0.328659	0.973483	SERF2	3.49342	3.96602	-0.188616	1	SERF2	NA	3.93317	4.72632	SERF2	-0.258637
ENSG00000120742	SERP1	1.89645	1.78053	0.0897304	1	SERP1	1.4834	1.52277	-0.0403174	1	SERP1	NA	1.68993	1.65165	SERP1	0.0247065
ENSG00000119335	SET	2.19624	2.46073	-0.164878	1	SET	1.72817	1.82581	-0.0825445	1	SET	NA	1.9622	2.14327	SET	-0.123711
ENSG00000168066	SF1	2.91963	2.93086	-0.00695898	1	SF1	1.91359	2.42242	-0.343644	1	SF1	NA	2.41661	2.67664	SF1	-0.175301
ENSG00000115524	SF3B1	1.77263	0.965285	0.87253	0.193468	SF3B1	1.03097	1.04359	-0.0177656	1	SF3B1	NA	1.4018	1.00444	SF3B1	0.427382
ENSG00000116560	SFPQ	1.84432	1.10032	0.741531	0.367995	SFPQ	1.17931	0.911011	0.370515	1	SFPQ	NA	1.51181	1.00567	SFPQ	0.556023
ENSG00000142669	SH3BGRL3	3.1021	4.37629	-0.497256	0.77772	SH3BGRL3	2.59596	3.58533	-0.470418	1	SH3BGRL3	NA	2.84903	3.98081	SH3BGRL3	-0.483837
ENSG00000113558	SKP1	1.67488	1.59547	0.0689852	1	SKP1	1.01613	1.24814	-0.296322	1	SKP1	NA	1.3455	1.42181	SKP1	-0.113668
ENSG00000005022	SLC25A5	1.51847	1.61548	-0.0897992	1	SLC25A5	1.20897	1.12503	0.102282	1	SLC25A5	NA	1.36372	1.37025	SLC25A5	0.00624141
ENSG00000169100	SLC25A6	3.22593	3.88615	-0.269744	0.973483	SLC25A6	2.75913	3.16108	-0.201125	1	SLC25A6	NA	2.99253	3.52361	SLC25A6	-0.235434
ENSG00000084070	SMAP2	1.32296	1.45543	-0.137713	1	SMAP2	1.05322	1.49057	-0.500705	1	SMAP2	NA	1.18809	1.473	SMAP2	-0.319209
ENSG00000101596	SMCHD1	1.8378	1.31539	0.47995	0.811627	SMCHD1	1.24606	1.40534	-0.174863	1	SMCHD1	NA	1.54193	1.36037	SMCHD1	0.152544
ENSG00000183172	SMDT1	1.16655	1.28538	-0.139688	1	SMDT1	1.45374	1.60043	-0.140986	1	SMDT1	NA	1.31014	1.4429	SMDT1	-0.140337
ENSG00000175061	SNHG29	2.50254	2.81083	-0.16859	1	SNHG29	2.21027	2.27279	-0.0445429	1	SNHG29	NA	2.3564	2.54181	SNHG29	-0.106567
ENSG00000245910	SNHG6	2.12455	2.40571	-0.180056	1	SNHG6	1.80234	1.67808	0.0994229	1	SNHG6	NA	1.96344	2.04189	SNHG6	-0.0403168
ENSG00000269893	SNHG8	2.73063	2.58076	0.0799111	1	SNHG8	1.63174	0.982983	0.727011	1	SNHG8	NA	2.18119	1.78187	SNHG8	0.403461
ENSG00000125743	SNRPD2	1.60971	1.74551	-0.117329	1	SNRPD2	1.21639	1.39398	-0.197723	1	SNRPD2	NA	1.41305	1.56975	SNRPD2	-0.157526
ENSG00000205302	SNX2	1.25127	0.925273	0.432984	0.932546	SNX2	1.01613	1.02465	-0.0121487	1	SNX2	NA	1.1337	0.974962	SNX2	0.210418
ENSG00000112335	SNX3	1.2643	1.11533	0.179661	1	SNX3	1.18672	1.22731	-0.0496819	1	SNX3	NA	1.22551	1.17132	SNX3	0.0649898
ENSG00000159140	SON	2.59378	2.3657	0.131188	1	SON	1.72817	1.83339	-0.0885123	1	SON	NA	2.16097	2.09954	SON	0.0213378
ENSG00000067066	SP100	1.5706	1.18535	0.403732	0.939603	SP100	1.26831	1.23678	0.0345938	1	SP100	NA	1.41946	1.21106	SP100	0.219163
ENSG00000122862	SRGN	0.638669	1.31539	-1.03535	0.267905	SRGN	0.57111	1.0417	-0.85903	1	SRGN	NA	0.604889	1.17854	SRGN	-0.947191
ENSG00000140319	SRP14	2.58074	3.381	-0.390331	0.935498	SRP14	2.17319	2.40916	-0.152868	1	SRP14	NA	2.37696	2.89508	SRP14	-0.2716
ENSG00000133226	SRRM1	1.85084	1.77052	0.062829	1	SRRM1	1.34248	1.34663	-0.00646292	1	SRRM1	NA	1.59666	1.55858	SRRM1	0.028183
ENSG00000167978	SRRM2	3.16727	2.06561	0.613977	0.532028	SRRM2	2.27702	1.77089	0.357898	1	SRRM2	NA	2.72215	1.91825	SRRM2	0.485937
ENSG00000112081	SRSF3	1.88994	1.58547	0.251678	0.973483	SRSF3	1.31281	1.15723	0.179821	1	SRSF3	NA	1.60137	1.37135	SRSF3	0.21575
ENSG00000100650	SRSF5	5.35048	4.37129	0.289541	0.973483	SRSF5	4.3167	3.41487	0.331844	1	SRSF5	NA	4.83359	3.89308	SRSF5	0.310693
ENSG00000115875	SRSF7	2.57423	1.85555	0.469884	0.798548	SRSF7	1.89134	1.46027	0.369019	1	SRSF7	NA	2.23278	1.65791	SRSF7	0.419451
ENSG00000163479	SSR2	1.21868	1.30038	-0.0936311	1	SSR2	0.934544	1.06443	-0.186831	1	SSR2	NA	1.07661	1.1824	SSR2	-0.140231
ENSG00000180879	SSR4	1.34251	1.87055	-0.477574	0.879864	SSR4	1.21639	1.48489	-0.288751	1	SSR4	NA	1.27945	1.67772	SSR4	-0.383162
ENSG00000164543	STK17A	1.44026	0.955282	0.589139	0.67491	STK17A	1.11255	0.852298	0.382897	1	STK17A	NA	1.27641	0.90379	STK17A	0.486018
ENSG00000081320	STK17B	2.00724	1.75052	0.195822	0.998254	STK17B	1.1348	1.50762	-0.410174	1	STK17B	NA	1.57102	1.62907	STK17B	-0.107176
ENSG00000101109	STK4	1.38813	1.77552	-0.35458	0.973483	STK4	0.949378	1.18375	-0.317316	1	STK4	NA	1.16875	1.47964	STK4	-0.335948
ENSG00000113387	SUB1	1.94207	3.49603	-0.847523	0.286656	SUB1	2.58112	2.35424	0.127788	1	SUB1	NA	2.2616	2.92513	SUB1	-0.359868
ENSG00000188612	SUMO2	1.74005	1.94057	-0.157851	1	SUMO2	1.25348	1.65725	-0.40392	1	SUMO2	NA	1.49676	1.79891	SUMO2	-0.280886
ENSG00000117614	SYF2	1.37509	1.3704	0.00431873	1	SYF2	1.07547	1.03412	0.0559034	1	SYF2	NA	1.22528	1.20226	SYF2	0.0301111
ENSG00000158710	TAGLN2	1.89645	2.15564	-0.185377	1	TAGLN2	1.62433	1.98869	-0.294711	1	TAGLN2	NA	1.76039	2.07217	TAGLN2	-0.240044
ENSG00000231925	TAPBP	1.46633	1.38541	0.080924	1	TAPBP	1.17189	1.30117	-0.151906	1	TAPBP	NA	1.31911	1.34329	TAPBP	-0.035491
ENSG00000187735	TCEA1	1.33599	1.58047	-0.242152	0.975892	TCEA1	1.08288	1.22352	-0.176474	1	TCEA1	NA	1.20944	1.40199	TCEA1	-0.209313
ENSG00000104964	TLE5	2.47647	2.42071	0.0314923	1	TLE5	1.654	1.92809	-0.224108	1	TLE5	NA	2.06523	2.1744	TLE5	-0.0963076
ENSG00000232112	TMA7	2.31354	3.41601	-0.562433	0.649245	TMA7	2.03226	2.19514	-0.115145	1	TMA7	NA	2.1729	2.80557	TMA7	-0.338789
ENSG00000139644	TMBIM6	0.938452	1.30038	-0.468311	0.902629	TMBIM6	1.02355	1.0417	-0.0254916	1	TMBIM6	NA	0.981	1.17104	TMBIM6	-0.246901
ENSG00000034510	TMSB10	19.2187	25.9326	-0.434221	0.889273	TMSB10	19.2991	20.0536	-0.0628433	1	TMSB10	NA	19.2589	22.9931	TMSB10	-0.248532
ENSG00000205542	TMSB4X	20.8219	35.7205	-0.780577	0.231008	TMSB4X	18.2755	28.6391	-0.655514	1	TMSB4X	NA	19.5487	32.1798	TMSB4X	-0.718045
ENSG00000159958	TNFRSF13C	1.93556	1.3604	0.506097	0.776316	TNFRSF13C	1.35731	1.47542	-0.122292	1	TNFRSF13C	NA	1.64644	1.41791	TNFRSF13C	0.191902
ENSG00000173726	TOMM20	1.48588	1.54045	-0.0525732	1	TOMM20	1.10514	1.18375	-0.0997243	1	TOMM20	NA	1.29551	1.3621	TOMM20	-0.0761487
ENSG00000214736	TOMM6	1.04924	1.29038	-0.297272	0.973483	TOMM6	0.734285	1.0398	-0.497956	1	TOMM6	NA	0.891763	1.16509	TOMM6	-0.397614
ENSG00000196683	TOMM7	4.95294	5.22154	-0.0778485	1	TOMM7	3.50825	3.65162	-0.0634183	1	TOMM7	NA	4.23059	4.43658	TOMM7	-0.0706334
ENSG00000143549	TPM3	2.29399	2.67079	-0.220185	0.998254	TPM3	1.59466	2.14211	-0.428295	1	TPM3	NA	1.94433	2.40645	TPM3	-0.32424
ENSG00000133112	TPT1	36.2281	40.602	-0.166531	1	TPT1	26.679	31.393	-0.242353	1	TPT1	NA	31.4536	35.9975	TPT1	-0.204442
ENSG00000136527	TRA2B	3.16076	1.57046	1.00529	0.0605971	TRA2B	2.54404	1.59474	0.668352	1	TRA2B	NA	2.8524	1.5826	TRA2B	0.836821
ENSG00000123144	TRIR	1.59015	1.7055	-0.101528	1	TRIR	1.16447	1.30117	-0.161008	1	TRIR	NA	1.37731	1.50334	TRIR	-0.131268
ENSG00000157514	TSC22D3	3.75381	3.22095	0.218958	0.973483	TSC22D3	2.23994	3.31638	-0.570137	1	TSC22D3	NA	2.99687	3.26867	TSC22D3	-0.175589
ENSG00000167552	TUBA1A	2.26141	1.66049	0.443251	0.923104	TUBA1A	1.49824	1.39398	0.101291	1	TUBA1A	NA	1.87982	1.52723	TUBA1A	0.272271
ENSG00000265972	TXNIP	5.91094	7.4622	-0.337764	0.973483	TXNIP	7.05358	8.07599	-0.202036	1	TXNIP	NA	6.48226	7.7691	TXNIP	-0.2699
ENSG00000221983	UBA52	12.1999	13.2489	-0.120955	1	UBA52	10.0204	11.0666	-0.150385	1	UBA52	NA	11.1101	12.1578	UBA52	-0.13567
ENSG00000170315	UBB	3.46706	2.66078	0.379686	0.935498	UBB	3.33024	2.40537	0.463509	1	UBB	NA	3.39865	2.53308	UBB	0.421597
ENSG00000150991	UBC	8.70023	5.95676	0.544222	0.621264	UBC	6.4083	4.65733	0.45359	1	UBC	NA	7.55427	5.30704	UBC	0.498906
ENSG00000131508	UBE2D2	1.29037	1.14034	0.177107	1	UBE2D2	0.860374	1.0417	-0.274068	1	UBE2D2	NA	1.07537	1.09102	UBE2D2	-0.0484805
ENSG00000109332	UBE2D3	1.90949	1.20035	0.666469	0.493214	UBE2D3	1.38698	1.07768	0.361247	1	UBE2D3	NA	1.64824	1.13902	UBE2D3	0.513858
ENSG00000162191	UBXN1	1.51195	1.3554	0.156409	1	UBXN1	1.20897	1.23488	-0.0319113	1	UBXN1	NA	1.36046	1.29514	UBXN1	0.062249
ENSG00000127540	UQCR11	1.03621	1.41042	-0.443044	0.923104	UQCR11	1.03097	1.14776	-0.154794	1	UQCR11	NA	1.03359	1.27909	UQCR11	-0.298919
ENSG00000156467	UQCRB	2.95221	3.66108	-0.311435	0.973483	UQCRB	2.46245	2.60803	-0.0875059	1	UQCRB	NA	2.70733	3.13456	UQCRB	-0.19947
ENSG00000173660	UQCRH	1.68791	2.30568	-0.449695	0.902629	UQCRH	1.73558	1.60043	0.113479	1	UQCRH	NA	1.71175	1.95305	UQCRH	-0.168108
ENSG00000126756	UXT	1.36206	1.61548	-0.245918	0.974655	UXT	1.00871	1.17996	-0.225894	1	UXT	NA	1.18539	1.39772	UXT	-0.235906
ENSG00000026025	VIM	3.19986	4.4063	-0.462434	0.902629	VIM	2.67754	3.61185	-0.436524	1	VIM	NA	2.9387	4.00907	VIM	-0.449479
ENSG00000065978	YBX1	4.07314	3.84113	0.0828651	1	YBX1	3.50825	3.32585	0.0713206	1	YBX1	NA	3.7907	3.58349	YBX1	0.0770929
ENSG00000136758	YME1L1	1.72049	0.655193	1.38514	0.00357289	YME1L1	1.16447	0.596608	0.961476	0.534092	YME1L1	NA	1.44248	0.625901	YME1L1	1.17331
ENSG00000119801	YPEL5	4.64012	1.72551	1.42282	0.000795532	YPEL5	2.5292	1.75952	0.518241	1	YPEL5	NA	3.58466	1.74251	YPEL5	0.970529
ENSG00000166913	YWHAB	1.68791	2.0406	-0.273903	0.973483	YWHAB	1.38698	1.62505	-0.23045	1	YWHAB	NA	1.53745	1.83282	YWHAB	-0.252176
ENSG00000164924	YWHAZ	3.6365	2.86084	0.343999	0.958541	YWHAZ	2.61821	2.62697	-0.00971043	1	YWHAZ	NA	3.12735	2.74391	YWHAZ	0.167144
ENSG00000177410	ZFAS1	4.19696	3.41601	0.294989	0.973483	ZFAS1	3.1374	2.85804	0.129063	1	ZFAS1	NA	3.66718	3.13702	ZFAS1	0.212026
ENSG00000128016	ZFP36	3.79291	1.61047	1.23165	0.0167493	ZFP36	2.49954	1.61747	0.622575	1	ZFP36	NA	3.14622	1.61397	ZFP36	0.927111
ENSG00000152518	ZFP36L2	1.51195	2.3707	-0.647911	0.606136	ZFP36L2	0.941961	1.55876	-0.725025	1	ZFP36L2	NA	1.22696	1.96473	ZFP36L2	-0.686468

## Sheet: femaleBcells
FeatureID	FeatureName	BcellsDay3 Average	BcellsDay0 Average	BcellsDay3 Log2 Fold Change	BcellsDay3 P-Value
ENSG00000112149	CD83	3.81898	0.410121	3.20186	2.23448e-13
ENSG00000158050	DUSP2	2.9457	0.280083	3.37016	1.1642e-12
ENSG00000120738	EGR1	2.3331	0.165049	3.78006	3.61953e-12
ENSG00000153234	NR4A2	1.80522	0.260077	2.77071	1.45264e-09
ENSG00000114315	HES1	1.2643	0.095028	3.66509	1.45264e-09
ENSG00000112137	PHACTR1	1.43375	0.17005	3.03831	1.45264e-09
ENSG00000100906	NFKBIA	8.09415	1.62048	2.315	3.6437e-09
ENSG00000287979	AC253572.2	1.75308	0.125037	3.75606	7.09618e-09
ENSG00000110848	CD69	8.52427	1.83554	2.21037	1.72187e-08
ENSG00000177606	JUN	17.8567	4.20624	2.0825	1.84422e-08
ENSG00000132510	KDM6B	1.05576	0.155046	2.72841	3.1704e-08
ENSG00000125740	FOSB	6.57568	1.49044	2.13582	4.28329e-08
ENSG00000087074	PPP1R15A	7.83998	2.0456	1.93383	2.08657e-07
ENSG00000160888	IER2	6.6604	1.64048	2.01633	1.20129e-06
ENSG00000141682	PMAIP1	2.64591	0.665196	1.98248	1.19093e-05
ENSG00000130522	JUND	23.5199	7.65226	1.61721	1.66814e-05
ENSG00000167604	NFKBID	1.4924	0.360106	2.03535	2.09754e-05
ENSG00000285646	AL021155.5	1.10789	0.17005	2.66826	3.46335e-05
ENSG00000162783	IER5	1.51195	0.415122	1.85155	5.90246e-05
ENSG00000090382	LYZ	0.0130341	3.24096	-7.37743	0.00010535
ENSG00000163660	CCNL1	5.87184	2.11062	1.47216	0.000300796
ENSG00000273338	AC103591.3	2.31354	0.580171	1.98505	0.000333128
ENSG00000107968	MAP3K8	1.00362	0.275081	1.84846	0.000547059
ENSG00000119801	YPEL5	4.64012	1.72551	1.42282	0.000795532
ENSG00000158615	PPP1R15B	1.25127	0.415122	1.57983	0.00101459
ENSG00000262202	AC007952.4	1.24475	0.280083	2.13176	0.00114563
ENSG00000090104	RGS1	1.04272	0.265078	1.95572	0.00200077
ENSG00000086061	DNAJA1	1.73353	0.61018	1.49787	0.00200077
ENSG00000132475	H3F3B	15.9015	6.4269	1.30427	0.00200077
ENSG00000163220	S100A9	0.0130341	5.73169	-8.199	0.00202765
ENSG00000136758	YME1L1	1.72049	0.655193	1.38514	0.00357289
ENSG00000126524	SBDS	1.70094	0.635187	1.41311	0.00398198
ENSG00000143546	S100A8	0.0195511	2.83584	-6.77006	0.00430349
ENSG00000231721	LINC-PINT	1.82477	0.715211	1.34419	0.00644772
ENSG00000100664	EIF5	2.55467	1.07532	1.24318	0.00906351
ENSG00000099860	GADD45B	1.2252	0.445131	1.45008	0.0149358
ENSG00000159388	BTG2	3.9428	1.75552	1.16343	0.0157655
ENSG00000161011	SQSTM1	1.2643	0.520153	1.27277	0.0157655
ENSG00000051108	HERPUD1	1.90297	0.765226	1.30766	0.0157655
ENSG00000170345	FOS	16.3186	6.91704	1.23565	0.0158638
ENSG00000255112	CHMP1B	1.21217	0.465137	1.37199	0.0160024
ENSG00000196154	S100A4	1.29037	3.66108	-1.50136	0.0165209
ENSG00000067082	KLF6	6.02825	2.65578	1.17927	0.0165209
ENSG00000128016	ZFP36	3.79291	1.61047	1.23165	0.0167493
ENSG00000172115	CYCS	2.23534	1.0003	1.1549	0.0205786
ENSG00000165732	DDX21	2.43737	1.10032	1.14253	0.0205786
ENSG00000130844	ZNF331	1.08834	0.415122	1.37969	0.0205786
ENSG00000134294	SLC38A2	1.13396	0.460136	1.29174	0.0210579
ENSG00000008517	IL32	0.651703	2.0506	-1.6451	0.0365493
ENSG00000010404	IDS	1.61622	0.730215	1.14002	0.039953
ENSG00000197747	S100A10	0.958003	2.33569	-1.28123	0.0423282
ENSG00000070814	TCOF1	1.08183	0.425125	1.33713	0.0487202
ENSG00000168685	IL7R	0.527879	1.75552	-1.72219	0.0504677
ENSG00000136527	TRA2B	3.16076	1.57046	1.00529	0.0605971
ENSG00000164104	HMGB2	0.534396	1.37541	-1.3538	0.0611592
ENSG00000171988	JMJD1C	1.68791	0.81524	1.0445	0.0665892
ENSG00000167286	CD3D	0.534396	1.45543	-1.4351	0.0693598
ENSG00000197956	S100A6	1.70094	3.83613	-1.17185	0.0705324
ENSG00000155657	TTN	1.28385	0.490145	1.37969	0.083898
ENSG00000162924	REL	1.55105	0.740218	1.06138	0.0885164
ENSG00000114784	EIF1B	1.36206	0.655193	1.04954	0.0923564
ENSG00000162704	ARPC5	0.755975	1.56546	-1.04457	0.0943251
ENSG00000166794	PPIB	1.03621	2.16564	-1.05994	0.101058
ENSG00000267519	AC020916.1	1.57712	0.705208	1.15475	0.11258
ENSG00000115523	GNLY	0.286749	2.30568	-2.98021	0.115382
ENSG00000123505	AMD1	1.42723	0.710209	1.00117	0.115382
ENSG00000188536	HBA2	5.79364	0.0350103	7.17735	0.145268
ENSG00000111640	GAPDH	1.98118	3.94616	-0.993357	0.153104
ENSG00000206172	HBA1	1.90297	0.0350103	5.57444	0.167156
ENSG00000023445	BIRC3	1.68139	0.88026	0.928889	0.167575
ENSG00000211592	IGKC	30.1738	69.1704	-1.19882	0.179002
ENSG00000164691	TAGAP	1.08834	0.555164	0.964649	0.179616
ENSG00000144218	AFF3	1.66836	0.875258	0.925879	0.193468
ENSG00000115524	SF3B1	1.77263	0.965285	0.87253	0.193468
ENSG00000140941	MAP1LC3B	1.34902	0.710209	0.920254	0.193468
ENSG00000089737	DDX24	2.30051	1.26037	0.864298	0.199493
ENSG00000215301	DDX3X	3.7147	2.08562	0.829674	0.200131
ENSG00000196735	HLA-DQA1	4.03404	2.25567	0.835632	0.202854
ENSG00000156411	ATP5MPL	0.625634	1.20035	-0.93329	0.205013
ENSG00000116741	RGS2	1.5706	0.700207	1.159	0.211768
ENSG00000171223	JUNB	8.58292	4.86143	0.817525	0.213637
ENSG00000244734	HBB	23.1745	0.125037	7.47569	0.215923
ENSG00000185262	UBALD2	1.55105	0.845249	0.871162	0.216434
ENSG00000205542	TMSB4X	20.8219	35.7205	-0.780577	0.231008
ENSG00000122644	ARL4A	1.61622	0.885261	0.863955	0.234268
ENSG00000197943	PLCG2	3.09559	1.7055	0.856651	0.234496
ENSG00000100941	PNN	2.12455	1.21036	0.80802	0.240057
ENSG00000116191	RALGPS2	3.79291	2.16064	0.808815	0.240349
ENSG00000154518	ATP5MC3	0.742941	1.3704	-0.878112	0.241722
ENSG00000081237	PTPRC	2.48299	4.34628	-0.807757	0.253232
ENSG00000100097	LGALS1	0.54743	1.25037	-1.18247	0.262364
ENSG00000122862	SRGN	0.638669	1.31539	-1.03535	0.267905
ENSG00000211895	IGHA1	1.21217	9.19771	-2.91891	0.272333
ENSG00000184076	UQCR10	0.6126	1.12033	-0.86424	0.272333
ENSG00000131051	RBM39	4.5163	2.6958	0.741662	0.275657
ENSG00000108654	DDX5	10.7075	6.46191	0.726174	0.276317
ENSG00000113387	SUB1	1.94207	3.49603	-0.847523	0.286656
ENSG00000113732	ATP6V0E1	0.632151	1.14034	-0.844808	0.286656
ENSG00000156675	RAB11FIP1	1.21217	0.655193	0.882186	0.291685
ENSG00000133773	CCDC59	1.36206	0.78023	0.799311	0.307188
ENSG00000196628	TCF4	1.27734	0.705208	0.851991	0.310224
ENSG00000131174	COX7B	0.690805	1.22536	-0.821361	0.312827
ENSG00000134825	TMEM258	0.65822	1.16534	-0.818253	0.314639
ENSG00000161405	IKZF3	1.34902	0.755223	0.832198	0.345327
ENSG00000241468	ATP5MF	0.586532	1.03531	-0.812959	0.358232
ENSG00000174886	NDUFA11	0.580015	1.0203	-0.807941	0.358232
ENSG00000211679	IGLC3	7.89212	3.62107	1.12102	0.358726
ENSG00000126264	HCST	0.599566	1.22036	-1.01779	0.360237
ENSG00000116731	PRDM2	1.74656	1.04031	0.743789	0.366697
ENSG00000116560	SFPQ	1.84432	1.10032	0.741531	0.367995
ENSG00000171791	BCL2	1.02317	0.590174	0.788649	0.396788
ENSG00000117616	RSRP1	1.68139	1.0153	0.724069	0.398963
ENSG00000130755	GMFG	1.33599	2.21065	-0.724976	0.399743
ENSG00000173812	EIF1	19.1144	12.2236	0.64272	0.401934
ENSG00000092841	MYL6	2.28096	3.7161	-0.704146	0.408829
ENSG00000176340	COX8A	0.769009	1.29538	-0.747864	0.41408
ENSG00000146278	PNRC1	6.22376	4.00618	0.633094	0.456151
ENSG00000156738	MS4A1	4.95946	3.10091	0.674884	0.461921
ENSG00000142546	NOSIP	0.54743	1.0253	-0.897424	0.468513
ENSG00000277443	MARCKS	1.58364	0.935276	0.755835	0.472684
ENSG00000111011	RSRC2	1.23172	0.755223	0.701614	0.478968
ENSG00000118503	TNFAIP3	1.74005	0.990292	0.809151	0.479036
ENSG00000211898	IGHD	2.32658	1.3404	0.792039	0.483451
ENSG00000101654	RNMT	1.147	0.680201	0.74926	0.485593
ENSG00000125347	IRF1	2.28748	1.41042	0.694459	0.492446
ENSG00000109332	UBE2D3	1.90949	1.20035	0.666469	0.493214
ENSG00000143384	MCL1	1.61622	0.985291	0.710331	0.519798
ENSG00000164919	COX6C	1.32296	2.10062	-0.665565	0.521303
ENSG00000177733	HNRNPA0	1.34902	0.855252	0.653861	0.524888
ENSG00000272888	LINC01578	2.35265	1.52545	0.622144	0.529057
ENSG00000167978	SRRM2	3.16727	2.06561	0.613977	0.532028
ENSG00000132341	RAN	0.847213	1.3654	-0.684923	0.536707
ENSG00000173915	ATP5MD	0.619117	1.0253	-0.721852	0.540539
ENSG00000115419	GLS	1.29689	0.825243	0.648503	0.559226
ENSG00000213719	CLIC1	1.52498	2.39571	-0.650688	0.562305
ENSG00000120690	ELF1	1.31644	0.835246	0.652705	0.56901
ENSG00000080824	HSP90AA1	4.58147	3.03089	0.593565	0.569692
ENSG00000105374	NKG7	0.377987	1.28038	-1.7433	0.574336
ENSG00000118363	SPCS2	0.72339	1.15034	-0.664708	0.584348
ENSG00000211677	IGLC2	6.61478	45.1033	-2.77038	0.584348
ENSG00000170776	AKAP13	1.68791	1.10032	0.614151	0.602419
ENSG00000152518	ZFP36L2	1.51195	2.3707	-0.647911	0.606136
ENSG00000127528	KLF2	7.8074	5.14652	0.598873	0.606562
ENSG00000147065	MSN	0.997105	1.52045	-0.606193	0.617526
ENSG00000150991	UBC	8.70023	5.95676	0.544222	0.621264
ENSG00000174021	GNG5	0.651703	1.0153	-0.634528	0.624171
ENSG00000115232	ITGA4	0.632151	1.0103	-0.67094	0.62678
ENSG00000078674	PCM1	1.06228	0.675199	0.649775	0.62935
ENSG00000169230	PRELID1	0.690805	1.06531	-0.620314	0.636806
ENSG00000101182	PSMA7	0.938452	1.43042	-0.605312	0.639728
ENSG00000166598	HSP90B1	1.2252	1.95058	-0.669096	0.64058
ENSG00000211893	IGHG2	1.95511	0.13504	3.80595	0.646845
ENSG00000232112	TMA7	2.31354	3.41601	-0.562433	0.649245
ENSG00000106803	SEC61B	0.879798	1.39541	-0.662134	0.649245
ENSG00000101608	MYL12A	2.09848	3.11092	-0.568012	0.656506
ENSG00000231389	HLA-DPA1	7.24042	4.96646	0.541525	0.663296
ENSG00000112695	COX7A2	1.12093	1.67549	-0.578003	0.663296
ENSG00000104894	CD37	9.9906	6.91704	0.528141	0.663296
ENSG00000153113	CAST	0.892833	1.3554	-0.599252	0.670104
ENSG00000163131	CTSS	1.53802	2.3857	-0.632437	0.672749
ENSG00000169045	HNRNPH1	1.42723	0.960283	0.568589	0.673511
ENSG00000164543	STK17A	1.44026	0.955282	0.589139	0.67491
ENSG00000184009	ACTG1	3.80594	5.88674	-0.630145	0.67491
ENSG00000168421	RHOH	1.08834	0.720212	0.592094	0.680217
ENSG00000153064	BANK1	3.00435	2.0506	0.548441	0.684407
ENSG00000130770	ATP5IF1	0.977554	1.45543	-0.571734	0.689339
ENSG00000185883	ATP6V0C	1.65532	1.13033	0.547491	0.704035
ENSG00000143933	CALM2	1.44026	2.11562	-0.553819	0.707323
ENSG00000082153	BZW1	1.14048	0.770227	0.562993	0.729501
ENSG00000079246	XRCC5	0.879798	1.30538	-0.566274	0.736983
ENSG00000019582	CD74	24.4258	17.3201	0.493753	0.740948
ENSG00000173575	CHD2	1.59015	1.09032	0.541537	0.740948
ENSG00000212907	MT-ND4L	4.01449	2.76582	0.535071	0.740948
ENSG00000089280	FUS	2.39175	1.6805	0.506643	0.748737
ENSG00000198931	APRT	1.21868	1.76052	-0.529249	0.750542
ENSG00000228474	OST4	1.63577	2.3607	-0.52873	0.750805
ENSG00000096384	HSP90AB1	5.50689	3.94616	0.478491	0.751248
ENSG00000147649	MTDH	1.1861	1.72051	-0.535067	0.757698
ENSG00000012124	CD22	1.09486	0.730215	0.580893	0.757698
ENSG00000125356	NDUFA1	0.96452	1.40041	-0.535572	0.759908
ENSG00000233016	SNHG7	1.44026	1.0003	0.52305	0.771418
ENSG00000167283	ATP5MG	2.61984	3.69609	-0.497059	0.774632
ENSG00000136156	ITM2B	1.90949	2.73081	-0.516039	0.774632
ENSG00000117523	PRRC2C	2.27444	1.62048	0.486601	0.776316
ENSG00000135899	SP110	1.32296	0.925273	0.512953	0.776316
ENSG00000120129	DUSP1	4.39899	3.12092	0.492853	0.776316
ENSG00000204642	HLA-F	0.944969	1.3704	-0.533777	0.776316
ENSG00000159958	TNFRSF13C	1.93556	1.3604	0.506097	0.776316
ENSG00000142669	SH3BGRL3	3.1021	4.37629	-0.497256	0.77772
ENSG00000197061	HIST1H4C	1.77263	2.7058	-0.609706	0.77772
ENSG00000130429	ARPC1B	1.70746	2.44072	-0.515086	0.77772
ENSG00000153187	HNRNPU	3.04345	2.19565	0.468691	0.785854
ENSG00000247982	LINC00926	1.72049	1.20035	0.516645	0.789335
ENSG00000115875	SRSF7	2.57423	1.85555	0.469884	0.798548
ENSG00000101596	SMCHD1	1.8378	1.31539	0.47995	0.811627
ENSG00000108518	PFN1	3.85156	5.33657	-0.471556	0.817541
ENSG00000133789	SWAP70	1.16655	0.81524	0.513987	0.820703
ENSG00000166710	B2M	33.7386	45.7735	-0.442164	0.831642
ENSG00000114902	SPCS1	0.801594	1.15034	-0.517867	0.833115
ENSG00000134186	PRPF38B	1.06879	0.755223	0.498081	0.841244
ENSG00000111678	C12orf57	2.00073	1.40541	0.506921	0.841244
ENSG00000100201	DDX17	1.85084	1.33039	0.473808	0.84233
ENSG00000179344	HLA-DQB1	2.26141	1.63548	0.465078	0.842918
ENSG00000198695	MT-ND6	0.769009	1.12033	-0.539277	0.85207
ENSG00000104904	OAZ1	3.64302	4.96646	-0.448133	0.861037
ENSG00000127314	RAP1B	0.808111	1.14534	-0.50002	0.874387
ENSG00000077549	CAPZB	0.716873	1.0153	-0.498323	0.878938
ENSG00000180879	SSR4	1.34251	1.87055	-0.477574	0.879864
ENSG00000203875	SNHG5	1.00362	0.720212	0.475901	0.882536
ENSG00000034510	TMSB10	19.2187	25.9326	-0.434221	0.889273
ENSG00000204257	HLA-DMA	1.78567	1.29538	0.460606	0.889273
ENSG00000185201	IFITM2	0.801594	1.13533	-0.499008	0.889273
ENSG00000173660	UQCRH	1.68791	2.30568	-0.449695	0.902629
ENSG00000240065	PSMB9	0.808111	1.12533	-0.474709	0.902629
ENSG00000135535	CD164	1.08183	0.775229	0.477988	0.902629
ENSG00000026025	VIM	3.19986	4.4063	-0.462434	0.902629
ENSG00000139644	TMBIM6	0.938452	1.30038	-0.468311	0.902629
ENSG00000092010	PSME1	1.44678	2.01059	-0.47405	0.902629
ENSG00000211899	IGHM	11.6329	8.54252	0.443266	0.902629
ENSG00000103187	COTL1	1.20565	1.7005	-0.494783	0.902629
ENSG00000186010	NDUFA13	1.2252	1.66549	-0.441776	0.90493
ENSG00000136888	ATP6V1G1	1.29037	1.76052	-0.447214	0.907098
ENSG00000114861	FOXP1	2.39827	1.78553	0.423347	0.915751
ENSG00000140575	IQGAP1	1.8769	1.39541	0.425329	0.919338
ENSG00000144746	ARL6IP5	0.96452	1.32039	-0.450994	0.923104
ENSG00000167552	TUBA1A	2.26141	1.66049	0.443251	0.923104
ENSG00000134884	ARGLU1	2.76974	2.09562	0.40015	0.923104
ENSG00000127540	UQCR11	1.03621	1.41042	-0.443044	0.923104
ENSG00000189043	NDUFA4	1.42071	1.90556	-0.422956	0.928022
ENSG00000147548	NSD3	1.32296	0.980289	0.43006	0.928022
ENSG00000247774	PCED1B-AS1	1.02317	1.43542	-0.486458	0.928022
ENSG00000028277	POU2F2	1.32947	0.970286	0.451836	0.928022
ENSG00000198258	UBL5	0.944969	1.29038	-0.447298	0.931978
ENSG00000205302	SNX2	1.25127	0.925273	0.432984	0.932546
ENSG00000198830	HMGN2	1.82477	2.44072	-0.419578	0.935498
ENSG00000054267	ARID4B	1.29037	0.970286	0.40898	0.935498
ENSG00000170144	HNRNPA3	2.12455	1.62548	0.384105	0.935498
ENSG00000067560	RHOA	1.147	1.54045	-0.424171	0.935498
ENSG00000173113	TRMT112	0.847213	1.13533	-0.419781	0.935498
ENSG00000084207	GSTP1	0.886315	1.22536	-0.464796	0.935498
ENSG00000111716	LDHB	1.29689	1.78553	-0.460274	0.935498
ENSG00000123416	TUBA1B	0.808111	1.10533	-0.448945	0.935498
ENSG00000005810	MYCBP2	1.51195	1.13533	0.410982	0.935498
ENSG00000129559	NEDD8	0.769009	1.04031	-0.432855	0.935498
ENSG00000140319	SRP14	2.58074	3.381	-0.390331	0.935498
ENSG00000170296	GABARAP	1.31644	1.75052	-0.410305	0.935498
ENSG00000170315	UBB	3.46706	2.66078	0.379686	0.935498
ENSG00000179218	CALR	0.905867	1.26537	-0.479716	0.935498
ENSG00000089327	FXYD5	1.21868	1.64549	-0.432047	0.935498
ENSG00000126267	COX6B1	1.25127	1.67049	-0.415874	0.935498
ENSG00000188404	SELL	0.958003	1.29538	-0.433228	0.936929
ENSG00000090266	NDUFB2	0.834179	1.11533	-0.416442	0.937917
ENSG00000211772	TRBC2	1.21868	1.67049	-0.453742	0.938152
ENSG00000067066	SP100	1.5706	1.18535	0.403732	0.939603
ENSG00000185650	ZFP36L1	1.15351	0.845249	0.446029	0.939603
ENSG00000164032	H2AFZ	0.749458	1.0203	-0.441813	0.942057
ENSG00000110367	DDX6	1.30992	1.0053	0.379686	0.944478
ENSG00000130811	EIF3G	1.15351	1.51545	-0.392508	0.944582
ENSG00000009790	TRAF3IP3	0.762492	1.0203	-0.417151	0.947191
ENSG00000130592	LSP1	1.147	1.52045	-0.405374	0.949612
ENSG00000059804	SLC2A3	1.04924	0.785232	0.415755	0.956949
ENSG00000164924	YWHAZ	3.6365	2.86084	0.343999	0.958541
ENSG00000119707	RBM25	1.01014	0.770227	0.388964	0.962599
ENSG00000124575	HIST1H1D	1.41419	1.95558	-0.466839	0.964886
ENSG00000204287	HLA-DRA	17.987	14.1542	0.343565	0.964886
ENSG00000029363	BCLAF1	1.60319	1.24037	0.368051	0.964886
ENSG00000026508	CD44	1.87039	1.45043	0.364736	0.964886
ENSG00000127914	AKAP9	1.06879	0.810239	0.39728	0.971241
ENSG00000127184	COX7C	3.39537	4.33128	-0.352296	0.971803
ENSG00000116288	PARK7	0.814628	1.07032	-0.391227	0.973207
ENSG00000269028	MTRNR2L12	8.21797	6.41689	0.354753	0.973207
ENSG00000213145	CRIP1	3.97539	5.38159	-0.438088	0.973207
ENSG00000127483	HP1BP3	0.997105	1.19535	-0.260418	0.973483
ENSG00000169442	CD52	10.134	12.0085	-0.246708	0.973483
ENSG00000158195	WASF2	0.951486	1.17035	-0.297159	0.973483
ENSG00000162511	LAPTM5	3.01738	2.54075	0.246145	0.973483
ENSG00000265241	RBM8A	1.07531	0.88026	0.28712	0.973483
ENSG00000265972	TXNIP	5.91094	7.4622	-0.337764	0.973483
ENSG00000163463	KRTCAP2	0.89935	1.14034	-0.340577	0.973483
ENSG00000143222	UFC1	0.814628	1.04031	-0.350393	0.973483
ENSG00000143774	GUK1	0.801594	1.04031	-0.373477	0.973483
ENSG00000135940	COX5B	1.20565	1.44042	-0.256081	0.973483
ENSG00000071082	RPL31	7.94425	9.31275	-0.23106	0.973483
ENSG00000115091	ACTR3	1.01666	1.23036	-0.27406	0.973483
ENSG00000152082	MZT2B	1.36206	1.6805	-0.302673	0.973483
ENSG00000115053	NCL	3.15424	2.62077	0.265353	0.973483
ENSG00000188042	ARL4C	1.1861	1.52545	-0.362002	0.973483
ENSG00000180353	HCLS1	0.808111	1.05031	-0.375629	0.973483
ENSG00000173193	PARP14	1.08834	0.850251	0.354151	0.973483
ENSG00000152601	MBNL1	1.8769	1.53545	0.287825	0.973483
ENSG00000163584	RPL22L1	1.1861	0.995294	0.25153	0.973483
ENSG00000152492	CCDC50	1.02969	0.795235	0.370641	0.973483
ENSG00000184203	PPP1R2	1.04272	0.860254	0.275975	0.973483
ENSG00000180370	PAK2	0.931935	1.14034	-0.289593	0.973483
ENSG00000169020	ATP5ME	1.07531	1.3654	-0.343307	0.973483
ENSG00000038219	BOD1L1	1.19262	0.980289	0.281196	0.973483
ENSG00000118816	CCNI	2.82187	2.28067	0.305187	0.973483
ENSG00000152795	HNRNPDL	2.60681	2.20565	0.239242	0.973483
ENSG00000062194	GPBP1	1.00362	0.820242	0.289488	0.973483
ENSG00000081189	MEF2C	1.72701	1.3454	0.358153	0.973483
ENSG00000169567	HINT1	3.17379	3.87614	-0.289489	0.973483
ENSG00000158985	CDC42SE2	0.814628	1.04031	-0.350393	0.973483
ENSG00000120727	PAIP2	0.89935	1.11033	-0.302273	0.973483
ENSG00000112739	PRPF4B	1.4533	1.15034	0.335292	0.973483
ENSG00000124795	DEK	0.971037	1.17035	-0.268012	0.973483
ENSG00000187837	HIST1H1C	1.12745	0.885261	0.346896	0.973483
ENSG00000206503	HLA-A	6.71905	7.98235	-0.250235	0.973483
ENSG00000198502	HLA-DRB5	2.24837	1.79553	0.322461	0.973483
ENSG00000196126	HLA-DRB1	6.36062	5.15152	0.302072	0.973483
ENSG00000223865	HLA-DPB1	7.5011	6.1168	0.292223	0.973483
ENSG00000112081	SRSF3	1.88994	1.58547	0.251678	0.973483
ENSG00000214736	TOMM6	1.04924	1.29038	-0.297272	0.973483
ENSG00000092820	EZR	1.98118	1.55046	0.351581	0.973483
ENSG00000026297	RNASET2	1.69443	1.44042	0.232666	0.973483
ENSG00000075624	ACTB	8.77843	10.4981	-0.259883	0.973483
ENSG00000196262	PPIA	3.87763	4.65637	-0.265332	0.973483
ENSG00000105887	MTPN	1.80522	1.53045	0.236532	0.973483
ENSG00000147604	RPL7	8.71326	10.4181	-0.259591	0.973483
ENSG00000156467	UQCRB	2.95221	3.66108	-0.311435	0.973483
ENSG00000136938	ANP32B	1.4533	1.78053	-0.292739	0.973483
ENSG00000136942	RPL35	14.357	17.05	-0.249961	0.973483
ENSG00000044574	HSPA5	1.48588	1.19035	0.318023	0.973483
ENSG00000171159	C9orf16	0.847213	1.04531	-0.301136	0.973483
ENSG00000107223	EDF1	1.60319	2.00059	-0.319405	0.973483
ENSG00000065809	FAM107B	1.24475	1.57046	-0.334559	0.973483
ENSG00000120616	EPC1	1.32947	1.12533	0.238987	0.973483
ENSG00000175390	EIF3F	2.04635	1.7055	0.261042	0.973483
ENSG00000166441	RPL27A	18.1304	22.2366	-0.296505	0.973483
ENSG00000255823	MTRNR2L8	14.3961	11.5534	0.315215	0.973483
ENSG00000110321	EIF4G2	1.7596	1.39541	0.332552	0.973483
ENSG00000245532	NEAT1	3.68212	2.81583	0.384793	0.973483
ENSG00000251562	MALAT1	307.095	260.997	0.232482	0.973483
ENSG00000172757	CFL1	3.44099	4.33128	-0.333078	0.973483
ENSG00000175567	UCP2	1.00362	1.24537	-0.309974	0.973483
ENSG00000111348	ARHGDIB	2.9848	3.69109	-0.307394	0.973483
ENSG00000183283	DAZAP2	1.45981	1.19535	0.286577	0.973483
ENSG00000197111	PCBP2	1.29037	1.59547	-0.305617	0.973483
ENSG00000110958	PTGES3	0.997105	1.20536	-0.272391	0.973483
ENSG00000133639	BTG1	7.16873	5.70168	0.328202	0.973483
ENSG00000136003	ISCU	0.96452	1.20536	-0.320009	0.973483
ENSG00000111775	COX6A1	1.04924	1.3454	-0.35728	0.973483
ENSG00000136167	LCP1	1.47285	1.86555	-0.34066	0.973483
ENSG00000169508	GPR183	1.80522	1.40541	0.359076	0.973483
ENSG00000092199	HNRNPC	2.07893	1.73551	0.258671	0.973483
ENSG00000165502	RPL36AL	4.24258	4.98147	-0.233035	0.973483
ENSG00000126777	KTN1	0.78856	1.0103	-0.354912	0.973483
ENSG00000100650	SRSF5	5.35048	4.37129	0.289541	0.973483
ENSG00000196405	EVL	0.866764	1.11033	-0.355125	0.973483
ENSG00000140264	SERF2	4.37292	5.48662	-0.328659	0.973483
ENSG00000103363	ELOB	1.147	1.42542	-0.31258	0.973483
ENSG00000102879	CORO1A	2.36568	2.95087	-0.319534	0.973483
ENSG00000141002	TCF25	1.08834	0.88026	0.304398	0.973483
ENSG00000219200	RNASEK	1.56409	1.88055	-0.265845	0.973483
ENSG00000132507	EIF5A	1.01014	0.810239	0.31636	0.973483
ENSG00000131469	RPL27	10.8834	12.7288	-0.227835	0.973483
ENSG00000243678	NME2	2.1832	2.7158	-0.315459	0.973483
ENSG00000177885	GRB2	1.60319	1.25037	0.35651	0.973483
ENSG00000173821	RNF213	0.827662	1.0003	-0.271366	0.973483
ENSG00000167468	GPX4	1.09486	1.3504	-0.301584	0.973483
ENSG00000099624	ATP5F1D	1.19262	1.46043	-0.291509	0.973483
ENSG00000105369	CD79A	5.87184	4.79141	0.291283	0.973483
ENSG00000142227	EMP3	2.00073	2.41571	-0.272391	0.973483
ENSG00000087086	FTL	11.3266	13.499	-0.255015	0.973483
ENSG00000142541	RPL13A	32.7741	38.2313	-0.224272	0.973483
ENSG00000166913	YWHAB	1.68791	2.0406	-0.273903	0.973483
ENSG00000101109	STK4	1.38813	1.77552	-0.35458	0.973483
ENSG00000177410	ZFAS1	4.19696	3.41601	0.294989	0.973483
ENSG00000124172	ATP5F1E	4.84215	6.0918	-0.332638	0.973483
ENSG00000241837	ATP5PO	1.06879	1.3404	-0.325454	0.973483
ENSG00000250479	CHCHD10	1.20565	0.95028	0.341416	0.973483
ENSG00000240972	MIF	2.80884	3.376	-0.266306	0.973483
ENSG00000169100	SLC25A6	3.22593	3.88615	-0.269744	0.973483
ENSG00000173674	EIF1AX	1.17958	0.935276	0.332892	0.973483
ENSG00000147123	NDUFB11	0.96452	1.23536	-0.355342	0.973483
ENSG00000102317	RBM3	2.03331	1.65549	0.294665	0.973483
ENSG00000229807	XIST	2.04635	1.7105	0.256829	0.973483
ENSG00000241343	RPL36A	11.1637	13.414	-0.266794	0.973483
ENSG00000157514	TSC22D3	3.75381	3.22095	0.218958	0.973483
ENSG00000125354	SEPTIN6	1.00362	1.30038	-0.372096	0.973483
ENSG00000114353	GNAI2	1.147	1.3704	-0.255996	0.973971
ENSG00000111229	ARPC3	3.64302	4.27626	-0.232498	0.974655
ENSG00000126756	UXT	1.36206	1.61548	-0.245918	0.974655
ENSG00000187735	TCEA1	1.33599	1.58047	-0.242152	0.975892
ENSG00000169714	CNBP	0.990588	1.17535	-0.245569	0.976456
ENSG00000189403	HMGB1	3.83201	4.46132	-0.220706	0.988767
ENSG00000169564	PCBP1	0.944969	1.12033	-0.244271	0.996198
ENSG00000184007	PTP4A2	1.147	1.32539	-0.207991	0.998254
ENSG00000142864	SERBP1	1.4533	1.6955	-0.22235	0.998254
ENSG00000143119	CD53	0.886315	1.05031	-0.243381	0.998254
ENSG00000143549	TPM3	2.29399	2.67079	-0.220185	0.998254
ENSG00000081320	STK17B	2.00724	1.75052	0.195822	0.998254
ENSG00000197756	RPL37A	19.7857	22.5967	-0.193671	0.998254
ENSG00000145287	PLAC8	1.90297	1.65549	0.199404	0.998254
ENSG00000145779	TNFAIP8	0.925418	1.09532	-0.241802	0.998254
ENSG00000242574	HLA-DMB	1.48588	1.29038	0.202082	0.998254
ENSG00000185811	IKZF1	0.997105	1.17535	-0.23617	0.998254
ENSG00000188186	LAMTOR4	0.990588	1.16534	-0.233291	0.998254
ENSG00000109971	HSPA8	1.4924	1.74551	-0.226035	0.998254
ENSG00000174718	RESF1	0.990588	1.16534	-0.233291	0.998254
ENSG00000211896	IGHG1	1.96814	1.25537	0.64558	0.998254
ENSG00000090238	YPEL3	0.886315	1.0303	-0.215769	0.998254
ENSG00000172809	RPL38	10.2317	11.6934	-0.194523	0.998254
ENSG00000099622	CIRBP	2.42433	2.11062	0.198204	0.998254
ENSG00000178982	EIF3K	2.31354	2.68079	-0.213359	0.998254
ENSG00000100353	EIF3D	1.08183	0.940277	0.201148	0.998254
ENSG00000116251	RPL22	12.3302	12.6437	-0.0382065	1
ENSG00000070831	CDC42	2.95221	2.63078	0.164575	1
ENSG00000142676	RPL11	38.47	39.0465	-0.0235742	1
ENSG00000133226	SRRM1	1.85084	1.77052	0.062829	1
ENSG00000117614	SYF2	1.37509	1.3704	0.00431873	1
ENSG00000084070	SMAP2	1.32296	1.45543	-0.137713	1
ENSG00000065978	YBX1	4.07314	3.84113	0.0828651	1
ENSG00000142937	RPS8	46.3361	44.3031	0.0625947	1
ENSG00000162434	JAK1	1.66184	1.79553	-0.112167	1
ENSG00000122406	RPL5	17.5438	18.6255	-0.0883401	1
ENSG00000177954	RPS27	59.9045	59.8076	0.00019697	1
ENSG00000163479	SSR2	1.21868	1.30038	-0.0936311	1
ENSG00000158710	TAGLN2	1.89645	2.15564	-0.185377	1
ENSG00000117091	CD48	2.26792	2.47573	-0.127427	1
ENSG00000215845	TSTD1	1.06228	1.23036	-0.211129	1
ENSG00000234741	GAS5	2.9457	2.88585	0.0281276	1
ENSG00000047410	TPR	1.01014	0.955282	0.0801258	1
ENSG00000069275	NUCKS1	1.02969	1.14534	-0.152921	1
ENSG00000162894	FCMR	1.16655	1.12033	0.057758	1
ENSG00000163041	H3F3A	7.29255	7.76229	-0.091873	1
ENSG00000173726	TOMM20	1.48588	1.54045	-0.0525732	1
ENSG00000171863	RPS7	21.6626	21.5614	0.00468324	1
ENSG00000213626	LBH	0.938452	1.0103	-0.105741	1
ENSG00000143947	RPS27A	34.8335	35.8406	-0.0432234	1
ENSG00000138071	ACTR2	1.46633	1.40041	0.0654387	1
ENSG00000114978	MOB1A	0.958003	1.10032	-0.198763	1
ENSG00000121966	CXCR4	3.87763	3.67608	0.0752926	1
ENSG00000114942	EEF1B2	11.3136	11.1183	0.023127	1
ENSG00000163466	ARPC2	2.84142	2.82083	0.00906849	1
ENSG00000187514	PTMA	21.0304	21.1262	-0.00862468	1
ENSG00000124831	LRRFIP1	1.147	1.29538	-0.175076	1
ENSG00000144713	RPL32	40.0211	40.727	-0.027343	1
ENSG00000174748	RPL15	19.1014	21.5714	-0.177455	1
ENSG00000168028	RPSA	14.8719	15.1795	-0.0315548	1
ENSG00000188846	RPL14	17.0225	19.1106	-0.168935	1
ENSG00000162244	RPL29	22.1644	23.3019	-0.0742607	1
ENSG00000114391	RPL24	12.5648	13.3739	-0.0919997	1
ENSG00000091527	CDV3	1.07531	1.23036	-0.193642	1
ENSG00000120742	SERP1	1.89645	1.78053	0.0897304	1
ENSG00000008952	SEC62	1.40768	1.42542	-0.018634	1
ENSG00000156976	EIF4A2	2.05938	1.86055	0.144993	1
ENSG00000182899	RPL35A	21.4475	22.6617	-0.0814974	1
ENSG00000163682	RPL9	22.9269	23.2519	-0.0223791	1
ENSG00000132465	JCHAIN	3.22593	4.30127	-0.415987	1
ENSG00000138668	HNRNPD	1.10789	1.10032	0.00963604	1
ENSG00000109475	RPL34	37.903	38.6364	-0.0297603	1
ENSG00000269893	SNHG8	2.73063	2.58076	0.0799111	1
ENSG00000145425	RPS3A	33.1912	34.03	-0.0381101	1
ENSG00000145592	RPL37	29.2614	30.529	-0.0632685	1
ENSG00000145741	BTF3	4.75091	4.85143	-0.0318887	1
ENSG00000164346	NSA2	1.65532	1.82554	-0.14166	1
ENSG00000171530	TBCA	1.00362	1.08032	-0.105741	1
ENSG00000186468	RPS23	41.1159	40.632	0.0149583	1
ENSG00000113558	SKP1	1.67488	1.59547	0.0689852	1
ENSG00000131508	UBE2D2	1.29037	1.14034	0.177107	1
ENSG00000178913	TAF7	1.02317	1.0003	0.0324151	1
ENSG00000164587	RPS14	34.2861	37.9562	-0.148803	1
ENSG00000181163	NPM1	5.31138	4.76641	0.154266	1
ENSG00000204628	RACK1	12.9102	13.9491	-0.113622	1
ENSG00000111913	RIPOR2	2.56771	2.84084	-0.14689	1
ENSG00000168298	HIST1H1E	1.40116	1.25037	0.16303	1
ENSG00000204592	HLA-E	5.81319	5.7767	0.00727676	1
ENSG00000204525	HLA-C	6.89501	6.29686	0.128965	1
ENSG00000234745	HLA-B	15.126	16.3798	-0.116881	1
ENSG00000227507	LTB	8.85664	10.073	-0.187487	1
ENSG00000213654	GPSM3	1.17958	1.32539	-0.167802	1
ENSG00000231500	RPS18	56.4309	58.4372	-0.0525327	1
ENSG00000231925	TAPBP	1.46633	1.38541	0.080924	1
ENSG00000124614	RPS10	7.34469	7.65726	-0.0619631	1
ENSG00000198755	RPL10A	18.4758	18.5005	-0.00398166	1
ENSG00000156508	EEF1A1	49.1058	48.4393	0.017584	1
ENSG00000132424	PNISR	2.69153	2.57576	0.0619458	1
ENSG00000112335	SNX3	1.2643	1.11533	0.179661	1
ENSG00000112306	RPS12	47.8936	51.8903	-0.117748	1
ENSG00000169976	SF3B5	0.96452	1.05031	-0.122245	1
ENSG00000196683	TOMM7	4.95294	5.22154	-0.0778485	1
ENSG00000122566	HNRNPA2B1	3.81898	4.0562	-0.0884331	1
ENSG00000122545	SEPTIN7	2.15062	2.01059	0.0957375	1
ENSG00000106153	CHCHD2	2.18972	2.48573	-0.183711	1
ENSG00000158517	NCF1	1.36206	1.31539	0.0495375	1
ENSG00000005483	KMT2E	1.29037	1.16534	0.145946	1
ENSG00000133872	SARAF	1.64229	1.73551	-0.0802638	1
ENSG00000008988	RPS20	14.5004	14.7343	-0.0251074	1
ENSG00000245910	SNHG6	2.12455	2.40571	-0.180056	1
ENSG00000156482	RPL30	37.525	38.3163	-0.0322166	1
ENSG00000070756	PABPC1	4.5163	4.04119	0.158482	1
ENSG00000104408	EIF3E	2.53512	2.50074	0.0183496	1
ENSG00000147677	EIF3H	1.52498	1.72051	-0.17425	1
ENSG00000104529	EEF1D	6.06083	5.83672	0.0524989	1
ENSG00000161016	RPL8	19.1861	19.0306	0.00967815	1
ENSG00000137154	RPS6	30.5909	30.679	-0.0062521	1
ENSG00000165119	HNRNPK	1.84432	1.92557	-0.0630238	1
ENSG00000197958	RPL12	26.4722	24.8123	0.0913097	1
ENSG00000119335	SET	2.19624	2.46073	-0.164878	1
ENSG00000187239	FNBP1	0.990588	1.05531	-0.0908465	1
ENSG00000148303	RPL7A	22.1579	22.8567	-0.0468647	1
ENSG00000166295	ANAPC16	1.53802	1.3704	0.165142	1
ENSG00000138326	RPS24	21.9689	23.607	-0.105802	1
ENSG00000150593	PDCD4	0.96452	1.0003	-0.0521971	1
ENSG00000177600	RPLP2	25.3643	27.138	-0.0995865	1
ENSG00000110696	C11orf58	1.02969	1.13033	-0.133979	1
ENSG00000110700	RPS13	21.9819	22.5667	-0.0399407	1
ENSG00000211450	SELENOH	1.27082	1.33039	-0.0663	1
ENSG00000167996	FTH1	10.0362	10.4231	-0.0564944	1
ENSG00000124942	AHNAK	1.62926	1.73051	-0.0875622	1
ENSG00000254772	EEF1G	8.42651	9.17771	-0.125042	1
ENSG00000162191	UBXN1	1.51195	1.3554	0.156409	1
ENSG00000168066	SF1	2.91963	2.93086	-0.00695898	1
ENSG00000149806	FAU	20.5482	20.0409	0.0339862	1
ENSG00000149273	RPS3	25.5207	27.028	-0.0848594	1
ENSG00000149311	ATM	1.17306	1.22036	-0.057106	1
ENSG00000118181	RPS25	20.7437	22.0265	-0.0886156	1
ENSG00000134954	ETS1	1.72049	1.86555	-0.11736	1
ENSG00000139218	SCAF11	1.35554	1.30038	0.0591392	1
ENSG00000063046	EIF4B	1.42723	1.52045	-0.0916196	1
ENSG00000123349	PFDN5	5.68936	5.93175	-0.0619287	1
ENSG00000135390	ATP5MC2	2.61984	2.64578	-0.0155264	1
ENSG00000135486	HNRNPA1	3.24548	3.21095	0.0139072	1
ENSG00000197728	RPS26	2.23534	2.44072	-0.12774	1
ENSG00000229117	RPL41	56.3983	57.637	-0.0334749	1
ENSG00000196531	NACA	11.7046	12.8238	-0.133682	1
ENSG00000187109	NAP1L1	2.68501	2.87085	-0.0977341	1
ENSG00000075415	SLC25A3	1.36206	1.49044	-0.13007	1
ENSG00000089248	ERP29	1.90949	1.82054	0.0676058	1
ENSG00000089009	RPL6	20.1897	19.1857	0.0715101	1
ENSG00000089220	PEBP1	1.06879	1.07532	-0.00887921	1
ENSG00000089157	RPLP0	9.63868	10.8132	-0.16775	1
ENSG00000182196	ARL6IP4	1.10138	1.23536	-0.165119	1
ENSG00000196199	MPHOSPH8	0.997105	1.05031	-0.0746266	1
ENSG00000150459	SAP18	1.34251	1.3604	-0.0195841	1
ENSG00000122026	RPL21	30.8386	31.3142	-0.0241825	1
ENSG00000122034	GTF3A	1.20565	1.37541	-0.18968	1
ENSG00000244754	N4BP2L2	1.36206	1.42042	-0.0608865	1
ENSG00000133112	TPT1	36.2281	40.602	-0.166531	1
ENSG00000188243	COMMD6	2.85446	2.81583	0.0182119	1
ENSG00000213741	RPS29	29.9588	30.3239	-0.0195772	1
ENSG00000198668	CALM1	4.65316	4.54134	0.033349	1
ENSG00000090060	PAPOLA	0.971037	1.0103	-0.0568311	1
ENSG00000137876	RSL24D1	1.10789	1.07032	0.0493457	1
ENSG00000129003	VPS13C	1.01014	1.13533	-0.167802	1
ENSG00000174444	RPL4	6.94063	7.17212	-0.0491572	1
ENSG00000137818	RPLP1	52.2144	54.256	-0.0574616	1
ENSG00000185787	MORF4L1	1.57712	1.39041	0.180377	1
ENSG00000182774	RPS17	6.81029	7.15211	-0.0724547	1
ENSG00000172183	ISG20	1.32296	1.43542	-0.117814	1
ENSG00000140988	RPS2	36.7234	39.1115	-0.0929954	1
ENSG00000134419	RPS15A	31.0927	32.9097	-0.0840267	1
ENSG00000166501	PRKCB	1.13396	1.18535	-0.0639206	1
ENSG00000131143	COX4I1	5.10935	5.1015	0.000467775	1
ENSG00000051523	CYBA	5.55251	6.01177	-0.116333	1
ENSG00000167526	RPL13	64.5772	65.0192	-0.0119796	1
ENSG00000161960	EIF4A1	1.81825	1.76552	0.0413635	1
ENSG00000220205	VAMP2	1.21217	1.27037	-0.0677729	1
ENSG00000161970	RPL26	30.7343	30.499	0.00898297	1
ENSG00000175061	SNHG29	2.50254	2.81083	-0.16859	1
ENSG00000198242	RPL23A	24.2759	26.8229	-0.145995	1
ENSG00000185862	EVI2B	1.79218	1.88556	-0.0740319	1
ENSG00000125691	RPL23	9.84723	8.8226	0.156476	1
ENSG00000108298	RPL19	31.6793	33.3098	-0.0745028	1
ENSG00000186395	KRT10	0.938452	1.0253	-0.126905	1
ENSG00000136490	LIMD2	2.4895	2.21065	0.169724	1
ENSG00000007312	CD79B	3.03693	2.7258	0.154208	1
ENSG00000188612	SUMO2	1.74005	1.94057	-0.157851	1
ENSG00000118680	MYL12B	1.44026	1.65549	-0.200937	1
ENSG00000101745	ANKRD12	1.88342	1.72051	0.129143	1
ENSG00000265681	RPL17	24.315	26.0727	-0.102756	1
ENSG00000115268	RPS15	25.2209	26.7879	-0.0890329	1
ENSG00000130332	LSM7	1.25779	1.33539	-0.0864903	1
ENSG00000104964	TLE5	2.47647	2.42071	0.0314923	1
ENSG00000167658	EEF2	4.72484	4.18123	0.174428	1
ENSG00000130255	RPL36	17.3157	19.3457	-0.161934	1
ENSG00000233927	RPS28	29.092	31.3893	-0.111729	1
ENSG00000099783	HNRNPM	1.06228	1.07532	-0.0176494	1
ENSG00000076662	ICAM3	0.958003	1.09032	-0.185648	1
ENSG00000123144	TRIR	1.59015	1.7055	-0.101528	1
ENSG00000104979	C19orf53	0.958003	1.05531	-0.138781	1
ENSG00000105640	RPL18A	35.4917	34.4452	0.0410628	1
ENSG00000221983	UBA52	12.1999	13.2489	-0.120955	1
ENSG00000105193	RPS16	20.5938	21.5213	-0.065611	1
ENSG00000105372	RPS19	31.6858	34.1751	-0.111198	1
ENSG00000125743	SNRPD2	1.60971	1.74551	-0.117329	1
ENSG00000105373	NOP53	3.25851	3.53104	-0.117214	1
ENSG00000063177	RPL18	24.9016	25.1974	-0.0191236	1
ENSG00000142534	RPS11	18.2216	17.2051	0.0807384	1
ENSG00000170889	RPS9	17.2571	17.5652	-0.0275697	1
ENSG00000108107	RPL28	36.3715	36.7508	-0.0170797	1
ENSG00000083845	RPS5	16.5402	15.8797	0.0567356	1
ENSG00000125835	SNRPB	1.10138	1.16034	-0.0751091	1
ENSG00000087460	GNAS	3.27806	3.0559	0.0995782	1
ENSG00000171858	RPS21	19.2122	20.8311	-0.118751	1
ENSG00000125534	PPDPF	1.47936	1.51045	-0.0305979	1
ENSG00000142168	SOD1	1.10789	1.26537	-0.191146	1
ENSG00000159140	SON	2.59378	2.3657	0.131188	1
ENSG00000205581	HMGN1	1.85084	1.77052	0.062829	1
ENSG00000211675	IGLC1	1.59667	1.29038	0.305392	1
ENSG00000128340	RAC2	1.58364	1.82554	-0.205276	1
ENSG00000100316	RPL3	27.4693	28.5534	-0.0579298	1
ENSG00000100354	TNRC6B	1.20565	1.05031	0.197746	1
ENSG00000100380	ST13	0.990588	1.0103	-0.028262	1
ENSG00000183172	SMDT1	1.16655	1.28538	-0.139688	1
ENSG00000130066	SAT1	2.29399	2.12063	0.111891	1
ENSG00000130741	EIF2S3	1.29689	1.21536	0.0928049	1
ENSG00000147168	IL2RG	0.997105	1.07032	-0.10172	1
ENSG00000198034	RPS4X	29.3071	28.9635	0.0149081	1
ENSG00000085224	ATRX	1.25779	1.16534	0.109234	1
ENSG00000005022	SLC25A5	1.51847	1.61548	-0.0897992	1
ENSG00000198918	RPL39	31.184	30.7491	0.0181547	1
ENSG00000147274	RBMX	1.11441	1.0303	0.112464	1
ENSG00000147403	RPL10	55.9552	55.6214	0.00649594	1
ENSG00000198888	MT-ND1	26.218	28.2783	-0.111211	1
ENSG00000198763	MT-ND2	21.1412	23.0418	-0.126236	1
ENSG00000198804	MT-CO1	76.4643	68.0251	0.166562	1
ENSG00000198712	MT-CO2	80.2441	77.1928	0.0537801	1
ENSG00000228253	MT-ATP8	1.53802	1.7105	-0.153635	1
ENSG00000198899	MT-ATP6	78.1196	81.1089	-0.0563188	1
ENSG00000198938	MT-CO3	76.5555	76.7826	-0.00641933	1
ENSG00000198840	MT-ND3	52.3122	57.727	-0.14422	1
ENSG00000198886	MT-ND4	42.9081	42.9277	-0.00278055	1
ENSG00000198786	MT-ND5	13.7249	13.694	0.00122713	1
ENSG00000198727	MT-CYB	44.8176	46.4637	-0.0541587	1

## Sheet: maleBcells
FeatureID	FeatureName	BcellDay3 Average	BcellDay0 Average	BcellDay3 Log2 Fold Change	BcellDay3 P-Value
ENSG00000287979	AC253572.2	1.79492	0.287887	2.6289	3.02052e-05
ENSG00000158050	DUSP2	2.01001	0.363647	2.45648	0.000158208
ENSG00000120738	EGR1	1.08288	0.208339	2.36673	0.000273087
ENSG00000090382	LYZ	0.0222511	3.68382	-6.96482	0.000273087
ENSG00000206172	HBA1	25.0399	1.21973	4.34985	0.00153633
ENSG00000160888	IER2	6.21546	1.88074	1.7169	0.00153633
ENSG00000101439	CST3	0.00741702	1.17806	-6.32161	0.00187388
ENSG00000188536	HBA2	55.3013	3.31638	4.05107	0.00291739
ENSG00000273338	AC103591.3	1.15705	0.261371	2.13716	0.00726624
ENSG00000244734	HBB	222.948	15.955	3.79657	0.0127948
ENSG00000163220	S100A9	0.014834	3.64405	-7.3642	0.0184419
ENSG00000177606	JUN	13.2839	5.48122	1.26948	0.0553023
ENSG00000112149	CD83	2.0916	0.871238	1.25751	0.0838278
ENSG00000143546	S100A8	0.0370851	1.72164	-5.28328	0.131714
ENSG00000100906	NFKBIA	6.00778	2.75576	1.11724	0.1601
ENSG00000172115	CYCS	1.70591	0.77275	1.13727	0.175766
ENSG00000141682	PMAIP1	1.89876	0.869344	1.12161	0.233041
ENSG00000163660	CCNL1	4.12386	2.01142	1.02908	0.272773
ENSG00000067048	DDX3Y	1.14222	0.530319	1.10317	0.272773
ENSG00000211896	IGHG1	2.15094	0.414785	2.36499	0.282228
ENSG00000110848	CD69	7.15742	3.51336	1.01937	0.351456
ENSG00000087074	PPP1R15A	4.47988	2.32583	0.938998	0.434645
ENSG00000114784	EIF1B	1.15705	0.590926	0.966078	0.534092
ENSG00000136758	YME1L1	1.16447	0.596608	0.961476	0.534092
ENSG00000125740	FOSB	2.98906	1.63073	0.868143	0.707055
ENSG00000111716	LDHB	0.445021	1.02655	-1.1926	0.712914
ENSG00000086061	DNAJA1	1.05322	0.570092	0.882942	0.759787
ENSG00000132475	H3F3B	10.2503	5.82593	0.807753	0.818435
ENSG00000163131	CTSS	1.17931	2.61561	-1.14914	0.818642
ENSG00000211893	IGHG2	3.61209	0.428043	3.06566	0.860493
ENSG00000159388	BTG2	3.23382	1.85611	0.794856	0.875875
ENSG00000197747	S100A10	0.749119	1.64399	-1.12931	0.922032
ENSG00000197943	PLCG2	2.38086	1.40724	0.753234	0.996958
ENSG00000116251	RPL22	8.99684	9.73892	-0.121366	1
ENSG00000116288	PARK7	0.852957	1.02465	-0.262692	1
ENSG00000116731	PRDM2	1.12739	0.971619	0.213239	1
ENSG00000070831	CDC42	2.33636	2.35613	-0.0166734	1
ENSG00000142676	RPL11	29.4011	31.518	-0.10796	1
ENSG00000133226	SRRM1	1.34248	1.34663	-0.00646292	1
ENSG00000117614	SYF2	1.07547	1.03412	0.0559034	1
ENSG00000117616	RSRP1	1.06805	0.994347	0.102466	1
ENSG00000142669	SH3BGRL3	2.59596	3.58533	-0.470418	1
ENSG00000169442	CD52	9.20452	9.44914	-0.0448988	1
ENSG00000198830	HMGN2	1.46857	1.55686	-0.0866481	1
ENSG00000130770	ATP5IF1	0.964212	1.02465	-0.0872502	1
ENSG00000162511	LAPTM5	2.25477	2.31067	-0.0397062	1
ENSG00000116560	SFPQ	1.17931	0.911011	0.370515	1
ENSG00000084070	SMAP2	1.05322	1.49057	-0.500705	1
ENSG00000065978	YBX1	3.50825	3.32585	0.0713206	1
ENSG00000142937	RPS8	32.7536	33.4934	-0.0399116	1
ENSG00000173660	UQCRH	1.73558	1.60043	0.113479	1
ENSG00000162434	JAK1	1.21639	1.33905	-0.139807	1
ENSG00000142864	SERBP1	1.26831	1.2311	0.0412269	1
ENSG00000122406	RPL5	12.9056	13.9209	-0.116548	1
ENSG00000265972	TXNIP	7.05358	8.07599	-0.202036	1
ENSG00000197956	S100A6	1.92101	3.6573	-0.932036	1
ENSG00000196154	S100A4	1.51307	3.17812	-1.07243	1
ENSG00000177954	RPS27	47.6692	45.0752	0.0729561	1
ENSG00000143549	TPM3	1.59466	2.14211	-0.428295	1
ENSG00000163479	SSR2	0.934544	1.06443	-0.186831	1
ENSG00000158710	TAGLN2	1.62433	1.98869	-0.294711	1
ENSG00000117091	CD48	1.84684	2.26901	-0.300356	1
ENSG00000188404	SELL	0.815872	1.03223	-0.336865	1
ENSG00000117523	PRRC2C	1.34248	1.20647	0.151858	1
ENSG00000234741	GAS5	2.21027	2.24438	-0.0264107	1
ENSG00000116191	RALGPS2	2.78138	2.1118	0.391943	1
ENSG00000162783	IER5	1.26089	0.742446	0.760943	1
ENSG00000162704	ARPC5	0.756536	1.28792	-0.763535	1
ENSG00000081237	PTPRC	1.85425	3.32585	-0.845879	1
ENSG00000163041	H3F3A	6.20804	6.59489	-0.0938325	1
ENSG00000173726	TOMM20	1.10514	1.18375	-0.0997243	1
ENSG00000153187	HNRNPU	1.66141	2.13832	-0.36685	1
ENSG00000171863	RPS7	14.9008	15.6046	-0.073973	1
ENSG00000228474	OST4	1.40923	1.59474	-0.180484	1
ENSG00000119801	YPEL5	2.5292	1.75952	0.518241	1
ENSG00000115875	SRSF7	1.89134	1.46027	0.369019	1
ENSG00000152518	ZFP36L2	0.941961	1.55876	-0.725025	1
ENSG00000143933	CALM2	1.01613	1.7046	-0.745383	1
ENSG00000143947	RPS27A	27.4652	29.1467	-0.0933614	1
ENSG00000162924	REL	1.03097	0.787902	0.386855	1
ENSG00000138071	ACTR2	1.05322	1.22541	-0.218503	1
ENSG00000034510	TMSB10	19.2991	20.0536	-0.0628433	1
ENSG00000211592	IGKC	17.8602	30.2452	-0.767382	1
ENSG00000135940	COX5B	1.19414	1.21973	-0.0318295	1
ENSG00000144218	AFF3	1.20156	1.02655	0.225396	1
ENSG00000071082	RPL31	6.4083	6.48504	-0.0238561	1
ENSG00000152082	MZT2B	1.07547	1.36178	-0.340553	1
ENSG00000121966	CXCR4	2.64046	4.27475	-0.699574	1
ENSG00000170144	HNRNPA3	1.60208	1.67429	-0.0665065	1
ENSG00000081320	STK17B	1.1348	1.50762	-0.410173	1
ENSG00000115524	SF3B1	1.03097	1.04359	-0.0177656	1
ENSG00000114942	EEF1B2	8.88559	9.57036	-0.114118	1
ENSG00000197756	RPL37A	16.132	15.4948	0.0507009	1
ENSG00000163466	ARPC2	1.90617	2.32772	-0.291739	1
ENSG00000067066	SP100	1.26831	1.23678	0.0345938	1
ENSG00000115053	NCL	2.42536	2.31257	0.0639993	1
ENSG00000187514	PTMA	15.4348	16.9683	-0.144053	1
ENSG00000124831	LRRFIP1	0.934544	1.09852	-0.232234	1
ENSG00000144713	RPL32	29.72	32.0596	-0.116981	1
ENSG00000174748	RPL15	15.4719	16.7997	-0.12619	1
ENSG00000168028	RPSA	13.1207	13.7637	-0.0763332	1
ENSG00000188846	RPL14	14.1888	15.6311	-0.147027	1
ENSG00000232112	TMA7	2.03226	2.19514	-0.115145	1
ENSG00000067560	RHOA	1.05322	1.30307	-0.307013	1
ENSG00000114353	GNAI2	0.941961	1.13829	-0.272144	1
ENSG00000162244	RPL29	16.5696	18.904	-0.197578	1
ENSG00000114861	FOXP1	1.27573	1.45459	-0.190736	1
ENSG00000269028	MTRNR2L12	6.7124	5.79184	0.205999	1
ENSG00000114391	RPL24	9.28611	10.0647	-0.123207	1
ENSG00000145088	EAF2	1.0013	0.859874	0.219216	1
ENSG00000169714	CNBP	0.875208	1.04927	-0.26005	1
ENSG00000091527	CDV3	1.03097	1.08905	-0.0791661	1
ENSG00000120742	SERP1	1.4834	1.52277	-0.0403174	1
ENSG00000152601	MBNL1	1.19414	1.23678	-0.0518209	1
ENSG00000008952	SEC62	1.24606	1.21405	0.0359258	1
ENSG00000163584	RPL22L1	1.11255	0.85798	0.373332	1
ENSG00000136527	TRA2B	2.54404	1.59474	0.668352	1
ENSG00000156976	EIF4A2	1.80975	1.34095	0.428472	1
ENSG00000182899	RPL35A	15.6202	15.9872	-0.0409186	1
ENSG00000163682	RPL9	17.5635	18.8793	-0.111695	1
ENSG00000132465	JCHAIN	2.58854	2.90918	-0.173214	1
ENSG00000118816	CCNI	1.80234	2.02279	-0.169833	1
ENSG00000152795	HNRNPDL	1.75783	1.84286	-0.0714843	1
ENSG00000145287	PLAC8	1.53532	1.62505	-0.0845987	1
ENSG00000153064	BANK1	1.95068	1.80876	0.105003	1
ENSG00000109332	UBE2D3	1.38698	1.07768	0.361247	1
ENSG00000109475	RPL34	27.6877	27.5671	-0.00134425	1
ENSG00000269893	SNHG8	1.63174	0.982983	0.727011	1
ENSG00000145425	RPS3A	25.1066	27.6978	-0.149307	1
ENSG00000113387	SUB1	2.58112	2.35424	0.127788	1
ENSG00000145592	RPL37	20.9605	20.7203	0.00907506	1
ENSG00000145741	BTF3	3.44891	3.71791	-0.113917	1
ENSG00000164346	NSA2	1.38698	1.37125	0.0142275	1
ENSG00000186468	RPS23	31.9599	32.4062	-0.0276884	1
ENSG00000127184	COX7C	2.89264	3.24252	-0.169809	1
ENSG00000081189	MEF2C	1.3499	1.08905	0.307251	1
ENSG00000153113	CAST	0.801038	1.10041	-0.455215	1
ENSG00000205302	SNX2	1.01613	1.02465	-0.0121487	1
ENSG00000169567	HINT1	2.96681	3.07395	-0.0564016	1
ENSG00000125347	IRF1	3.99777	3.2804	0.279236	1
ENSG00000113558	SKP1	1.01613	1.24814	-0.296322	1
ENSG00000131508	UBE2D2	0.860374	1.0417	-0.274068	1
ENSG00000019582	CD74	17.875	17.0327	0.0621446	1
ENSG00000164587	RPS14	24.6319	28.5008	-0.218068	1
ENSG00000181163	NPM1	3.58242	3.73306	-0.0651047	1
ENSG00000120129	DUSP1	3.486	3.50389	-0.0130301	1
ENSG00000204628	RACK1	10.1613	11.1405	-0.139848	1
ENSG00000112739	PRPF4B	1.07547	1.01139	0.0879054	1
ENSG00000124795	DEK	0.741702	1.11367	-0.582436	1
ENSG00000111913	RIPOR2	1.98034	2.11559	-0.0991394	1
ENSG00000197061	HIST1H4C	1.08288	1.49057	-0.460904	1
ENSG00000168298	HIST1H1E	1.12739	0.861768	0.385974	1
ENSG00000204642	HLA-F	1.11997	1.01139	0.146008	1
ENSG00000206503	HLA-A	6.40089	6.6858	-0.0694977	1
ENSG00000204592	HLA-E	4.82106	5.0456	-0.0719302	1
ENSG00000204525	HLA-C	4.25737	5.51721	-0.379891	1
ENSG00000234745	HLA-B	10.9846	12.7106	-0.217721	1
ENSG00000227507	LTB	6.72724	8.07789	-0.270644	1
ENSG00000213719	CLIC1	1.58724	2.03983	-0.364473	1
ENSG00000213654	GPSM3	0.890042	1.11556	-0.324232	1
ENSG00000204287	HLA-DRA	14.1591	14.8451	-0.0756211	1
ENSG00000198502	HLA-DRB5	1.31281	1.45269	-0.147753	1
ENSG00000196126	HLA-DRB1	6.02262	6.42822	-0.100608	1
ENSG00000196735	HLA-DQA1	2.81105	2.28605	0.292927	1
ENSG00000179344	HLA-DQB1	2.90747	2.47356	0.227818	1
ENSG00000240065	PSMB9	0.852957	1.16102	-0.442638	1
ENSG00000242574	HLA-DMB	1.38698	1.19511	0.212284	1
ENSG00000204257	HLA-DMA	1.40923	1.34095	0.0692629	1
ENSG00000231389	HLA-DPA1	5.42184	5.0475	0.0967146	1
ENSG00000223865	HLA-DPB1	6.42314	6.47936	-0.01926	1
ENSG00000231500	RPS18	41.387	46.3631	-0.171532	1
ENSG00000231925	TAPBP	1.17189	1.30117	-0.151906	1
ENSG00000124614	RPS10	5.70369	5.14977	0.1408	1
ENSG00000198755	RPL10A	14.2407	15.2732	-0.108341	1
ENSG00000112081	SRSF3	1.31281	1.15723	0.179821	1
ENSG00000214736	TOMM6	0.734285	1.0398	-0.497956	1
ENSG00000096384	HSP90AB1	3.99036	3.44707	0.205102	1
ENSG00000156508	EEF1A1	34.86	36.7946	-0.0856219	1
ENSG00000112695	COX7A2	0.927127	1.15155	-0.311543	1
ENSG00000146278	PNRC1	4.3167	3.64783	0.236687	1
ENSG00000132424	PNISR	1.86167	2.05877	-0.148707	1
ENSG00000112335	SNX3	1.18672	1.22731	-0.0496819	1
ENSG00000277443	MARCKS	1.0903	1.21594	-0.157746	1
ENSG00000112306	RPS12	35.2902	39.2871	-0.162488	1
ENSG00000029363	BCLAF1	0.949378	1.05306	-0.14883	1
ENSG00000092820	EZR	1.34248	1.40534	-0.0679479	1
ENSG00000026297	RNASET2	1.03838	1.31822	-0.343988	1
ENSG00000075624	ACTB	7.89171	9.26542	-0.23839	1
ENSG00000189043	NDUFA4	1.38698	1.42239	-0.0385241	1
ENSG00000196683	TOMM7	3.50825	3.65162	-0.0634183	1
ENSG00000122566	HNRNPA2B1	3.50825	3.22737	0.114663	1
ENSG00000122545	SEPTIN7	1.43148	1.73301	-0.277815	1
ENSG00000164543	STK17A	1.11255	0.852298	0.382897	1
ENSG00000196262	PPIA	3.07806	3.38078	-0.140601	1
ENSG00000106153	CHCHD2	1.94326	2.37696	-0.294226	1
ENSG00000126524	SBDS	1.06805	0.736764	0.534055	1
ENSG00000158517	NCF1	1.26831	1.36178	-0.104112	1
ENSG00000130429	ARPC1B	1.49824	2.00006	-0.418948	1
ENSG00000188186	LAMTOR4	0.786204	1.13829	-0.530677	1
ENSG00000105887	MTPN	1.66141	1.68944	-0.0272593	1
ENSG00000133872	SARAF	1.11997	1.34095	-0.260238	1
ENSG00000187735	TCEA1	1.08288	1.22352	-0.176474	1
ENSG00000008988	RPS20	11.3332	11.9757	-0.0867731	1
ENSG00000245910	SNHG6	1.80234	1.67808	0.0994229	1
ENSG00000147604	RPL7	6.74207	7.98887	-0.251487	1
ENSG00000156467	UQCRB	2.46245	2.60803	-0.0875059	1
ENSG00000147649	MTDH	1.08288	1.18943	-0.135768	1
ENSG00000156482	RPL30	27.1908	29.7812	-0.138912	1
ENSG00000164919	COX6C	1.23122	1.37315	-0.158646	1
ENSG00000070756	PABPC1	3.02614	3.18949	-0.0811	1
ENSG00000164924	YWHAZ	2.61821	2.62697	-0.00971043	1
ENSG00000104408	EIF3E	1.80975	1.97733	-0.131173	1
ENSG00000147677	EIF3H	1.43148	1.44891	-0.0198119	1
ENSG00000104529	EEF1D	4.70239	5.06454	-0.113235	1
ENSG00000161016	RPL8	15.954	15.9929	-0.0109435	1
ENSG00000137154	RPS6	21.6132	22.9609	-0.0948221	1
ENSG00000165119	HNRNPK	1.26831	1.55118	-0.291739	1
ENSG00000136938	ANP32B	1.23122	1.3561	-0.140649	1
ENSG00000106803	SEC61B	1.21639	1.20458	0.0126485	1
ENSG00000136888	ATP6V1G1	1.08288	1.5455	-0.513044	1
ENSG00000136942	RPL35	11.9859	12.2504	-0.0387472	1
ENSG00000044574	HSPA5	1.10514	0.928057	0.250715	1
ENSG00000197958	RPL12	17.6451	18.6918	-0.0906126	1
ENSG00000119335	SET	1.72817	1.82581	-0.0825445	1
ENSG00000148303	RPL7A	17.7193	19.6464	-0.156414	1
ENSG00000107223	EDF1	1.70591	1.50194	0.18023	1
ENSG00000067082	KLF6	2.49212	2.71031	-0.125735	1
ENSG00000065809	FAM107B	0.734285	1.08147	-0.554539	1
ENSG00000026025	VIM	2.67754	3.61185	-0.436524	1
ENSG00000120616	EPC1	1.14222	0.865556	0.398396	1
ENSG00000165732	DDX21	1.51307	1.00382	0.588388	1
ENSG00000122862	SRGN	0.57111	1.0417	-0.85903	1
ENSG00000166295	ANAPC16	1.16447	1.40724	-0.273902	1
ENSG00000138326	RPS24	17.3262	18.5933	-0.109296	1
ENSG00000177600	RPLP2	20.0779	20.9438	-0.0684454	1
ENSG00000175390	EIF3F	1.3054	1.52277	-0.223764	1
ENSG00000166441	RPL27A	15.1604	16.7827	-0.154056	1
ENSG00000110321	EIF4G2	1.14222	1.1667	-0.0315264	1
ENSG00000110696	C11orf58	1.09772	1.00003	0.13352	1
ENSG00000110700	RPS13	16.2655	18.4608	-0.190067	1
ENSG00000026508	CD44	1.03838	1.30875	-0.333601	1
ENSG00000211450	SELENOH	1.22381	1.17806	0.053427	1
ENSG00000156738	MS4A1	4.09419	3.60048	0.17931	1
ENSG00000167996	FTH1	7.48377	10.953	-0.556236	1
ENSG00000124942	AHNAK	1.07547	1.47163	-0.452326	1
ENSG00000254772	EEF1G	7.46894	7.3487	0.0165431	1
ENSG00000162191	UBXN1	1.20897	1.23488	-0.0319113	1
ENSG00000168066	SF1	1.91359	2.42242	-0.343644	1
ENSG00000149806	FAU	16.2507	16.5478	-0.0335794	1
ENSG00000245532	NEAT1	2.31411	3.38267	-0.551829	1
ENSG00000251562	MALAT1	206.386	214.652	-0.0645476	1
ENSG00000172757	CFL1	3.12256	3.48116	-0.162131	1
ENSG00000149273	RPS3	19.618	20.6654	-0.0825547	1
ENSG00000167283	ATP5MG	2.12868	2.555	-0.267343	1
ENSG00000118181	RPS25	16.2433	16.6425	-0.0424695	1
ENSG00000109971	HSPA8	1.0458	1.28413	-0.296045	1
ENSG00000134954	ETS1	0.84554	1.14587	-0.436208	1
ENSG00000111640	GAPDH	2.28444	2.74819	-0.270887	1
ENSG00000111678	C12orf57	1.35731	1.07958	0.327691	1
ENSG00000111348	ARHGDIB	2.01743	2.68758	-0.417442	1
ENSG00000139218	SCAF11	0.934544	1.00571	-0.105122	1
ENSG00000167552	TUBA1A	1.49824	1.39398	0.101291	1
ENSG00000139644	TMBIM6	1.02355	1.0417	-0.0254916	1
ENSG00000183283	DAZAP2	1.11255	1.14587	-0.0432934	1
ENSG00000063046	EIF4B	1.11997	1.15723	-0.0479845	1
ENSG00000123349	PFDN5	4.56147	5.41872	-0.254546	1
ENSG00000197111	PCBP2	1.11997	1.14397	-0.0313879	1
ENSG00000135390	ATP5MC2	1.87651	2.33719	-0.320135	1
ENSG00000135486	HNRNPA1	2.53662	2.53038	-0.00124311	1
ENSG00000197728	RPS26	9.53829	9.43209	0.00905252	1
ENSG00000229117	RPL41	43.4044	41.3629	0.0617512	1
ENSG00000092841	MYL6	2.34378	3.00198	-0.361362	1
ENSG00000110958	PTGES3	0.823289	1.05117	-0.35011	1
ENSG00000196531	NACA	9.24902	10.5533	-0.19736	1
ENSG00000187109	NAP1L1	1.80975	2.17431	-0.268049	1
ENSG00000133639	BTG1	5.88911	6.72747	-0.198535	1
ENSG00000166598	HSP90B1	1.69108	1.93566	-0.197911	1
ENSG00000111229	ARPC3	2.99648	3.43002	-0.200113	1
ENSG00000089248	ERP29	1.61691	1.71785	-0.0902856	1
ENSG00000089009	RPL6	14.7005	14.4815	0.0142667	1
ENSG00000089157	RPLP0	8.804	9.54763	-0.123985	1
ENSG00000111775	COX6A1	1.03097	1.072	-0.056446	1
ENSG00000182196	ARL6IP4	1.01613	1.08715	-0.0974178	1
ENSG00000150991	UBC	6.4083	4.65733	0.45359	1
ENSG00000150459	SAP18	1.05322	1.07579	-0.0309376	1
ENSG00000122026	RPL21	23.8383	25.817	-0.122631	1
ENSG00000122034	GTF3A	1.19414	1.24246	-0.0584237	1
ENSG00000189403	HMGB1	3.58242	3.71223	-0.0570347	1
ENSG00000244754	N4BP2L2	0.890042	1.09662	-0.29957	1
ENSG00000133112	TPT1	26.679	31.393	-0.242353	1
ENSG00000136167	LCP1	0.84554	1.58906	-0.90728	1
ENSG00000136156	ITM2B	0.979046	1.8618	-0.925756	1
ENSG00000188243	COMMD6	1.7875	2.19325	-0.298326	1
ENSG00000005810	MYCBP2	0.986463	1.01139	-0.03583	1
ENSG00000169508	GPR183	0.815872	1.15723	-0.501496	1
ENSG00000134884	ARGLU1	2.10643	1.9565	0.102274	1
ENSG00000092199	HNRNPC	1.53532	1.53414	-0.00164251	1
ENSG00000092010	PSME1	1.58724	1.97733	-0.319619	1
ENSG00000100911	PSME2	0.793621	1.14018	-0.519651	1
ENSG00000100941	PNN	1.22381	1.21405	0.0100858	1
ENSG00000213741	RPS29	23.0224	22.4325	0.0298628	1
ENSG00000165502	RPL36AL	2.92972	3.43002	-0.232535	1
ENSG00000100650	SRSF5	4.3167	3.41487	0.331844	1
ENSG00000170345	FOS	11.4222	7.35438	0.6278	1
ENSG00000198668	CALM1	3.21157	3.39593	-0.0859371	1
ENSG00000089737	DDX24	1.55757	1.11935	0.473122	1
ENSG00000080824	HSP90AA1	3.30799	2.71031	0.281791	1
ENSG00000100664	EIF5	1.68366	1.05117	0.675425	1
ENSG00000213145	CRIP1	3.15965	3.76905	-0.259709	1
ENSG00000211895	IGHA1	7.63953	6.00965	0.339218	1
ENSG00000211898	IGHD	1.6985	1.91483	-0.176028	1
ENSG00000211899	IGHM	9.38994	15.2031	-0.702148	1
ENSG00000140319	SRP14	2.17319	2.40916	-0.152868	1
ENSG00000140264	SERF2	3.49342	3.96602	-0.188616	1
ENSG00000166710	B2M	30.2169	40.5561	-0.432206	1
ENSG00000247982	LINC00926	1.35731	0.946997	0.516371	1
ENSG00000166794	PPIB	1.75783	1.77278	-0.0156116	1
ENSG00000174444	RPL4	4.78398	5.76343	-0.274886	1
ENSG00000137818	RPLP1	44.1535	47.8575	-0.123962	1
ENSG00000185787	MORF4L1	1.26831	1.03223	0.294983	1
ENSG00000182774	RPS17	4.59855	4.78802	-0.064426	1
ENSG00000172183	ISG20	1.21639	1.62884	-0.422071	1
ENSG00000185043	CIB1	1.12739	0.912905	0.302984	1
ENSG00000140575	IQGAP1	1.15705	1.17049	-0.017699	1
ENSG00000272888	LINC01578	1.53532	1.30117	0.235651	1
ENSG00000173575	CHD2	1.28314	0.918587	0.479607	1
ENSG00000140988	RPS2	29.5791	32.2377	-0.131826	1
ENSG00000185883	ATP6V0C	1.0013	0.840934	0.251277	1
ENSG00000167978	SRRM2	2.27702	1.77089	0.357898	1
ENSG00000103363	ELOB	0.867791	1.10988	-0.353098	1
ENSG00000134419	RPS15A	22.3697	24.3113	-0.127646	1
ENSG00000102879	CORO1A	1.85425	2.05309	-0.15046	1
ENSG00000089280	FUS	1.654	1.36936	0.268985	1
ENSG00000051108	HERPUD1	1.33506	0.806842	0.72323	1
ENSG00000103187	COTL1	0.971629	1.42618	-0.552551	1
ENSG00000131143	COX4I1	3.30799	3.62321	-0.136768	1
ENSG00000051523	CYBA	4.50955	5.25205	-0.225978	1
ENSG00000198931	APRT	0.949378	1.28223	-0.432438	1
ENSG00000167526	RPL13	39.7923	44.0714	-0.155076	1
ENSG00000108518	PFN1	3.16707	4.26149	-0.433407	1
ENSG00000219200	RNASEK	1.50565	1.67619	-0.157262	1
ENSG00000170296	GABARAP	1.03097	1.53982	-0.578126	1
ENSG00000161960	EIF4A1	1.46857	1.39019	0.0765001	1
ENSG00000161970	RPL26	23.1411	25.1371	-0.126938	1
ENSG00000170315	UBB	3.33024	2.40537	0.463509	1
ENSG00000175061	SNHG29	2.21027	2.27279	-0.0445429	1
ENSG00000198242	RPL23A	18.639	21.0347	-0.181937	1
ENSG00000185862	EVI2B	1.26831	1.38451	-0.127959	1
ENSG00000125691	RPL23	6.83849	6.62519	0.0389358	1
ENSG00000108298	RPL19	24.5577	27.5993	-0.176047	1
ENSG00000186395	KRT10	0.660115	1.09094	-0.719099	1
ENSG00000173812	EIF1	14.1146	11.1765	0.329305	1
ENSG00000131469	RPL27	8.88559	9.38474	-0.0858687	1
ENSG00000243678	NME2	2.55145	2.59856	-0.0311875	1
ENSG00000136490	LIMD2	1.91359	1.96407	-0.0413066	1
ENSG00000007312	CD79B	2.69238	2.71409	-0.0165588	1
ENSG00000108654	DDX5	7.41702	4.88082	0.596666	1
ENSG00000172809	RPL38	7.7582	8.17637	-0.0826259	1
ENSG00000188612	SUMO2	1.25348	1.65725	-0.40392	1
ENSG00000177885	GRB2	1.31281	1.19322	0.135713	1
ENSG00000184009	ACTG1	4.01261	4.14595	-0.0530902	1
ENSG00000101596	SMCHD1	1.24606	1.40534	-0.174863	1
ENSG00000101608	MYL12A	1.743	2.38643	-0.456234	1
ENSG00000118680	MYL12B	0.99388	1.52656	-0.618133	1
ENSG00000101745	ANKRD12	1.14222	1.21216	-0.0865803	1
ENSG00000265681	RPL17	19.4474	20.0157	-0.0490733	1
ENSG00000099624	ATP5F1D	0.897459	1.24625	-0.471921	1
ENSG00000099622	CIRBP	1.93584	1.99438	-0.0467603	1
ENSG00000115268	RPS15	18.8021	20.0044	-0.0969171	1
ENSG00000127540	UQCR11	1.03097	1.14776	-0.154794	1
ENSG00000104904	OAZ1	3.96069	4.01527	-0.025658	1
ENSG00000130332	LSM7	1.19414	1.24625	-0.0628088	1
ENSG00000104964	TLE5	1.654	1.92809	-0.224108	1
ENSG00000167658	EEF2	3.38958	3.4073	-0.0131015	1
ENSG00000130255	RPL36	13.9885	13.8716	0.00474154	1
ENSG00000233927	RPS28	20.3745	21.3207	-0.0730208	1
ENSG00000130811	EIF3G	0.875208	1.04738	-0.257449	1
ENSG00000123144	TRIR	1.16447	1.30117	-0.161008	1
ENSG00000171223	JUNB	5.39217	4.78612	0.16549	1
ENSG00000179218	CALR	1.09772	0.981089	0.161054	1
ENSG00000267519	AC020916.1	1.03838	0.960255	0.112343	1
ENSG00000127528	KLF2	4.56147	4.9509	-0.124333	1
ENSG00000105640	RPL18A	28.7558	31.2168	-0.126118	1
ENSG00000130522	JUND	14.6189	9.36202	0.635457	1
ENSG00000221983	UBA52	10.0204	11.0666	-0.150385	1
ENSG00000186010	NDUFA13	1.03097	1.25004	-0.277748	1
ENSG00000089327	FXYD5	0.741702	1.00761	-0.438304	1
ENSG00000126267	COX6B1	1.21639	1.30496	-0.102654	1
ENSG00000178982	EIF3K	1.91359	2.21219	-0.212775	1
ENSG00000130755	GMFG	1.14222	1.57202	-0.461104	1
ENSG00000128016	ZFP36	2.49954	1.61747	0.622575	1
ENSG00000105193	RPS16	15.2049	16.2353	-0.101997	1
ENSG00000105372	RPS19	25.6184	27.0803	-0.0876808	1
ENSG00000105369	CD79A	4.39829	4.18005	0.0672705	1
ENSG00000028277	POU2F2	1.12739	0.964043	0.22451	1
ENSG00000125743	SNRPD2	1.21639	1.39398	-0.197723	1
ENSG00000105373	NOP53	2.60337	3.03418	-0.225651	1
ENSG00000142227	EMP3	1.46857	1.77278	-0.273805	1
ENSG00000063177	RPL18	18.9505	20.2828	-0.105523	1
ENSG00000087086	FTL	9.33061	13.6822	-0.559243	1
ENSG00000104894	CD37	7.24643	6.37329	0.178347	1
ENSG00000142541	RPL13A	26.5381	28.9592	-0.133578	1
ENSG00000142534	RPS11	12.8314	13.6993	-0.101712	1
ENSG00000170889	RPS9	13.588	15.3508	-0.183308	1
ENSG00000108107	RPL28	27.71	29.4365	-0.0948366	1
ENSG00000083845	RPS5	12.0156	12.417	-0.0546759	1
ENSG00000131051	RBM39	3.04098	2.3031	0.395357	1
ENSG00000166913	YWHAB	1.38698	1.62505	-0.23045	1
ENSG00000101109	STK4	0.949378	1.18375	-0.317316	1
ENSG00000177410	ZFAS1	3.1374	2.85804	0.129063	1
ENSG00000087460	GNAS	2.4402	2.34098	0.0551683	1
ENSG00000124172	ATP5F1E	4.47988	4.68385	-0.0703626	1
ENSG00000101182	PSMA7	0.979046	1.21784	-0.314159	1
ENSG00000171858	RPS21	14.6634	14.4322	0.015538	1
ENSG00000125534	PPDPF	1.53532	1.81823	-0.246477	1
ENSG00000159140	SON	1.72817	1.83339	-0.0885123	1
ENSG00000241837	ATP5PO	1.0013	0.962149	0.0574169	1
ENSG00000205581	HMGN1	1.56499	1.47542	0.082066	1
ENSG00000211675	IGLC1	1.61691	2.28226	-0.499751	1
ENSG00000211677	IGLC2	25.8557	13.1992	0.962304	1
ENSG00000211679	IGLC3	47.6247	25.8057	0.876208	1
ENSG00000240972	MIF	2.10643	2.57015	-0.290974	1
ENSG00000128340	RAC2	1.37957	1.25761	0.13116	1
ENSG00000100201	DDX17	1.34248	1.21026	0.147342	1
ENSG00000100316	RPL3	19.5883	22.4969	-0.207235	1
ENSG00000159958	TNFRSF13C	1.35731	1.47542	-0.122292	1
ENSG00000183172	SMDT1	1.45374	1.60043	-0.140986	1
ENSG00000169100	SLC25A6	2.75913	3.16108	-0.201125	1
ENSG00000205542	TMSB4X	18.2755	28.6391	-0.655514	1
ENSG00000130066	SAT1	1.88392	2.44136	-0.377326	1
ENSG00000215301	DDX3X	1.50565	1.05685	0.507197	1
ENSG00000126756	UXT	1.00871	1.17996	-0.225894	1
ENSG00000102317	RBM3	1.43148	1.53224	-0.100389	1
ENSG00000147065	MSN	0.712034	1.17049	-0.712407	1
ENSG00000198034	RPS4X	15.7982	16.7543	-0.0921819	1
ENSG00000241343	RPL36A	8.41832	9.13474	-0.124791	1
ENSG00000157514	TSC22D3	2.23994	3.31638	-0.570137	1
ENSG00000005022	SLC25A5	1.20897	1.12503	0.102282	1
ENSG00000198918	RPL39	23.015	23.2109	-0.0198119	1
ENSG00000010404	IDS	1.07547	0.674262	0.67152	1
ENSG00000180879	SSR4	1.21639	1.48489	-0.288751	1
ENSG00000147403	RPL10	42.0248	47.1093	-0.172506	1
ENSG00000129824	RPS4Y1	2.80363	2.97357	-0.0899376	1
ENSG00000198888	MT-ND1	17.6599	22.6673	-0.367581	1
ENSG00000198763	MT-ND2	14.1813	17.6198	-0.320538	1
ENSG00000198804	MT-CO1	41.9581	48.2116	-0.208166	1
ENSG00000198712	MT-CO2	56.1246	67.4792	-0.273592	1
ENSG00000198899	MT-ATP6	53.6918	62.4564	-0.225923	1
ENSG00000198938	MT-CO3	48.359	60.4298	-0.329232	1
ENSG00000198840	MT-ND3	29.8387	35.2567	-0.248365	1
ENSG00000212907	MT-ND4L	2.36603	2.05498	0.198596	1
ENSG00000198886	MT-ND4	29.1266	33.1392	-0.193847	1
ENSG00000198786	MT-ND5	8.99684	8.43775	0.0854951	1
ENSG00000198727	MT-CYB	24.8618	32.9422	-0.413589	1
