# Supplementary material for: Single Cell Transcriptome Analysis of Peripheral Blood Mononuclear Cells in Freshly Isolated versus Stored Blood Samples
Source: Genes (Basel). 2023 Jan 4;14(1):142. doi: 10.3390/genes14010142 (PMC9859202; doi:10.3390/genes14010142)
Supplement: Supplementary file 1 [file genes-14-00142-s001.zip › supplementaryDataS6_cd4hba1 Features.xlsx]

## Sheet: common
FeatureID	FeatureName	cd4hba1pos Average	cd4hba1neg Average	cd4hba1pos Log2 Fold Change	cd4hba1pos P-Value	FeatureName	cd4hba1pos Average	cd4hba1neg Average	cd4hba1pos Log2 Fold Change	cd4hba1pos P-Value	FeatureName	NA	aveHBA1pos	aveHBA1neg	FeatureName	aveLogFold
ENSG00000115977	AAK1	1.46482	1.35912	0.0991028	1	AAK1	1.12706	1.56979	-0.47396	1	AAK1	NA	1.29594	1.46445	AAK1	-0.187429
ENSG00000262202	AC007952.4	2.528	2.85284	-0.190613	1	AC007952.4	3.55727	3.64528	-0.0333824	1	AC007952.4	NA	3.04264	3.24906	AC007952.4	-0.111998
ENSG00000267519	AC020916.1	9.54498	10.9337	-0.220414	1	AC020916.1	11.5347	13.0535	-0.176041	1	AC020916.1	NA	10.5398	11.9936	AC020916.1	-0.198227
ENSG00000255197	AC090559.1	1.25219	0.946604	0.396544	1	AC090559.1	1.28555	0.832304	0.621376	1	AC090559.1	NA	1.26887	0.889454	AC090559.1	0.50896
ENSG00000273338	AC103591.3	1.84284	1.28096	0.510771	1	AC103591.3	0.871708	1.17997	-0.432691	1	AC103591.3	NA	1.35728	1.23047	AC103591.3	0.0390398
ENSG00000287979	AC253572.2	0.68516	1.22451	-0.821324	1	AC253572.2	3.16985	2.91833	0.120545	1	AC253572.2	NA	1.9275	2.07142	AC253572.2	-0.350389
ENSG00000114331	ACAP2	1.20494	1.28964	-0.102285	1	ACAP2	1.50568	1.55925	-0.0492724	1	ACAP2	NA	1.35531	1.42445	ACAP2	-0.0757788
ENSG00000075624	ACTB	42.7634	42.9229	-0.0321567	1	ACTB	54.178	56.544	-0.0592289	1	ACTB	NA	48.4707	49.7334	ACTB	-0.0456928
ENSG00000184009	ACTG1	9.00158	11.4157	-0.366975	1	ACTG1	13.2341	12.906	0.0384769	1	ACTG1	NA	11.1178	12.1608	ACTG1	-0.164249
ENSG00000138071	ACTR2	3.59118	4.62012	-0.382806	1	ACTR2	5.90824	5.64702	0.0671705	1	ACTR2	NA	4.74971	5.13357	ACTR2	-0.157818
ENSG00000115091	ACTR3	2.24449	2.54888	-0.198266	1	ACTR3	3.40758	2.92887	0.219423	1	ACTR3	NA	2.82604	2.73887	ACTR3	0.0105783
ENSG00000093072	ADA2	1.65383	1.66741	-0.0225239	1	ADA2	2.21889	2.05442	0.111915	1	ADA2	NA	1.93636	1.86092	ADA2	0.0446956
ENSG00000137845	ADAM10	0.945048	1.03779	-0.132895	1	ADAM10	0.942149	1.05355	-0.159693	1	ADAM10	NA	0.943598	1.04567	ADAM10	-0.146294
ENSG00000151694	ADAM17	1.48845	1.39385	0.0855268	1	ADAM17	1.06542	1.39068	-0.380914	1	ADAM17	NA	1.27694	1.39227	ADAM17	-0.147694
ENSG00000160710	ADAR	0.968674	1.03779	-0.0981295	1	ADAR	1.76983	1.56979	0.173024	1	ADAR	NA	1.36925	1.30379	ADAR	0.0374473
ENSG00000123146	ADGRE5	3.04778	2.60533	0.20759	1	ADGRE5	3.0906	3.266	-0.0777078	1	ADGRE5	NA	3.06919	2.93567	ADGRE5	0.0649412
ENSG00000177674	AGTRAP	1.34669	1.16372	0.202962	1	AGTRAP	1.717	1.53818	0.158669	1	AGTRAP	NA	1.53185	1.35095	AGTRAP	0.180816
ENSG00000124942	AHNAK	7.46588	8.60628	-0.228686	1	AHNAK	6.19881	7.32216	-0.237833	1	AHNAK	NA	6.83234	7.96422	AHNAK	-0.23326
ENSG00000106546	AHR	3.37855	3.88195	-0.219375	1	AHR	2.64154	2.87619	-0.120781	1	AHR	NA	3.01004	3.37907	AHR	-0.170078
ENSG00000204472	AIF1	13.6559	12.8877	0.0581018	1	AIF1	18.5876	18.4687	0.0115924	1	AIF1	NA	16.1218	15.6782	AIF1	0.0348471
ENSG00000170776	AKAP13	2.10273	2.86152	-0.458025	1	AKAP13	2.96733	3.05529	-0.0403646	1	AKAP13	NA	2.53503	2.95841	AKAP13	-0.249195
ENSG00000127914	AKAP9	1.27581	1.36346	-0.101405	1	AKAP9	1.45285	1.65407	-0.18511	1	AKAP9	NA	1.36433	1.50876	AKAP9	-0.143257
ENSG00000135334	AKIRIN2	2.19724	1.70215	0.352647	1	AKIRIN2	1.717	1.71728	0.000789157	1	AKIRIN2	NA	1.95712	1.70972	AKIRIN2	0.176718
ENSG00000285646	AL021155.5	1.11043	1.11161	-0.0042184	1	AL021155.5	1.10064	1.25372	-0.185979	1	AL021155.5	NA	1.10554	1.18267	AL021155.5	-0.0950989
ENSG00000259001	AL355075.4	1.0868	0.946604	0.196245	1	AL355075.4	1.13586	1.22212	-0.104366	1	AL355075.4	NA	1.11133	1.08436	AL355075.4	0.0459399
ENSG00000111275	ALDH2	0.732412	1.15069	-0.638839	1	ALDH2	1.46165	1.73836	-0.247704	1	ALDH2	NA	1.09703	1.44452	ALDH2	-0.443271
ENSG00000125652	ALKBH7	1.06318	0.942262	0.171821	1	ALKBH7	1.17108	1.23265	-0.0729225	1	ALKBH7	NA	1.11713	1.08746	ALKBH7	0.0494494
ENSG00000123505	AMD1	1.51208	1.63268	-0.119609	1	AMD1	1.98115	1.97014	0.00922143	1	AMD1	NA	1.74662	1.80141	AMD1	-0.0551939
ENSG00000166295	ANAPC16	1.25219	1.43293	-0.199356	1	ANAPC16	1.50568	1.83317	-0.281315	1	ANAPC16	NA	1.37893	1.63305	ANAPC16	-0.240336
ENSG00000167522	ANKRD11	1.4412	1.29398	0.146638	1	ANKRD11	1.62895	1.34854	0.271563	1	ANKRD11	NA	1.53507	1.32126	ANKRD11	0.209101
ENSG00000101745	ANKRD12	1.27581	1.82808	-0.523296	1	ANKRD12	1.91952	1.85425	0.0508128	1	ANKRD12	NA	1.59767	1.84116	ANKRD12	-0.236241
ENSG00000065413	ANKRD44	1.01593	0.894498	0.182388	1	ANKRD44	1.17989	1.17997	0.000267952	1	ANKRD44	NA	1.09791	1.03724	ANKRD44	0.0913281
ENSG00000140350	ANP32A	1.25219	1.22885	0.021584	1	ANP32A	1.56731	1.633	-0.0579551	1	ANP32A	NA	1.40975	1.43092	ANP32A	-0.0181855
ENSG00000136938	ANP32B	1.86647	2.55757	-0.466199	1	ANP32B	2.81764	2.62334	0.104277	1	ANP32B	NA	2.34206	2.59045	ANP32B	-0.180961
ENSG00000135046	ANXA1	8.24554	10.4778	-0.369555	1	ANXA1	9.38627	11.1465	-0.245511	1	ANXA1	NA	8.8159	10.8122	ANXA1	-0.307533
ENSG00000122359	ANXA11	1.34669	0.911867	0.553325	1	ANXA11	1.10945	1.1273	-0.0225715	1	ANXA11	NA	1.22807	1.01958	ANXA11	0.265377
ENSG00000182718	ANXA2	3.14228	3.2089	-0.0488486	1	ANXA2	4.03275	4.27741	-0.0829033	1	ANXA2	NA	3.58752	3.74316	ANXA2	-0.065876
ENSG00000164111	ANXA5	2.38625	2.48375	-0.0735223	1	ANXA5	4.69313	4.69883	0.000196228	1	ANXA5	NA	3.53969	3.59129	ANXA5	-0.0366631
ENSG00000136250	AOAH	1.13406	1.12464	0.00878568	1	AOAH	1.5497	1.51711	0.0313278	1	AOAH	NA	1.34188	1.32087	AOAH	0.0200567
ENSG00000182287	AP1S2	3.94557	3.5172	0.145203	1	AP1S2	4.2969	4.01402	0.0998931	1	AP1S2	NA	4.12124	3.76561	AP1S2	0.122548
ENSG00000161203	AP2M1	0.945048	1.04648	-0.144868	1	AP2M1	1.49687	1.36961	0.128061	1	AP2M1	NA	1.22096	1.20804	AP2M1	-0.00840337
ENSG00000042753	AP2S1	1.84284	1.90189	-0.0578527	1	AP2S1	2.36858	2.82351	-0.251015	1	AP2S1	NA	2.10571	2.3627	AP2S1	-0.154434
ENSG00000084234	APLP2	3.56755	3.24798	0.115549	1	APLP2	4.23527	5.43631	-0.3575	1	APLP2	NA	3.90141	4.34215	APLP2	-0.120975
ENSG00000198931	APRT	2.24449	2.04084	0.121823	1	APRT	2.10443	2.60227	-0.303674	1	APRT	NA	2.17446	2.32155	APRT	-0.0909257
ENSG00000143761	ARF1	1.55933	1.94966	-0.331248	1	ARF1	2.17487	2.4337	-0.160153	1	ARF1	NA	1.8671	2.19168	ARF1	-0.245701
ENSG00000165527	ARF6	1.74834	2.16243	-0.317634	1	ARF6	2.20128	2.47584	-0.167468	1	ARF6	NA	1.97481	2.31913	ARF6	-0.242551
ENSG00000134884	ARGLU1	2.03185	2.5098	-0.318032	1	ARGLU1	2.24531	2.68655	-0.256369	1	ARGLU1	NA	2.13858	2.59818	ARGLU1	-0.287201
ENSG00000186517	ARHGAP30	1.32307	1.37214	-0.0590054	1	ARHGAP30	1.72581	1.62247	0.0895587	1	ARHGAP30	NA	1.52444	1.4973	ARHGAP30	0.0152767
ENSG00000180448	ARHGAP45	1.01593	1.02476	-0.012868	1	ARHGAP45	1.32957	1.21158	0.133578	1	ARHGAP45	NA	1.17275	1.11817	ARHGAP45	0.0603549
ENSG00000141522	ARHGDIA	1.37032	1.55017	-0.184729	1	ARHGDIA	1.98115	1.99121	-0.00604533	1	ARHGDIA	NA	1.67574	1.77069	ARHGDIA	-0.0953872
ENSG00000111348	ARHGDIB	4.27634	4.82421	-0.194703	1	ARHGDIB	5.57365	6.34236	-0.184044	1	ARHGDIB	NA	4.92499	5.58329	ARHGDIB	-0.189373
ENSG00000054267	ARID4B	1.15768	1.70649	-0.561752	1	ARID4B	1.61134	1.43283	0.169161	1	ARID4B	NA	1.38451	1.56966	ARID4B	-0.196295
ENSG00000122644	ARL4A	2.12636	1.79768	0.227271	1	ARL4A	1.74342	1.8121	-0.0543723	1	ARL4A	NA	1.93489	1.80489	ARL4A	0.0864492
ENSG00000188042	ARL4C	4.08733	3.76471	0.0978359	1	ARL4C	1.8843	2.37048	-0.328355	1	ARL4C	NA	2.98581	3.0676	ARL4C	-0.115259
ENSG00000182196	ARL6IP4	2.12636	2.12335	-0.0123996	1	ARL6IP4	2.31575	2.47584	-0.0946176	1	ARL6IP4	NA	2.22105	2.29959	ARL6IP4	-0.0535086
ENSG00000144746	ARL6IP5	1.63021	2.50546	-0.629199	1	ARL6IP5	2.49185	3.01315	-0.271528	1	ARL6IP5	NA	2.06103	2.75931	ARL6IP5	-0.450364
ENSG00000130429	ARPC1B	7.25324	7.07782	0.0116891	1	ARPC1B	9.24538	9.85068	-0.0891864	1	ARPC1B	NA	8.24931	8.46425	ARPC1B	-0.0387487
ENSG00000163466	ARPC2	5.24501	6.03135	-0.223526	1	ARPC2	7.81895	7.4802	0.0659652	1	ARPC2	NA	6.53198	6.75577	ARPC2	-0.0787802
ENSG00000111229	ARPC3	6.37907	6.69136	-0.0919944	1	ARPC3	9.65042	10.1773	-0.074393	1	ARPC3	NA	8.01475	8.43432	ARPC3	-0.0831937
ENSG00000241553	ARPC4	1.9846	1.86281	0.0776417	1	ARPC4	2.4038	2.34941	0.0343085	1	ARPC4	NA	2.1942	2.10611	ARPC4	0.0559751
ENSG00000162704	ARPC5	2.57525	3.02653	-0.24928	1	ARPC5	4.15602	3.96134	0.070907	1	ARPC5	NA	3.36564	3.49394	ARPC5	-0.0891864
ENSG00000141480	ARRB2	1.96097	1.86281	0.0605682	1	ARRB2	2.34216	2.15977	0.117827	1	ARRB2	NA	2.15157	2.01129	ARRB2	0.0891975
ENSG00000104763	ASAH1	2.92965	2.57928	0.165482	1	ASAH1	3.0906	3.61367	-0.223202	1	ASAH1	NA	3.01012	3.09648	ASAH1	-0.0288599
ENSG00000162772	ATF3	2.29174	2.29704	-0.0186951	1	ATF3	2.58871	3.22386	-0.313892	1	ATF3	NA	2.44022	2.76045	ATF3	-0.166294
ENSG00000128272	ATF4	1.65383	2.1494	-0.388006	1	ATF4	2.26292	2.11763	0.0966471	1	ATF4	NA	1.95838	2.13352	ATF4	-0.145679
ENSG00000144848	ATG3	1.18131	1.04648	0.170006	1	ATG3	1.93713	1.83317	0.0803228	1	ATG3	NA	1.55922	1.43983	ATG3	0.125164
ENSG00000149311	ATM	0.756038	1.24622	-0.709087	1	ATM	1.0302	1.16944	-0.181081	1	ATM	NA	0.893119	1.20783	ATM	-0.445084
ENSG00000163399	ATP1A1	1.27581	1.35477	-0.0922155	1	ATP1A1	1.34718	1.40122	-0.0556713	1	ATP1A1	NA	1.3115	1.378	ATP1A1	-0.0739434
ENSG00000070961	ATP2B1	1.46482	1.66307	-0.191239	1	ATP2B1	1.40002	1.4855	-0.0841877	1	ATP2B1	NA	1.43242	1.57429	ATP2B1	-0.137713
ENSG00000271614	ATP2B1-AS1	4.08733	3.64747	0.143425	1	ATP2B1-AS1	5.06295	5.76291	-0.184476	1	ATP2B1-AS1	NA	4.57514	4.70519	ATP2B1-AS1	-0.0205253
ENSG00000152234	ATP5F1A	0.921421	1.18108	-0.354385	1	ATP5F1A	1.61134	1.25372	0.360303	1	ATP5F1A	NA	1.26638	1.2174	ATP5F1A	0.00295864
ENSG00000110955	ATP5F1B	1.65383	1.60662	0.0309154	1	ATP5F1B	2.31575	2.24406	0.0465585	1	ATP5F1B	NA	1.98479	1.92534	ATP5F1B	0.0387369
ENSG00000165629	ATP5F1C	1.48845	1.10727	0.416444	1	ATP5F1C	1.51448	1.73836	-0.19678	1	ATP5F1C	NA	1.50147	1.42281	ATP5F1C	0.109832
ENSG00000099624	ATP5F1D	1.93735	1.81939	0.0772376	1	ATP5F1D	2.35097	2.44423	-0.0544656	1	ATP5F1D	NA	2.14416	2.13181	ATP5F1D	0.011386
ENSG00000124172	ATP5F1E	13.2779	13.6302	-0.0631141	1	ATP5F1E	18.6405	18.8269	-0.0120128	1	ATP5F1E	NA	15.9592	16.2286	ATP5F1E	-0.0375635
ENSG00000130770	ATP5IF1	1.06318	1.47636	-0.473622	1	ATP5IF1	1.78744	1.97014	-0.138532	1	ATP5IF1	NA	1.42531	1.72325	ATP5IF1	-0.306077
ENSG00000135390	ATP5MC2	4.34722	4.64618	-0.116918	1	ATP5MC2	5.58245	6.23701	-0.157644	1	ATP5MC2	NA	4.96484	5.44159	ATP5MC2	-0.137281
ENSG00000154518	ATP5MC3	1.48845	1.39385	0.0855268	1	ATP5MC3	2.32455	2.71816	-0.223328	1	ATP5MC3	NA	1.9065	2.056	ATP5MC3	-0.0689008
ENSG00000173915	ATP5MD	1.86647	1.53715	0.266697	1	ATP5MD	1.82266	1.90692	-0.0637236	1	ATP5MD	NA	1.84457	1.72203	ATP5MD	0.101486
ENSG00000169020	ATP5ME	2.10273	2.19282	-0.0746968	1	ATP5ME	2.75601	3.05529	-0.146623	1	ATP5ME	NA	2.42937	2.62406	ATP5ME	-0.11066
ENSG00000241468	ATP5MF	1.81922	1.66741	0.113131	1	ATP5MF	2.61512	2.51798	0.0559092	1	ATP5MF	NA	2.21717	2.0927	ATP5MF	0.0845202
ENSG00000167283	ATP5MG	4.5126	5.2758	-0.246521	1	ATP5MG	6.33089	6.94289	-0.130838	1	ATP5MG	NA	5.42174	6.10934	ATP5MG	-0.18868
ENSG00000156411	ATP5MPL	2.38625	2.34914	0.00671995	1	ATP5MPL	3.16985	3.00261	0.079615	1	ATP5MPL	NA	2.77805	2.67588	ATP5MPL	0.0431675
ENSG00000116459	ATP5PB	1.13406	1.32872	-0.230941	1	ATP5PB	1.60253	1.58032	0.0209264	1	ATP5PB	NA	1.3683	1.45452	ATP5PB	-0.105007
ENSG00000167863	ATP5PD	1.41757	1.69781	-0.267529	1	ATP5PD	2.00757	1.87532	0.0990193	1	ATP5PD	NA	1.71257	1.78656	ATP5PD	-0.0842548
ENSG00000154723	ATP5PF	1.0868	1.41556	-0.382114	1	ATP5PF	1.87549	2.00174	-0.0923305	1	ATP5PF	NA	1.48115	1.70865	ATP5PF	-0.237222
ENSG00000241837	ATP5PO	1.27581	1.61531	-0.345228	1	ATP5PO	1.91071	2.00174	-0.0656132	1	ATP5PO	NA	1.59326	1.80852	ATP5PO	-0.205421
ENSG00000182220	ATP6AP2	1.22856	1.40254	-0.195486	1	ATP6AP2	1.79625	1.91746	-0.0925884	1	ATP6AP2	NA	1.5124	1.66	ATP6AP2	-0.144037
ENSG00000117410	ATP6V0B	2.85877	2.37954	0.246519	1	ATP6V0B	3.24909	3.46618	-0.0913094	1	ATP6V0B	NA	3.05393	2.92286	ATP6V0B	0.0776046
ENSG00000185883	ATP6V0C	5.29227	4.56368	0.191306	1	ATP6V0C	5.08936	4.93061	0.0476067	1	ATP6V0C	NA	5.19082	4.74714	ATP6V0C	0.119456
ENSG00000159720	ATP6V0D1	1.37032	1.31135	0.0559127	1	ATP6V0D1	1.87549	1.70675	0.13637	1	ATP6V0D1	NA	1.62291	1.50905	ATP6V0D1	0.0961414
ENSG00000113732	ATP6V0E1	1.4412	1.9236	-0.423776	1	ATP6V0E1	2.53588	2.63387	-0.0529866	1	ATP6V0E1	NA	1.98854	2.27874	ATP6V0E1	-0.238381
ENSG00000128524	ATP6V1F	1.55933	1.83242	-0.241981	1	ATP6V1F	1.8843	2.38102	-0.334724	1	ATP6V1F	NA	1.72181	2.10672	ATP6V1F	-0.288353
ENSG00000136888	ATP6V1G1	2.05548	2.11032	-0.0519027	1	ATP6V1G1	2.80884	3.07636	-0.129197	1	ATP6V1G1	NA	2.43216	2.59334	ATP6V1G1	-0.0905501
ENSG00000085224	ATRX	1.39395	1.34175	0.0472098	1	ATRX	1.56731	1.26426	0.308584	1	ATRX	NA	1.48063	1.303	ATRX	0.177897
ENSG00000175756	AURKAIP1	1.06318	0.985684	0.107116	1	AURKAIP1	1.28555	1.46443	-0.185979	1	AURKAIP1	NA	1.17436	1.22506	AURKAIP1	-0.0394319
ENSG00000166710	B2M	56.4193	60.1181	-0.118547	1	B2M	90.0324	99.5604	-0.142666	1	B2M	NA	73.2259	79.8392	B2M	-0.130606
ENSG00000156273	BACH1	1.13406	1.42859	-0.335169	1	BACH1	1.66417	1.40122	0.247398	1	BACH1	NA	1.39911	1.41491	BACH1	-0.0438855
ENSG00000198604	BAZ1A	0.756038	1.08121	-0.504947	1	BAZ1A	1.67297	1.633	0.0356579	1	BAZ1A	NA	1.21451	1.35711	BAZ1A	-0.234644
ENSG00000140379	BCL2A1	1.22856	1.62833	-0.410225	1	BCL2A1	1.74342	1.93853	-0.151126	1	BCL2A1	NA	1.48599	1.78343	BCL2A1	-0.280675
ENSG00000029363	BCLAF1	3.0714	2.85718	0.085732	1	BCLAF1	3.06418	2.97101	0.0460563	1	BCLAF1	NA	3.06779	2.91409	BCLAF1	0.0658942
ENSG00000134107	BHLHE40	1.74834	1.48504	0.223198	1	BHLHE40	1.8931	1.86478	0.0227854	1	BHLHE40	NA	1.82072	1.67491	BHLHE40	0.122991
ENSG00000015475	BID	1.60658	1.30701	0.286563	1	BID	1.80505	1.73836	0.0550924	1	BID	NA	1.70582	1.52268	BID	0.170828
ENSG00000110934	BIN2	1.29944	1.63702	-0.338444	1	BIN2	1.68178	1.75943	-0.0637236	1	BIN2	NA	1.49061	1.69822	BIN2	-0.201084
ENSG00000135441	BLOC1S1	1.46482	1.3982	0.0583332	1	BLOC1S1	2.64154	2.60227	0.0230547	1	BLOC1S1	NA	2.05318	2.00023	BLOC1S1	0.040694
ENSG00000090013	BLVRB	1.41757	1.35477	0.0571621	1	BLVRB	2.25411	2.45477	-0.121109	1	BLVRB	NA	1.83584	1.90477	BLVRB	-0.0319734
ENSG00000140299	BNIP2	1.34669	1.38517	-0.0475034	1	BNIP2	1.83147	1.89639	-0.0488554	1	BNIP2	NA	1.58908	1.64078	BNIP2	-0.0481794
ENSG00000104765	BNIP3L	1.48845	1.35477	0.126425	1	BNIP3L	1.64656	1.47497	0.158669	1	BNIP3L	NA	1.5675	1.41487	BNIP3L	0.142547
ENSG00000038219	BOD1L1	1.20494	1.40688	-0.227413	1	BOD1L1	1.52329	1.70675	-0.162153	1	BOD1L1	NA	1.36411	1.55681	BOD1L1	-0.194783
ENSG00000171634	BPTF	1.18131	1.28096	-0.120584	1	BPTF	1.25033	1.29586	-0.0506937	1	BPTF	NA	1.21582	1.28841	BPTF	-0.085639
ENSG00000204256	BRD2	1.01593	1.19845	-0.237867	1	BRD2	1.46165	1.70675	-0.221393	1	BRD2	NA	1.23879	1.4526	BRD2	-0.22963
ENSG00000164713	BRI3	4.18184	3.98616	0.048256	1	BRI3	5.51201	5.71023	-0.0488554	1	BRI3	NA	4.84692	4.8482	BRI3	-0.000299702
ENSG00000254999	BRK1	1.46482	1.3374	0.122261	1	BRK1	1.86669	1.86478	0.00260751	1	BRK1	NA	1.66576	1.60109	BRK1	0.062434
ENSG00000130303	BST2	1.15768	1.32438	-0.197088	1	BST2	2.2365	2.14924	0.0585047	1	BST2	NA	1.69709	1.73681	BST2	-0.0692917
ENSG00000145741	BTF3	6.09556	6.2528	-0.0596027	1	BTF3	6.74473	7.21681	-0.0953507	1	BTF3	NA	6.42014	6.7348	BTF3	-0.0774767
ENSG00000133639	BTG1	10.5373	10.9424	-0.0792057	1	BTG1	7.81015	9.03945	-0.208467	1	BTG1	NA	9.17372	9.99092	BTG1	-0.143836
ENSG00000159388	BTG2	3.44942	3.45641	-0.0223199	1	BTG2	2.70317	3.72956	-0.461257	1	BTG2	NA	3.0763	3.59299	BTG2	-0.241789
ENSG00000082153	BZW1	2.10273	1.93229	0.107397	1	BZW1	2.24531	2.07549	0.114275	1	BZW1	NA	2.17402	2.00389	BZW1	0.110836
ENSG00000110696	C11orf58	1.63021	1.48504	0.123662	1	C11orf58	1.68178	1.84371	-0.130838	1	C11orf58	NA	1.65599	1.66438	C11orf58	-0.00358795
ENSG00000111678	C12orf57	2.05548	2.44033	-0.261116	1	C12orf57	2.59751	1.99121	0.383229	1	C12orf57	NA	2.3265	2.21577	C12orf57	0.0610566
ENSG00000258315	C17orf49	0.850543	1.01174	-0.244468	1	C17orf49	1.08303	1.07462	0.0113271	1	C17orf49	NA	0.966787	1.04318	C17orf49	-0.11657
ENSG00000214212	C19orf38	1.01593	0.833707	0.283418	1	C19orf38	1.09184	1.01141	0.109503	1	C19orf38	NA	1.05388	0.922557	C19orf38	0.19646
ENSG00000104979	C19orf53	1.13406	1.41122	-0.317575	1	C19orf53	1.3736	1.80157	-0.388013	1	C19orf53	NA	1.25383	1.6064	C19orf53	-0.352794
ENSG00000143110	C1orf162	2.26811	2.75731	-0.296526	1	C1orf162	4.08558	4.2142	-0.0427402	1	C1orf162	NA	3.17685	3.48575	C1orf162	-0.169633
ENSG00000164096	C4orf3	1.13406	1.40254	-0.308697	1	C4orf3	1.76103	2.29674	-0.380104	1	C4orf3	NA	1.44754	1.84964	C4orf3	-0.3444
ENSG00000243449	C4orf48	1.34669	1.01608	0.397908	1	C4orf48	1.56731	1.52765	0.0376225	1	C4orf48	NA	1.457	1.27186	C4orf48	0.217765
ENSG00000197405	C5AR1	2.45712	2.40993	0.0117481	1	C5AR1	2.45663	1.60139	0.615526	1	C5AR1	NA	2.45688	2.00566	C5AR1	0.313637
ENSG00000112308	C6orf62	1.01593	1.10292	-0.118478	1	C6orf62	1.25033	1.06408	0.231077	1	C6orf62	NA	1.13313	1.0835	C6orf62	0.0562996
ENSG00000171159	C9orf16	1.22856	1.23319	-0.010454	1	C9orf16	1.14467	1.35908	-0.245313	1	C9orf16	NA	1.18661	1.29613	C9orf16	-0.127884
ENSG00000136819	C9orf78	1.4412	1.22885	0.220893	1	C9orf78	1.65536	1.28533	0.363359	1	C9orf78	NA	1.54828	1.25709	C9orf78	0.292126
ENSG00000188820	CALHM6	1.39395	0.990027	0.48413	1	CALHM6	2.83525	2.7603	0.0401027	1	CALHM6	NA	2.1146	1.87516	CALHM6	0.262117
ENSG00000198668	CALM1	6.37907	7.09519	-0.176482	1	CALM1	6.3573	6.72164	-0.078189	1	CALM1	NA	6.36819	6.90842	CALM1	-0.127336
ENSG00000143933	CALM2	3.47305	3.73431	-0.123972	1	CALM2	4.55225	4.53026	0.00889555	1	CALM2	NA	4.01265	4.13229	CALM2	-0.0575384
ENSG00000160014	CALM3	1.60658	1.49372	0.0945156	1	CALM3	1.62014	1.71728	-0.0825392	1	CALM3	NA	1.61336	1.6055	CALM3	0.00598817
ENSG00000179218	CALR	1.65383	1.51109	0.119108	1	CALR	2.15726	2.24406	-0.0553212	1	CALR	NA	1.90554	1.87758	CALR	0.0318932
ENSG00000127022	CANX	1.72471	1.83242	-0.0986168	1	CANX	2.37738	2.01228	0.240818	1	CANX	NA	2.05105	1.92235	CANX	0.0711005
ENSG00000131236	CAP1	2.12636	3.21324	-0.609091	1	CAP1	3.9447	3.4135	0.209907	1	CAP1	NA	3.03553	3.31337	CAP1	-0.199592
ENSG00000162909	CAPN2	1.01593	1.23753	-0.283996	1	CAPN2	1.14467	1.33801	-0.222946	1	CAPN2	NA	1.0803	1.28777	CAPN2	-0.253471
ENSG00000126247	CAPNS1	1.4412	1.26793	0.175883	1	CAPNS1	1.77864	1.58032	0.170562	1	CAPNS1	NA	1.60992	1.42413	CAPNS1	0.173223
ENSG00000116489	CAPZA1	0.826917	1.18543	-0.511663	1	CAPZA1	1.5409	1.66461	-0.10982	1	CAPZA1	NA	1.18391	1.42502	CAPZA1	-0.310742
ENSG00000198898	CAPZA2	1.5357	1.67176	-0.131619	1	CAPZA2	2.06921	1.83317	0.175063	1	CAPZA2	NA	1.80245	1.75247	CAPZA2	0.021722
ENSG00000077549	CAPZB	1.96097	2.25796	-0.216378	1	CAPZB	3.08179	2.72869	0.176591	1	CAPZB	NA	2.52138	2.49332	CAPZB	-0.0198939
ENSG00000204397	CARD16	1.74834	1.48504	0.223198	1	CARD16	2.66795	2.72869	-0.030809	1	CARD16	NA	2.20815	2.10687	CARD16	0.0961943
ENSG00000137752	CASP1	1.58295	1.19845	0.390164	1	CASP1	2.12204	2.1071	0.0114429	1	CASP1	NA	1.8525	1.65278	CASP1	0.200804
ENSG00000153113	CAST	3.54393	3.49983	-0.00157647	1	CAST	3.90067	4.22473	-0.113005	1	CAST	NA	3.7223	3.86228	CAST	-0.0572905
ENSG00000122565	CBX3	0.945048	1.38083	-0.543417	1	CBX3	1.58492	2.1387	-0.428948	1	CBX3	NA	1.26499	1.75977	CBX3	-0.486183
ENSG00000133773	CCDC59	1.37032	1.54149	-0.176647	1	CCDC59	1.3736	1.56979	-0.190567	1	CCDC59	NA	1.37196	1.55564	CCDC59	-0.183607
ENSG00000175602	CCDC85B	1.01593	1.0899	-0.101405	1	CCDC85B	1.05662	1.34854	-0.348733	1	CCDC85B	NA	1.03627	1.21922	CCDC85B	-0.225069
ENSG00000115355	CCDC88A	1.51208	1.87584	-0.319412	1	CCDC88A	2.35097	2.25459	0.0615277	1	CCDC88A	NA	1.93152	2.06522	CCDC88A	-0.128942
ENSG00000277632	CCL3	3.28404	2.22322	0.542912	1	CCL3	4.06797	4.69883	-0.205631	1	CCL3	NA	3.676	3.46102	CCL3	0.16864
ENSG00000276085	CCL3L1	1.22856	0.950947	0.363004	1	CCL3L1	2.10443	1.94907	0.111363	1	CCL3L1	NA	1.66649	1.45001	CCL3L1	0.237184
ENSG00000271503	CCL5	0.850543	1.12029	-0.390911	1	CCL5	0.792462	1.11676	-0.490041	1	CCL5	NA	0.821502	1.11853	CCL5	-0.440476
ENSG00000118816	CCNI	4.22909	4.34656	-0.06037	1	CCNI	4.84282	4.38276	0.145636	1	CCNI	NA	4.53595	4.36466	CCNI	0.0426331
ENSG00000163660	CCNL1	6.28457	6.72176	-0.119982	1	CCNL1	8.46173	9.26069	-0.127835	1	CCNL1	NA	7.37315	7.99123	CCNL1	-0.123909
ENSG00000170458	CD14	1.91372	2.28835	-0.270398	1	CD14	3.6101	5.01489	-0.47122	1	CD14	NA	2.76191	3.65162	CD14	-0.370809
ENSG00000135535	CD164	1.74834	1.82373	-0.0724141	1	CD164	2.11323	2.14924	-0.0229594	1	CD164	NA	1.93078	1.98649	CD164	-0.0476868
ENSG00000186407	CD300E	1.84284	1.7586	0.0548885	1	CD300E	2.15726	2.11763	0.0279343	1	CD300E	NA	2.00005	1.93812	CD300E	0.0414114
ENSG00000241399	CD302	2.66976	1.89321	0.477844	1	CD302	2.56229	3.38189	-0.397461	1	CD302	NA	2.61603	2.63755	CD302	0.0401916
ENSG00000135218	CD36	1.06318	1.22451	-0.204653	1	CD36	1.5409	1.22212	0.332698	1	CD36	NA	1.30204	1.22331	CD36	0.0640228
ENSG00000104894	CD37	3.47305	3.88629	-0.181458	1	CD37	4.23527	4.45651	-0.0713998	1	CD37	NA	3.85416	4.1714	CD37	-0.126429
ENSG00000167286	CD3D	0.9923	1.62399	-0.708038	1	CD3D	0.898123	1.25372	-0.476759	1	CD3D	NA	0.945212	1.43886	CD3D	-0.592399
ENSG00000010610	CD4	2.55163	2.76165	-0.130522	1	CD4	2.69437	2.89726	-0.102798	1	CD4	NA	2.623	2.82946	CD4	-0.11666
ENSG00000026508	CD44	7.41862	8.29364	-0.18446	1	CD44	7.0441	6.32129	0.158069	1	CD44	NA	7.23136	7.30747	CD44	-0.0131959
ENSG00000117335	CD46	1.03955	0.981342	0.0817483	1	CD46	1.40882	1.46443	-0.0547348	1	CD46	NA	1.22419	1.22289	CD46	0.0135067
ENSG00000117091	CD48	4.25271	4.07735	0.0397726	1	CD48	5.151	5.3731	-0.0587913	1	CD48	NA	4.70186	4.72522	CD48	-0.00950936
ENSG00000169442	CD52	9.3796	9.79171	-0.0864831	1	CD52	13.9737	14.1492	-0.0156909	1	CD52	NA	11.6767	11.9704	CD52	-0.051087
ENSG00000143119	CD53	1.77196	1.85847	-0.0804627	1	CD53	2.20128	2.49691	-0.179643	1	CD53	NA	1.98662	2.17769	CD53	-0.130053
ENSG00000196352	CD55	2.29174	2.08861	0.118264	1	CD55	1.57612	2.09656	-0.408372	1	CD55	NA	1.93393	2.09259	CD55	-0.145054
ENSG00000135404	CD63	2.36262	2.36651	-0.018102	1	CD63	2.97613	3.70849	-0.314752	1	CD63	NA	2.66938	3.0375	CD63	-0.166427
ENSG00000129226	CD68	2.12636	2.1798	-0.0501763	1	CD68	3.08179	3.40296	-0.140891	1	CD68	NA	2.60408	2.79138	CD68	-0.0955339
ENSG00000110848	CD69	1.84284	3.16548	-0.791528	1	CD69	1.62895	2.51798	-0.6241	1	CD69	NA	1.7359	2.84173	CD69	-0.707814
ENSG00000019582	CD74	17.0109	15.6277	0.0965179	1	CD74	26.706	27.2132	-0.0247537	1	CD74	NA	21.8584	21.4204	CD74	0.0358821
ENSG00000112149	CD83	3.02415	2.82244	0.0811572	1	CD83	3.01135	2.81298	0.0996069	1	CD83	NA	3.01775	2.81771	CD83	0.090382
ENSG00000125810	CD93	1.15768	1.26793	-0.134457	1	CD93	1.49687	1.26426	0.242621	1	CD93	NA	1.32728	1.26609	CD93	0.0540818
ENSG00000002586	CD99	1.58295	1.73255	-0.13995	1	CD99	1.74342	2.71816	-0.636552	1	CD99	NA	1.66319	2.22535	CD99	-0.388251
ENSG00000105401	CDC37	0.803291	1.13766	-0.493192	1	CDC37	1.2063	1.28533	-0.0903587	1	CDC37	NA	1.0048	1.2115	CDC37	-0.291776
ENSG00000070831	CDC42	5.07963	5.66226	-0.178503	1	CDC42	6.3485	6.94289	-0.126836	1	CDC42	NA	5.71406	6.30257	CDC42	-0.152669
ENSG00000163171	CDC42EP3	1.70109	1.57623	0.0984736	1	CDC42EP3	2.09562	1.90692	0.136703	1	CDC42EP3	NA	1.89835	1.74157	CDC42EP3	0.117589
ENSG00000158985	CDC42SE2	0.897795	1.09424	-0.281148	1	CDC42SE2	1.06542	1.13783	-0.0938157	1	CDC42SE2	NA	0.981608	1.11604	CDC42SE2	-0.187482
ENSG00000124762	CDKN1A	1.86647	1.44596	0.354667	1	CDKN1A	1.83147	2.12817	-0.214345	1	CDKN1A	NA	1.84897	1.78706	CDKN1A	0.070161
ENSG00000129355	CDKN2D	1.27581	1.3678	-0.105977	1	CDKN2D	1.48807	1.34854	0.141795	1	CDKN2D	NA	1.38194	1.35817	CDKN2D	0.0179088
ENSG00000091527	CDV3	3.21316	3.24364	-0.0324187	1	CDV3	3.59249	3.27654	0.134186	1	CDV3	NA	3.40283	3.26009	CDV3	0.0508837
ENSG00000172216	CEBPB	3.37855	2.72257	0.291748	1	CEBPB	4.31451	4.56187	-0.0783407	1	CEBPB	NA	3.84653	3.64222	CEBPB	0.106704
ENSG00000221869	CEBPD	3.09503	2.71389	0.170819	1	CEBPD	2.80003	3.4451	-0.296508	1	CEBPD	NA	2.94753	3.0795	CEBPD	-0.0628446
ENSG00000149187	CELF1	1.22856	0.963973	0.343464	1	CELF1	0.977369	1.08516	-0.149453	1	CELF1	NA	1.10297	1.02456	CELF1	0.0970054
ENSG00000048740	CELF2	1.39395	1.954	-0.493649	1	CELF2	1.81386	1.92799	-0.0864437	1	CELF2	NA	1.6039	1.941	CELF2	-0.290047
ENSG00000135837	CEP350	1.0868	0.911867	0.249933	1	CEP350	1.27674	0.906052	0.490512	1	CEP350	NA	1.18177	0.908959	CEP350	0.370223
ENSG00000197766	CFD	1.79559	1.88887	-0.0849541	1	CFD	3.68054	4.07723	-0.145475	1	CFD	NA	2.73807	2.98305	CFD	-0.115215
ENSG00000172757	CFL1	8.12741	8.86682	-0.149577	1	CFL1	11.253	11.1571	0.0145833	1	CFL1	NA	9.69018	10.0119	CFL1	-0.067497
ENSG00000003402	CFLAR	1.27581	1.61096	-0.341355	1	CFLAR	1.80505	1.94907	-0.109027	1	CFLAR	NA	1.54043	1.78001	CFLAR	-0.225191
ENSG00000126759	CFP	1.39395	1.5328	-0.144271	1	CFP	2.10443	2.65494	-0.332472	1	CFP	NA	1.74919	2.09387	CFP	-0.238371
ENSG00000250479	CHCHD10	1.32307	1.05516	0.318596	1	CHCHD10	1.77864	1.41176	0.332152	1	CHCHD10	NA	1.55085	1.23346	CHCHD10	0.325374
ENSG00000106153	CHCHD2	3.44942	3.32614	0.0330332	1	CHCHD2	4.60508	5.08864	-0.141809	1	CHCHD2	NA	4.02725	4.20739	CHCHD2	-0.0543878
ENSG00000153922	CHD1	1.74834	1.98005	-0.190788	1	CHD1	2.01637	2.22299	-0.138799	1	CHD1	NA	1.88236	2.10152	CHD1	-0.164794
ENSG00000173575	CHD2	1.11043	1.45899	-0.395199	1	CHD2	1.08303	1.52765	-0.491997	1	CHD2	NA	1.09673	1.49332	CHD2	-0.443598
ENSG00000111642	CHD4	1.11043	0.994369	0.155916	1	CHD4	1.26794	1.00087	0.338578	1	CHD4	NA	1.18918	0.99762	CHD4	0.247247
ENSG00000255112	CHMP1B	2.19724	2.37954	-0.12963	1	CHMP1B	2.53588	2.63387	-0.0529866	1	CHMP1B	NA	2.36656	2.5067	CHMP1B	-0.0913082
ENSG00000101421	CHMP4B	0.850543	1.07253	-0.328299	1	CHMP4B	1.25913	1.1273	0.158669	1	CHMP4B	NA	1.05484	1.09991	CHMP4B	-0.0848152
ENSG00000258289	CHURC1	1.03955	0.959631	0.113881	1	CHURC1	1.21511	1.24319	-0.0322454	1	CHURC1	NA	1.12733	1.10141	CHURC1	0.0408178
ENSG00000185043	CIB1	0.897795	1.20714	-0.422275	1	CIB1	1.52329	1.60139	-0.070813	1	CIB1	NA	1.21054	1.40427	CIB1	-0.246544
ENSG00000099622	CIRBP	1.77196	2.10164	-0.25747	1	CIRBP	1.91952	2.01228	-0.0665441	1	CIRBP	NA	1.84574	2.05696	CIRBP	-0.162007
ENSG00000217555	CKLF	1.11043	1.16806	-0.0754094	1	CKLF	1.70819	2.04388	-0.256369	1	CKLF	NA	1.40931	1.60597	CKLF	-0.165889
ENSG00000172322	CLEC12A	0.921421	1.16372	-0.333091	1	CLEC12A	1.62895	1.83317	-0.168421	1	CLEC12A	NA	1.27519	1.49845	CLEC12A	-0.250756
ENSG00000110852	CLEC2B	1.32307	1.49372	-0.181119	1	CLEC2B	1.5497	2.65494	-0.771757	1	CLEC2B	NA	1.43638	2.07433	CLEC2B	-0.476438
ENSG00000172243	CLEC7A	2.05548	2.08861	-0.0370141	1	CLEC7A	3.30192	3.19225	0.0502927	1	CLEC7A	NA	2.6787	2.64043	CLEC7A	0.0066393
ENSG00000213719	CLIC1	3.30767	3.56496	-0.127	1	CLIC1	5.05414	6.31076	-0.317769	1	CLIC1	NA	4.18091	4.93786	CLIC1	-0.222384
ENSG00000013441	CLK1	1.72471	1.57188	0.122071	1	CLK1	1.74342	1.90692	-0.127539	1	CLK1	NA	1.73406	1.7394	CLK1	-0.00273371
ENSG00000091317	CMTM6	1.58295	1.58491	-0.0117933	1	CMTM6	1.75222	1.86478	-0.0882459	1	CMTM6	NA	1.66759	1.72485	CMTM6	-0.0500196
ENSG00000169714	CNBP	2.19724	2.11032	0.0432545	1	CNBP	2.49185	2.7919	-0.161904	1	CNBP	NA	2.34454	2.45111	CNBP	-0.0593247
ENSG00000137161	CNPY3	0.9923	1.52412	-0.616723	1	CNPY3	1.95474	1.74889	0.160827	1	CNPY3	NA	1.47352	1.63651	CNPY3	-0.227948
ENSG00000188243	COMMD6	3.04778	3.35654	-0.157378	1	COMMD6	3.52205	3.71903	-0.0765158	1	COMMD6	NA	3.28492	3.53778	COMMD6	-0.116947
ENSG00000105669	COPE	1.18131	1.3982	-0.246521	1	COPE	1.86669	1.87532	-0.00547484	1	COPE	NA	1.524	1.63676	COPE	-0.125998
ENSG00000172428	COPS9	1.51208	1.37648	0.125929	1	COPS9	1.8843	1.8121	0.0571959	1	COPS9	NA	1.69819	1.59429	COPS9	0.0915622
ENSG00000102879	CORO1A	4.74886	4.66355	0.00453419	1	CORO1A	6.80636	5.91041	0.205395	1	CORO1A	NA	5.77761	5.28698	CORO1A	0.104964
ENSG00000103187	COTL1	9.11971	9.58328	-0.095891	1	COTL1	13.1901	11.863	0.155144	1	COTL1	NA	11.1549	10.7231	COTL1	0.0296266
ENSG00000178449	COX14	1.13406	0.864102	0.387297	1	COX14	1.11825	1.40122	-0.322458	1	COX14	NA	1.12615	1.13266	COX14	0.0324197
ENSG00000131143	COX4I1	6.14281	7.46862	-0.304682	1	COX4I1	8.20638	9.03945	-0.13715	1	COX4I1	NA	7.17459	8.25404	COX4I1	-0.220916
ENSG00000178741	COX5A	0.968674	1.21582	-0.325665	1	COX5A	1.84027	1.76996	0.0569974	1	COX5A	NA	1.40447	1.49289	COX5A	-0.134334
ENSG00000135940	COX5B	2.8824	2.67915	0.0874951	1	COX5B	4.56106	4.77258	-0.0633264	1	COX5B	NA	3.72173	3.72586	COX5B	0.0120843
ENSG00000111775	COX6A1	1.77196	1.88018	-0.0971801	1	COX6A1	2.69437	2.71816	-0.0110821	1	COX6A1	NA	2.23317	2.29917	COX6A1	-0.0541311
ENSG00000126267	COX6B1	2.83514	2.93968	-0.0698346	1	COX6B1	4.05916	4.45651	-0.13254	1	COX6B1	NA	3.44715	3.6981	COX6B1	-0.101187
ENSG00000164919	COX6C	2.55163	2.42296	0.0579235	1	COX6C	3.46042	3.24493	0.0942201	1	COX6C	NA	3.00602	2.83395	COX6C	0.0760718
ENSG00000112695	COX7A2	1.9846	1.98874	-0.0165158	1	COX7A2	2.51827	2.48638	0.019795	1	COX7A2	NA	2.25143	2.23756	COX7A2	0.00163962
ENSG00000115944	COX7A2L	1.20494	1.15503	0.0561874	1	COX7A2L	1.12706	0.9798	0.20027	1	COX7A2L	NA	1.166	1.06742	COX7A2L	0.128229
ENSG00000131174	COX7B	1.70109	1.76294	-0.0626168	1	COX7B	3.06418	3.31868	-0.113066	1	COX7B	NA	2.38264	2.54081	COX7B	-0.0878415
ENSG00000127184	COX7C	4.65436	5.3062	-0.210408	1	COX7C	6.11076	6.96396	-0.186187	1	COX7C	NA	5.38256	6.13508	COX7C	-0.198298
ENSG00000176340	COX8A	2.22086	2.71389	-0.30372	1	COX8A	3.56608	3.52939	0.0166498	1	COX8A	NA	2.89347	3.12164	COX8A	-0.143535
ENSG00000103381	CPPED1	1.41757	1.29832	0.118362	1	CPPED1	1.91071	1.84371	0.052384	1	CPPED1	NA	1.66414	1.57102	CPPED1	0.0853732
ENSG00000106066	CPVL	2.36262	2.45336	-0.0700031	1	CPVL	4.36734	4.79365	-0.132157	1	CPVL	NA	3.36498	3.6235	CPVL	-0.10108
ENSG00000164463	CREBRF	0.732412	1.08121	-0.549341	1	CREBRF	1.01259	1.19051	-0.231278	1	CREBRF	NA	0.872501	1.13586	CREBRF	-0.390309
ENSG00000213145	CRIP1	6.4972	6.03569	0.0830614	1	CRIP1	7.13215	7.59609	-0.0886656	1	CRIP1	NA	6.81468	6.81589	CRIP1	-0.0028021
ENSG00000009307	CSDE1	2.528	2.7052	-0.114071	1	CSDE1	3.14343	3.21332	-0.0299407	1	CSDE1	NA	2.83572	2.95926	CSDE1	-0.0720059
ENSG00000119535	CSF3R	1.32307	1.7586	-0.416002	1	CSF3R	2.27172	2.30727	-0.0209201	1	CSF3R	NA	1.79739	2.03294	CSF3R	-0.218461
ENSG00000169826	CSGALNACT2	1.06318	0.963973	0.139106	1	CSGALNACT2	1.30316	1.27479	0.0320625	1	CSGALNACT2	NA	1.18317	1.11938	CSGALNACT2	0.0855841
ENSG00000103653	CSK	1.20494	1.21148	-0.0123996	1	CSK	1.46165	1.32747	0.138651	1	CSK	NA	1.33329	1.26948	CSK	0.0631256
ENSG00000113712	CSNK1A1	1.51208	1.79334	-0.254675	1	CSNK1A1	2.14845	2.07549	0.0509126	1	CSNK1A1	NA	1.83026	1.93441	CSNK1A1	-0.101881
ENSG00000204435	CSNK2B	1.13406	1.00305	0.173173	1	CSNK2B	1.12706	1.40122	-0.311231	1	CSNK2B	NA	1.13056	1.20214	CSNK2B	-0.0690291
ENSG00000144655	CSRNP1	2.03185	1.80202	0.158947	1	CSRNP1	1.85788	1.60139	0.214164	1	CSRNP1	NA	1.94487	1.70171	CSRNP1	0.186556
ENSG00000101439	CST3	13.9867	12.0931	0.184352	1	CST3	22.7789	25.1587	-0.140938	1	CST3	NA	18.3828	18.6259	CST3	0.0217072
ENSG00000121552	CSTA	2.8824	2.47941	0.199087	1	CSTA	3.06418	3.61367	-0.23555	1	CSTA	NA	2.97329	3.04654	CSTA	-0.0182317
ENSG00000160213	CSTB	2.22086	2.05821	0.0945156	1	CSTB	2.11323	2.23352	-0.078189	1	CSTB	NA	2.16705	2.14587	CSTB	0.0081633
ENSG00000168036	CTNNB1	3.02415	2.28401	0.386012	1	CTNNB1	2.34216	2.03335	0.204414	1	CTNNB1	NA	2.68316	2.15868	CTNNB1	0.295213
ENSG00000164733	CTSB	2.03185	2.20151	-0.129298	1	CTSB	3.09941	3.01315	0.0422488	1	CTSB	NA	2.56563	2.60733	CTSB	-0.0435244
ENSG00000109861	CTSC	1.15768	1.15503	-0.000396089	1	CTSC	1.92832	1.84371	0.0655594	1	CTSC	NA	1.543	1.49937	CTSC	0.0325817
ENSG00000117984	CTSD	2.40987	2.78336	-0.223485	1	CTSD	3.69815	3.39243	0.125917	1	CTSD	NA	3.05401	3.0879	CTSD	-0.048784
ENSG00000103811	CTSH	1.81922	1.5632	0.205991	1	CTSH	2.41261	2.51798	-0.0599715	1	CTSH	NA	2.11591	2.04059	CTSH	0.0730097
ENSG00000163131	CTSS	25.1855	26.7264	-0.111989	1	CTSS	36.8759	36.8742	0.00247014	1	CTSS	NA	31.0307	31.8003	CTSS	-0.0547596
ENSG00000101160	CTSZ	2.81152	2.39691	0.212199	1	CTSZ	3.31953	3.36082	-0.0160544	1	CTSZ	NA	3.06553	2.87886	CTSZ	0.0980721
ENSG00000169429	CXCL8	5.59941	6.25714	-0.182594	1	CXCL8	6.71831	8.7866	-0.384572	1	CXCL8	NA	6.15886	7.52187	CXCL8	-0.283583
ENSG00000121966	CXCR4	2.76426	2.71389	0.00906786	1	CXCR4	3.65413	4.0983	-0.163259	1	CXCR4	NA	3.2092	3.4061	CXCR4	-0.0770957
ENSG00000051523	CYBA	8.88345	9.00577	-0.0440313	1	CYBA	12.4857	14.855	-0.248212	1	CYBA	NA	10.6846	11.9304	CYBA	-0.146122
ENSG00000165168	CYBB	5.19776	4.885	0.0673551	1	CYBB	6.11076	6.19487	-0.0176233	1	CYBB	NA	5.65426	5.53993	CYBB	0.0248659
ENSG00000172115	CYCS	1.77196	1.81939	-0.0498744	1	CYCS	1.66417	1.98067	-0.248755	1	CYCS	NA	1.71807	1.90003	CYCS	-0.149315
ENSG00000083799	CYLD	1.18131	1.40254	-0.250981	1	CYLD	1.26794	1.54872	-0.285913	1	CYLD	NA	1.22462	1.47563	CYLD	-0.268447
ENSG00000108669	CYTH1	0.826917	1.15503	-0.474327	1	CYTH1	1.08303	1.1589	-0.0965882	1	CYTH1	NA	0.954974	1.15697	CYTH1	-0.285458
ENSG00000115165	CYTIP	0.968674	1.09424	-0.174232	1	CYTIP	1.12706	1.04301	0.111002	1	CYTIP	NA	1.04787	1.06863	CYTIP	-0.0316151
ENSG00000183283	DAZAP2	2.71701	2.79205	-0.0564922	1	DAZAP2	3.63652	3.23439	0.170332	1	DAZAP2	NA	3.17677	3.01322	DAZAP2	0.0569198
ENSG00000155368	DBI	1.84284	1.62833	0.165636	1	DBI	2.16606	2.21245	-0.0291006	1	DBI	NA	2.00445	1.92039	DBI	0.0682675
ENSG00000099977	DDT	1.20494	1.19845	0.0031412	1	DDT	1.70819	1.80157	-0.0753031	1	DDT	NA	1.45657	1.50001	DDT	-0.036081
ENSG00000100201	DDX17	2.48075	2.41428	0.0228306	1	DDX17	2.60632	2.66548	-0.0307342	1	DDX17	NA	2.54353	2.53988	DDX17	-0.00395183
ENSG00000088205	DDX18	1.11043	1.25924	-0.183469	1	DDX18	1.10064	1.06408	0.0484859	1	DDX18	NA	1.10554	1.16166	DDX18	-0.0674916
ENSG00000165732	DDX21	3.30767	3.10903	0.0701657	1	DDX21	3.74218	3.43457	0.125194	1	DDX21	NA	3.52492	3.2718	DDX21	0.0976799
ENSG00000089737	DDX24	1.41757	1.93229	-0.453719	1	DDX24	1.69939	1.75943	-0.0487733	1	DDX24	NA	1.55848	1.84586	DDX24	-0.251246
ENSG00000215301	DDX3X	4.15821	5.27146	-0.362691	1	DDX3X	4.30571	3.84545	0.164569	1	DDX3X	NA	4.23196	4.55846	DDX3X	-0.099061
ENSG00000145833	DDX46	1.37032	1.2853	0.0847676	1	DDX46	1.42643	1.34854	0.0811322	1	DDX46	NA	1.39837	1.31692	DDX46	0.0829499
ENSG00000108654	DDX5	12.1202	13.4739	-0.177845	1	DDX5	13.5159	12.7163	0.0901891	1	DDX5	NA	12.8181	13.0951	DDX5	-0.0438278
ENSG00000110367	DDX6	0.9923	1.26359	-0.347116	1	DDX6	1.05662	1.32747	-0.32619	1	DDX6	NA	1.02446	1.29553	DDX6	-0.336653
ENSG00000124795	DEK	2.05548	2.22322	-0.12694	1	DEK	2.77362	2.39156	0.214522	1	DEK	NA	2.41455	2.30739	DEK	0.0437912
ENSG00000131504	DIAPH1	1.25219	1.19845	0.057589	1	DIAPH1	1.44404	1.56979	-0.118865	1	DIAPH1	NA	1.34811	1.38412	DIAPH1	-0.0306381
ENSG00000104093	DMXL2	1.27581	1.22885	0.0480562	1	DMXL2	1.93713	1.86478	0.0558004	1	DMXL2	NA	1.60647	1.54682	DMXL2	0.0519283
ENSG00000086061	DNAJA1	2.14998	2.74863	-0.368333	1	DNAJA1	3.17865	3.16065	0.00985753	1	DNAJA1	NA	2.66432	2.95464	DNAJA1	-0.179238
ENSG00000132002	DNAJB1	0.850543	1.27227	-0.573775	1	DNAJB1	0.977369	1.16944	-0.256369	1	DNAJB1	NA	0.913956	1.22086	DNAJB1	-0.415072
ENSG00000105993	DNAJB6	0.779664	1.45899	-0.892698	1	DNAJB6	1.10064	1.14837	-0.0604485	1	DNAJB6	NA	0.940153	1.30368	DNAJB6	-0.476573
ENSG00000168259	DNAJC7	0.826917	1.1724	-0.49578	1	DNAJC7	1.17108	1.4539	-0.309221	1	DNAJC7	NA	0.998999	1.31315	DNAJC7	-0.4025
ENSG00000126698	DNAJC8	1.01593	1.08121	-0.089909	1	DNAJC8	1.28555	1.04301	0.299447	1	DNAJC8	NA	1.15074	1.06211	DNAJC8	0.104769
ENSG00000067334	DNTTIP2	1.29944	1.3374	-0.0476645	1	DNTTIP2	1.03901	1.03248	0.00909246	1	DNTTIP2	NA	1.16922	1.18494	DNTTIP2	-0.019286
ENSG00000134516	DOCK2	1.0868	1.26359	-0.218792	1	DOCK2	1.59373	1.43283	0.153394	1	DOCK2	NA	1.34027	1.34821	DOCK2	-0.0326991
ENSG00000107099	DOCK8	1.20494	1.45464	-0.275434	1	DOCK8	1.65536	1.4855	0.156127	1	DOCK8	NA	1.43015	1.47007	DOCK8	-0.0596537
ENSG00000147443	DOK2	1.03955	1.02911	0.013479	1	DOK2	1.06542	1.14837	-0.106991	1	DOK2	NA	1.05249	1.08874	DOK2	-0.046756
ENSG00000092964	DPYSL2	1.15768	1.21148	-0.0689832	1	DPYSL2	1.66417	1.32747	0.324802	1	DPYSL2	NA	1.41093	1.26948	DPYSL2	0.12791
ENSG00000175550	DRAP1	1.29944	1.54149	-0.251935	1	DRAP1	2.03398	2.04388	-0.005718	1	DRAP1	NA	1.66671	1.79269	DRAP1	-0.128826
ENSG00000120129	DUSP1	11.3406	11.5981	-0.0573676	1	DUSP1	21.8367	20.3862	0.101474	1	DUSP1	NA	16.5886	15.9921	DUSP1	0.0220533
ENSG00000158050	DUSP2	1.70109	1.50241	0.167476	1	DUSP2	1.17989	1.87532	-0.663369	1	DUSP2	NA	1.44049	1.68886	DUSP2	-0.247946
ENSG00000139318	DUSP6	8.22191	7.39915	0.127971	1	DUSP6	8.20638	7.06931	0.217047	1	DUSP6	NA	8.21415	7.23423	DUSP6	0.172509
ENSG00000197102	DYNC1H1	1.4412	1.35477	0.0806211	1	DYNC1H1	1.35599	1.65407	-0.284025	1	DYNC1H1	NA	1.39859	1.50442	DYNC1H1	-0.101702
ENSG00000088986	DYNLL1	1.32307	1.55452	-0.238506	1	DYNLL1	2.32455	2.68655	-0.20652	1	DYNLL1	NA	1.82381	2.12053	DYNLL1	-0.222513
ENSG00000107223	EDF1	2.85877	2.47507	0.189834	1	EDF1	2.69437	2.91833	-0.113215	1	EDF1	NA	2.77657	2.6967	EDF1	0.0383096
ENSG00000156508	EEF1A1	59.2781	66.4707	-0.192177	1	EEF1A1	63.7227	70.8617	-0.150741	1	EEF1A1	NA	61.5004	68.6662	EEF1A1	-0.171459
ENSG00000114942	EEF1B2	8.50543	9.2663	-0.147722	1	EEF1B2	8.62022	8.90249	-0.0442446	1	EEF1B2	NA	8.56282	9.08439	EEF1B2	-0.0959831
ENSG00000104529	EEF1D	5.8593	5.71871	0.0123109	1	EEF1D	6.22523	6.95342	-0.15727	1	EEF1D	NA	6.04226	6.33606	EEF1D	-0.0724793
ENSG00000254772	EEF1G	7.27687	8.65405	-0.273543	1	EEF1G	8.60261	9.35551	-0.118718	1	EEF1G	NA	7.93974	9.00478	EEF1G	-0.19613
ENSG00000167658	EEF2	5.10326	5.9445	-0.241965	1	EEF2	6.04032	6.84807	-0.178716	1	EEF2	NA	5.57179	6.39628	EEF2	-0.210341
ENSG00000142634	EFHD2	2.9769	3.29575	-0.164727	1	EFHD2	4.14722	4.01402	0.0488455	1	EFHD2	NA	3.56206	3.65488	EFHD2	-0.0579409
ENSG00000120738	EGR1	2.76426	3.24364	-0.247808	1	EGR1	2.93211	3.46618	-0.238987	1	EGR1	NA	2.84819	3.35491	EGR1	-0.243397
ENSG00000173442	EHBP1L1	0.874169	1.13332	-0.369052	1	EHBP1L1	1.42643	1.68568	-0.238557	1	EHBP1L1	NA	1.1503	1.4095	EHBP1L1	-0.303805
ENSG00000255302	EID1	1.5357	1.60228	-0.0705437	1	EID1	1.91071	2.01228	-0.0731469	1	EID1	NA	1.72321	1.80728	EID1	-0.0718453
ENSG00000173812	EIF1	28.2806	29.1754	-0.0713897	1	EIF1	29.9727	33.8295	-0.172186	1	EIF1	NA	29.1266	31.5024	EIF1	-0.121788
ENSG00000173674	EIF1AX	2.05548	1.91926	0.0847124	1	EIF1AX	1.05662	1.25372	-0.244396	1	EIF1AX	NA	1.55605	1.58649	EIF1AX	-0.0798418
ENSG00000114784	EIF1B	0.945048	1.27227	-0.425677	1	EIF1B	1.30316	1.27479	0.0320625	1	EIF1B	NA	1.1241	1.27353	EIF1B	-0.196807
ENSG00000125977	EIF2S2	0.921421	1.02476	-0.150372	1	EIF2S2	1.47926	1.47497	0.0049594	1	EIF2S2	NA	1.20034	1.24987	EIF2S2	-0.072706
ENSG00000130741	EIF2S3	1.93735	2.14072	-0.156884	1	EIF2S3	1.69939	1.93853	-0.187837	1	EIF2S3	NA	1.81837	2.03962	EIF2S3	-0.172361
ENSG00000107581	EIF3A	2.57525	2.44467	0.058252	1	EIF3A	3.13463	3.24493	-0.0480514	1	EIF3A	NA	2.85494	2.8448	EIF3A	0.00510028
ENSG00000100353	EIF3D	0.897795	1.08556	-0.269698	1	EIF3D	1.17108	1.38015	-0.234674	1	EIF3D	NA	1.03444	1.23285	EIF3D	-0.252186
ENSG00000104408	EIF3E	3.85107	3.42167	0.150114	1	EIF3E	3.42519	3.66635	-0.0961216	1	EIF3E	NA	3.63813	3.54401	EIF3E	0.0269963
ENSG00000175390	EIF3F	2.17361	2.49244	-0.211816	1	EIF3F	2.65915	3.00261	-0.173066	1	EIF3F	NA	2.41638	2.74752	EIF3F	-0.192441
ENSG00000130811	EIF3G	2.05548	2.12335	-0.0607627	1	EIF3G	2.44783	2.41263	0.0222626	1	EIF3G	NA	2.25165	2.26799	EIF3G	-0.01925
ENSG00000147677	EIF3H	2.4335	2.53152	-0.0729412	1	EIF3H	3.31953	2.90779	0.192132	1	EIF3H	NA	2.87652	2.71966	EIF3H	0.0595952
ENSG00000178982	EIF3K	3.8747	3.89063	-0.0261983	1	EIF3K	4.67552	4.90954	-0.068365	1	EIF3K	NA	4.27511	4.40008	EIF3K	-0.0472816
ENSG00000100129	EIF3L	1.74834	1.75426	-0.0165158	1	EIF3L	1.50568	1.60139	-0.0874918	1	EIF3L	NA	1.62701	1.67783	EIF3L	-0.0520038
ENSG00000149100	EIF3M	1.37032	1.48938	-0.127178	1	EIF3M	1.72581	1.64354	0.0710624	1	EIF3M	NA	1.54806	1.56646	EIF3M	-0.0280578
ENSG00000161960	EIF4A1	5.76479	5.96187	-0.0710847	1	EIF4A1	7.75732	8.17554	-0.0735046	1	EIF4A1	NA	6.76105	7.0687	EIF4A1	-0.0722947
ENSG00000156976	EIF4A2	2.10273	2.0365	0.0317798	1	EIF4A2	1.87549	2.03335	-0.114815	1	EIF4A2	NA	1.98911	2.03493	EIF4A2	-0.0415174
ENSG00000063046	EIF4B	2.19724	3.02653	-0.476051	1	EIF4B	2.70317	2.34941	0.203063	1	EIF4B	NA	2.45021	2.68797	EIF4B	-0.136494
ENSG00000110321	EIF4G2	3.61481	3.94708	-0.146493	1	EIF4G2	3.71576	3.7717	-0.0196949	1	EIF4G2	NA	3.66529	3.85939	EIF4G2	-0.0830937
ENSG00000106682	EIF4H	1.0868	1.04213	0.0581432	1	EIF4H	1.43524	1.55925	-0.117985	1	EIF4H	NA	1.26102	1.30069	EIF4H	-0.029921
ENSG00000100664	EIF5	4.11096	4.11208	-0.0210885	1	EIF5	3.97992	4.16152	-0.0623581	1	EIF5	NA	4.04544	4.1368	EIF5	-0.0417233
ENSG00000132507	EIF5A	1.41757	1.42859	-0.0191412	1	EIF5A	1.90191	1.75943	0.112865	1	EIF5A	NA	1.65974	1.59401	EIF5A	0.046862
ENSG00000120690	ELF1	1.93735	2.04084	-0.0881002	1	ELF1	2.11323	1.85425	0.188915	1	ELF1	NA	2.02529	1.94755	ELF1	0.0504075
ENSG00000103363	ELOB	3.37855	3.28706	0.0203146	1	ELOB	4.12961	4.83579	-0.225342	1	ELOB	NA	3.75408	4.06143	ELOB	-0.102514
ENSG00000154582	ELOC	1.03955	0.855418	0.27894	1	ELOC	1.04781	0.990336	0.0806663	1	ELOC	NA	1.04368	0.922877	ELOC	0.179803
ENSG00000142227	EMP3	5.29227	5.53199	-0.0860567	1	EMP3	6.89442	7.3327	-0.0866737	1	EMP3	NA	6.09334	6.43235	EMP3	-0.0863652
ENSG00000074800	ENO1	2.38625	2.74428	-0.217193	1	ENO1	3.6013	3.65581	-0.0198321	1	ENO1	NA	2.99377	3.20005	ENO1	-0.118512
ENSG00000120533	ENY2	1.01593	1.31135	-0.367299	1	ENY2	2.29814	2.21245	0.0559551	1	ENY2	NA	1.65703	1.7619	ENY2	-0.155672
ENSG00000100393	EP300	1.22856	1.3678	-0.159417	1	EP300	1.5409	1.28533	0.260548	1	EP300	NA	1.38473	1.32656	EP300	0.0505659
ENSG00000120616	EPC1	1.34669	1.5328	-0.193181	1	EPC1	1.5497	1.51711	0.0313278	1	EPC1	NA	1.4482	1.52496	EPC1	-0.0809266
ENSG00000112851	ERBIN	0.779664	1.12898	-0.524	1	ERBIN	1.22391	1.01141	0.273001	1	ERBIN	NA	1.00179	1.07019	ERBIN	-0.125499
ENSG00000124882	EREG	3.09503	2.30572	0.405555	1	EREG	1.77864	1.88585	-0.0828859	1	EREG	NA	2.43683	2.09579	EREG	0.161335
ENSG00000089248	ERP29	1.74834	2.17111	-0.323404	1	ERP29	2.56229	2.53905	0.0145926	1	ERP29	NA	2.15532	2.35508	ERP29	-0.154406
ENSG00000120705	ETF1	1.15768	1.32004	-0.192366	1	ETF1	1.21511	1.36961	-0.170851	1	ETF1	NA	1.1864	1.34482	ETF1	-0.181608
ENSG00000126860	EVI2A	1.58295	1.70215	-0.114479	1	EVI2A	1.83147	1.97014	-0.103598	1	EVI2A	NA	1.70721	1.83614	EVI2A	-0.109039
ENSG00000185862	EVI2B	4.11096	4.08169	-0.0103961	1	EVI2B	4.42017	4.96221	-0.164597	1	EVI2B	NA	4.26557	4.52195	EVI2B	-0.0874966
ENSG00000196405	EVL	0.921421	1.03779	-0.168519	1	EVL	1.0302	0.842839	0.286424	1	EVL	NA	0.975811	0.940315	EVL	0.0589528
ENSG00000182944	EWSR1	0.921421	1.27661	-0.466199	1	EWSR1	1.25913	1.28533	-0.0289582	1	EWSR1	NA	1.09028	1.28097	EWSR1	-0.247579
ENSG00000092820	EZR	1.4412	1.44596	-0.0130643	1	EZR	1.03901	1.39068	-0.416833	1	EZR	NA	1.2401	1.41832	EZR	-0.214949
ENSG00000065809	FAM107B	0.897795	1.13766	-0.337073	1	FAM107B	1.02139	1.14837	-0.167364	1	FAM107B	NA	0.959595	1.14302	FAM107B	-0.252218
ENSG00000048828	FAM120A	1.03955	1.00305	0.0503158	1	FAM120A	1.48807	1.56979	-0.0757964	1	FAM120A	NA	1.26381	1.28642	FAM120A	-0.0127403
ENSG00000234545	FAM133B	1.41757	1.12464	0.324813	1	FAM133B	1.40882	1.34854	0.0633209	1	FAM133B	NA	1.4132	1.23659	FAM133B	0.194067
ENSG00000153310	FAM49B	1.22856	1.63702	-0.417878	1	FAM49B	2.07801	2.07549	0.00301795	1	FAM49B	NA	1.65329	1.85625	FAM49B	-0.20743
ENSG00000149806	FAU	21.4053	21.963	-0.0632341	1	FAU	24.1437	26.0543	-0.10746	1	FAU	NA	22.7745	24.0086	FAU	-0.0853468
ENSG00000158869	FCER1G	5.74116	5.48423	0.0434002	1	FCER1G	9.53595	10.093	-0.0796066	1	FCER1G	NA	7.63856	7.78861	FCER1G	-0.0181032
ENSG00000143226	FCGR2A	1.5357	1.41556	0.107691	1	FCGR2A	1.8931	1.99121	-0.0713368	1	FCGR2A	NA	1.7144	1.70339	FCGR2A	0.0181771
ENSG00000203747	FCGR3A	1.20494	1.41556	-0.236263	1	FCGR3A	2.70317	1.91746	0.494718	1	FCGR3A	NA	1.95406	1.66651	FCGR3A	0.129227
ENSG00000104870	FCGRT	2.38625	1.96703	0.262321	1	FCGRT	2.73839	3.69796	-0.430398	1	FCGRT	NA	2.56232	2.83249	FCGRT	-0.0840388
ENSG00000085265	FCN1	10.0175	8.64971	0.187037	1	FCN1	22.3298	24.9375	-0.156914	1	FCN1	NA	16.1737	16.7936	FCN1	0.0150612
ENSG00000149781	FERMT3	1.18131	1.04213	0.17598	1	FERMT3	1.32077	1.52765	-0.207789	1	FERMT3	NA	1.25104	1.28489	FERMT3	-0.0159044
ENSG00000127951	FGL2	3.75656	4.7721	-0.364916	1	FGL2	7.17618	6.63736	0.11456	1	FGL2	NA	5.46637	5.70473	FGL2	-0.125178
ENSG00000000938	FGR	1.22856	1.62833	-0.410225	1	FGR	2.15726	2.18085	-0.0142939	1	FGR	NA	1.69291	1.90459	FGR	-0.212259
ENSG00000214253	FIS1	0.9923	1.02476	-0.0460348	1	FIS1	1.30316	1.49604	-0.197071	1	FIS1	NA	1.14773	1.2604	FIS1	-0.121553
ENSG00000088832	FKBP1A	2.40987	2.14072	0.154577	1	FKBP1A	2.88808	3.17118	-0.13283	1	FKBP1A	NA	2.64898	2.65595	FKBP1A	0.0108737
ENSG00000105701	FKBP8	1.20494	0.894498	0.423396	1	FKBP8	1.40882	1.03248	0.445192	1	FKBP8	NA	1.30688	0.963488	FKBP8	0.434294
ENSG00000196924	FLNA	2.81152	3.03087	-0.125814	1	FLNA	4.35854	3.78224	0.205975	1	FLNA	NA	3.58503	3.40656	FLNA	0.0400801
ENSG00000184922	FMNL1	1.48845	1.4503	0.0284264	1	FMNL1	2.18367	2.1071	0.0525816	1	FMNL1	NA	1.83606	1.7787	FMNL1	0.040504
ENSG00000187239	FNBP1	1.48845	1.54149	-0.0592898	1	FNBP1	1.75222	1.3064	0.421703	1	FNBP1	NA	1.62034	1.42394	FNBP1	0.181207
ENSG00000170345	FOS	23.6498	24.8853	-0.0997124	1	FOS	40.847	42.5739	-0.0573132	1	FOS	NA	32.2484	33.7296	FOS	-0.0785128
ENSG00000125740	FOSB	15.4043	15.0111	0.0116607	1	FOSB	12.5561	11.7681	0.0956965	1	FOSB	NA	13.9802	13.3896	FOSB	0.0536786
ENSG00000053254	FOXN3	0.779664	1.07687	-0.456095	1	FOXN3	1.08303	1.16944	-0.109527	1	FOXN3	NA	0.931348	1.12316	FOXN3	-0.282811
ENSG00000114861	FOXP1	1.91372	1.73689	0.126537	1	FOXP1	1.32957	1.71728	-0.365993	1	FOXP1	NA	1.62165	1.72709	FOXP1	-0.119728
ENSG00000167996	FTH1	83.0224	76.5794	0.0894351	1	FTH1	85.4538	96.5894	-0.174256	1	FTH1	NA	84.2381	86.5844	FTH1	-0.0424106
ENSG00000087086	FTL	70.7841	67.4781	0.0419553	1	FTL	99.225	96.3154	0.0453793	1	FTL	NA	85.0045	81.8968	FTL	0.0436673
ENSG00000089280	FUS	2.95327	2.99179	-0.036729	1	FUS	3.00255	2.90779	0.0477417	1	FUS	NA	2.97791	2.94979	FUS	0.00550635
ENSG00000114416	FXR1	0.897795	1.06384	-0.240669	1	FXR1	0.898123	1.13783	-0.338052	1	FXR1	NA	0.897959	1.10084	FXR1	-0.289361
ENSG00000089327	FXYD5	3.49668	3.02219	0.190597	1	FXYD5	2.97613	3.29761	-0.145848	1	FXYD5	NA	3.2364	3.1599	FXYD5	0.0223747
ENSG00000082074	FYB1	4.46535	5.01092	-0.187378	1	FYB1	7.0353	7.25895	-0.042965	1	FYB1	NA	5.75032	6.13494	FYB1	-0.115171
ENSG00000123689	G0S2	1.63021	2.37085	-0.54967	1	G0S2	4.4642	4.43544	0.0112168	1	G0S2	NA	3.0472	3.40315	G0S2	-0.269227
ENSG00000170296	GABARAP	7.8439	6.96492	0.147464	1	GABARAP	9.43029	10.3142	-0.126917	1	GABARAP	NA	8.63709	8.63958	GABARAP	0.0102735
ENSG00000139112	GABARAPL1	1.63021	1.33306	0.27894	1	GABARAPL1	1.33838	1.98067	-0.561223	1	GABARAPL1	NA	1.48429	1.65687	GABARAPL1	-0.141142
ENSG00000099860	GADD45B	2.45712	1.91058	0.346054	1	GADD45B	2.17487	3.37136	-0.628602	1	GADD45B	NA	2.316	2.64097	GADD45B	-0.141274
ENSG00000111640	GAPDH	9.75762	9.61802	-0.00381156	1	GAPDH	12.0278	12.3476	-0.0355585	1	GAPDH	NA	10.8927	10.9828	GAPDH	-0.019685
ENSG00000234741	GAS5	2.48075	2.65744	-0.115379	1	GAS5	1.81386	2.4653	-0.439399	1	GAS5	NA	2.1473	2.56137	GAS5	-0.277389
ENSG00000007237	GAS7	1.15768	1.0899	0.0830199	1	GAS7	1.06542	1.13783	-0.0938157	1	GAS7	NA	1.11155	1.11387	GAS7	-0.00539788
ENSG00000057608	GDI2	1.32307	1.78031	-0.433661	1	GDI2	2.04279	1.93853	0.076436	1	GDI2	NA	1.68293	1.85942	GDI2	-0.178612
ENSG00000278311	GGNBP2	1.01593	1.04213	-0.0370141	1	GGNBP2	1.10945	1.41176	-0.3445	1	GGNBP2	NA	1.06269	1.22694	GGNBP2	-0.190757
ENSG00000165678	GHITM	1.01593	0.955289	0.0879727	1	GHITM	1.14467	1.01141	0.177141	1	GHITM	NA	1.0803	0.983348	GHITM	0.132557
ENSG00000139278	GLIPR1	1.93735	2.18414	-0.185797	1	GLIPR1	2.50946	2.66548	-0.085182	1	GLIPR1	NA	2.2234	2.42481	GLIPR1	-0.135489
ENSG00000122694	GLIPR2	0.779664	1.08556	-0.467637	1	GLIPR2	1.60253	2.06496	-0.362721	1	GLIPR2	NA	1.1911	1.57526	GLIPR2	-0.415179
ENSG00000173221	GLRX	1.13406	1.4503	-0.356864	1	GLRX	2.2365	2.19138	0.0306256	1	GLRX	NA	1.68528	1.82084	GLRX	-0.163119
ENSG00000135821	GLUL	1.03955	1.25056	-0.266629	1	GLUL	1.76103	1.87532	-0.0891328	1	GLUL	NA	1.40029	1.56294	GLUL	-0.177881
ENSG00000130755	GMFG	3.16591	3.743	-0.259957	1	GMFG	4.6403	5.30989	-0.192114	1	GMFG	NA	3.90311	4.52644	GMFG	-0.226036
ENSG00000114353	GNAI2	5.4104	5.03264	0.0820246	1	GNAI2	6.71831	6.46879	0.0566175	1	GNAI2	NA	6.06436	5.75071	GNAI2	0.0693211
ENSG00000065135	GNAI3	1.41757	1.03779	0.44029	1	GNAI3	1.27674	1.47497	-0.206095	1	GNAI3	NA	1.34716	1.25638	GNAI3	0.117097
ENSG00000087460	GNAS	5.12688	4.89368	0.0450766	1	GNAS	4.77238	5.5522	-0.215954	1	GNAS	NA	4.94963	5.22294	GNAS	-0.0854389
ENSG00000078369	GNB1	1.37032	1.34609	0.0183159	1	GNB1	1.34718	1.46443	-0.118865	1	GNB1	NA	1.35875	1.40526	GNB1	-0.0502746
ENSG00000172354	GNB2	1.63021	1.70215	-0.0726588	1	GNB2	2.30694	1.97014	0.227961	1	GNB2	NA	1.96858	1.83614	GNB2	0.0776513
ENSG00000174021	GNG5	2.40987	2.37954	0.00228184	1	GNG5	3.22268	3.29761	-0.0313532	1	GNG5	NA	2.81627	2.83857	GNG5	-0.0145357
ENSG00000062194	GPBP1	0.826917	1.02476	-0.302375	1	GPBP1	1.04781	1.11676	-0.0909451	1	GPBP1	NA	0.937363	1.07076	GPBP1	-0.19666
ENSG00000125772	GPCPD1	2.22086	2.32743	-0.082479	1	GPCPD1	2.03398	1.69621	0.261762	1	GPCPD1	NA	2.12742	2.01182	GPCPD1	0.0896416
ENSG00000169508	GPR183	2.9769	2.20151	0.416444	1	GPR183	0.986174	1.86478	-0.911923	1	GPR183	NA	1.98154	2.03314	GPR183	-0.24774
ENSG00000213654	GPSM3	2.528	2.50546	-0.00359453	1	GPSM3	2.88808	2.83405	0.0287595	1	GPSM3	NA	2.70804	2.66975	GPSM3	0.0125825
ENSG00000167468	GPX4	2.38625	2.67047	-0.177918	1	GPX4	2.82645	3.43457	-0.278599	1	GPX4	NA	2.60635	3.05252	GPX4	-0.228258
ENSG00000177885	GRB2	2.50438	2.5402	-0.0368462	1	GRB2	3.46922	3.35029	0.0519275	1	GRB2	NA	2.9868	2.94524	GRB2	0.00754067
ENSG00000173020	GRK2	0.9923	1.24622	-0.327217	1	GRK2	1.57612	1.52765	0.0456599	1	GRK2	NA	1.28421	1.38693	GRK2	-0.140778
ENSG00000030582	GRN	3.26041	2.68349	0.261589	1	GRN	4.8076	5.27828	-0.132515	1	GRN	NA	4.03401	3.98089	GRN	0.064537
ENSG00000197448	GSTK1	1.63021	1.62833	-0.00886218	1	GSTK1	1.76103	2.29674	-0.380104	1	GSTK1	NA	1.69562	1.96253	GSTK1	-0.194483
ENSG00000148834	GSTO1	1.18131	1.17674	0.00140615	1	GSTO1	2.06921	2.41263	-0.219216	1	GSTO1	NA	1.62526	1.79468	GSTO1	-0.108905
ENSG00000084207	GSTP1	5.07963	4.75473	0.0732991	1	GSTP1	6.73592	7.4802	-0.148874	1	GSTP1	NA	5.90778	6.11746	GSTP1	-0.0377874
ENSG00000263001	GTF2I	1.06318	1.08556	-0.0315379	1	GTF2I	1.22391	1.19051	0.0400243	1	GTF2I	NA	1.14355	1.13803	GTF2I	0.00424319
ENSG00000122034	GTF3A	1.22856	1.56754	-0.355482	1	GTF3A	1.53209	1.58032	-0.0435623	1	GTF3A	NA	1.38033	1.57393	GTF3A	-0.199522
ENSG00000143774	GUK1	1.81922	1.82808	-0.0192533	1	GUK1	2.72078	2.62334	0.0539714	1	GUK1	NA	2.27	2.22571	GUK1	0.0173591
ENSG00000184897	H1FX	2.71701	2.58796	0.0528375	1	H1FX	1.98115	2.14924	-0.11567	1	H1FX	NA	2.34908	2.3686	H1FX	-0.0314161
ENSG00000105968	H2AFV	1.20494	1.31135	-0.126291	1	H2AFV	1.58492	1.58032	0.00507246	1	H2AFV	NA	1.39493	1.44584	H2AFV	-0.0606091
ENSG00000113648	H2AFY	2.36262	2.4577	-0.0725498	1	H2AFY	3.02016	3.30814	-0.129312	1	H2AFY	NA	2.69139	2.88292	H2AFY	-0.100931
ENSG00000164032	H2AFZ	1.81922	1.85847	-0.042988	1	H2AFZ	2.33336	2.66548	-0.189771	1	H2AFZ	NA	2.07629	2.26197	H2AFZ	-0.116379
ENSG00000163041	H3F3A	17.2707	17.078	-0.00963775	1	H3F3A	23.1135	23.1886	-0.00231623	1	H3F3A	NA	20.1921	20.1333	H3F3A	-0.00597699
ENSG00000132475	H3F3B	14.6719	15.302	-0.0861931	1	H3F3B	14.3436	15.1816	-0.0795679	1	H3F3B	NA	14.5077	15.2418	H3F3B	-0.0828805
ENSG00000084754	HADHA	1.06318	1.15503	-0.12069	1	HADHA	1.40882	1.53818	-0.125124	1	HADHA	NA	1.236	1.34661	HADHA	-0.122907
ENSG00000206172	HBA1	48.5754	0.403827	6.86818	0.000804798	HBA1	46.1829	0.621594	6.19374	1.64e-05	HBA1	NA	47.3792	0.51271	HBA1	6.53096
ENSG00000188536	HBA2	104.688	2.04084	5.6506	0.00249464	HBA2	112.494	5.78398	4.28161	0.00170021	HBA2	NA	108.591	3.91241	HBA2	4.9661
ENSG00000244734	HBB	369.986	3.3522	6.75701	0.000804798	HBB	425.675	9.99818	5.41293	0.000103299	HBB	NA	397.831	6.67519	HBB	6.08497
ENSG00000113070	HBEGF	1.20494	0.963973	0.315983	1	HBEGF	1.41763	1.39068	0.0281989	1	HBEGF	NA	1.31128	1.17733	HBEGF	0.172091
ENSG00000101336	HCK	1.18131	1.08556	0.117325	1	HCK	1.717	1.67514	0.0364131	1	HCK	NA	1.44915	1.38035	HCK	0.0768693
ENSG00000180353	HCLS1	2.48075	2.29269	0.0972402	1	HCLS1	2.41261	2.52852	-0.0659702	1	HCLS1	NA	2.44668	2.41061	HCLS1	0.015635
ENSG00000126264	HCST	2.528	2.87889	-0.203708	1	HCST	4.21766	4.33009	-0.0359786	1	HCST	NA	3.37283	3.60449	HCST	-0.119843
ENSG00000051620	HEBP2	1.34669	1.18543	0.176393	1	HEBP2	1.09184	1.23265	-0.173227	1	HEBP2	NA	1.21926	1.20904	HEBP2	0.00158256
ENSG00000051108	HERPUD1	1.93735	1.58491	0.275783	1	HERPUD1	2.13084	2.83405	-0.408372	1	HERPUD1	NA	2.03409	2.20948	HERPUD1	-0.0662943
ENSG00000114315	HES1	1.03955	0.85976	0.271672	1	HES1	1.23272	1.04301	0.239326	1	HES1	NA	1.13614	0.951387	HES1	0.255499
ENSG00000188290	HES4	1.65383	1.38951	0.239761	1	HES4	1.91952	1.01141	0.918506	1	HES4	NA	1.78668	1.20046	HES4	0.579133
ENSG00000100644	HIF1A	1.72471	1.70649	0.0038452	1	HIF1A	1.90191	2.00174	-0.0722463	1	HIF1A	NA	1.81331	1.85412	HIF1A	-0.0342005
ENSG00000146066	HIGD2A	1.46482	1.45464	0.00140615	1	HIGD2A	3.05538	3.29761	-0.108046	1	HIGD2A	NA	2.2601	2.37613	HIGD2A	-0.0533199
ENSG00000169567	HINT1	3.49668	3.66918	-0.0889017	1	HINT1	3.08179	3.84545	-0.316741	1	HINT1	NA	3.28924	3.75732	HINT1	-0.202821
ENSG00000124575	HIST1H1D	1.55933	1.95834	-0.337646	1	HIST1H1D	1.21511	1.42229	-0.22489	1	HIST1H1D	NA	1.38722	1.69032	HIST1H1D	-0.281268
ENSG00000168298	HIST1H1E	0.921421	1.03779	-0.168519	1	HIST1H1E	1.05662	0.874445	0.270177	1	HIST1H1E	NA	0.989018	0.956118	HIST1H1E	0.0508291
ENSG00000197061	HIST1H4C	1.0868	2.71823	-1.32129	1	HIST1H4C	1.93713	1.4539	0.412593	1	HIST1H4C	NA	1.51197	2.08606	HIST1H4C	-0.454348
ENSG00000184260	HIST2H2AC	0.68516	1.02476	-0.565409	1	HIST2H2AC	1.11825	1.10623	0.0157109	1	HIST2H2AC	NA	0.901705	1.0655	HIST2H2AC	-0.274849
ENSG00000206503	HLA-A	11.1516	11.5764	-0.0788621	1	HLA-A	17.443	20.6706	-0.242472	1	HLA-A	NA	14.2973	16.1235	HLA-A	-0.160667
ENSG00000234745	HLA-B	28.6822	29.0364	-0.0441749	1	HLA-B	39.4734	43.9541	-0.152667	1	HLA-B	NA	34.0778	36.4952	HLA-B	-0.0984211
ENSG00000204525	HLA-C	9.49773	10.3171	-0.143847	1	HLA-C	13.8857	15.424	-0.149172	1	HLA-C	NA	11.6917	12.8705	HLA-C	-0.146509
ENSG00000204257	HLA-DMA	1.79559	1.91492	-0.104672	1	HLA-DMA	2.82645	2.89726	-0.0339763	1	HLA-DMA	NA	2.31102	2.40609	HLA-DMA	-0.0693243
ENSG00000242574	HLA-DMB	1.51208	1.57623	-0.0689832	1	HLA-DMB	2.08682	2.68655	-0.361551	1	HLA-DMB	NA	1.79945	2.13139	HLA-DMB	-0.215267
ENSG00000231389	HLA-DPA1	8.10378	6.78689	0.231684	1	HLA-DPA1	11.8165	12.8954	-0.123691	1	HLA-DPA1	NA	9.96013	9.84117	HLA-DPA1	0.0539962
ENSG00000223865	HLA-DPB1	6.92247	5.71436	0.253076	1	HLA-DPB1	10.0907	10.0298	0.0109486	1	HLA-DPB1	NA	8.50658	7.87207	HLA-DPB1	0.132012
ENSG00000196735	HLA-DQA1	1.84284	1.36346	0.421016	1	HLA-DQA1	4.50823	4.48812	0.00835407	1	HLA-DQA1	NA	3.17553	2.92579	HLA-DQA1	0.214685
ENSG00000179344	HLA-DQB1	1.86647	1.43293	0.367684	1	HLA-DQB1	7.17618	6.65843	0.109995	1	HLA-DQB1	NA	4.52132	4.04568	HLA-DQB1	0.23884
ENSG00000204287	HLA-DRA	17.9795	16.9173	0.0619426	1	HLA-DRA	28.5991	30.279	-0.0799349	1	HLA-DRA	NA	23.2893	23.5981	HLA-DRA	-0.00899614
ENSG00000196126	HLA-DRB1	7.98565	6.52636	0.266996	1	HLA-DRB1	18.0329	21.4503	-0.247895	1	HLA-DRB1	NA	13.0093	13.9883	HLA-DRB1	0.00955079
ENSG00000198502	HLA-DRB5	3.02415	2.8485	0.0679213	1	HLA-DRB5	5.08936	5.82612	-0.192691	1	HLA-DRB5	NA	4.05676	4.33731	HLA-DRB5	-0.062385
ENSG00000204592	HLA-E	8.10378	9.26196	-0.216636	1	HLA-E	11.3674	12.769	-0.165342	1	HLA-E	NA	9.7356	11.0155	HLA-E	-0.190989
ENSG00000204642	HLA-F	1.32307	1.40688	-0.0949622	1	HLA-F	2.53588	2.88672	-0.184731	1	HLA-F	NA	1.92947	2.1468	HLA-F	-0.139847
ENSG00000101294	HM13	0.921421	1.0074	-0.125814	1	HM13	1.69058	2.04388	-0.271242	1	HM13	NA	1.306	1.52564	HM13	-0.198528
ENSG00000189403	HMGB1	5.52853	6.50899	-0.257786	1	HMGB1	7.44914	7.19574	0.051997	1	HMGB1	NA	6.48883	6.85236	HMGB1	-0.102895
ENSG00000164104	HMGB2	0.826917	1.02911	-0.308449	1	HMGB2	1.55851	1.38015	0.174971	1	HMGB2	NA	1.19271	1.20463	HMGB2	-0.0667392
ENSG00000205581	HMGN1	1.65383	1.74123	-0.0848609	1	HMGN1	1.41763	1.34854	0.0722541	1	HMGN1	NA	1.53573	1.54489	HMGN1	-0.00630343
ENSG00000198830	HMGN2	2.40987	2.7052	-0.182458	1	HMGN2	3.23148	2.65494	0.2842	1	HMGN2	NA	2.82068	2.68007	HMGN2	0.0508708
ENSG00000118418	HMGN3	0.9923	1.0899	-0.134572	1	HMGN3	1.0302	1.07462	-0.0602262	1	HMGN3	NA	1.01125	1.08226	HMGN3	-0.0973988
ENSG00000177733	HNRNPA0	1.63021	1.71084	-0.0799822	1	HNRNPA0	1.59373	1.46443	0.122143	1	HNRNPA0	NA	1.61197	1.58763	HNRNPA0	0.0210804
ENSG00000135486	HNRNPA1	3.70931	4.65486	-0.34721	1	HNRNPA1	4.65791	5.2256	-0.163622	1	HNRNPA1	NA	4.18361	4.94023	HNRNPA1	-0.255416
ENSG00000122566	HNRNPA2B1	5.15051	6.77387	-0.417024	1	HNRNPA2B1	7.97745	7.95429	0.00634763	1	HNRNPA2B1	NA	6.56398	7.36408	HNRNPA2B1	-0.205338
ENSG00000170144	HNRNPA3	3.00053	3.24798	-0.132378	1	HNRNPA3	3.90948	3.30814	0.242085	1	HNRNPA3	NA	3.455	3.27806	HNRNPA3	0.0548533
ENSG00000197451	HNRNPAB	0.756038	1.19845	-0.652904	1	HNRNPAB	1.47046	1.4855	-0.0137984	1	HNRNPAB	NA	1.11325	1.34198	HNRNPAB	-0.333351
ENSG00000092199	HNRNPC	2.59888	3.03087	-0.238289	1	HNRNPC	3.05538	3.48725	-0.188465	1	HNRNPC	NA	2.82713	3.25906	HNRNPC	-0.213377
ENSG00000138668	HNRNPD	1.63021	2.24059	-0.468294	1	HNRNPD	2.39499	2.20192	0.122143	1	HNRNPD	NA	2.0126	2.22125	HNRNPD	-0.173075
ENSG00000152795	HNRNPDL	3.37855	3.60839	-0.114071	1	HNRNPDL	3.64532	3.63474	0.00597062	1	HNRNPDL	NA	3.51193	3.62156	HNRNPDL	-0.0540502
ENSG00000169813	HNRNPF	1.03955	0.903182	0.200938	1	HNRNPF	1.29435	1.22212	0.08272	1	HNRNPF	NA	1.16695	1.06265	HNRNPF	0.141829
ENSG00000169045	HNRNPH1	1.84284	2.23624	-0.291003	1	HNRNPH1	2.36858	2.31781	0.0325444	1	HNRNPH1	NA	2.10571	2.27703	HNRNPH1	-0.129229
ENSG00000096746	HNRNPH3	0.968674	1.30267	-0.424859	1	HNRNPH3	1.44404	1.27479	0.179216	1	HNRNPH3	NA	1.20636	1.28873	HNRNPH3	-0.122821
ENSG00000165119	HNRNPK	3.89832	4.12945	-0.103335	1	HNRNPK	4.2969	4.03509	0.0923595	1	HNRNPK	NA	4.09761	4.08227	HNRNPK	-0.0054876
ENSG00000099783	HNRNPM	1.70109	1.80636	-0.0976354	1	HNRNPM	1.67297	1.79103	-0.0967924	1	HNRNPM	NA	1.68703	1.7987	HNRNPM	-0.0972139
ENSG00000125944	HNRNPR	1.27581	1.08556	0.22626	1	HNRNPR	1.49687	1.40122	0.0953946	1	HNRNPR	NA	1.38634	1.24339	HNRNPR	0.160827
ENSG00000153187	HNRNPU	5.78842	6.14859	-0.109666	1	HNRNPU	6.77995	6.38451	0.0886657	1	HNRNPU	NA	6.28418	6.26655	HNRNPU	-0.0105001
ENSG00000105323	HNRNPUL1	1.03955	1.0899	-0.0689832	1	HNRNPUL1	1.40002	1.28533	0.123045	1	HNRNPUL1	NA	1.21978	1.18761	HNRNPUL1	0.0270309
ENSG00000127483	HP1BP3	1.55933	1.68478	-0.121094	1	HP1BP3	1.46165	1.66461	-0.185547	1	HP1BP3	NA	1.51049	1.67469	HP1BP3	-0.15332
ENSG00000230989	HSBP1	1.22856	0.890156	0.457864	1	HSBP1	1.31196	1.36961	-0.060973	1	HSBP1	NA	1.27026	1.12988	HSBP1	0.198445
ENSG00000080824	HSP90AA1	6.35545	7.22546	-0.208047	1	HSP90AA1	9.41268	8.27036	0.188641	1	HSP90AA1	NA	7.88406	7.74791	HSP90AA1	-0.00970316
ENSG00000096384	HSP90AB1	4.15821	4.83289	-0.237484	1	HSP90AB1	4.90446	4.97275	-0.0179437	1	HSP90AB1	NA	4.53133	4.90282	HSP90AB1	-0.127714
ENSG00000166598	HSP90B1	2.4335	2.54454	-0.0803333	1	HSP90B1	2.83525	2.53905	0.160158	1	HSP90B1	NA	2.63437	2.5418	HSP90B1	0.0399126
ENSG00000044574	HSPA5	3.02415	3.06995	-0.0399346	1	HSPA5	3.74218	3.47671	0.107654	1	HSPA5	NA	3.38317	3.27333	HSPA5	0.0338594
ENSG00000109971	HSPA8	2.66976	3.72997	-0.498859	1	HSPA8	4.57867	4.12991	0.150385	1	HSPA8	NA	3.62421	3.92994	HSPA8	-0.174237
ENSG00000113013	HSPA9	1.01593	1.15937	-0.190214	1	HSPA9	1.39121	0.937658	0.564661	1	HSPA9	NA	1.20357	1.04852	HSPA9	0.187224
ENSG00000144381	HSPD1	0.9923	1.10727	-0.157292	1	HSPD1	1.27674	0.958729	0.409894	1	HSPD1	NA	1.13452	1.033	HSPD1	0.126301
ENSG00000076662	ICAM3	1.01593	1.27227	-0.323797	1	ICAM3	1.70819	1.8121	-0.0836666	1	ICAM3	NA	1.36206	1.54219	ICAM3	-0.203732
ENSG00000115738	ID2	7.08786	6.37004	0.130427	1	ID2	6.02271	8.01751	-0.410056	1	ID2	NA	6.55528	7.19377	ID2	-0.139814
ENSG00000010404	IDS	1.63021	1.93229	-0.255173	1	IDS	1.5497	1.68568	-0.11968	1	IDS	NA	1.58995	1.80898	IDS	-0.187427
ENSG00000160888	IER2	9.30872	10.4517	-0.191467	1	IER2	11.3058	9.95604	0.185488	1	IER2	NA	10.3073	10.2039	IER2	-0.0029898
ENSG00000137331	IER3	2.66976	2.18414	0.272054	1	IER3	3.90948	3.48725	0.166253	1	IER3	NA	3.28962	2.83569	IER3	0.219154
ENSG00000162783	IER5	2.24449	2.41428	-0.120127	1	IER5	3.02016	2.88672	0.0666083	1	IER5	NA	2.63232	2.6505	IER5	-0.0267595
ENSG00000216490	IFI30	10.49	10.2563	0.00770126	1	IFI30	14.7574	17.3309	-0.22945	1	IFI30	NA	12.6237	13.7936	IFI30	-0.110875
ENSG00000185201	IFITM2	2.64613	3.33048	-0.34834	1	IFITM2	3.67174	3.53992	0.0543857	1	IFITM2	NA	3.15894	3.4352	IFITM2	-0.146977
ENSG00000142089	IFITM3	1.51208	1.90189	-0.339266	1	IFITM3	4.41137	4.27741	0.0462899	1	IFITM3	NA	2.96172	3.08965	IFITM3	-0.146488
ENSG00000140749	IGSF6	2.48075	2.09295	0.228485	1	IGSF6	3.52205	3.96134	-0.167331	1	IGSF6	NA	3.0014	3.02715	IGSF6	0.0305769
ENSG00000113141	IK	1.06318	1.12464	-0.0823622	1	IK	1.16228	1.1273	0.0440263	1	IK	NA	1.11273	1.12597	IK	-0.019168
ENSG00000185811	IKZF1	1.06318	1.3374	-0.331457	1	IKZF1	1.70819	1.27479	0.420224	1	IKZF1	NA	1.38569	1.3061	IKZF1	0.0443834
ENSG00000110324	IL10RA	0.945048	1.17674	-0.313467	1	IL10RA	1.91071	1.88585	0.0199625	1	IL10RA	NA	1.42788	1.5313	IL10RA	-0.146752
ENSG00000125538	IL1B	11.0807	9.78737	0.154049	1	IL1B	12.336	11.8419	0.0611927	1	IL1B	NA	11.7083	10.8146	IL1B	0.107621
ENSG00000008517	IL32	1.91372	2.39691	-0.33714	1	IL32	1.62895	2.48638	-0.605953	1	IL32	NA	1.77134	2.44164	IL32	-0.471547
ENSG00000168685	IL7R	2.00823	2.13637	-0.102735	1	IL7R	0.977369	1.38015	-0.493408	1	IL7R	NA	1.4928	1.75826	IL7R	-0.298072
ENSG00000140575	IQGAP1	4.25271	4.54631	-0.117133	1	IQGAP1	4.67552	4.80418	-0.0371366	1	IQGAP1	NA	4.46412	4.67524	IQGAP1	-0.077135
ENSG00000145703	IQGAP2	1.18131	1.03779	0.181978	1	IQGAP2	1.22391	1.39068	-0.182368	1	IQGAP2	NA	1.20261	1.21424	IQGAP2	-0.000194851
ENSG00000125347	IRF1	5.12688	5.79687	-0.199076	1	IRF1	15.3649	16.3511	-0.087373	1	IRF1	NA	10.2459	11.074	IRF1	-0.143225
ENSG00000168264	IRF2BP2	3.09503	3.37825	-0.144642	1	IRF2BP2	3.41639	3.16065	0.113638	1	IRF2BP2	NA	3.25571	3.26945	IRF2BP2	-0.0155019
ENSG00000185950	IRS2	0.945048	1.3982	-0.561395	1	IRS2	0.986174	1.21158	-0.294171	1	IRS2	NA	0.965611	1.30489	IRS2	-0.427783
ENSG00000187608	ISG15	0.826917	1.11595	-0.424859	1	ISG15	2.50066	2.30727	0.11709	1	ISG15	NA	1.66379	1.71161	ISG15	-0.153884
ENSG00000115232	ITGA4	1.84284	1.99308	-0.125266	1	ITGA4	2.37738	2.64441	-0.1515	1	ITGA4	NA	2.11011	2.31874	ITGA4	-0.138383
ENSG00000005844	ITGAL	1.0868	1.01174	0.100668	1	ITGAL	1.22391	0.958729	0.349352	1	ITGAL	NA	1.15536	0.985234	ITGAL	0.22501
ENSG00000140678	ITGAX	1.41757	1.38951	0.0207515	1	ITGAX	1.85788	1.21158	0.613571	1	ITGAX	NA	1.63773	1.30055	ITGAX	0.317161
ENSG00000150093	ITGB1	1.5357	1.73689	-0.186621	1	ITGB1	1.29435	1.31694	-0.0241952	1	ITGB1	NA	1.41503	1.52691	ITGB1	-0.105408
ENSG00000160255	ITGB2	4.15821	4.59407	-0.164438	1	ITGB2	6.40133	6.76378	-0.077249	1	ITGB2	NA	5.27977	5.67893	ITGB2	-0.120843
ENSG00000136156	ITM2B	5.88292	7.29928	-0.333734	1	ITM2B	9.35985	9.98764	-0.0913505	1	ITM2B	NA	7.62139	8.64346	ITM2B	-0.212542
ENSG00000162434	JAK1	1.51208	2.14072	-0.509556	1	JAK1	2.18367	2.07549	0.0742766	1	JAK1	NA	1.84787	2.1081	JAK1	-0.21764
ENSG00000160593	JAML	1.93735	1.99742	-0.0571399	1	JAML	2.55349	3.0869	-0.271166	1	JAML	NA	2.24542	2.54216	JAML	-0.164153
ENSG00000171988	JMJD1C	3.56755	3.37825	0.0588916	1	JMJD1C	2.80003	3.35029	-0.256369	1	JMJD1C	NA	3.18379	3.36427	JMJD1C	-0.0987385
ENSG00000143543	JTB	1.46482	1.53715	-0.0779516	1	JTB	2.09562	2.11763	-0.0137134	1	JTB	NA	1.78022	1.82739	JTB	-0.0458325
ENSG00000177606	JUN	17.2235	17.6642	-0.0622623	1	JUN	19.6883	21.9981	-0.157616	1	JUN	NA	18.4559	19.8311	JUN	-0.109939
ENSG00000171223	JUNB	10.49	10.5342	-0.0308532	1	JUNB	14.097	14.6233	-0.0505411	1	JUNB	NA	12.2935	12.5787	JUNB	-0.0406972
ENSG00000130522	JUND	19.5152	22.6664	-0.241923	1	JUND	17.3637	19.459	-0.161942	1	JUND	NA	18.4395	21.0627	JUND	-0.201933
ENSG00000178695	KCTD12	1.22856	1.58925	-0.375272	1	KCTD12	1.99876	2.09656	-0.0673349	1	KCTD12	NA	1.61366	1.84291	KCTD12	-0.221304
ENSG00000132510	KDM6B	1.86647	1.89321	-0.0331177	1	KDM6B	2.10443	2.22299	-0.0773985	1	KDM6B	NA	1.98545	2.0581	KDM6B	-0.0552581
ENSG00000121774	KHDRBS1	0.9923	1.32004	-0.409957	1	KHDRBS1	1.62895	1.40122	0.216701	1	KHDRBS1	NA	1.31062	1.36063	KHDRBS1	-0.096628
ENSG00000170759	KIF5B	1.06318	1.2853	-0.274314	1	KIF5B	1.55851	1.42229	0.131902	1	KIF5B	NA	1.31084	1.35379	KIF5B	-0.0712058
ENSG00000155090	KLF10	2.12636	2.33612	-0.149903	1	KLF10	2.76481	2.45477	0.172475	1	KLF10	NA	2.44558	2.39544	KLF10	0.0112857
ENSG00000169926	KLF13	1.60658	1.65004	-0.0486791	1	KLF13	1.30316	1.83317	-0.488411	1	KLF13	NA	1.45487	1.74161	KLF13	-0.268545
ENSG00000127528	KLF2	7.70214	7.36007	0.04167	1	KLF2	6.33969	6.36343	-0.00330457	1	KLF2	NA	7.02092	6.86175	KLF2	0.0191827
ENSG00000109787	KLF3	1.13406	1.3374	-0.24031	1	KLF3	1.05662	1.32747	-0.32619	1	KLF3	NA	1.09534	1.33244	KLF3	-0.28325
ENSG00000136826	KLF4	7.82027	6.87374	0.162126	1	KLF4	7.13215	6.54254	0.126419	1	KLF4	NA	7.47621	6.70814	KLF4	0.144273
ENSG00000067082	KLF6	20.8383	20.4041	0.00426824	1	KLF6	16.1134	14.9077	0.114442	1	KLF6	NA	18.4758	17.6559	KLF6	0.059355
ENSG00000055609	KMT2C	0.897795	1.2549	-0.478063	1	KMT2C	1.52329	1.35908	0.164207	1	KMT2C	NA	1.21054	1.30699	KMT2C	-0.156928
ENSG00000005483	KMT2E	1.34669	1.55886	-0.217428	1	KMT2E	1.49687	1.56979	-0.0673349	1	KMT2E	NA	1.42178	1.56432	KMT2E	-0.142382
ENSG00000186395	KRT10	1.25219	1.13766	0.132412	1	KRT10	1.09184	1.33801	-0.290584	1	KRT10	NA	1.17201	1.23783	KRT10	-0.0790861
ENSG00000163463	KRTCAP2	1.06318	1.28096	-0.269448	1	KRTCAP2	1.33838	1.54872	-0.208434	1	KRTCAP2	NA	1.20078	1.41484	KRTCAP2	-0.238941
ENSG00000126777	KTN1	1.5357	1.52412	0.00140615	1	KTN1	1.55851	1.53818	0.0196924	1	KTN1	NA	1.54711	1.53115	KTN1	0.0105493
ENSG00000185896	LAMP1	1.13406	0.977	0.210975	1	LAMP1	1.27674	1.1273	0.178568	1	LAMP1	NA	1.2054	1.05215	LAMP1	0.194771
ENSG00000149357	LAMTOR1	1.70109	1.42425	0.244324	1	LAMTOR1	1.99876	2.35995	-0.23726	1	LAMTOR1	NA	1.84992	1.8921	LAMTOR1	0.00353229
ENSG00000188186	LAMTOR4	2.95327	2.93968	-0.0114179	1	LAMTOR4	4.20885	4.19312	0.00726823	1	LAMTOR4	NA	3.58106	3.5664	LAMTOR4	-0.00207483
ENSG00000134248	LAMTOR5	1.03955	0.785942	0.400502	1	LAMTOR5	1.17108	1.1589	0.0153046	1	LAMTOR5	NA	1.10532	0.972423	LAMTOR5	0.207903
ENSG00000068697	LAPTM4A	1.06318	1.14635	-0.109843	1	LAPTM4A	1.31196	1.38015	-0.0719441	1	LAPTM4A	NA	1.18757	1.26325	LAPTM4A	-0.0908935
ENSG00000162511	LAPTM5	7.37137	7.45125	-0.0392118	1	LAPTM5	9.0957	9.798	-0.104986	1	LAPTM5	NA	8.23353	8.62463	LAPTM5	-0.0720987
ENSG00000136167	LCP1	6.9461	7.68573	-0.169334	1	LCP1	10.0467	9.52408	0.0792043	1	LCP1	NA	8.49638	8.60491	LCP1	-0.0450647
ENSG00000043462	LCP2	1.29944	1.51978	-0.231529	1	LCP2	2.10443	2.00174	0.0730931	1	LCP2	NA	1.70193	1.76076	LCP2	-0.0792178
ENSG00000134333	LDHA	1.48845	1.8411	-0.314875	1	LDHA	1.97235	1.67514	0.235484	1	LDHA	NA	1.7304	1.75812	LDHA	-0.0396955
ENSG00000111716	LDHB	2.24449	2.07124	0.100539	1	LDHB	1.49687	1.59086	-0.0864437	1	LDHB	NA	1.87068	1.83105	LDHB	0.00704783
ENSG00000100097	LGALS1	7.18236	7.07348	-0.00154716	1	LGALS1	8.9196	10.1984	-0.19088	1	LGALS1	NA	8.05098	8.63592	LGALS1	-0.0962134
ENSG00000100079	LGALS2	1.60658	1.69781	-0.0897417	1	LGALS2	5.71453	6.61629	-0.208989	1	LGALS2	NA	3.66055	4.15705	LGALS2	-0.149365
ENSG00000131981	LGALS3	2.528	2.79205	-0.159586	1	LGALS3	3.57488	3.79278	-0.0833387	1	LGALS3	NA	3.05144	3.29241	LGALS3	-0.121462
ENSG00000131042	LILRB2	1.25219	1.51544	-0.27988	1	LILRB2	2.16606	1.85425	0.224393	1	LILRB2	NA	1.70912	1.68484	LILRB2	-0.0277435
ENSG00000204577	LILRB3	0.874169	1.03345	-0.236496	1	LILRB3	1.70819	1.49604	0.19109	1	LILRB3	NA	1.29118	1.26474	LILRB3	-0.0227027
ENSG00000136490	LIMD2	2.62251	2.51415	0.0438895	1	LIMD2	2.65034	2.88672	-0.121252	1	LIMD2	NA	2.63643	2.70044	LIMD2	-0.0386811
ENSG00000272888	LINC01578	3.70931	3.67786	-0.00769605	1	LINC01578	3.71576	3.84545	-0.0475547	1	LINC01578	NA	3.71254	3.76166	LINC01578	-0.0276254
ENSG00000231721	LINC-PINT	1.5357	1.68478	-0.142789	1	LINC-PINT	1.30316	1.46443	-0.166483	1	LINC-PINT	NA	1.41943	1.57461	LINC-PINT	-0.154636
ENSG00000189067	LITAF	1.72471	1.61531	0.0828652	1	LITAF	1.10064	1.35908	-0.301457	1	LITAF	NA	1.41268	1.48719	LITAF	-0.109296
ENSG00000160789	LMNA	1.29944	1.3982	-0.111592	1	LMNA	1.32077	1.51711	-0.197873	1	LMNA	NA	1.3101	1.45765	LMNA	-0.154732
ENSG00000123384	LRP1	0.968674	1.142	-0.235633	1	LRP1	1.79625	2.07549	-0.206245	1	LRP1	NA	1.38246	1.60875	LRP1	-0.220939
ENSG00000124831	LRRFIP1	3.94557	4.78947	-0.299763	1	LRRFIP1	5.3271	5.44685	-0.030003	1	LRRFIP1	NA	4.63634	5.11816	LRRFIP1	-0.164883
ENSG00000188906	LRRK2	0.803291	1.07253	-0.40847	1	LRRK2	1.93713	1.42229	0.444071	1	LRRK2	NA	1.37021	1.24741	LRRK2	0.0178007
ENSG00000130332	LSM7	0.897795	1.142	-0.342548	1	LSM7	1.52329	1.72782	-0.179747	1	LSM7	NA	1.21054	1.43491	LSM7	-0.261148
ENSG00000130592	LSP1	2.95327	3.33917	-0.194991	1	LSP1	3.14343	3.01315	0.0625402	1	LSP1	NA	3.04835	3.17616	LSP1	-0.0662254
ENSG00000204482	LST1	8.03291	8.68444	-0.136434	1	LST1	12.4593	10.23	0.286424	1	LST1	NA	10.2461	9.4572	LST1	0.0749952
ENSG00000111144	LTA4H	1.34669	1.21582	0.139998	1	LTA4H	2.96733	2.56012	0.213773	1	LTA4H	NA	2.15701	1.88797	LTA4H	0.176886
ENSG00000227507	LTB	4.27634	2.90929	0.534069	1	LTB	1.74342	2.29674	-0.394531	1	LTB	NA	3.00988	2.60301	LTB	0.0697691
ENSG00000248323	LUCAT1	1.5357	1.30701	0.222433	1	LUCAT1	1.38241	1.71728	-0.31014	1	LUCAT1	NA	1.45905	1.51215	LUCAT1	-0.0438535
ENSG00000160932	LY6E	1.01593	1.51544	-0.575336	1	LY6E	3.03777	2.54959	0.253447	1	LY6E	NA	2.02685	2.03251	LY6E	-0.160944
ENSG00000254087	LYN	2.57525	2.2623	0.169897	1	LYN	2.72959	2.34941	0.217047	1	LYN	NA	2.65242	2.30586	LYN	0.193472
ENSG00000143669	LYST	1.70109	1.90189	-0.171809	1	LYST	2.47424	2.52852	-0.0297067	1	LYST	NA	2.08766	2.21521	LYST	-0.100758
ENSG00000090382	LYZ	82.4554	74.1869	0.125341	1	LYZ	103.355	128.407	-0.310639	1	LYZ	NA	92.905	101.297	LYZ	-0.0926489
ENSG00000003056	M6PR	1.11043	1.2853	-0.212913	1	M6PR	1.717	1.46443	0.229058	1	M6PR	NA	1.41372	1.37487	M6PR	0.00807259
ENSG00000204103	MAFB	3.47305	3.4868	-0.0251547	1	MAFB	3.93589	3.90867	0.0118274	1	MAFB	NA	3.70447	3.69774	MAFB	-0.00666362
ENSG00000251562	MALAT1	239.971	276.443	-0.23144	1	MALAT1	227.903	241.947	-0.0838077	1	MALAT1	NA	233.937	259.195	MALAT1	-0.157624
ENSG00000140941	MAP1LC3B	2.55163	2.72257	-0.109993	1	MAP1LC3B	3.37236	3.80331	-0.171252	1	MAP1LC3B	NA	2.962	3.26294	MAP1LC3B	-0.140622
ENSG00000034152	MAP2K3	1.18131	1.3374	-0.182594	1	MAP2K3	1.34718	1.03248	0.381061	1	MAP2K3	NA	1.26425	1.18494	MAP2K3	0.0992336
ENSG00000169967	MAP3K2	1.51208	1.18543	0.340779	1	MAP3K2	1.23272	1.1273	0.128295	1	MAP3K2	NA	1.3724	1.15636	MAP3K2	0.234537
ENSG00000107968	MAP3K8	2.0791	1.62833	0.337588	1	MAP3K8	1.5409	1.7805	-0.206328	1	MAP3K8	NA	1.81	1.70442	MAP3K8	0.0656301
ENSG00000277443	MARCKS	6.02468	5.4712	0.116091	1	MARCKS	5.96988	5.38363	0.150899	1	MARCKS	NA	5.99728	5.42742	MARCKS	0.133495
ENSG00000175130	MARCKSL1	0.921421	1.04213	-0.174518	1	MARCKSL1	0.889318	1.00087	-0.168906	1	MARCKSL1	NA	0.90537	1.0215	MARCKSL1	-0.171712
ENSG00000134046	MBD2	1.03955	1.10292	-0.0860567	1	MBD2	1.5497	1.89639	-0.288609	1	MBD2	NA	1.29463	1.49966	MBD2	-0.187333
ENSG00000152601	MBNL1	3.82744	3.97748	-0.0756061	1	MBNL1	3.87426	4.25634	-0.133512	1	MBNL1	NA	3.85085	4.11691	MBNL1	-0.104559
ENSG00000197971	MBP	0.826917	1.1724	-0.49578	1	MBP	1.07423	1.22212	-0.184219	1	MBP	NA	0.950571	1.19726	MBP	-0.34
ENSG00000143384	MCL1	7.63126	8.52378	-0.183286	1	MCL1	8.74349	8.82874	-0.0117936	1	MCL1	NA	8.18738	8.67626	MCL1	-0.0975396
ENSG00000198625	MDM4	0.803291	1.10727	-0.454273	1	MDM4	1.04781	1.1589	-0.143894	1	MDM4	NA	0.92555	1.13309	MDM4	-0.299084
ENSG00000123066	MED13L	1.25219	1.35043	-0.114071	1	MED13L	1.81386	1.68568	0.106201	1	MED13L	NA	1.53302	1.51805	MED13L	-0.00393483
ENSG00000106780	MEGF9	0.968674	1.08556	-0.162782	1	MEGF9	1.76983	1.16944	0.594488	1	MEGF9	NA	1.36925	1.1275	MEGF9	0.215853
ENSG00000176845	METRNL	1.03955	0.686071	0.595414	1	METRNL	1.07423	0.916587	0.226714	1	METRNL	NA	1.05689	0.801329	METRNL	0.411064
ENSG00000197006	METTL9	1.25219	1.49372	-0.259121	1	METTL9	1.72581	1.92799	-0.157879	1	METTL9	NA	1.489	1.71086	METTL9	-0.2085
ENSG00000131446	MGAT1	0.921421	1.03345	-0.162495	1	MGAT1	1.49687	1.64354	-0.133137	1	MGAT1	NA	1.20915	1.33849	MGAT1	-0.147816
ENSG00000173436	MICOS10	1.22856	1.52846	-0.31916	1	MICOS10	1.92832	2.07549	-0.104366	1	MICOS10	NA	1.57844	1.80198	MICOS10	-0.211763
ENSG00000167470	MIDN	2.95327	2.5098	0.216304	1	MIDN	2.9233	2.48638	0.234266	1	MIDN	NA	2.93829	2.49809	MIDN	0.225285
ENSG00000240972	MIF	3.00053	3.06127	-0.0470807	1	MIF	3.08179	3.1185	-0.0153606	1	MIF	NA	3.04116	3.08989	MIF	-0.0312207
ENSG00000186594	MIR22HG	1.01593	1.07253	-0.078321	1	MIR22HG	1.28555	0.958729	0.419742	1	MIR22HG	NA	1.15074	1.01563	MIR22HG	0.17071
ENSG00000129534	MIS18BP1	1.01593	1.08121	-0.089909	1	MIS18BP1	1.46165	1.50657	-0.0425894	1	MIS18BP1	NA	1.23879	1.29389	MIS18BP1	-0.0662492
ENSG00000163563	MNDA	4.18184	4.97619	-0.271473	1	MNDA	8.30324	9.32391	-0.164889	1	MNDA	NA	6.24254	7.15005	MNDA	-0.218181
ENSG00000114978	MOB1A	1.9846	2.18414	-0.151445	1	MOB1A	2.80884	3.04476	-0.11435	1	MOB1A	NA	2.39672	2.61445	MOB1A	-0.132898
ENSG00000185787	MORF4L1	2.69339	2.87021	-0.108754	1	MORF4L1	2.90569	3.24493	-0.157144	1	MORF4L1	NA	2.79954	3.05757	MORF4L1	-0.132949
ENSG00000197629	MPEG1	2.76426	2.86587	-0.0694198	1	MPEG1	3.98872	4.02456	-0.0110208	1	MPEG1	NA	3.37649	3.44521	MPEG1	-0.0402203
ENSG00000196199	MPHOSPH8	0.803291	1.02911	-0.349091	1	MPHOSPH8	0.977369	1.00087	-0.0339763	1	MPHOSPH8	NA	0.89033	1.01499	MPHOSPH8	-0.191534
ENSG00000243147	MRPL33	1.13406	0.93792	0.269602	1	MRPL33	1.24152	1.34854	-0.117849	1	MRPL33	NA	1.18779	1.14323	MRPL33	0.0758767
ENSG00000172590	MRPL52	1.01593	0.751204	0.432932	1	MRPL52	1.04781	1.20105	-0.194968	1	MRPL52	NA	1.03187	0.976125	MRPL52	0.118982
ENSG00000183617	MRPL54	0.968674	1.0899	-0.168519	1	MRPL54	1.43524	1.10623	0.373263	1	MRPL54	NA	1.20195	1.09806	MRPL54	0.102372
ENSG00000110077	MS4A6A	2.48075	2.92232	-0.252241	1	MS4A6A	3.61891	4.60401	-0.344655	1	MS4A6A	NA	3.04983	3.76316	MS4A6A	-0.298448
ENSG00000166927	MS4A7	1.81922	1.82373	-0.0158306	1	MS4A7	2.14845	1.36961	0.646846	1	MS4A7	NA	1.98383	1.59667	MS4A7	0.315508
ENSG00000147065	MSN	3.00053	3.38259	-0.190887	1	MSN	4.4642	3.83492	0.220563	1	MSN	NA	3.73236	3.60875	MSN	0.0148383
ENSG00000125148	MT2A	1.25219	1.94097	-0.636024	1	MT2A	3.50444	2.83405	0.307061	1	MT2A	NA	2.37831	2.38751	MT2A	-0.164482
ENSG00000198899	MT-ATP6	77.423	80.6481	-0.0859531	1	MT-ATP6	95.6149	101.13	-0.0784509	1	MT-ATP6	NA	86.519	90.8891	MT-ATP6	-0.082202
ENSG00000228253	MT-ATP8	3.44942	2.98311	0.189851	1	MT-ATP8	3.03777	2.69708	0.172635	1	MT-ATP8	NA	3.2436	2.8401	MT-ATP8	0.181243
ENSG00000198804	MT-CO1	106.176	106.458	-0.0310046	1	MT-CO1	126.759	129.407	-0.0273809	1	MT-CO1	NA	116.467	117.933	MT-CO1	-0.0291928
ENSG00000198712	MT-CO2	85.0543	85.303	-0.0313224	1	MT-CO2	108.065	107.725	0.00699488	1	MT-CO2	NA	96.5598	96.5142	MT-CO2	-0.0121638
ENSG00000198938	MT-CO3	73.4066	77.8387	-0.111632	1	MT-CO3	97.913	102.289	-0.0606254	1	MT-CO3	NA	85.6598	90.0639	MT-CO3	-0.0861287
ENSG00000198727	MT-CYB	44.1574	44.6163	-0.041725	1	MT-CYB	43.5061	47.0304	-0.109934	1	MT-CYB	NA	43.8317	45.8234	MT-CYB	-0.0758294
ENSG00000147649	MTDH	2.12636	2.57928	-0.292508	1	MTDH	2.35977	3.06583	-0.374731	1	MTDH	NA	2.24307	2.82255	MTDH	-0.333619
ENSG00000198888	MT-ND1	50.8908	51.4727	-0.0432922	1	MT-ND1	60.412	62.1594	-0.038699	1	MT-ND1	NA	55.6514	56.816	MT-ND1	-0.0409956
ENSG00000198763	MT-ND2	39.5502	43.7305	-0.171674	1	MT-ND2	44.9062	44.6073	0.0120494	1	MT-ND2	NA	42.2282	44.1689	MT-ND2	-0.079812
ENSG00000198840	MT-ND3	61.1446	64.9119	-0.113235	1	MT-ND3	57.427	62.0435	-0.109101	1	MT-ND3	NA	59.2858	63.4777	MT-ND3	-0.111168
ENSG00000198886	MT-ND4	53.8205	54.8727	-0.0548517	1	MT-ND4	62.4636	63.6133	-0.0238757	1	MT-ND4	NA	58.142	59.243	MT-ND4	-0.0393637
ENSG00000212907	MT-ND4L	5.43402	6.30056	-0.235633	1	MT-ND4L	6.5158	5.71023	0.192153	1	MT-ND4L	NA	5.97491	6.0054	MT-ND4L	-0.0217402
ENSG00000198786	MT-ND5	19.279	20.2912	-0.0998061	1	MT-ND5	18.2794	18.1421	0.0132098	1	MT-ND5	NA	18.7792	19.2167	MT-ND5	-0.0432981
ENSG00000105887	MTPN	2.33899	2.2623	0.0323938	1	MTPN	3.40758	3.06583	0.15372	1	MTPN	NA	2.87329	2.66406	MTPN	0.0930567
ENSG00000269028	MTRNR2L12	7.60763	8.03745	-0.103034	1	MTRNR2L12	9.7913	11.5469	-0.235479	1	MTRNR2L12	NA	8.69947	9.79217	MTRNR2L12	-0.169256
ENSG00000255823	MTRNR2L8	13.9395	17.104	-0.320522	1	MTRNR2L8	1.47926	1.39068	0.0892283	1	MTRNR2L8	NA	7.70936	9.24735	MTRNR2L8	-0.115647
ENSG00000179820	MYADM	3.33129	3.5476	-0.109766	1	MYADM	3.08179	3.68742	-0.256369	1	MYADM	NA	3.20654	3.61751	MYADM	-0.183067
ENSG00000005810	MYCBP2	1.48845	1.52412	-0.042988	1	MYCBP2	2.09562	1.83317	0.193287	1	MYCBP2	NA	1.79204	1.67865	MYCBP2	0.0751495
ENSG00000100345	MYH9	2.24449	2.24059	-0.0126143	1	MYH9	2.63273	2.54959	0.0476375	1	MYH9	NA	2.43861	2.39509	MYH9	0.0175116
ENSG00000101608	MYL12A	4.04008	4.38999	-0.140285	1	MYL12A	5.23025	5.61541	-0.100319	1	MYL12A	NA	4.63516	5.0027	MYL12A	-0.120302
ENSG00000118680	MYL12B	2.92965	3.13508	-0.115624	1	MYL12B	3.39878	3.90867	-0.199338	1	MYL12B	NA	3.16421	3.52188	MYL12B	-0.157481
ENSG00000092841	MYL6	7.65489	7.88548	-0.0666031	1	MYL6	10.6014	10.2721	0.0477114	1	MYL6	NA	9.12813	9.07879	MYL6	-0.00944587
ENSG00000007944	MYLIP	1.06318	1.28964	-0.279163	1	MYLIP	1.07423	1.10623	-0.0417746	1	MYLIP	NA	1.0687	1.19793	MYLIP	-0.160469
ENSG00000142347	MYO1F	1.74834	1.954	-0.171721	1	MYO1F	2.77362	2.88672	-0.0558757	1	MYO1F	NA	2.26098	2.42036	MYO1F	-0.113799
ENSG00000136286	MYO1G	1.32307	1.25056	0.074408	1	MYO1G	1.5409	1.69621	-0.136787	1	MYO1G	NA	1.43198	1.47339	MYO1G	-0.0311895
ENSG00000152082	MZT2B	1.77196	1.71952	0.031376	1	MZT2B	1.8931	1.7805	0.0891279	1	MZT2B	NA	1.83253	1.75001	MZT2B	0.0602519
ENSG00000244754	N4BP2L2	1.15768	1.3982	-0.275091	1	N4BP2L2	1.39121	1.79103	-0.361338	1	N4BP2L2	NA	1.27445	1.59461	N4BP2L2	-0.318214
ENSG00000183011	NAA38	1.27581	1.05082	0.272991	1	NAA38	1.43524	1.49604	-0.058688	1	NAA38	NA	1.35553	1.27343	NAA38	0.107151
ENSG00000196531	NACA	16.9164	17.0997	-0.0413407	1	NACA	18.0681	18.6267	-0.0415691	1	NACA	NA	17.4922	17.8632	NACA	-0.0414549
ENSG00000105835	NAMPT	6.28457	5.96187	0.0529733	1	NAMPT	7.80134	7.04824	0.148404	1	NAMPT	NA	7.04296	6.50506	NAMPT	0.100689
ENSG00000187109	NAP1L1	5.10326	5.29317	-0.0746705	1	NAP1L1	5.58245	5.01489	0.156399	1	NAP1L1	NA	5.34285	5.15403	NAP1L1	0.040864
ENSG00000158517	NCF1	2.03185	2.6227	-0.381404	1	NCF1	5.38874	5.81559	-0.107761	1	NCF1	NA	3.7103	4.21915	NCF1	-0.244583
ENSG00000116701	NCF2	2.64613	2.46204	0.0868755	1	NCF2	3.08179	3.68742	-0.256369	1	NCF2	NA	2.86396	3.07473	NCF2	-0.0847466
ENSG00000123338	NCKAP1L	0.9923	1.27227	-0.356964	1	NCKAP1L	1.40882	1.56979	-0.15427	1	NCKAP1L	NA	1.20056	1.42103	NCKAP1L	-0.255617
ENSG00000115053	NCL	3.33129	3.60839	-0.134249	1	NCL	3.37236	3.36082	0.00666572	1	NCL	NA	3.35183	3.4846	NCL	-0.0637916
ENSG00000266412	NCOA4	1.41757	1.43293	-0.0235064	1	NCOA4	1.99876	1.90692	0.0687267	1	NCOA4	NA	1.70817	1.66993	NCOA4	0.0226101
ENSG00000141027	NCOR1	1.01593	0.998711	0.0241262	1	NCOR1	1.23272	1.31694	-0.0940973	1	NCOR1	NA	1.12432	1.15782	NCOR1	-0.0349855
ENSG00000125356	NDUFA1	2.0791	1.98005	0.0561267	1	NDUFA1	2.87928	3.48725	-0.273856	1	NDUFA1	NA	2.47919	2.73365	NDUFA1	-0.108865
ENSG00000174886	NDUFA11	1.67746	1.57623	0.078574	1	NDUFA11	1.98115	2.57066	-0.372828	1	NDUFA11	NA	1.82931	2.07344	NDUFA11	-0.147127
ENSG00000184752	NDUFA12	1.01593	1.09858	-0.112809	1	NDUFA12	1.69939	1.41176	0.266729	1	NDUFA12	NA	1.35766	1.25517	NDUFA12	0.0769596
ENSG00000186010	NDUFA13	2.0791	2.36651	-0.20058	1	NDUFA13	3.20507	3.63474	-0.179244	1	NDUFA13	NA	2.64209	3.00063	NDUFA13	-0.189912
ENSG00000131495	NDUFA2	1.34669	1.19411	0.1659	1	NDUFA2	1.62895	1.75943	-0.109527	1	NDUFA2	NA	1.48782	1.47677	NDUFA2	0.0281864
ENSG00000170906	NDUFA3	1.25219	1.22016	0.0317798	1	NDUFA3	1.35599	1.4539	-0.0991854	1	NDUFA3	NA	1.30409	1.33703	NDUFA3	-0.0337028
ENSG00000189043	NDUFA4	2.45712	2.5706	-0.0811991	1	NDUFA4	3.88306	3.69796	0.0721023	1	NDUFA4	NA	3.17009	3.13428	NDUFA4	-0.00454843
ENSG00000183648	NDUFB1	1.37032	1.27661	0.0945156	1	NDUFB1	1.90191	2.15977	-0.181318	1	NDUFB1	NA	1.63611	1.71819	NDUFB1	-0.0434012
ENSG00000140990	NDUFB10	1.27581	1.17674	0.110341	1	NDUFB10	1.58492	1.633	-0.041925	1	NDUFB10	NA	1.43037	1.40487	NDUFB10	0.0342078
ENSG00000147123	NDUFB11	1.77196	1.89755	-0.110416	1	NDUFB11	1.8931	1.93853	-0.0328626	1	NDUFB11	NA	1.83253	1.91804	NDUFB11	-0.0716393
ENSG00000090266	NDUFB2	1.8901	1.78465	0.0697931	1	NDUFB2	2.53588	3.0869	-0.281115	1	NDUFB2	NA	2.21299	2.43578	NDUFB2	-0.105661
ENSG00000065518	NDUFB4	1.15768	1.14635	0.0104513	1	NDUFB4	1.47926	1.4539	0.0255697	1	NDUFB4	NA	1.31847	1.30012	NDUFB4	0.0180105
ENSG00000099795	NDUFB7	1.22856	1.18543	0.046332	1	NDUFB7	1.75222	1.7805	-0.0219034	1	NDUFB7	NA	1.49039	1.48296	NDUFB7	0.0122143
ENSG00000166136	NDUFB8	0.803291	1.142	-0.498667	1	NDUFB8	1.74342	1.7805	-0.029135	1	NDUFB8	NA	1.27335	1.46125	NDUFB8	-0.263901
ENSG00000147684	NDUFB9	1.03955	1.00305	0.0503158	1	NDUFB9	1.25033	1.42229	-0.18396	1	NDUFB9	NA	1.14494	1.21267	NDUFB9	-0.0668222
ENSG00000151366	NDUFC2	1.06318	1.03345	0.0391388	1	NDUFC2	1.45285	2.00174	-0.458758	1	NDUFC2	NA	1.25801	1.5176	NDUFC2	-0.20981
ENSG00000168653	NDUFS5	1.81922	1.98874	-0.140504	1	NDUFS5	1.74342	2.24406	-0.361211	1	NDUFS5	NA	1.78132	2.1164	NDUFS5	-0.250858
ENSG00000145494	NDUFS6	0.874169	1.16806	-0.412444	1	NDUFS6	1.95474	1.83317	0.0933201	1	NDUFS6	NA	1.41445	1.50062	NDUFS6	-0.159562
ENSG00000245532	NEAT1	26.5558	32.1585	-0.302521	1	NEAT1	44.1401	49.285	-0.156607	1	NEAT1	NA	35.348	40.7218	NEAT1	-0.229564
ENSG00000129559	NEDD8	1.46482	1.6457	-0.176132	1	NEDD8	1.85788	2.40209	-0.367652	1	NEDD8	NA	1.66135	2.0239	NEDD8	-0.271892
ENSG00000109320	NFKB1	1.15768	1.24188	-0.104607	1	NFKB1	1.05662	1.03248	0.0331379	1	NFKB1	NA	1.10715	1.13718	NFKB1	-0.0357346
ENSG00000100906	NFKBIA	12.9472	13.6823	-0.104946	1	NFKBIA	17.443	18.0262	-0.0450944	1	NFKBIA	NA	15.1951	15.8543	NFKBIA	-0.0750201
ENSG00000144802	NFKBIZ	4.20546	4.28577	-0.0481078	1	NFKBIZ	5.01892	4.8674	0.0461099	1	NFKBIZ	NA	4.61219	4.57658	NFKBIZ	-0.000998966
ENSG00000100503	NIN	0.826917	1.02042	-0.296274	1	NIN	1.39121	1.14837	0.275155	1	NIN	NA	1.10906	1.0844	NIN	-0.0105599
ENSG00000131669	NINJ1	1.39395	1.28096	0.113881	1	NINJ1	1.40882	1.31694	0.0972683	1	NINJ1	NA	1.40138	1.29895	NINJ1	0.105575
ENSG00000164190	NIPBL	1.11043	1.05516	0.0706688	1	NIPBL	1.05662	1.21158	-0.195486	1	NIPBL	NA	1.08352	1.13337	NIPBL	-0.0624088
ENSG00000105374	NKG7	0.590655	1.32438	-1.1405	1	NKG7	0.933344	1.35908	-0.53727	1	NKG7	NA	0.761999	1.34173	NKG7	-0.838887
ENSG00000114857	NKTR	0.897795	1.32872	-0.560249	1	NKTR	1.2063	1.27479	-0.0785816	1	NKTR	NA	1.05205	1.30176	NKTR	-0.319415
ENSG00000162711	NLRP3	1.5357	1.49372	0.0303852	1	NLRP3	1.42643	1.41176	0.0155439	1	NLRP3	NA	1.48107	1.45274	NLRP3	0.0229645
ENSG00000243678	NME2	3.85107	3.81681	-0.00736406	1	NME2	4.90446	5.09918	-0.0540883	1	NME2	NA	4.37776	4.45799	NME2	-0.0307262
ENSG00000225921	NOL7	1.41757	1.12464	0.324813	1	NOL7	1.25913	1.47497	-0.225995	1	NOL7	NA	1.33835	1.2998	NOL7	0.0494091
ENSG00000147140	NONO	0.945048	1.10727	-0.226004	1	NONO	1.13586	1.26426	-0.152864	1	NONO	NA	1.04045	1.18576	NONO	-0.189434
ENSG00000182117	NOP10	0.874169	1.16806	-0.412444	1	NOP10	1.91071	1.69621	0.171966	1	NOP10	NA	1.39244	1.43214	NOP10	-0.120239
ENSG00000105373	NOP53	2.38625	2.80508	-0.248753	1	NOP53	2.63273	3.23439	-0.294337	1	NOP53	NA	2.50949	3.01974	NOP53	-0.271545
ENSG00000260032	NORAD	1.5357	1.30701	0.222433	1	NORAD	1.27674	1.25372	0.0265653	1	NORAD	NA	1.40622	1.28037	NORAD	0.124499
ENSG00000119655	NPC2	3.0714	3.44772	-0.184944	1	NPC2	4.94848	5.15185	-0.0560155	1	NPC2	NA	4.00994	4.29979	NPC2	-0.12048
ENSG00000181163	NPM1	3.85107	5.10211	-0.425677	1	NPM1	4.51703	4.88847	-0.111831	1	NPM1	NA	4.18405	4.99529	NPM1	-0.268754
ENSG00000113580	NR3C1	1.01593	1.21582	-0.258551	1	NR3C1	1.04781	1.34854	-0.360705	1	NR3C1	NA	1.03187	1.28218	NR3C1	-0.309628
ENSG00000153234	NR4A2	2.24449	2.13637	0.0559623	1	NR4A2	2.11323	1.97014	0.101932	1	NR4A2	NA	2.17886	2.05325	NR4A2	0.0789471
ENSG00000154146	NRGN	1.06318	0.807653	0.393111	1	NRGN	0.739631	1.21158	-0.704959	1	NRGN	NA	0.901405	1.00962	NRGN	-0.155924
ENSG00000164346	NSA2	2.31537	2.50546	-0.129125	1	NSA2	2.73839	2.73923	0.00112754	1	NSA2	NA	2.52688	2.62234	NSA2	-0.0639989
ENSG00000147548	NSD3	0.945048	1.13766	-0.264923	1	NSD3	0.792462	1.31694	-0.725854	1	NSD3	NA	0.868755	1.2273	NSD3	-0.495389
ENSG00000069275	NUCKS1	0.68516	1.16806	-0.753481	1	NUCKS1	1.15347	1.17997	-0.0321535	1	NUCKS1	NA	0.919316	1.17402	NUCKS1	-0.392817
ENSG00000108256	NUFIP2	1.0868	1.49372	-0.45942	1	NUFIP2	1.46165	1.52765	-0.0624889	1	NUFIP2	NA	1.27423	1.51069	NUFIP2	-0.260954
ENSG00000126883	NUP214	1.32307	1.31135	0.00615968	1	NUP214	1.3736	1.61193	-0.228534	1	NUP214	NA	1.34833	1.46164	NUP214	-0.111187
ENSG00000104904	OAZ1	10.9626	11.2854	-0.0667653	1	OAZ1	15.7083	16.6145	-0.0785418	1	OAZ1	NA	13.3355	13.9499	OAZ1	-0.0726536
ENSG00000119900	OGFRL1	1.39395	1.60662	-0.211941	1	OGFRL1	1.52329	1.70675	-0.162153	1	OGFRL1	NA	1.45862	1.65669	OGFRL1	-0.187047
ENSG00000091039	OSBPL8	1.4412	1.4807	-0.0472126	1	OSBPL8	2.10443	2.17031	-0.042965	1	OSBPL8	NA	1.77281	1.8255	OSBPL8	-0.0450888
ENSG00000228474	OST4	2.74064	2.95271	-0.124703	1	OST4	3.46042	3.63474	-0.0689451	1	OST4	NA	3.10053	3.29373	OST4	-0.0968239
ENSG00000134996	OSTF1	1.01593	1.10727	-0.124125	1	OSTF1	1.41763	1.3064	0.117697	1	OSTF1	NA	1.21678	1.20683	OSTF1	-0.00321385
ENSG00000165312	OTUD1	3.44942	2.64876	0.361087	1	OTUD1	2.10443	2.52852	-0.262367	1	OTUD1	NA	2.77692	2.58864	OTUD1	0.04936
ENSG00000185624	P4HB	0.637907	1.04648	-0.695065	1	P4HB	1.28555	1.09569	0.229058	1	P4HB	NA	0.961728	1.07108	P4HB	-0.233003
ENSG00000170515	PA2G4	1.03955	1.12898	-0.119609	1	PA2G4	1.25913	1.79103	-0.504296	1	PA2G4	NA	1.14934	1.46001	PA2G4	-0.311953
ENSG00000070756	PABPC1	12.9944	13.9559	-0.128251	1	PABPC1	15.1712	14.2756	0.0900339	1	PABPC1	NA	14.0828	14.1157	PABPC1	-0.0191085
ENSG00000090621	PABPC4	1.9846	1.8715	0.0709471	1	PABPC4	1.48807	1.44336	0.0444978	1	PABPC4	NA	1.73633	1.65743	PABPC4	0.0577224
ENSG00000120727	PAIP2	1.32307	1.56754	-0.250512	1	PAIP2	1.96354	2.14924	-0.128494	1	PAIP2	NA	1.64331	1.85839	PAIP2	-0.189503
ENSG00000180370	PAK2	2.50438	2.09729	0.239047	1	PAK2	2.69437	2.29674	0.230939	1	PAK2	NA	2.59937	2.19701	PAK2	0.234993
ENSG00000090060	PAPOLA	1.58295	1.47636	0.0902786	1	PAPOLA	1.63775	1.76996	-0.110354	1	PAPOLA	NA	1.61035	1.62316	PAPOLA	-0.0100375
ENSG00000116288	PARK7	1.41757	1.78031	-0.335814	1	PARK7	2.33336	2.4337	-0.0590672	1	PARK7	NA	1.87547	2.107	PARK7	-0.19744
ENSG00000169564	PCBP1	2.48075	2.79205	-0.186553	1	PCBP1	3.50444	3.35029	0.0664636	1	PCBP1	NA	2.9926	3.07117	PCBP1	-0.0600446
ENSG00000197111	PCBP2	3.04778	2.94403	0.0315437	1	PCBP2	3.33714	3.48725	-0.0615525	1	PCBP2	NA	3.19246	3.21564	PCBP2	-0.0150044
ENSG00000150593	PDCD4	1.13406	1.00305	0.173173	1	PDCD4	0.950954	1.08516	-0.188624	1	PDCD4	NA	1.04251	1.0441	PDCD4	-0.00772579
ENSG00000184588	PDE4B	1.32307	1.14635	0.199485	1	PDE4B	0.968564	1.28533	-0.404467	1	PDE4B	NA	1.14582	1.21584	PDE4B	-0.102491
ENSG00000167004	PDIA3	1.91372	1.97137	-0.0557271	1	PDIA3	2.76481	2.86565	-0.0499178	1	PDIA3	NA	2.33927	2.41851	PDIA3	-0.0528224
ENSG00000261371	PECAM1	1.29944	1.78031	-0.459196	1	PECAM1	2.35977	1.88585	0.323241	1	PECAM1	NA	1.82961	1.83308	PECAM1	-0.0679777
ENSG00000229833	PET100	1.25219	1.34175	-0.104793	1	PET100	1.64656	1.7805	-0.111171	1	PET100	NA	1.44937	1.56112	PET100	-0.107982
ENSG00000123349	PFDN5	9.99388	10.1782	-0.0510081	1	PFDN5	12.1159	13.9911	-0.205181	1	PFDN5	NA	11.0549	12.0846	PFDN5	-0.128095
ENSG00000108518	PFN1	10.7735	11.1899	-0.0795425	1	PFN1	13.5511	13.5276	0.00479331	1	PFN1	NA	12.1623	12.3587	PFN1	-0.0373746
ENSG00000102144	PGK1	2.26811	2.33612	-0.057785	1	PGK1	3.06418	3.04476	0.0108055	1	PGK1	NA	2.66615	2.69044	PGK1	-0.0234898
ENSG00000130313	PGLS	1.65383	1.51544	0.11498	1	PGLS	2.18367	2.15977	0.0171327	1	PGLS	NA	1.91875	1.83761	PGLS	0.0660562
ENSG00000112137	PHACTR1	1.06318	1.0595	0.00336767	1	PHACTR1	1.28555	1.33801	-0.0566963	1	PHACTR1	NA	1.17436	1.19875	PHACTR1	-0.0266643
ENSG00000073921	PICALM	1.32307	1.142	0.20494	1	PICALM	1.49687	1.51711	-0.0184253	1	PICALM	NA	1.40997	1.32956	PICALM	0.0932571
ENSG00000155629	PIK3AP1	1.4412	0.994369	0.52515	1	PIK3AP1	1.55851	1.10623	0.491444	1	PIK3AP1	NA	1.49985	1.0503	PIK3AP1	0.508297
ENSG00000085514	PILRA	1.34669	0.981342	0.447876	1	PILRA	1.50568	1.71728	-0.187656	1	PILRA	NA	1.42618	1.34931	PILRA	0.13011
ENSG00000198355	PIM3	1.01593	1.13766	-0.163044	1	PIM3	1.1975	1.1273	0.0867759	1	PIM3	NA	1.10671	1.13248	PIM3	-0.0381339
ENSG00000198961	PJA2	1.13406	1.01608	0.154637	1	PJA2	1.23272	1.33801	-0.116817	1	PJA2	NA	1.18339	1.17704	PJA2	0.0189096
ENSG00000067225	PKM	1.65383	1.94097	-0.241164	1	PKM	2.64154	2.7919	-0.0780314	1	PKM	NA	2.14769	2.36644	PKM	-0.159598
ENSG00000145287	PLAC8	1.93735	1.62833	0.236894	1	PLAC8	1.8843	1.88585	-2.89e-05	1	PLAC8	NA	1.91082	1.75709	PLAC8	0.118433
ENSG00000011422	PLAUR	3.66206	3.03087	0.252697	1	PLAUR	3.79501	3.83492	-0.0132338	1	PLAUR	NA	3.72854	3.43289	PLAUR	0.119732
ENSG00000121316	PLBD1	0.897795	1.03779	-0.205045	1	PLBD1	1.60253	1.61193	-0.00745539	1	PLBD1	NA	1.25016	1.32486	PLBD1	-0.10625
ENSG00000197943	PLCG2	2.9769	2.67915	0.133665	1	PLCG2	3.434	3.31868	0.0508754	1	PLCG2	NA	3.20545	2.99891	PLCG2	0.0922703
ENSG00000178209	PLEC	0.661533	1.02911	-0.620393	1	PLEC	1.04781	0.990336	0.0806663	1	PLEC	NA	0.854672	1.00972	PLEC	-0.269863
ENSG00000115956	PLEK	4.25271	4.18156	0.0034002	1	PLEK	5.37993	5.74184	-0.091738	1	PLEK	NA	4.81632	4.9617	PLEK	-0.0441689
ENSG00000023902	PLEKHO1	1.5357	1.78465	-0.225663	1	PLEKHO1	3.0906	3.05529	0.0181876	1	PLEKHO1	NA	2.31315	2.41997	PLEKHO1	-0.103738
ENSG00000147872	PLIN2	1.79559	1.42425	0.321286	1	PLIN2	1.29435	1.31694	-0.0241952	1	PLIN2	NA	1.54497	1.37059	PLIN2	0.148546
ENSG00000173846	PLK3	1.15768	1.17674	-0.027163	1	PLK3	1.59373	1.60139	-0.00596189	1	PLK3	NA	1.37571	1.38907	PLK3	-0.0165624
ENSG00000120594	PLXDC2	0.968674	1.09858	-0.179924	1	PLXDC2	1.35599	1.31694	0.0424758	1	PLXDC2	NA	1.16233	1.20776	PLXDC2	-0.0687239
ENSG00000141682	PMAIP1	1.46482	1.93229	-0.407176	1	PMAIP1	2.53588	2.58119	-0.0239575	1	PMAIP1	NA	2.00035	2.25674	PMAIP1	-0.215567
ENSG00000132424	PNISR	2.57525	2.44467	0.058252	1	PNISR	2.37738	2.77083	-0.218614	1	PNISR	NA	2.47632	2.60775	PNISR	-0.0801809
ENSG00000100941	PNN	1.86647	1.67176	0.145915	1	PNN	1.40882	1.55925	-0.14462	1	PNN	NA	1.63764	1.6155	PNN	0.000647193
ENSG00000198805	PNP	1.37032	1.18977	0.195799	1	PNP	1.11825	0.916587	0.2842	1	PNP	NA	1.24429	1.05318	PNP	0.239999
ENSG00000135241	PNPLA8	1.22856	1.5632	-0.351491	1	PNPLA8	1.29435	1.17997	0.132906	1	PNPLA8	NA	1.26146	1.37159	PNPLA8	-0.109293
ENSG00000146278	PNRC1	9.33235	9.77434	-0.0911908	1	PNRC1	7.76612	8.82874	-0.182626	1	PNRC1	NA	8.54923	9.30154	PNRC1	-0.136908
ENSG00000189266	PNRC2	0.968674	1.07687	-0.151241	1	PNRC2	1.24152	1.16944	0.0860235	1	PNRC2	NA	1.1051	1.12316	PNRC2	-0.0326087
ENSG00000186184	POLR1D	1.55933	1.45899	0.0859281	1	POLR1D	1.92832	1.86478	0.0492576	1	POLR1D	NA	1.74383	1.66188	POLR1D	0.0675928
ENSG00000177700	POLR2L	1.9846	1.71084	0.200126	1	POLR2L	2.32455	2.22299	0.0655594	1	POLR2L	NA	2.15458	1.96691	POLR2L	0.132843
ENSG00000132963	POMP	1.67746	1.44162	0.20699	1	POMP	2.47424	2.60227	-0.0710136	1	POMP	NA	2.07585	2.02194	POMP	0.0679883
ENSG00000028277	POU2F2	1.84284	1.9844	-0.118979	1	POU2F2	2.63273	2.30727	0.19109	1	POU2F2	NA	2.23779	2.14583	POU2F2	0.0360555
ENSG00000125534	PPDPF	1.55933	1.92795	-0.315129	1	PPDPF	2.13965	2.47584	-0.208274	1	PPDPF	NA	1.84949	2.20189	PPDPF	-0.261702
ENSG00000196262	PPIA	5.26864	4.87632	0.0893723	1	PPIA	5.90824	5.44685	0.11914	1	PPIA	NA	5.58844	5.16158	PPIA	0.104256
ENSG00000166794	PPIB	1.46482	2.18414	-0.583556	1	PPIB	2.4038	3.07636	-0.353093	1	PPIB	NA	1.93431	2.63025	PPIB	-0.468325
ENSG00000108179	PPIF	2.29174	2.119	0.0974628	1	PPIF	2.50946	2.70762	-0.107725	1	PPIF	NA	2.4006	2.41331	PPIF	-0.00513088
ENSG00000172531	PPP1CA	1.48845	1.41556	0.0632968	1	PPP1CA	1.81386	1.80157	0.0108535	1	PPP1CA	NA	1.65115	1.60857	PPP1CA	0.0370752
ENSG00000213639	PPP1CB	1.58295	1.52412	0.0444749	1	PPP1CB	1.47046	1.32747	0.147264	1	PPP1CB	NA	1.52671	1.4258	PPP1CB	0.0958695
ENSG00000058272	PPP1R12A	1.11043	0.977	0.181227	1	PPP1R12A	1.11825	1.39068	-0.311651	1	PPP1R12A	NA	1.11434	1.18384	PPP1R12A	-0.065212
ENSG00000087074	PPP1R15A	6.78072	7.7335	-0.212913	1	PPP1R15A	6.80636	7.60662	-0.158031	1	PPP1R15A	NA	6.79354	7.67006	PPP1R15A	-0.185472
ENSG00000158615	PPP1R15B	2.03185	2.04519	-0.0232559	1	PPP1R15B	2.10443	2.18085	-0.0499178	1	PPP1R15B	NA	2.06814	2.11302	PPP1R15B	-0.0365869
ENSG00000184203	PPP1R2	1.39395	1.48938	-0.102931	1	PPP1R2	1.48807	1.633	-0.13238	1	PPP1R2	NA	1.44101	1.56119	PPP1R2	-0.117655
ENSG00000113575	PPP2CA	1.01593	1.13766	-0.163044	1	PPP2CA	1.11825	1.08516	0.0431916	1	PPP2CA	NA	1.06709	1.11141	PPP2CA	-0.0599261
ENSG00000078304	PPP2R5C	1.03955	1.51544	-0.542914	1	PPP2R5C	1.09184	1.21158	-0.148565	1	PPP2R5C	NA	1.06569	1.36351	PPP2R5C	-0.34574
ENSG00000100796	PPP4R3A	1.20494	1.16372	0.045421	1	PPP4R3A	1.32077	1.28533	0.0395216	1	PPP4R3A	NA	1.26285	1.22452	PPP4R3A	0.0424713
ENSG00000131238	PPT1	1.67746	1.7586	-0.0789673	1	PPT1	2.05159	2.12817	-0.0513399	1	PPT1	NA	1.86453	1.94338	PPT1	-0.0651536
ENSG00000117450	PRDX1	1.03955	1.04213	-0.00459259	1	PRDX1	1.5497	1.70675	-0.137491	1	PRDX1	NA	1.29463	1.37444	PRDX1	-0.0710419
ENSG00000126432	PRDX5	1.03955	1.10292	-0.0860567	1	PRDX5	1.51448	1.8121	-0.256369	1	PRDX5	NA	1.27702	1.45751	PRDX5	-0.171213
ENSG00000117592	PRDX6	1.41757	1.00305	0.4892	1	PRDX6	1.36479	1.28533	0.086519	1	PRDX6	NA	1.39118	1.14419	PRDX6	0.28786
ENSG00000169230	PRELID1	2.90602	3.18285	-0.148996	1	PRELID1	4.73716	4.93061	-0.0556713	1	PRELID1	NA	3.82159	4.05673	PRELID1	-0.102334
ENSG00000166501	PRKCB	1.20494	1.12464	0.0945156	1	PRKCB	1.76103	1.42229	0.30722	1	PRKCB	NA	1.48298	1.27346	PRKCB	0.200868
ENSG00000134186	PRPF38B	1.06318	1.43728	-0.435034	1	PRPF38B	1.25913	1.44336	-0.194968	1	PRPF38B	NA	1.16116	1.44032	PRPF38B	-0.315001
ENSG00000196504	PRPF40A	1.06318	1.16372	-0.131457	1	PRPF40A	1.39121	1.4855	-0.0932328	1	PRPF40A	NA	1.22719	1.32461	PRPF40A	-0.112345
ENSG00000112739	PRPF4B	0.921421	1.45899	-0.658233	1	PRPF4B	1.39121	1.20105	0.211024	1	PRPF4B	NA	1.15632	1.33002	PRPF4B	-0.223604
ENSG00000205352	PRR13	2.17361	1.77597	0.276122	1	PRR13	2.21889	2.49691	-0.168193	1	PRR13	NA	2.19625	2.13644	PRR13	0.0539647
ENSG00000117523	PRRC2C	2.8824	3.09166	-0.1188	1	PRRC2C	2.66795	2.51798	0.0846682	1	PRRC2C	NA	2.77517	2.80482	PRRC2C	-0.0170659
ENSG00000197746	PSAP	10.2538	11.7414	-0.220098	1	PSAP	16.6769	15.287	0.127788	1	PSAP	NA	13.4653	13.5142	PSAP	-0.046155
ENSG00000106588	PSMA2	1.29944	1.1724	0.14165	1	PSMA2	1.65536	1.71728	-0.0516783	1	PSMA2	NA	1.4774	1.44484	PSMA2	0.0449856
ENSG00000041357	PSMA4	1.18131	1.31569	-0.159059	1	PSMA4	2.26292	2.21245	0.0337594	1	PSMA4	NA	1.72211	1.76407	PSMA4	-0.0626496
ENSG00000101182	PSMA7	2.76426	2.49244	0.131669	1	PSMA7	3.6013	3.94027	-0.127635	1	PSMA7	NA	3.18278	3.21635	PSMA7	0.00201659
ENSG00000008018	PSMB1	1.34669	1.52412	-0.185007	1	PSMB1	2.01637	2.32834	-0.205294	1	PSMB1	NA	1.68153	1.92623	PSMB1	-0.195151
ENSG00000205220	PSMB10	1.41757	1.25056	0.172255	1	PSMB10	2.30694	2.96047	-0.357001	1	PSMB10	NA	1.86226	2.10552	PSMB10	-0.0923729
ENSG00000277791	PSMB3	1.20494	1.22885	-0.0328637	1	PSMB3	2.02518	2.30727	-0.185979	1	PSMB3	NA	1.61506	1.76806	PSMB3	-0.109422
ENSG00000204264	PSMB8	1.41757	1.34609	0.0664102	1	PSMB8	2.60632	2.6128	-0.00205149	1	PSMB8	NA	2.01194	1.97944	PSMB8	0.0321794
ENSG00000240065	PSMB9	1.06318	1.22451	-0.204653	1	PSMB9	2.78242	3.4135	-0.292326	1	PSMB9	NA	1.9228	2.319	PSMB9	-0.248489
ENSG00000099341	PSMD8	0.968674	1.02042	-0.073882	1	PSMD8	1.29435	1.54872	-0.256369	1	PSMD8	NA	1.13151	1.28457	PSMD8	-0.165125
ENSG00000092010	PSME1	3.0714	2.71389	0.159848	1	PSME1	5.28308	5.194	0.0264853	1	PSME1	NA	4.17724	3.95394	PSME1	0.0931665
ENSG00000100911	PSME2	1.65383	1.70215	-0.0521947	1	PSME2	5.23905	5.36256	-0.0315536	1	PSME2	NA	3.44644	3.53236	PSME2	-0.0418742
ENSG00000169403	PTAFR	0.921421	1.02911	-0.156446	1	PTAFR	0.942149	1.01141	-0.101394	1	PTAFR	NA	0.931785	1.02026	PTAFR	-0.12892
ENSG00000119314	PTBP3	1.34669	1.51978	-0.180903	1	PTBP3	1.35599	1.633	-0.265646	1	PTBP3	NA	1.35134	1.57639	PTBP3	-0.223275
ENSG00000171862	PTEN	0.826917	1.22016	-0.553183	1	PTEN	1.09184	1.21158	-0.148565	1	PTEN	NA	0.959376	1.21587	PTEN	-0.350874
ENSG00000171522	PTGER4	1.48845	1.4807	-0.00140886	1	PTGER4	1.72581	1.24319	0.470865	1	PTGER4	NA	1.60713	1.36194	PTGER4	0.234728
ENSG00000110958	PTGES3	1.65383	1.78031	-0.116804	1	PTGES3	2.09562	2.27567	-0.117053	1	PTGES3	NA	1.87473	2.02799	PTGES3	-0.116928
ENSG00000073756	PTGS2	1.74834	1.28096	0.435809	1	PTGS2	1.2063	0.684807	0.807762	1	PTGS2	NA	1.47732	0.982881	PTGS2	0.621785
ENSG00000187514	PTMA	25.2564	26.2183	-0.0802552	1	PTMA	30.8796	28.9515	0.0953732	1	PTMA	NA	28.068	27.5849	PTMA	0.00755897
ENSG00000184007	PTP4A2	3.9692	4.6592	-0.251455	1	PTP4A2	5.29188	5.5206	-0.0589226	1	PTP4A2	NA	4.63054	5.0899	PTP4A2	-0.155189
ENSG00000111679	PTPN6	1.11043	0.89884	0.300966	1	PTPN6	1.47046	1.3064	0.170164	1	PTPN6	NA	1.29044	1.10262	PTPN6	0.235565
ENSG00000081237	PTPRC	6.68621	8.19377	-0.316452	1	PTPRC	9.99382	9.08159	0.140162	1	PTPRC	NA	8.34002	8.63768	PTPRC	-0.0881453
ENSG00000132334	PTPRE	2.38625	2.44901	-0.0532381	1	PTPRE	3.05538	2.87619	0.0885427	1	PTPRE	NA	2.72081	2.6626	PTPRE	0.0176523
ENSG00000103490	PYCARD	2.83514	2.38822	0.229398	1	PYCARD	3.54847	4.05616	-0.190614	1	PYCARD	NA	3.1918	3.22219	PYCARD	0.0193921
ENSG00000112531	QKI	1.58295	1.85847	-0.240927	1	QKI	2.10443	2.38102	-0.176027	1	QKI	NA	1.84369	2.11975	QKI	-0.208477
ENSG00000156675	RAB11FIP1	3.75656	3.55628	0.0588916	1	RAB11FIP1	3.04657	3.58207	-0.231205	1	RAB11FIP1	NA	3.40157	3.56917	RAB11FIP1	-0.0861566
ENSG00000138069	RAB1A	1.18131	1.11161	0.0832444	1	RAB1A	1.25033	1.3064	-0.0622816	1	RAB1A	NA	1.21582	1.209	RAB1A	0.0104814
ENSG00000168461	RAB31	1.65383	1.4503	0.178173	1	RAB31	2.21889	2.18085	0.0261852	1	RAB31	NA	1.93636	1.81557	RAB31	0.102179
ENSG00000118508	RAB32	1.13406	0.803311	0.491995	1	RAB32	1.45285	1.3064	0.152886	1	RAB32	NA	1.29345	1.05486	RAB32	0.322441
ENSG00000108774	RAB5C	1.11043	1.142	-0.042988	1	RAB5C	1.22391	1.46443	-0.256369	1	RAB5C	NA	1.16717	1.30322	RAB5C	-0.149678
ENSG00000101084	RAB5IF	1.32307	1.2853	0.0350145	1	RAB5IF	2.21009	2.32834	-0.0735046	1	RAB5IF	NA	1.76658	1.80682	RAB5IF	-0.019245
ENSG00000075785	RAB7A	1.0868	0.955289	0.18313	1	RAB7A	1.35599	1.23265	0.137113	1	RAB7A	NA	1.2214	1.09397	RAB7A	0.160121
ENSG00000105404	RABAC1	1.15768	0.903182	0.352941	1	RABAC1	1.06542	1.28533	-0.268146	1	RABAC1	NA	1.11155	1.09426	RABAC1	0.0423974
ENSG00000136238	RAC1	3.92195	3.92971	-0.0232193	1	RAC1	4.34093	4.51972	-0.0561943	1	RAC1	NA	4.13144	4.22472	RAC1	-0.0397068
ENSG00000128340	RAC2	1.4412	2.04519	-0.512003	1	RAC2	2.21009	2.33888	-0.0799887	1	RAC2	NA	1.82564	2.19203	RAC2	-0.295996
ENSG00000204628	RACK1	13.1125	14.3424	-0.154613	1	RACK1	14.5725	16.035	-0.135582	1	RACK1	NA	13.8425	15.1887	RACK1	-0.145098
ENSG00000164754	RAD21	0.826917	1.03779	-0.320522	1	RAD21	1.02139	1.21158	-0.243985	1	RAD21	NA	0.924156	1.12469	RAD21	-0.282253
ENSG00000132341	RAN	1.11043	1.1724	-0.0807429	1	RAN	1.38241	1.19051	0.214522	1	RAN	NA	1.24642	1.18146	RAN	0.0668896
ENSG00000116473	RAP1A	1.37032	1.35043	0.0136845	1	RAP1A	1.47926	1.73836	-0.230529	1	RAP1A	NA	1.42479	1.54439	RAP1A	-0.108422
ENSG00000127314	RAP1B	3.02415	2.47072	0.272853	1	RAP1B	2.94091	2.44423	0.267462	1	RAP1B	NA	2.98253	2.45748	RAP1B	0.270158
ENSG00000181467	RAP2B	1.70109	1.72386	-0.0303564	1	RAP2B	1.65536	1.34854	0.294646	1	RAP2B	NA	1.67822	1.5362	RAP2B	0.132145
ENSG00000138670	RASGEF1B	1.86647	1.39385	0.407455	1	RASGEF1B	1.91952	1.60139	0.261031	1	RASGEF1B	NA	1.89299	1.49762	RASGEF1B	0.334243
ENSG00000266094	RASSF5	1.13406	0.924893	0.289687	1	RASSF5	1.27674	1.05355	0.275244	1	RASSF5	NA	1.2054	0.989221	RASSF5	0.282465
ENSG00000023287	RB1CC1	0.803291	1.1724	-0.536422	1	RB1CC1	1.12706	1.28533	-0.187656	1	RB1CC1	NA	0.965173	1.22886	RB1CC1	-0.362039
ENSG00000122257	RBBP6	1.34669	1.40254	-0.0654254	1	RBBP6	1.31196	1.29586	0.0182537	1	RBBP6	NA	1.32933	1.3492	RBBP6	-0.0235858
ENSG00000176731	RBIS	1.0868	1.13332	-0.0623905	1	RBIS	1.32957	1.4855	-0.158188	1	RBIS	NA	1.20819	1.30941	RBIS	-0.110289
ENSG00000119707	RBM25	1.8901	1.57188	0.252468	1	RBM25	2.04279	2.12817	-0.0575185	1	RBM25	NA	1.96644	1.85003	RBM25	0.0974747
ENSG00000102317	RBM3	3.68569	3.90366	-0.102717	1	RBM3	3.84784	4.05616	-0.0740387	1	RBM3	NA	3.76676	3.97991	RBM3	-0.0883777
ENSG00000131051	RBM39	4.13458	5.47554	-0.425621	1	RBM39	5.43276	5.94202	-0.127013	1	RBM39	NA	4.78367	5.70878	RBM39	-0.276317
ENSG00000173933	RBM4	0.9923	1.18543	-0.255324	1	RBM4	1.10064	1.35908	-0.301457	1	RBM4	NA	1.04647	1.27225	RBM4	-0.27839
ENSG00000265241	RBM8A	2.03185	1.61096	0.320228	1	RBM8A	1.93713	1.9596	-0.0153606	1	RBM8A	NA	1.98449	1.78528	RBM8A	0.152434
ENSG00000147274	RBMX	1.13406	1.4807	-0.386699	1	RBMX	1.52329	1.60139	-0.070813	1	RBMX	NA	1.32867	1.54105	RBMX	-0.228756
ENSG00000198771	RCSD1	1.11043	1.09858	0.0127215	1	RCSD1	1.62014	1.633	-0.0103894	1	RCSD1	NA	1.36529	1.36579	RCSD1	0.00116601
ENSG00000129625	REEP5	0.945048	1.03779	-0.132895	1	REEP5	1.33838	1.25372	0.0941286	1	REEP5	NA	1.14171	1.14576	REEP5	-0.0193832
ENSG00000162924	REL	1.67746	1.82373	-0.131308	1	REL	1.57612	1.84371	-0.223947	1	REL	NA	1.62679	1.83372	REL	-0.177627
ENSG00000174718	RESF1	1.13406	1.05082	0.106341	1	RESF1	1.11825	1.1589	-0.0507845	1	RESF1	NA	1.12615	1.10486	RESF1	0.0277782
ENSG00000006015	REX1BD	1.11043	0.903182	0.294047	1	REX1BD	1.14467	1.1589	-0.0173615	1	REX1BD	NA	1.12755	1.03104	REX1BD	0.138343
ENSG00000102760	RGCC	2.528	2.70955	-0.116381	1	RGCC	1.1975	1.3064	-0.124121	1	RGCC	NA	1.86275	2.00797	RGCC	-0.120251
ENSG00000148908	RGS10	1.74834	1.69781	0.0305525	1	RGS10	1.85788	2.1071	-0.1795	1	RGS10	NA	1.80311	1.90245	RGS10	-0.0744737
ENSG00000171700	RGS19	1.03955	1.03345	0.00742994	1	RGS19	1.64656	1.51711	0.118311	1	RGS19	NA	1.34306	1.27528	RGS19	0.0628705
ENSG00000116741	RGS2	5.19776	6.09648	-0.252008	1	RGS2	5.68811	6.8586	-0.267475	1	RGS2	NA	5.44294	6.47754	RGS2	-0.259742
ENSG00000067560	RHOA	4.13458	4.07735	-0.000641675	1	RHOA	5.30949	5.33096	-0.00380588	1	RHOA	NA	4.72204	4.70415	RHOA	-0.00222378
ENSG00000143878	RHOB	1.5357	1.34175	0.184713	1	RHOB	1.62895	1.29586	0.328594	1	RHOB	NA	1.58233	1.31881	RHOB	0.256654
ENSG00000177105	RHOG	1.9846	1.52412	0.366403	1	RHOG	2.14845	2.00174	0.10284	1	RHOG	NA	2.06653	1.76293	RHOG	0.234622
ENSG00000119729	RHOQ	1.0868	0.833707	0.378575	1	RHOQ	1.04781	1.11676	-0.0909451	1	RHOQ	NA	1.06731	0.975234	RHOQ	0.143815
ENSG00000150977	RILPL2	1.55933	1.60228	-0.0488486	1	RILPL2	2.04279	2.17031	-0.0856695	1	RILPL2	NA	1.80106	1.8863	RILPL2	-0.0672591
ENSG00000101782	RIOK3	1.48845	1.48504	-0.00562111	1	RIOK3	1.65536	1.80157	-0.120391	1	RIOK3	NA	1.57191	1.6433	RIOK3	-0.0630061
ENSG00000104312	RIPK2	0.68516	1.12029	-0.693474	1	RIPK2	1.33838	1.64354	-0.293602	1	RIPK2	NA	1.01177	1.38191	RIPK2	-0.493538
ENSG00000111913	RIPOR2	1.9846	2.23624	-0.185393	1	RIPOR2	2.65915	2.18085	0.286366	1	RIPOR2	NA	2.32187	2.20855	RIPOR2	0.0504865
ENSG00000219200	RNASEK	5.5049	5.11514	0.0834604	1	RNASEK	6.71831	7.44859	-0.146545	1	RNASEK	NA	6.11161	6.28186	RNASEK	-0.0315425
ENSG00000026297	RNASET2	3.23679	3.09166	0.0472098	1	RNASET2	3.65413	3.97188	-0.118171	1	RNASET2	NA	3.44546	3.53177	RNASET2	-0.0354808
ENSG00000113269	RNF130	2.76426	2.2623	0.271181	1	RNF130	2.13084	2.91833	-0.450497	1	RNF130	NA	2.44755	2.59031	RNF130	-0.0896583
ENSG00000163162	RNF149	1.39395	1.21148	0.194051	1	RNF149	1.36479	1.31694	0.0517536	1	RNF149	NA	1.37937	1.26421	RNF149	0.122902
ENSG00000173821	RNF213	2.26811	2.37954	-0.0843058	1	RNF213	4.09438	3.39243	0.272427	1	RNF213	NA	3.18125	2.88598	RNF213	0.0940606
ENSG00000114125	RNF7	1.11043	1.03345	0.100539	1	RNF7	1.46165	1.62247	-0.148789	1	RNF7	NA	1.28604	1.32796	RNF7	-0.0241247
ENSG00000023191	RNH1	1.41757	1.26793	0.152424	1	RNH1	1.83147	1.76996	0.050111	1	RNH1	NA	1.62452	1.51895	RNH1	0.101268
ENSG00000101654	RNMT	0.826917	1.15503	-0.474327	1	RNMT	0.924538	1.08516	-0.228888	1	RNMT	NA	0.875728	1.12009	RNMT	-0.351608
ENSG00000067900	ROCK1	1.8901	1.89755	-0.0184934	1	ROCK1	2.25411	2.45477	-0.121109	1	ROCK1	NA	2.0721	2.17616	ROCK1	-0.0698011
ENSG00000125995	ROMO1	1.15768	0.851076	0.438248	1	ROMO1	1.03901	1.27479	-0.292288	1	ROMO1	NA	1.09834	1.06293	ROMO1	0.0729799
ENSG00000147403	RPL10	52.0485	54.2474	-0.0865957	1	RPL10	50.1012	57.745	-0.202389	1	RPL10	NA	51.0748	55.9962	RPL10	-0.144492
ENSG00000198755	RPL10A	15.8059	16.457	-0.0839018	1	RPL10A	14.3788	17.2571	-0.260777	1	RPL10A	NA	15.0923	16.8571	RPL10A	-0.172339
ENSG00000142676	RPL11	34.7541	36.5485	-0.0992562	1	RPL11	35.3702	42.0155	-0.245918	1	RPL11	NA	35.0622	39.282	RPL11	-0.172587
ENSG00000197958	RPL12	23.0355	24.8592	-0.136131	1	RPL12	20.6744	24.5688	-0.246508	1	RPL12	NA	21.855	24.714	RPL12	-0.19132
ENSG00000167526	RPL13	53.6078	59.8966	-0.186938	1	RPL13	42.159	48.3684	-0.195767	1	RPL13	NA	47.8834	54.1325	RPL13	-0.191352
ENSG00000142541	RPL13A	25.4454	28.663	-0.198102	1	RPL13A	27.5072	31.164	-0.177622	1	RPL13A	NA	26.4763	29.9135	RPL13A	-0.187862
ENSG00000188846	RPL14	17.7433	18.3763	-0.0764323	1	RPL14	18.7637	21.8822	-0.219357	1	RPL14	NA	18.2535	20.1292	RPL14	-0.147895
ENSG00000174748	RPL15	20.0823	21.316	-0.112048	1	RPL15	20.5424	24.2527	-0.237079	1	RPL15	NA	20.3123	22.7843	RPL15	-0.174563
ENSG00000265681	RPL17	24.0987	26.544	-0.16569	1	RPL17	25.711	27.5503	-0.0972689	1	RPL17	NA	24.9048	27.0472	RPL17	-0.131479
ENSG00000063177	RPL18	20.9328	22.7532	-0.146392	1	RPL18	22.0657	24.7689	-0.164295	1	RPL18	NA	21.4992	23.7611	RPL18	-0.155344
ENSG00000105640	RPL18A	26.8866	27.5253	-0.0602714	1	RPL18A	28.0972	31.2483	-0.150913	1	RPL18A	NA	27.4919	29.3868	RPL18A	-0.105592
ENSG00000108298	RPL19	29.6036	31.5028	-0.116193	1	RPL19	32.1651	35.8523	-0.154123	1	RPL19	NA	30.8844	33.6775	RPL19	-0.135158
ENSG00000122026	RPL21	31.2575	34.2732	-0.15941	1	RPL21	32.3236	34.5985	-0.095696	1	RPL21	NA	31.7905	34.4359	RPL21	-0.127553
ENSG00000116251	RPL22	13.1598	14.985	-0.212652	1	RPL22	14.7398	17.1096	-0.212647	1	RPL22	NA	13.9498	16.0473	RPL22	-0.21265
ENSG00000163584	RPL22L1	0.945048	1.19845	-0.339747	1	RPL22L1	1.33838	1.39068	-0.0542633	1	RPL22L1	NA	1.14171	1.29457	RPL22L1	-0.197005
ENSG00000125691	RPL23	14.3411	14.972	-0.0875912	1	RPL23	14.5373	15.6241	-0.101646	1	RPL23	NA	14.4392	15.2981	RPL23	-0.0946187
ENSG00000198242	RPL23A	19.7515	21.4853	-0.147394	1	RPL23A	21.0443	22.1456	-0.0712034	1	RPL23A	NA	20.3979	21.8155	RPL23A	-0.109299
ENSG00000114391	RPL24	14.3175	14.9286	-0.085777	1	RPL24	14.009	16.3195	-0.217797	1	RPL24	NA	14.1632	15.624	RPL24	-0.151787
ENSG00000161970	RPL26	32.7695	34.2341	-0.0896595	1	RPL26	35.0356	40.235	-0.197173	1	RPL26	NA	33.9026	37.2346	RPL26	-0.143416
ENSG00000131469	RPL27	11.7186	13.209	-0.197733	1	RPL27	12.9171	15.7084	-0.279764	1	RPL27	NA	12.3179	14.4587	RPL27	-0.238749
ENSG00000166441	RPL27A	18.3103	19.3142	-0.102909	1	RPL27A	19.9876	22.0402	-0.138613	1	RPL27A	NA	19.149	20.6772	RPL27A	-0.120761
ENSG00000108107	RPL28	37.0459	38.7239	-0.090593	1	RPL28	43.4357	49.875	-0.196975	1	RPL28	NA	40.2408	44.2995	RPL28	-0.143784
ENSG00000162244	RPL29	21.2163	21.3203	-0.0331801	1	RPL29	20.9474	23.7154	-0.176614	1	RPL29	NA	21.0819	22.5178	RPL29	-0.104897
ENSG00000100316	RPL3	19.9405	23.9256	-0.288847	1	RPL3	19.5386	23.2202	-0.246588	1	RPL3	NA	19.7395	23.5729	RPL3	-0.267717
ENSG00000156482	RPL30	35.7228	38.1681	-0.122172	1	RPL30	34.6922	39.9084	-0.199624	1	RPL30	NA	35.2075	39.0383	RPL30	-0.160898
ENSG00000071082	RPL31	8.76532	10.7383	-0.317027	1	RPL31	10.4077	11.3783	-0.126285	1	RPL31	NA	9.58649	11.0583	RPL31	-0.221656
ENSG00000144713	RPL32	38.3926	40.4608	-0.102404	1	RPL32	37.0696	42.4686	-0.193701	1	RPL32	NA	37.7311	41.4647	RPL32	-0.148053
ENSG00000109475	RPL34	38.7233	42.8708	-0.173495	1	RPL34	38.9275	44.3333	-0.185147	1	RPL34	NA	38.8254	43.602	RPL34	-0.179321
ENSG00000136942	RPL35	12.6636	14.5942	-0.229882	1	RPL35	14.37	15.5715	-0.113466	1	RPL35	NA	13.5168	15.0828	RPL35	-0.171674
ENSG00000182899	RPL35A	24.0751	25.7277	-0.122046	1	RPL35A	24.311	28.0349	-0.203166	1	RPL35A	NA	24.193	26.8813	RPL35A	-0.162606
ENSG00000130255	RPL36	17.507	18.4675	-0.102885	1	RPL36	18.0681	21.7347	-0.264078	1	RPL36	NA	17.7876	20.1011	RPL36	-0.183482
ENSG00000241343	RPL36A	14.8372	15.7883	-0.115173	1	RPL36A	14.6958	17.2677	-0.230216	1	RPL36A	NA	14.7665	16.528	RPL36A	-0.172695
ENSG00000165502	RPL36AL	6.00105	5.81858	0.0217036	1	RPL36AL	6.26925	7.44859	-0.246216	1	RPL36AL	NA	6.13515	6.63358	RPL36AL	-0.112256
ENSG00000145592	RPL37	30.0053	33.726	-0.195136	1	RPL37	31.7689	36.6003	-0.201783	1	RPL37	NA	30.8871	35.1632	RPL37	-0.198459
ENSG00000197756	RPL37A	21.2872	23.8518	-0.190214	1	RPL37A	24.2845	27.3396	-0.168514	1	RPL37A	NA	22.7859	25.5957	RPL37A	-0.179364
ENSG00000172809	RPL38	12.3092	14.2121	-0.232489	1	RPL38	13.7008	14.7708	-0.106115	1	RPL38	NA	13.005	14.4914	RPL38	-0.169302
ENSG00000198918	RPL39	34.8486	37.3952	-0.128379	1	RPL39	36.1627	38.7811	-0.0984221	1	RPL39	NA	35.5056	38.0882	RPL39	-0.113401
ENSG00000174444	RPL4	8.45818	9.16643	-0.14011	1	RPL4	8.99884	9.81907	-0.123512	1	RPL4	NA	8.72851	9.49275	RPL4	-0.131811
ENSG00000229117	RPL41	53.6787	57.0003	-0.113534	1	RPL41	54.31	59.7046	-0.134172	1	RPL41	NA	53.9944	58.3525	RPL41	-0.123853
ENSG00000122406	RPL5	18.4284	18.7758	-0.052862	1	RPL5	16.9235	19.2167	-0.180906	1	RPL5	NA	17.6759	18.9962	RPL5	-0.116884
ENSG00000089009	RPL6	23.7207	26.4137	-0.181381	1	RPL6	23.677	26.6337	-0.16733	1	RPL6	NA	23.6988	26.5237	RPL6	-0.174355
ENSG00000147604	RPL7	11.884	14.1035	-0.272056	1	RPL7	13.692	14.9183	-0.121366	1	RPL7	NA	12.788	14.5109	RPL7	-0.196711
ENSG00000148303	RPL7A	19.4444	21.0598	-0.141122	1	RPL7A	21.4141	23.4415	-0.128086	1	RPL7A	NA	20.4292	22.2506	RPL7A	-0.134604
ENSG00000161016	RPL8	16.1839	17.1431	-0.108763	1	RPL8	18.7197	19.6592	-0.0682706	1	RPL8	NA	17.4518	18.4012	RPL8	-0.0885169
ENSG00000163682	RPL9	23.3191	25.5496	-0.158016	1	RPL9	23.6594	27.0762	-0.192165	1	RPL9	NA	23.4892	26.3129	RPL9	-0.17509
ENSG00000089157	RPLP0	9.02521	10.1434	-0.192798	1	RPLP0	10.3812	11.273	-0.11654	1	RPLP0	NA	9.70323	10.7082	RPLP0	-0.154669
ENSG00000137818	RPLP1	52.2375	57.0003	-0.15278	1	RPLP1	63.7755	69.7133	-0.125977	1	RPLP1	NA	58.0065	63.3568	RPLP1	-0.139379
ENSG00000177600	RPLP2	23.9806	25.8015	-0.131847	1	RPLP2	25.033	28.6355	-0.191523	1	RPLP2	NA	24.5068	27.2185	RPLP2	-0.161685
ENSG00000124614	RPS10	7.65489	8.13732	-0.111935	1	RPS10	8.45292	9.12373	-0.107864	1	RPS10	NA	8.0539	8.63053	RPS10	-0.1099
ENSG00000142534	RPS11	16.751	18.3459	-0.156958	1	RPS11	20.2958	21.9665	-0.111715	1	RPS11	NA	18.5234	20.1562	RPS11	-0.134337
ENSG00000112306	RPS12	49.0716	50.0875	-0.0564319	1	RPS12	42.5288	50.7178	-0.251583	1	RPS12	NA	45.8002	50.4027	RPS12	-0.154007
ENSG00000110700	RPS13	26.7685	28.3721	-0.110323	1	RPS13	27.1638	31.7961	-0.224701	1	RPS13	NA	26.9661	30.0841	RPS13	-0.167512
ENSG00000164587	RPS14	38.1563	41.668	-0.153713	1	RPS14	36.6646	41.9628	-0.19227	1	RPS14	NA	37.4104	41.8154	RPS14	-0.172991
ENSG00000115268	RPS15	23.4372	24.729	-0.10364	1	RPS15	26.7852	27.7294	-0.0475819	1	RPS15	NA	25.1112	26.2292	RPS15	-0.0756109
ENSG00000134419	RPS15A	29.4146	30.3565	-0.0719575	1	RPS15A	28.1412	32.3334	-0.197889	1	RPS15A	NA	28.7779	31.3449	RPS15A	-0.134923
ENSG00000105193	RPS16	20.6493	22.1757	-0.12896	1	RPS16	20.1902	21.7979	-0.108134	1	RPS16	NA	20.4197	21.9868	RPS16	-0.118547
ENSG00000182774	RPS17	8.4818	8.99274	-0.108512	1	RPS17	8.60261	9.85068	-0.193043	1	RPS17	NA	8.54221	9.42171	RPS17	-0.150777
ENSG00000231500	RPS18	42.1728	45.6541	-0.141201	1	RPS18	39.7904	44.9233	-0.172592	1	RPS18	NA	40.9816	45.2887	RPS18	-0.156896
ENSG00000105372	RPS19	25.9888	30.4867	-0.256624	1	RPS19	30.3777	32.2281	-0.0828859	1	RPS19	NA	28.1833	31.3574	RPS19	-0.169755
ENSG00000140988	RPS2	32.297	33.9214	-0.0973647	1	RPS2	36.3035	39.3817	-0.114977	1	RPS2	NA	34.3003	36.6515	RPS2	-0.106171
ENSG00000008988	RPS20	13.0417	14.1817	-0.146171	1	RPS20	13.5071	15.6452	-0.209564	1	RPS20	NA	13.2744	14.9134	RPS20	-0.177868
ENSG00000171858	RPS21	16.9872	19.2187	-0.203817	1	RPS21	17.5662	19.3853	-0.139747	1	RPS21	NA	17.2767	19.302	RPS21	-0.171782
ENSG00000186468	RPS23	32.0371	33.6479	-0.0973319	1	RPS23	30.1488	32.365	-0.0999125	1	RPS23	NA	31.0929	33.0064	RPS23	-0.0986222
ENSG00000138326	RPS24	30.8794	32.8055	-0.113817	1	RPS24	34.4281	37.6538	-0.126774	1	RPS24	NA	32.6537	35.2297	RPS24	-0.120295
ENSG00000118181	RPS25	21.3108	21.3768	-0.0305892	1	RPS25	19.5914	22.0086	-0.165418	1	RPS25	NA	20.4511	21.6927	RPS25	-0.0980036
ENSG00000197728	RPS26	4.15821	4.18156	-0.0288401	1	RPS26	14.731	16.4248	-0.154615	1	RPS26	NA	9.44459	10.3032	RPS26	-0.0917277
ENSG00000177954	RPS27	44.5354	51.5552	-0.237961	1	RPS27	45.2672	53.6783	-0.243404	1	RPS27	NA	44.9013	52.6168	RPS27	-0.240683
ENSG00000143947	RPS27A	27.9498	32.584	-0.247739	1	RPS27A	29.1009	34.5353	-0.244538	1	RPS27A	NA	28.5254	33.5597	RPS27A	-0.246139
ENSG00000185088	RPS27L	0.945048	1.03779	-0.132895	1	RPS27L	1.10945	1.24319	-0.162502	1	RPS27L	NA	1.02725	1.14049	RPS27L	-0.147698
ENSG00000233927	RPS28	31.1629	34.7725	-0.184641	1	RPS28	31.5224	35.5994	-0.173029	1	RPS28	NA	31.3427	35.186	RPS28	-0.178835
ENSG00000213741	RPS29	29.1547	31.5028	-0.13822	1	RPS29	29.8054	33.5661	-0.168986	1	RPS29	NA	29.48	32.5344	RPS29	-0.153603
ENSG00000149273	RPS3	22.4685	24.247	-0.13608	1	RPS3	22.3386	25.4748	-0.187087	1	RPS3	NA	22.4036	24.8609	RPS3	-0.161584
ENSG00000145425	RPS3A	31.2575	34.1689	-0.155017	1	RPS3A	31.0029	35.1359	-0.178093	1	RPS3A	NA	31.1302	34.6524	RPS3A	-0.166555
ENSG00000198034	RPS4X	23.8625	26.4224	-0.173268	1	RPS4X	16.131	19.5012	-0.271246	1	RPS4X	NA	19.9967	22.9618	RPS4X	-0.222257
ENSG00000083845	RPS5	11.1516	11.2941	-0.0432652	1	RPS5	8.73469	10.5039	-0.263615	1	RPS5	NA	9.94312	10.899	RPS5	-0.15344
ENSG00000137154	RPS6	29.2965	30.2609	-0.0732119	1	RPS6	25.4204	28.5196	-0.163526	1	RPS6	NA	27.3584	29.3903	RPS6	-0.118369
ENSG00000171863	RPS7	19.3499	21.1814	-0.156446	1	RPS7	19.7763	22.6618	-0.194047	1	RPS7	NA	19.5631	21.9216	RPS7	-0.175246
ENSG00000142937	RPS8	38.747	41.0601	-0.110364	1	RPS8	38.0029	41.8048	-0.135115	1	RPS8	NA	38.3749	41.4324	RPS8	-0.122739
ENSG00000170889	RPS9	20.7202	21.4072	-0.0731438	1	RPS9	24.3198	26.2123	-0.105699	1	RPS9	NA	22.52	23.8097	RPS9	-0.0894216
ENSG00000168028	RPSA	9.73399	11.7457	-0.295504	1	RPSA	11.7548	13.1694	-0.16153	1	RPSA	NA	10.7444	12.4575	RPSA	-0.228517
ENSG00000171490	RSL1D1	1.48845	1.5328	-0.0511619	1	RSL1D1	1.56731	1.54872	0.0179937	1	RSL1D1	NA	1.52788	1.54076	RSL1D1	-0.0165841
ENSG00000137876	RSL24D1	1.15768	1.5328	-0.407306	1	RSL24D1	1.48807	1.85425	-0.314583	1	RSL24D1	NA	1.32288	1.69353	RSL24D1	-0.360945
ENSG00000111011	RSRC2	1.91372	1.74992	0.115784	1	RSRC2	1.91952	1.64354	0.223798	1	RSRC2	NA	1.91662	1.69673	RSRC2	0.169791
ENSG00000117616	RSRP1	1.46482	1.47636	-0.0199044	1	RSRP1	1.81386	1.80157	0.0108535	1	RSRP1	NA	1.63934	1.63896	RSRP1	-0.00452542
ENSG00000133318	RTN3	1.18131	1.29398	-0.135133	1	RTN3	1.53209	1.8121	-0.239786	1	RTN3	NA	1.3567	1.55304	RTN3	-0.187459
ENSG00000115310	RTN4	2.38625	2.13637	0.143425	1	RTN4	2.56229	2.62334	-0.0323284	1	RTN4	NA	2.47427	2.37985	RTN4	0.0555484
ENSG00000087302	RTRAF	1.37032	0.994369	0.453597	1	RTRAF	1.05662	1.50657	-0.50743	1	RTRAF	NA	1.21347	1.25047	RTRAF	-0.0269169
ENSG00000111832	RWDD1	0.779664	1.12029	-0.512902	1	RWDD1	1.3736	1.25372	0.131361	1	RWDD1	NA	1.07663	1.18701	RWDD1	-0.19077
ENSG00000197747	S100A10	9.80487	9.43565	0.0307471	1	S100A10	10.9448	12.5899	-0.1996	1	S100A10	NA	10.3748	11.0128	S100A10	-0.0844262
ENSG00000163191	S100A11	8.36367	7.57284	0.119108	1	S100A11	11.4731	12.0315	-0.0662502	1	S100A11	NA	9.91838	9.80218	S100A11	0.0264287
ENSG00000163221	S100A12	3.23679	3.39996	-0.0897417	1	S100A12	4.75477	5.39417	-0.179699	1	S100A12	NA	3.99578	4.39706	S100A12	-0.13472
ENSG00000196154	S100A4	22.3504	21.9716	-0.00154249	1	S100A4	35.3438	37.8013	-0.0945506	1	S100A4	NA	28.8471	29.8865	S100A4	-0.0480466
ENSG00000197956	S100A6	22.4685	21.8284	0.0154925	1	S100A6	33.7677	36.1578	-0.0962358	1	S100A6	NA	28.1181	28.9931	S100A6	-0.0403717
ENSG00000143546	S100A8	27.619	28.5935	-0.0764503	1	S100A8	54.583	58.9144	-0.107723	1	S100A8	NA	41.101	43.754	S100A8	-0.0920866
ENSG00000163220	S100A9	43.0705	49.4449	-0.225893	1	S100A9	93.757	104.154	-0.149255	1	S100A9	NA	68.4138	76.7994	S100A9	-0.187574
ENSG00000101347	SAMHD1	3.66206	4.36828	-0.274002	1	SAMHD1	3.11702	3.266	-0.0654642	1	SAMHD1	NA	3.38954	3.81714	SAMHD1	-0.169733
ENSG00000150459	SAP18	1.63021	1.68912	-0.0616036	1	SAP18	1.81386	2.1387	-0.235307	1	SAP18	NA	1.72203	1.91391	SAP18	-0.148455
ENSG00000133872	SARAF	3.37855	3.49115	-0.0664763	1	SARAF	2.95852	3.27654	-0.145166	1	SARAF	NA	3.16853	3.38384	SARAF	-0.105821
ENSG00000130066	SAT1	13.9631	13.3046	0.0442257	1	SAT1	25.0594	28.7408	-0.195299	1	SAT1	NA	19.5112	21.0227	SAT1	-0.0755365
ENSG00000126524	SBDS	2.00823	1.96268	0.0193412	1	SBDS	1.57612	1.79103	-0.182368	1	SBDS	NA	1.79217	1.87686	SBDS	-0.0815135
ENSG00000139218	SCAF11	1.46482	1.97137	-0.435999	1	SCAF11	2.41261	1.79103	0.429067	1	SCAF11	NA	1.93871	1.8812	SCAF11	-0.00346627
ENSG00000171222	SCAND1	1.29944	1.27661	0.0192274	1	SCAND1	1.30316	1.54872	-0.246654	1	SCAND1	NA	1.3013	1.41266	SCAND1	-0.113713
ENSG00000121064	SCPEP1	1.03955	0.93792	0.146746	1	SCPEP1	1.3736	1.50657	-0.131673	1	SCPEP1	NA	1.20658	1.22225	SCPEP1	0.00753629
ENSG00000137575	SDCBP	1.60658	1.61965	-0.0219264	1	SDCBP	2.14845	2.35995	-0.133512	1	SDCBP	NA	1.87752	1.9898	SDCBP	-0.0777191
ENSG00000140612	SEC11A	1.15768	1.68044	-0.539613	1	SEC11A	1.75222	2.19138	-0.319872	1	SEC11A	NA	1.45495	1.93591	SEC11A	-0.429742
ENSG00000106803	SEC61B	1.70109	2.14506	-0.345017	1	SEC61B	2.10443	2.6128	-0.30948	1	SEC61B	NA	1.90276	2.37893	SEC61B	-0.327248
ENSG00000132432	SEC61G	1.25219	1.34609	-0.10944	1	SEC61G	1.63775	1.89639	-0.20932	1	SEC61G	NA	1.44497	1.62124	SEC61G	-0.15938
ENSG00000008952	SEC62	1.13406	1.10727	0.0311535	1	SEC62	1.28555	1.36961	-0.0901193	1	SEC62	NA	1.2098	1.23844	SEC62	-0.0294829
ENSG00000211450	SELENOH	1.84284	1.73255	0.0763682	1	SELENOH	2.12204	2.03335	0.0625817	1	SELENOH	NA	1.98244	1.88295	SELENOH	0.069475
ENSG00000113811	SELENOK	1.15768	1.22016	-0.0792515	1	SELENOK	1.1975	1.10623	0.113743	1	SELENOK	NA	1.17759	1.1632	SELENOK	0.0172457
ENSG00000188404	SELL	0.9923	1.74123	-0.808343	1	SELL	1.73461	2.25459	-0.375205	1	SELL	NA	1.36346	1.99791	SELL	-0.591774
ENSG00000168385	SEPTIN2	0.921421	1.19411	-0.370153	1	SEPTIN2	1.03901	1.03248	0.00909246	1	SEPTIN2	NA	0.980213	1.11329	SEPTIN2	-0.18053
ENSG00000122545	SEPTIN7	2.05548	2.32743	-0.192903	1	SEPTIN7	2.39499	2.4653	-0.0401285	1	SEPTIN7	NA	2.22524	2.39637	SEPTIN7	-0.116516
ENSG00000184640	SEPTIN9	1.55933	1.71952	-0.150462	1	SEPTIN9	1.8931	1.64354	0.203898	1	SEPTIN9	NA	1.72622	1.68153	SEPTIN9	0.0267179
ENSG00000142864	SERBP1	2.31537	2.39691	-0.0653354	1	SERBP1	2.51827	2.98154	-0.241209	1	SERBP1	NA	2.41682	2.68922	SERBP1	-0.153272
ENSG00000140264	SERF2	10.5137	11.0379	-0.0949722	1	SERF2	14.687	14.6233	0.00856867	1	SERF2	NA	12.6003	12.8306	SERF2	-0.0432018
ENSG00000111897	SERINC1	1.06318	0.950947	0.158646	1	SERINC1	0.933344	1.09569	-0.229147	1	SERINC1	NA	0.998261	1.02332	SERINC1	-0.0352507
ENSG00000120742	SERP1	3.59118	3.75168	-0.0827248	1	SERP1	4.74596	4.899	-0.0437392	1	SERP1	NA	4.16857	4.32534	SERP1	-0.063232
ENSG00000197249	SERPINA1	4.74886	4.90671	-0.0687281	1	SERPINA1	6.77114	6.22647	0.122893	1	SERPINA1	NA	5.76	5.56659	SERPINA1	0.0270823
ENSG00000021355	SERPINB1	2.38625	2.08427	0.178976	1	SERPINB1	2.96733	3.27654	-0.140891	1	SERPINB1	NA	2.67679	2.6804	SERPINB1	0.0190422
ENSG00000119335	SET	3.14228	3.02653	0.0354496	1	SET	3.33714	3.35029	-0.00392569	1	SET	NA	3.23971	3.18841	SET	0.015762
ENSG00000107290	SETX	1.06318	1.03345	0.0391388	1	SETX	1.46165	1.1273	0.372448	1	SETX	NA	1.26241	1.08037	SETX	0.205793
ENSG00000168066	SF1	2.55163	2.76165	-0.130522	1	SF1	2.50066	2.81298	-0.16764	1	SF1	NA	2.52614	2.78731	SF1	-0.149081
ENSG00000115524	SF3B1	2.24449	2.44033	-0.135585	1	SF3B1	2.37738	2.58119	-0.116734	1	SF3B1	NA	2.31094	2.51076	SF3B1	-0.12616
ENSG00000087365	SF3B2	0.968674	1.31135	-0.434413	1	SF3B2	1.32957	1.44336	-0.116966	1	SF3B2	NA	1.14912	1.37736	SF3B2	-0.275689
ENSG00000169976	SF3B5	1.86647	1.69347	0.127347	1	SF3B5	1.91071	2.26513	-0.243072	1	SF3B5	NA	1.88859	1.9793	SF3B5	-0.0578625
ENSG00000116560	SFPQ	3.04778	3.30443	-0.134836	1	SFPQ	3.64532	3.09743	0.236028	1	SFPQ	NA	3.34655	3.20093	SFPQ	0.050596
ENSG00000118515	SGK1	3.09503	3.8776	-0.343293	1	SGK1	4.17363	4.07723	0.0355022	1	SGK1	NA	3.63433	3.97742	SGK1	-0.153896
ENSG00000131171	SH3BGRL	2.74064	2.7052	0.00140615	1	SH3BGRL	2.94972	3.24493	-0.135514	1	SH3BGRL	NA	2.84518	2.97507	SH3BGRL	-0.0670541
ENSG00000142669	SH3BGRL3	12.9235	11.6806	0.120549	1	SH3BGRL3	15.77	16.5829	-0.0701499	1	SH3BGRL3	NA	14.3468	14.1317	SH3BGRL3	0.0251996
ENSG00000097033	SH3GLB1	0.897795	1.10292	-0.292508	1	SH3GLB1	1.43524	1.29586	0.146987	1	SH3GLB1	NA	1.16652	1.19939	SH3GLB1	-0.0727603
ENSG00000147010	SH3KBP1	1.46482	1.54583	-0.0860567	1	SH3KBP1	1.60253	1.75943	-0.132986	1	SH3KBP1	NA	1.53368	1.65263	SH3KBP1	-0.109521
ENSG00000184990	SIVA1	1.13406	0.916209	0.303233	1	SIVA1	1.06542	1.1273	-0.0805188	1	SIVA1	NA	1.09974	1.02175	SIVA1	0.111357
ENSG00000005020	SKAP2	1.20494	1.26793	-0.0778735	1	SKAP2	1.41763	1.58032	-0.154923	1	SKAP2	NA	1.31128	1.42413	SKAP2	-0.116398
ENSG00000113558	SKP1	2.29174	2.23624	0.0199262	1	SKP1	2.48305	2.49691	-0.0065282	1	SKP1	NA	2.38739	2.36658	SKP1	0.00669902
ENSG00000018280	SLC11A1	1.72471	1.68044	0.0259842	1	SLC11A1	1.45285	1.65407	-0.18511	1	SLC11A1	NA	1.58878	1.66726	SLC11A1	-0.0795629
ENSG00000075415	SLC25A3	2.83514	2.47507	0.17796	1	SLC25A3	3.00255	3.50832	-0.22222	1	SLC25A3	NA	2.91885	2.99169	SLC25A3	-0.0221303
ENSG00000147454	SLC25A37	1.01593	0.560147	0.853507	1	SLC25A37	1.36479	0.737484	0.879286	1	SLC25A37	NA	1.19036	0.648815	SLC25A37	0.866397
ENSG00000005022	SLC25A5	2.50438	2.50546	-0.017015	1	SLC25A5	3.16104	3.02368	0.0655594	1	SLC25A5	NA	2.83271	2.76457	SLC25A5	0.0242722
ENSG00000169100	SLC25A6	5.83567	5.52331	0.0566233	1	SLC25A6	6.8592	7.29056	-0.0857499	1	SLC25A6	NA	6.34743	6.40693	SLC25A6	-0.0145633
ENSG00000059804	SLC2A3	1.79559	1.6457	0.113375	1	SLC2A3	1.84908	2.42316	-0.387019	1	SLC2A3	NA	1.82233	2.03443	SLC2A3	-0.136822
ENSG00000134294	SLC38A2	1.51208	1.48504	0.0167467	1	SLC38A2	1.90191	1.79103	0.08733	1	SLC38A2	NA	1.70699	1.63804	SLC38A2	0.0520384
ENSG00000168003	SLC3A2	1.18131	1.14635	0.0390204	1	SLC3A2	1.27674	1.53818	-0.266216	1	SLC3A2	NA	1.22903	1.34226	SLC3A2	-0.113598
ENSG00000155465	SLC7A7	1.15768	1.09424	0.0773063	1	SLC7A7	1.46165	1.47497	-0.0122157	1	SLC7A7	NA	1.30967	1.2846	SLC7A7	0.0325453
ENSG00000176463	SLCO3A1	0.708786	1.0074	-0.493546	1	SLCO3A1	1.15347	1.34854	-0.223202	1	SLCO3A1	NA	0.931129	1.17797	SLCO3A1	-0.358374
ENSG00000137776	SLTM	1.13406	1.19845	-0.0825887	1	SLTM	1.21511	1.21158	0.00459139	1	SLTM	NA	1.17458	1.20502	SLTM	-0.0389986
ENSG00000084070	SMAP2	1.86647	1.91058	-0.0462631	1	SMAP2	2.43022	2.58119	-0.085141	1	SMAP2	NA	2.14834	2.24589	SMAP2	-0.0657021
ENSG00000153147	SMARCA5	1.03955	1.2549	-0.271612	1	SMARCA5	1.26794	1.4855	-0.226207	1	SMARCA5	NA	1.15375	1.3702	SMARCA5	-0.24891
ENSG00000101596	SMCHD1	1.60658	1.87584	-0.233255	1	SMCHD1	2.50946	2.29674	0.128716	1	SMCHD1	NA	2.05802	2.08629	SMCHD1	-0.0522698
ENSG00000183172	SMDT1	0.921421	1.15503	-0.322324	1	SMDT1	1.84027	2.39156	-0.375013	1	SMDT1	NA	1.38085	1.77329	SMDT1	-0.348669
ENSG00000157106	SMG1	1.37032	1.29398	0.075085	1	SMG1	1.36479	1.20105	0.183543	1	SMG1	NA	1.36756	1.24751	SMG1	0.129314
ENSG00000224397	SMIM25	1.03955	1.04213	-0.00459259	1	SMIM25	1.70819	1.26426	0.432098	1	SMIM25	NA	1.37387	1.1532	SMIM25	0.213753
ENSG00000175061	SNHG29	3.33129	3.00916	0.127399	1	SNHG29	2.98494	3.58207	-0.260606	1	SNHG29	NA	3.15812	3.29561	SNHG29	-0.0666034
ENSG00000203875	SNHG5	1.29944	1.48504	-0.198266	1	SNHG5	1.44404	1.49604	-0.0499178	1	SNHG5	NA	1.37174	1.49054	SNHG5	-0.124092
ENSG00000245910	SNHG6	2.59888	2.74863	-0.0974795	1	SNHG6	2.9233	3.21332	-0.134378	1	SNHG6	NA	2.76109	2.98098	SNHG6	-0.115929
ENSG00000269893	SNHG8	2.45712	3.15245	-0.375122	1	SNHG8	1.25913	1.27479	-0.017181	1	SNHG8	NA	1.85813	2.21362	SNHG8	-0.196152
ENSG00000125835	SNRPB	1.0868	1.42425	-0.390911	1	SNRPB	1.63775	1.75943	-0.101792	1	SNRPB	NA	1.36228	1.59184	SNRPB	-0.246351
ENSG00000125743	SNRPD2	1.81922	2.05821	-0.189938	1	SNRPD2	1.93713	1.73836	0.156494	1	SNRPD2	NA	1.87817	1.89828	SNRPD2	-0.0167217
ENSG00000139343	SNRPF	1.32307	0.963973	0.448434	1	SNRPF	1.38241	1.1273	0.292525	1	SNRPF	NA	1.35274	1.04564	SNRPF	0.370479
ENSG00000100138	SNU13	1.18131	1.08556	0.117325	1	SNU13	1.26794	1.67514	-0.398388	1	SNU13	NA	1.22462	1.38035	SNU13	-0.140531
ENSG00000086300	SNX10	0.968674	1.0074	-0.0554251	1	SNX10	1.82266	1.7805	0.0346801	1	SNX10	NA	1.39567	1.39395	SNX10	-0.0103725
ENSG00000205302	SNX2	1.01593	1.07687	-0.0841267	1	SNX2	1.2063	1.61193	-0.414631	1	SNX2	NA	1.11111	1.3444	SNX2	-0.249379
ENSG00000112335	SNX3	1.55933	1.49807	0.0479046	1	SNX3	2.05159	2.34941	-0.193359	1	SNX3	NA	1.80546	1.92374	SNX3	-0.0727271
ENSG00000184557	SOCS3	1.11043	1.03345	0.100539	1	SOCS3	1.44404	1.84371	-0.349478	1	SOCS3	NA	1.27724	1.43858	SOCS3	-0.124469
ENSG00000142168	SOD1	1.20494	1.46333	-0.283996	1	SOD1	1.22391	1.25372	-0.0339763	1	SOD1	NA	1.21442	1.35853	SOD1	-0.158986
ENSG00000112096	SOD2	5.43402	5.68397	-0.0871584	1	SOD2	8.62022	9.4714	-0.133512	1	SOD2	NA	7.02712	7.57769	SOD2	-0.110335
ENSG00000159140	SON	3.37855	3.88629	-0.220986	1	SON	3.93589	3.9192	0.00795442	1	SON	NA	3.65722	3.90275	SON	-0.106516
ENSG00000137642	SORL1	1.20494	1.01608	0.240366	1	SORL1	1.29435	1.19051	0.120195	1	SORL1	NA	1.24964	1.1033	SORL1	0.180281
ENSG00000067066	SP100	0.779664	1.30267	-0.729713	1	SP100	1.66417	1.72782	-0.0528353	1	SP100	NA	1.22192	1.51524	SP100	-0.391274
ENSG00000008294	SPAG9	1.74834	1.64136	0.0792083	1	SPAG9	1.17989	1.69621	-0.519403	1	SPAG9	NA	1.46411	1.66879	SPAG9	-0.220097
ENSG00000114902	SPCS1	1.22856	1.39385	-0.186553	1	SPCS1	1.60253	1.52765	0.0695066	1	SPCS1	NA	1.41555	1.46075	SPCS1	-0.0585231
ENSG00000129128	SPCS3	1.0868	1.32004	-0.281633	1	SPCS3	1.55851	1.64354	-0.075256	1	SPCS3	NA	1.32266	1.48179	SPCS3	-0.178444
ENSG00000066336	SPI1	2.38625	2.5402	-0.105888	1	SPI1	3.63652	3.37136	0.110689	1	SPI1	NA	3.01138	2.95578	SPI1	0.00240046
ENSG00000197471	SPN	0.921421	1.12898	-0.289534	1	SPN	1.05662	0.937658	0.170641	1	SPN	NA	0.989018	1.03332	SPN	-0.0594464
ENSG00000161011	SQSTM1	1.22856	1.60228	-0.387017	1	SQSTM1	1.85788	1.99121	-0.0983038	1	SQSTM1	NA	1.54322	1.79674	SQSTM1	-0.242661
ENSG00000153914	SREK1	0.921421	1.01174	-0.131993	1	SREK1	1.14467	0.958729	0.253492	1	SREK1	NA	1.03304	0.985234	SREK1	0.0607497
ENSG00000122862	SRGN	14.0576	14.4292	-0.0630925	1	SRGN	17.3373	18.3844	-0.0822266	1	SRGN	NA	15.6974	16.4068	SRGN	-0.0726596
ENSG00000140319	SRP14	3.94557	4.1338	-0.0875713	1	SRP14	4.18244	4.51972	-0.109744	1	SRP14	NA	4.064	4.32676	SRP14	-0.0986575
ENSG00000133226	SRRM1	2.38625	2.82244	-0.257645	1	SRRM1	2.93211	3.13958	-0.0966661	1	SRRM1	NA	2.65918	2.98101	SRRM1	-0.177155
ENSG00000167978	SRRM2	2.8824	3.743	-0.394259	1	SRRM2	3.93589	4.05616	-0.0414708	1	SRRM2	NA	3.40914	3.89958	SRRM2	-0.217865
ENSG00000188529	SRSF10	1.01593	1.18543	-0.222157	1	SRSF10	1.18869	1.11676	0.0896272	1	SRSF10	NA	1.10231	1.15109	SRSF10	-0.0662648
ENSG00000116754	SRSF11	1.27581	1.19845	0.0840612	1	SRSF11	1.44404	1.3064	0.144169	1	SRSF11	NA	1.35993	1.25243	SRSF11	0.114115
ENSG00000161547	SRSF2	1.13406	1.58491	-0.484546	1	SRSF2	1.62014	1.55925	0.0558443	1	SRSF2	NA	1.3771	1.57208	SRSF2	-0.214351
ENSG00000112081	SRSF3	2.8824	3.31312	-0.218471	1	SRSF3	3.90948	3.55046	0.140413	1	SRSF3	NA	3.39594	3.43179	SRSF3	-0.0390286
ENSG00000116350	SRSF4	1.0868	0.977	0.150854	1	SRSF4	1.08303	1.00087	0.112865	1	SRSF4	NA	1.08492	0.988936	SRSF4	0.131859
ENSG00000100650	SRSF5	8.88345	8.13732	0.102189	1	SRSF5	9.25419	8.21768	0.173372	1	SRSF5	NA	9.06882	8.1775	SRSF5	0.137781
ENSG00000115875	SRSF7	1.60658	2.36217	-0.565144	1	SRSF7	1.97235	1.83317	0.106201	1	SRSF7	NA	1.78946	2.09767	SRSF7	-0.229471
ENSG00000111786	SRSF9	1.51208	1.61965	-0.108083	1	SRSF9	1.92832	2.04388	-0.0823393	1	SRSF9	NA	1.7202	1.83177	SRSF9	-0.0952111
ENSG00000138385	SSB	1.34669	0.816338	0.712182	1	SSB	1.08303	1.27479	-0.23291	1	SSB	NA	1.21486	1.04557	SSB	0.239636
ENSG00000106028	SSBP1	0.803291	1.18108	-0.54703	1	SSBP1	1.10064	1.24319	-0.173907	1	SSBP1	NA	0.951966	1.21214	SSBP1	-0.360468
ENSG00000124783	SSR1	1.13406	0.981342	0.204605	1	SSR1	1.1975	1.1589	0.0472475	1	SSR1	NA	1.16578	1.07012	SSR1	0.125926
ENSG00000163479	SSR2	1.5357	1.77597	-0.218642	1	SSR2	1.8843	2.05442	-0.122886	1	SSR2	NA	1.71	1.91519	SSR2	-0.170764
ENSG00000180879	SSR4	2.0791	2.41428	-0.229356	1	SSR4	2.68556	3.16065	-0.232601	1	SSR4	NA	2.38233	2.78746	SSR4	-0.230978
ENSG00000100380	ST13	2.00823	1.37648	0.529825	1	ST13	1.57612	1.55925	0.0163159	1	ST13	NA	1.79217	1.46787	ST13	0.273071
ENSG00000101972	STAG2	1.11043	1.10727	0.00140615	1	STAG2	1.07423	1.03248	0.0567892	1	STAG2	NA	1.09233	1.06987	STAG2	0.0290977
ENSG00000168610	STAT3	1.18131	1.36346	-0.210339	1	STAT3	1.98115	1.71728	0.206258	1	STAT3	NA	1.58123	1.54037	STAT3	-0.00204037
ENSG00000081320	STK17B	4.18184	4.2163	-0.0326354	1	STK17B	4.54345	4.8674	-0.0972166	1	STK17B	NA	4.36264	4.54185	STK17B	-0.064926
ENSG00000101109	STK4	1.39395	1.73255	-0.320522	1	STK4	1.74342	1.80157	-0.0460088	1	STK4	NA	1.56868	1.76706	STK4	-0.183265
ENSG00000243317	STMP1	1.15768	1.06819	0.111933	1	STMP1	1.01259	1.4539	-0.517329	1	STMP1	NA	1.08514	1.26104	STMP1	-0.202698
ENSG00000135604	STX11	2.33899	1.7282	0.420055	1	STX11	2.41261	2.39156	0.0140291	1	STX11	NA	2.3758	2.05988	STX11	0.217042
ENSG00000076944	STXBP2	2.26811	2.60968	-0.217263	1	STXBP2	2.43022	2.51798	-0.0495171	1	STXBP2	NA	2.34916	2.56383	STXBP2	-0.13339
ENSG00000113387	SUB1	2.45712	3.07429	-0.338953	1	SUB1	3.72457	3.83492	-0.0402009	1	SUB1	NA	3.09085	3.45461	SUB1	-0.189577
ENSG00000188612	SUMO2	2.36262	2.80942	-0.265195	1	SUMO2	3.15224	3.71903	-0.236134	1	SUMO2	NA	2.75743	3.26422	SUMO2	-0.250665
ENSG00000117614	SYF2	1.55933	1.88018	-0.279018	1	SYF2	2.11323	2.32834	-0.137895	1	SYF2	NA	1.83628	2.10426	SYF2	-0.208457
ENSG00000135316	SYNCRIP	1.4412	1.46767	-0.0345015	1	SYNCRIP	1.48807	1.53818	-0.0466501	1	SYNCRIP	NA	1.46463	1.50293	SYNCRIP	-0.0405758
ENSG00000147526	TACC1	1.29944	1.55452	-0.264041	1	TACC1	1.36479	1.46443	-0.100249	1	TACC1	NA	1.33212	1.50947	TACC1	-0.182145
ENSG00000166337	TAF10	1.13406	1.10727	0.0311535	1	TAF10	1.33838	1.91746	-0.514681	1	TAF10	NA	1.23622	1.51236	TAF10	-0.241764
ENSG00000166012	TAF1D	0.590655	1.06819	-0.831484	1	TAF1D	0.906928	1.01141	-0.155842	1	TAF1D	NA	0.748792	1.0398	TAF1D	-0.493663
ENSG00000164691	TAGAP	1.27581	1.42425	-0.16414	1	TAGAP	1.81386	1.65407	0.133338	1	TAGAP	NA	1.54484	1.53916	TAGAP	-0.0154014
ENSG00000158710	TAGLN2	3.61481	3.63878	-0.0292968	1	TAGLN2	3.78621	4.07723	-0.104737	1	TAGLN2	NA	3.70051	3.85801	TAGLN2	-0.0670171
ENSG00000177156	TALDO1	2.22086	2.4577	-0.160906	1	TALDO1	3.28431	3.99295	-0.27933	1	TALDO1	NA	2.75259	3.22532	TALDO1	-0.220118
ENSG00000135090	TAOK3	0.897795	1.07687	-0.258156	1	TAOK3	1.35599	1.56979	-0.209063	1	TAOK3	NA	1.12689	1.32333	TAOK3	-0.23361
ENSG00000231925	TAPBP	2.33899	2.03216	0.186856	1	TAPBP	2.89689	2.85512	0.0224907	1	TAPBP	NA	2.61794	2.44364	TAPBP	0.104673
ENSG00000106052	TAX1BP1	1.55933	1.69781	-0.132177	1	TAX1BP1	2.04279	2.17031	-0.0856695	1	TAX1BP1	NA	1.80106	1.93406	TAX1BP1	-0.108923
ENSG00000171530	TBCA	1.34669	1.35043	-0.0109776	1	TBCA	1.66417	1.80157	-0.112778	1	TBCA	NA	1.50543	1.576	TBCA	-0.0618777
ENSG00000187735	TCEA1	1.01593	1.06819	-0.072492	1	TCEA1	1.06542	1.10623	-0.0535518	1	TCEA1	NA	1.04067	1.08721	TCEA1	-0.0630219
ENSG00000141002	TCF25	1.63021	1.86281	-0.202466	1	TCF25	2.26292	1.75943	0.362541	1	TCF25	NA	1.94656	1.81112	TCF25	0.0800375
ENSG00000135269	TES	1.25219	1.31569	-0.0765964	1	TES	1.10064	1.3064	-0.244873	1	TES	NA	1.17641	1.31105	TES	-0.160735
ENSG00000168769	TET2	1.0868	1.38951	-0.355397	1	TET2	1.44404	1.62247	-0.166171	1	TET2	NA	1.26542	1.50599	TET2	-0.260784
ENSG00000105329	TGFB1	1.60658	1.78031	-0.158026	1	TGFB1	2.06921	2.01228	0.0413119	1	TGFB1	NA	1.83789	1.89629	TGFB1	-0.0583573
ENSG00000120708	TGFBI	1.37032	1.55452	-0.188753	1	TGFBI	1.25913	1.54872	-0.295897	1	TGFBI	NA	1.31473	1.55162	TGFBI	-0.242325
ENSG00000152291	TGOLN2	1.5357	1.96703	-0.365711	1	TGOLN2	1.98115	2.41263	-0.28168	1	TGOLN2	NA	1.75843	2.18983	TGOLN2	-0.323695
ENSG00000102265	TIMP1	1.79559	1.85413	-0.0582368	1	TIMP1	2.43022	2.73923	-0.170533	1	TIMP1	NA	2.1129	2.29668	TIMP1	-0.114385
ENSG00000035862	TIMP2	0.921421	1.09424	-0.244622	1	TIMP2	1.32957	1.4855	-0.158188	1	TIMP2	NA	1.1255	1.28987	TIMP2	-0.201405
ENSG00000163931	TKT	5.12688	4.42472	0.190275	1	TKT	6.868	7.8384	-0.188287	1	TKT	NA	5.99744	6.13156	TKT	0.00099399
ENSG00000106829	TLE4	0.826917	1.08121	-0.379416	1	TLE4	1.28555	1.34854	-0.0679236	1	TLE4	NA	1.05623	1.21488	TLE4	-0.22367
ENSG00000104964	TLE5	1.79559	1.91492	-0.104672	1	TLE5	2.07801	2.22299	-0.0955459	1	TLE5	NA	1.9368	2.06895	TLE5	-0.100109
ENSG00000137076	TLN1	2.4335	2.46638	-0.0354015	1	TLN1	3.20507	2.99208	0.100566	1	TLN1	NA	2.81928	2.72923	TLN1	0.0325822
ENSG00000232112	TMA7	4.58348	4.78079	-0.0821345	1	TMA7	5.23905	5.80505	-0.145725	1	TMA7	NA	4.91127	5.29292	TMA7	-0.11393
ENSG00000155957	TMBIM4	0.921421	1.08556	-0.233172	1	TMBIM4	1.65536	1.47497	0.166322	1	TMBIM4	NA	1.28839	1.28026	TMBIM4	-0.0334247
ENSG00000139644	TMBIM6	3.00053	2.97442	-0.00562111	1	TMBIM6	3.46042	3.67689	-0.085528	1	TMBIM6	NA	3.23047	3.32565	TMBIM6	-0.0455745
ENSG00000117500	TMED5	0.945048	1.01608	-0.102521	1	TMED5	1.07423	1.16944	-0.121209	1	TMED5	NA	1.00964	1.09276	TMED5	-0.111865
ENSG00000152558	TMEM123	1.81922	1.65004	0.128199	1	TMEM123	2.14845	2.30727	-0.10109	1	TMEM123	NA	1.98383	1.97866	TMEM123	0.0135541
ENSG00000174695	TMEM167A	1.15768	0.825022	0.482871	1	TMEM167A	1.17989	1.17997	0.000267952	1	TMEM167A	NA	1.16879	1.0025	TMEM167A	0.241569
ENSG00000106565	TMEM176B	1.03955	0.564489	0.874874	1	TMEM176B	1.79625	1.73836	0.048072	1	TMEM176B	NA	1.4179	1.15142	TMEM176B	0.461473
ENSG00000149932	TMEM219	1.48845	1.02476	0.5277	1	TMEM219	1.44404	1.58032	-0.128451	1	TMEM219	NA	1.46625	1.30254	TMEM219	0.199625
ENSG00000134825	TMEM258	1.67746	1.43728	0.211329	1	TMEM258	1.76983	2.1071	-0.249209	1	TMEM258	NA	1.72365	1.77219	TMEM258	-0.0189398
ENSG00000183726	TMEM50A	0.921421	1.01608	-0.138145	1	TMEM50A	1.39121	1.39068	0.00123184	1	TMEM50A	NA	1.15632	1.20338	TMEM50A	-0.0684567
ENSG00000116209	TMEM59	1.48845	1.18108	0.323687	1	TMEM59	1.23272	1.54872	-0.326271	1	TMEM59	NA	1.36058	1.3649	TMEM59	-0.00129209
ENSG00000120802	TMPO	1.06318	1.14635	-0.109843	1	TMPO	1.76103	1.34854	0.383456	1	TMPO	NA	1.4121	1.24744	TMPO	0.136806
ENSG00000034510	TMSB10	43.1414	43.813	-0.049077	1	TMSB10	66.3819	67.7748	-0.0275201	1	TMSB10	NA	54.7616	55.7939	TMSB10	-0.0382985
ENSG00000205542	TMSB4X	56.4193	61.2036	-0.144363	1	TMSB4X	87.479	87.276	0.00579479	1	TMSB4X	NA	71.9491	74.2398	TMSB4X	-0.0692843
ENSG00000185215	TNFAIP2	1.8901	1.89321	-0.0151958	1	TNFAIP2	3.0906	3.25547	-0.0730615	1	TNFAIP2	NA	2.49035	2.57434	TNFAIP2	-0.0441286
ENSG00000118503	TNFAIP3	5.9538	5.83595	0.00604677	1	TNFAIP3	5.51201	5.62595	-0.0274421	1	TNFAIP3	NA	5.73291	5.73095	TNFAIP3	-0.0106977
ENSG00000028137	TNFRSF1B	2.22086	2.74863	-0.32204	1	TNFRSF1B	3.40758	2.83405	0.266729	1	TNFRSF1B	NA	2.81422	2.79134	TNFRSF1B	-0.0276556
ENSG00000121858	TNFSF10	0.897795	1.13766	-0.337073	1	TNFSF10	2.70317	3.00261	-0.149453	1	TNFSF10	NA	1.80048	2.07014	TNFSF10	-0.243263
ENSG00000102524	TNFSF13B	1.06318	1.12029	-0.0768027	1	TNFSF13B	2.12204	1.75943	0.270177	1	TNFSF13B	NA	1.59261	1.43986	TNFSF13B	0.0966872
ENSG00000100354	TNRC6B	1.22856	1.51978	-0.310963	1	TNRC6B	1.2063	1.3064	-0.113629	1	TNRC6B	NA	1.21743	1.41309	TNRC6B	-0.212296
ENSG00000173726	TOMM20	1.55933	1.99308	-0.362957	1	TOMM20	2.24531	1.92799	0.220069	1	TOMM20	NA	1.90232	1.96054	TOMM20	-0.0714439
ENSG00000214736	TOMM6	1.34669	1.77597	-0.405055	1	TOMM6	2.25411	2.14924	0.0697758	1	TOMM6	NA	1.8004	1.9626	TOMM6	-0.16764
ENSG00000196683	TOMM7	5.33952	5.56239	-0.0811884	1	TOMM7	5.70572	6.07898	-0.0892197	1	TOMM7	NA	5.52262	5.82068	TOMM7	-0.0852041
ENSG00000111669	TPI1	1.72471	1.89321	-0.145592	1	TPI1	2.89689	2.7919	0.0546711	1	TPI1	NA	2.3108	2.34256	TPI1	-0.0454607
ENSG00000143549	TPM3	6.59171	7.06914	-0.124044	1	TPM3	9.06048	8.57589	0.0814037	1	TPM3	NA	7.82609	7.82251	TPM3	-0.0213203
ENSG00000167460	TPM4	1.77196	1.55886	0.172518	1	TPM4	2.06921	1.73836	0.251235	1	TPM4	NA	1.92058	1.64861	TPM4	0.211877
ENSG00000166340	TPP1	1.20494	1.12898	0.0889774	1	TPP1	1.73461	1.36961	0.339565	1	TPP1	NA	1.46977	1.2493	TPP1	0.214271
ENSG00000047410	TPR	1.29944	1.18977	0.120511	1	TPR	1.40002	1.33801	0.0655594	1	TPR	NA	1.34973	1.26389	TPR	0.0930351
ENSG00000133112	TPT1	65.3264	67.6345	-0.0771007	1	TPT1	59.7956	65.6677	-0.13269	1	TPT1	NA	62.561	66.6511	TPT1	-0.104896
ENSG00000164548	TRA2A	0.897795	1.46767	-0.703296	1	TRA2A	1.23272	1.13783	0.114998	1	TRA2A	NA	1.06526	1.30275	TRA2A	-0.294149
ENSG00000136527	TRA2B	3.26041	3.49549	-0.119251	1	TRA2B	3.78621	4.37223	-0.205264	1	TRA2B	NA	3.52331	3.93386	TRA2B	-0.162258
ENSG00000067167	TRAM1	1.20494	1.38951	-0.209546	1	TRAM1	1.47046	1.52765	-0.0538758	1	TRAM1	NA	1.3377	1.45858	TRAM1	-0.131711
ENSG00000170043	TRAPPC1	1.27581	1.05516	0.267066	1	TRAPPC1	1.39121	1.61193	-0.210272	1	TRAPPC1	NA	1.33351	1.33354	TRAPPC1	0.0283969
ENSG00000181029	TRAPPC5	2.00823	1.95834	0.0225294	1	TRAPPC5	2.81764	3.24493	-0.201402	1	TRAPPC5	NA	2.41293	2.60164	TRAPPC5	-0.0894364
ENSG00000211751	TRBC1	0.897795	1.11595	-0.309381	1	TRBC1	0.589944	1.07462	-0.855406	1	TRBC1	NA	0.743869	1.09529	TRBC1	-0.582394
ENSG00000211772	TRBC2	1.32307	1.66307	-0.335629	1	TRBC2	0.6868	1.04301	-0.596444	1	TRBC2	NA	1.00493	1.35304	TRBC2	-0.466036
ENSG00000173334	TRIB1	1.60658	2.00611	-0.3299	1	TRIB1	2.13965	2.4337	-0.183612	1	TRIB1	NA	1.87311	2.2199	TRIB1	-0.256756
ENSG00000123144	TRIR	2.22086	2.04953	0.100603	1	TRIR	2.50946	2.81298	-0.162587	1	TRIR	NA	2.36516	2.43125	TRIR	-0.0309918
ENSG00000157514	TSC22D3	4.37085	4.21196	0.032275	1	TSC22D3	3.86545	3.28707	0.234972	1	TSC22D3	NA	4.11815	3.74951	TSC22D3	0.133624
ENSG00000100300	TSPO	4.53623	4.5246	-0.0176228	1	TSPO	7.13215	8.32304	-0.220344	1	TSPO	NA	5.83419	6.42382	TSPO	-0.118984
ENSG00000182670	TTC3	0.874169	1.00305	-0.19361	1	TTC3	1.24152	1.01141	0.293466	1	TTC3	NA	1.05785	1.00723	TTC3	0.0499279
ENSG00000167552	TUBA1A	3.9692	3.90366	0.0035419	1	TUBA1A	4.11199	3.94027	0.0632493	1	TUBA1A	NA	4.0406	3.92197	TUBA1A	0.0333956
ENSG00000123416	TUBA1B	2.33899	2.33177	-0.0111625	1	TUBA1B	2.96733	2.45477	0.274146	1	TUBA1B	NA	2.65316	2.39327	TUBA1B	0.131492
ENSG00000188229	TUBB4B	1.5357	1.15069	0.405555	1	TUBB4B	1.14467	1.08516	0.0766146	1	TUBB4B	NA	1.34018	1.11792	TUBB4B	0.241085
ENSG00000136810	TXN	0.850543	1.34609	-0.654874	1	TXN	2.32455	2.29674	0.0186928	1	TXN	NA	1.58755	1.82141	TXN	-0.31809
ENSG00000265972	TXNIP	6.16644	7.651	-0.33395	1	TXNIP	9.05167	9.92443	-0.130455	1	TXNIP	NA	7.60905	8.78771	TXNIP	-0.232203
ENSG00000025708	TYMP	3.21316	3.03521	0.0632646	1	TYMP	7.25543	6.90074	0.0743296	1	TYMP	NA	5.23429	4.96798	TYMP	0.0687971
ENSG00000011600	TYROBP	12.64	12.358	0.00730607	1	TYROBP	19.3185	21.4186	-0.146467	1	TYROBP	NA	15.9792	16.8883	TYROBP	-0.0695807
ENSG00000163714	U2SURP	1.15768	1.00305	0.202319	1	U2SURP	1.22391	1.19051	0.0400243	1	U2SURP	NA	1.1908	1.09678	U2SURP	0.121172
ENSG00000221983	UBA52	16.562	16.8956	-0.0545251	1	UBA52	20.1902	21.6715	-0.0997463	1	UBA52	NA	18.3761	19.2835	UBA52	-0.0771357
ENSG00000185262	UBALD2	1.13406	1.42425	-0.33079	1	UBALD2	1.59373	1.61193	-0.0153606	1	UBALD2	NA	1.36389	1.51809	UBALD2	-0.173075
ENSG00000170315	UBB	3.8747	3.36522	0.182853	1	UBB	4.13841	4.16152	-0.00614205	1	UBB	NA	4.00655	3.76337	UBB	0.0883555
ENSG00000150991	UBC	14.8609	14.338	0.0260904	1	UBC	14.6517	16.488	-0.167931	1	UBC	NA	14.7563	15.413	UBC	-0.0709202
ENSG00000119048	UBE2B	1.0868	1.05516	0.0402952	1	UBE2B	1.04781	0.990336	0.0806663	1	UBE2B	NA	1.06731	1.02275	UBE2B	0.0604807
ENSG00000072401	UBE2D1	1.41757	1.05516	0.416444	1	UBE2D1	1.26794	1.72782	-0.442782	1	UBE2D1	NA	1.34275	1.39149	UBE2D1	-0.0131691
ENSG00000131508	UBE2D2	1.18131	1.38951	-0.23756	1	UBE2D2	1.31196	1.4855	-0.177297	1	UBE2D2	NA	1.24664	1.43751	UBE2D2	-0.207429
ENSG00000109332	UBE2D3	3.8747	3.88195	-0.022978	1	UBE2D3	4.32332	4.19312	0.0459009	1	UBE2D3	NA	4.09901	4.03754	UBE2D3	0.0114614
ENSG00000103275	UBE2I	0.803291	1.08556	-0.425817	1	UBE2I	1.15347	1.22212	-0.0823393	1	UBE2I	NA	0.978381	1.15384	UBE2I	-0.254078
ENSG00000198833	UBE2J1	1.8901	1.69781	0.141584	1	UBE2J1	1.28555	1.47497	-0.196248	1	UBE2J1	NA	1.58782	1.58639	UBE2J1	-0.0273319
ENSG00000185651	UBE2L3	0.945048	1.0074	-0.0901905	1	UBE2L3	1.27674	1.50657	-0.236469	1	UBE2L3	NA	1.1109	1.25699	UBE2L3	-0.16333
ENSG00000107341	UBE2R2	1.37032	1.08556	0.327543	1	UBE2R2	1.11825	0.884981	0.33424	1	UBE2R2	NA	1.24429	0.985268	UBE2R2	0.330892
ENSG00000244687	UBE2V1	1.01593	1.27227	-0.323797	1	UBE2V1	1.64656	1.69621	-0.0416298	1	UBE2V1	NA	1.33124	1.48424	UBE2V1	-0.182713
ENSG00000198258	UBL5	2.33899	2.29704	0.0104513	1	UBL5	3.37236	3.12904	0.109425	1	UBL5	NA	2.85568	2.71304	UBL5	0.0599383
ENSG00000162191	UBXN1	1.37032	1.55017	-0.184729	1	UBXN1	2.07801	2.22299	-0.0955459	1	UBXN1	NA	1.72416	1.88658	UBXN1	-0.140137
ENSG00000175567	UCP2	2.29174	1.60662	0.495878	1	UCP2	1.62895	2.12817	-0.382546	1	UCP2	NA	1.96034	1.8674	UCP2	0.0566662
ENSG00000143222	UFC1	1.37032	1.09424	0.316093	1	UFC1	1.25913	1.28533	-0.0289582	1	UFC1	NA	1.31473	1.18978	UFC1	0.143567
ENSG00000184076	UQCR10	1.70109	1.57623	0.0984736	1	UQCR10	2.36858	2.67601	-0.173907	1	UQCR10	NA	2.03483	2.12612	UQCR10	-0.0377165
ENSG00000127540	UQCR11	3.33129	2.98311	0.139926	1	UQCR11	3.57488	4.47758	-0.322193	1	UQCR11	NA	3.45309	3.73034	UQCR11	-0.0911337
ENSG00000156467	UQCRB	4.98513	5.41475	-0.141038	1	UQCRB	6.04032	6.97449	-0.205067	1	UQCRB	NA	5.51272	6.19462	UQCRB	-0.173053
ENSG00000169021	UQCRFS1	1.01593	1.13766	-0.163044	1	UQCRFS1	1.33838	1.35908	-0.0213487	1	UQCRFS1	NA	1.17715	1.24837	UQCRFS1	-0.0921962
ENSG00000173660	UQCRH	1.84284	2.40993	-0.398717	1	UQCRH	2.78242	3.42403	-0.296758	1	UQCRH	NA	2.31263	2.91698	UQCRH	-0.347737
ENSG00000164405	UQCRQ	1.5357	1.49807	0.0262095	1	UQCRQ	2.0604	2.05442	0.00543842	1	UQCRQ	NA	1.79805	1.77624	UQCRQ	0.015824
ENSG00000135655	USP15	1.55933	1.74123	-0.168519	1	USP15	2.78242	2.9394	-0.0773127	1	USP15	NA	2.17087	2.34032	USP15	-0.122916
ENSG00000156256	USP16	0.850543	1.21582	-0.508529	1	USP16	1.2063	1.22212	-0.0182089	1	USP16	NA	1.02842	1.21897	USP16	-0.263369
ENSG00000140455	USP3	1.46482	1.22451	0.249065	1	USP3	1.80505	1.74889	0.0464276	1	USP3	NA	1.63494	1.4867	USP3	0.147746
ENSG00000152818	UTRN	1.8901	1.81505	0.0454872	1	UTRN	2.02518	1.83317	0.144169	1	UTRN	NA	1.95764	1.82411	UTRN	0.0948282
ENSG00000126756	UXT	1.77196	1.61965	0.117477	1	UXT	1.76103	1.64354	0.100062	1	UXT	NA	1.7665	1.63159	UXT	0.108769
ENSG00000220205	VAMP2	1.81922	1.65004	0.128199	1	VAMP2	1.24152	1.49604	-0.266493	1	VAMP2	NA	1.53037	1.57304	VAMP2	-0.0691471
ENSG00000118640	VAMP8	2.03185	2.21019	-0.134966	1	VAMP8	3.36356	3.49778	-0.0545465	1	VAMP8	NA	2.69771	2.85399	VAMP8	-0.0947564
ENSG00000101558	VAPA	2.10273	1.96703	0.0817483	1	VAPA	2.03398	2.06496	-0.0204395	1	VAPA	NA	2.06836	2.01599	VAPA	0.0306544
ENSG00000125753	VASP	2.64613	2.64007	-0.0136758	1	VASP	3.47803	2.94994	0.238562	1	VASP	NA	3.06208	2.795	VASP	0.112443
ENSG00000038427	VCAN	6.61533	7.22546	-0.150436	1	VCAN	9.92338	9.85068	0.0128179	1	VCAN	NA	8.26936	8.53807	VCAN	-0.0688093
ENSG00000165637	VDAC2	1.0868	1.07253	0.0168362	1	VDAC2	1.22391	1.21158	0.0149333	1	VDAC2	NA	1.15536	1.14205	VDAC2	0.0158848
ENSG00000026025	VIM	27.7135	28.2939	-0.0563319	1	VIM	25.9575	27.9823	-0.105941	1	VIM	NA	26.8355	28.1381	VIM	-0.0811365
ENSG00000062716	VMP1	2.8824	2.79639	0.0258028	1	VMP1	3.67174	4.67776	-0.346671	1	VMP1	NA	3.27707	3.73707	VMP1	-0.160434
ENSG00000129003	VPS13C	1.37032	1.45464	-0.0932307	1	VPS13C	1.717	2.1387	-0.314084	1	VPS13C	NA	1.54366	1.79667	VPS13C	-0.203657
ENSG00000160948	VPS28	0.9923	1.10727	-0.157292	1	VPS28	1.27674	1.64354	-0.361165	1	VPS28	NA	1.13452	1.3754	VPS28	-0.259228
ENSG00000107738	VSIR	2.19724	2.13203	0.028518	1	VSIR	3.00255	3.31868	-0.142297	1	VSIR	NA	2.59989	2.72535	VSIR	-0.0568895
ENSG00000095787	WAC	0.897795	1.31135	-0.541328	1	WAC	1.5409	1.38015	0.158669	1	WAC	NA	1.21935	1.34575	WAC	-0.19133
ENSG00000140105	WARS	1.60658	1.51109	0.0778849	1	WARS	5.23025	4.51972	0.212184	1	WARS	NA	3.41841	3.01541	WARS	0.145035
ENSG00000015285	WAS	1.20494	1.38083	-0.200529	1	WAS	2.20128	1.74889	0.331471	1	WAS	NA	1.70311	1.56486	WAS	0.0654707
ENSG00000158195	WASF2	2.03185	2.13637	-0.0860567	1	WASF2	2.64154	2.15977	0.29075	1	WASF2	NA	2.3367	2.14807	WASF2	0.102347
ENSG00000071127	WDR1	1.11043	0.851076	0.379354	1	WDR1	1.33838	1.00087	0.416057	1	WDR1	NA	1.22441	0.925973	WDR1	0.397705
ENSG00000105583	WDR83OS	1.32307	1.21582	0.114907	1	WDR83OS	1.59373	1.73836	-0.123613	1	WDR83OS	NA	1.4584	1.47709	WDR83OS	-0.00435306
ENSG00000115935	WIPF1	1.06318	1.22016	-0.199546	1	WIPF1	1.49687	1.47497	0.0219325	1	WIPF1	NA	1.28003	1.34757	WIPF1	-0.0888066
ENSG00000060237	WNK1	0.921421	1.12898	-0.289534	1	WNK1	1.22391	0.927123	0.397181	1	WNK1	NA	1.07267	1.02805	WNK1	0.0538233
ENSG00000109046	WSB1	1.39395	1.32438	0.0659464	1	WSB1	2.41261	2.38102	0.0203706	1	WSB1	NA	1.90328	1.8527	WSB1	0.0431585
ENSG00000079246	XRCC5	1.32307	1.60228	-0.282048	1	XRCC5	2.12204	2.02281	0.0700375	1	XRCC5	NA	1.72255	1.81255	XRCC5	-0.106005
ENSG00000196419	XRCC6	1.15768	1.15937	-0.00578935	1	XRCC6	1.38241	1.02194	0.432702	1	XRCC6	NA	1.27004	1.09066	XRCC6	0.213456
ENSG00000088930	XRN2	1.32307	1.37648	-0.0635493	1	XRN2	1.93713	2.02281	-0.0609232	1	XRN2	NA	1.6301	1.69965	XRN2	-0.0622362
ENSG00000065978	YBX1	8.19829	8.00706	0.00998205	1	YBX1	9.87055	9.55569	0.0489398	1	YBX1	NA	9.03442	8.78137	YBX1	0.0294609
ENSG00000060138	YBX3	3.99283	3.34351	0.235248	1	YBX3	3.73337	3.62421	0.0444978	1	YBX3	NA	3.8631	3.48386	YBX3	0.139873
ENSG00000136758	YME1L1	1.65383	1.9844	-0.273013	1	YME1L1	2.07801	2.33888	-0.168525	1	YME1L1	NA	1.86592	2.16164	YME1L1	-0.220769
ENSG00000119801	YPEL5	3.63843	4.78079	-0.41334	1	YPEL5	4.07677	3.35029	0.2842	1	YPEL5	NA	3.8576	4.06554	YPEL5	-0.0645704
ENSG00000083896	YTHDC1	1.18131	1.36346	-0.210339	1	YTHDC1	1.23272	1.20105	0.0376926	1	YTHDC1	NA	1.20701	1.28225	YTHDC1	-0.0863232
ENSG00000166913	YWHAB	3.00053	3.66049	-0.304656	1	YWHAB	4.76357	4.87793	-0.0322006	1	YWHAB	NA	3.88205	4.26921	YWHAB	-0.168428
ENSG00000108953	YWHAE	1.48845	1.38951	0.0900142	1	YWHAE	1.67297	1.70675	-0.027668	1	YWHAE	NA	1.58071	1.54813	YWHAE	0.0311731
ENSG00000164924	YWHAZ	5.17414	5.38001	-0.078321	1	YWHAZ	5.70572	5.07811	0.169827	1	YWHAZ	NA	5.43993	5.22906	YWHAZ	0.0457528
ENSG00000100811	YY1	1.96097	1.48938	0.382496	1	YY1	1.66417	2.12817	-0.351849	1	YY1	NA	1.81257	1.80878	YY1	0.0153237
ENSG00000178951	ZBTB7A	1.79559	1.80636	-0.0206734	1	ZBTB7A	2.07801	1.99121	0.062519	1	ZBTB7A	NA	1.9368	1.89879	ZBTB7A	0.0209228
ENSG00000065548	ZC3H15	1.37032	1.56754	-0.200759	1	ZC3H15	1.78744	1.633	0.130654	1	ZC3H15	NA	1.57888	1.60027	ZC3H15	-0.0350524
ENSG00000105939	ZC3HAV1	0.661533	1.08556	-0.697119	1	ZC3HAV1	0.959759	1.34854	-0.486236	1	ZC3HAV1	NA	0.810646	1.21705	ZC3HAV1	-0.591678
ENSG00000169554	ZEB2	4.53623	4.89803	-0.131929	1	ZEB2	5.36232	4.97275	0.1106	1	ZEB2	NA	4.94928	4.93539	ZEB2	-0.0106644
ENSG00000107372	ZFAND5	3.85107	3.80813	-0.00408147	1	ZFAND5	3.76859	3.5926	0.0706126	1	ZFAND5	NA	3.80983	3.70037	ZFAND5	0.0332656
ENSG00000177410	ZFAS1	4.04008	4.48117	-0.169916	1	ZFAS1	4.32332	4.5724	-0.0787258	1	ZFAS1	NA	4.1817	4.52679	ZFAS1	-0.124321
ENSG00000128016	ZFP36	5.78842	6.23977	-0.13089	1	ZFP36	10.6894	11.2835	-0.0757173	1	ZFP36	NA	8.23892	8.76164	ZFP36	-0.103304
ENSG00000185650	ZFP36L1	2.66976	3.18285	-0.270303	1	ZFP36L1	3.87426	3.24493	0.256803	1	ZFP36L1	NA	3.27201	3.21389	ZFP36L1	-0.00674973
ENSG00000152518	ZFP36L2	4.04008	4.19893	-0.0761548	1	ZFP36L2	3.85665	4.2142	-0.12575	1	ZFP36L2	NA	3.94836	4.20656	ZFP36L2	-0.100952
ENSG00000103994	ZNF106	1.13406	1.45899	-0.365451	1	ZNF106	2.0604	2.22299	-0.107772	1	ZNF106	NA	1.59723	1.84099	ZNF106	-0.236612
ENSG00000010244	ZNF207	1.96097	1.91058	0.0241262	1	ZNF207	1.94593	2.07549	-0.0913094	1	ZNF207	NA	1.95345	1.99303	ZNF207	-0.0335916
ENSG00000161642	ZNF385A	1.25219	0.85976	0.534707	1	ZNF385A	1.39121	1.28533	0.114	1	ZNF385A	NA	1.3217	1.07254	ZNF385A	0.324353
ENSG00000106400	ZNHIT1	0.803291	1.02042	-0.336916	1	ZNHIT1	1.2063	1.38015	-0.192238	1	ZNHIT1	NA	1.0048	1.20029	ZNHIT1	-0.264577
ENSG00000159840	ZYX	1.13406	1.28964	-0.188015	1	ZYX	1.69058	1.62247	0.059964	1	ZYX	NA	1.41232	1.45605	ZYX	-0.0640255

## Sheet: cellNumbers
CD4+ in stored blood (n)	HBA1+	HBA1-
Female	33	215
Male	101	94
n: cell number

## Sheet: femaleDay3
FeatureID	FeatureName	cd4hba1pos Average	cd4hba1pos Log2 Fold Change	cd4hba1pos P-Value	cd4hba1neg Average
ENSG00000244734	HBB	369.986	6.75701	0.000804798	3.3522
ENSG00000206172	HBA1	48.5754	6.86818	0.000804798	0.403827
ENSG00000188536	HBA2	104.688	5.6506	0.00249464	2.04084
ENSG00000188290	HES4	1.65383	0.239761	1	1.38951
ENSG00000187608	ISG15	0.826917	-0.424859	1	1.11595
ENSG00000175756	AURKAIP1	1.06318	0.107116	1	0.985684
ENSG00000078369	GNB1	1.37032	0.0183159	1	1.34609
ENSG00000116251	RPL22	13.1598	-0.212652	1	14.985
ENSG00000116288	PARK7	1.41757	-0.335814	1	1.78031
ENSG00000074800	ENO1	2.38625	-0.217193	1	2.74428
ENSG00000177674	AGTRAP	1.34669	0.202962	1	1.16372
ENSG00000285646	AL021155.5	1.11043	-0.0042184	1	1.11161
ENSG00000028137	TNFRSF1B	2.22086	-0.32204	1	2.74863
ENSG00000116731	PRDM2	1.0868	0.18313	1	0.955289
ENSG00000142634	EFHD2	2.9769	-0.164727	1	3.29575
ENSG00000077549	CAPZB	1.96097	-0.216378	1	2.25796
ENSG00000173436	MICOS10	1.22856	-0.31916	1	1.52846
ENSG00000127483	HP1BP3	1.55933	-0.121094	1	1.68478
ENSG00000070831	CDC42	5.07963	-0.178503	1	5.66226
ENSG00000125944	HNRNPR	1.27581	0.22626	1	1.08556
ENSG00000142676	RPL11	34.7541	-0.0992562	1	36.5485
ENSG00000189266	PNRC2	0.968674	-0.151241	1	1.07687
ENSG00000188529	SRSF10	1.01593	-0.222157	1	1.18543
ENSG00000133226	SRRM1	2.38625	-0.257645	1	2.82244
ENSG00000117614	SYF2	1.55933	-0.279018	1	1.88018
ENSG00000117616	RSRP1	1.46482	-0.0199044	1	1.47636
ENSG00000183726	TMEM50A	0.921421	-0.138145	1	1.01608
ENSG00000142669	SH3BGRL3	12.9235	0.120549	1	11.6806
ENSG00000169442	CD52	9.3796	-0.0864831	1	9.79171
ENSG00000198830	HMGN2	2.40987	-0.182458	1	2.7052
ENSG00000158195	WASF2	2.03185	-0.0860567	1	2.13637
ENSG00000000938	FGR	1.22856	-0.410225	1	1.62833
ENSG00000169403	PTAFR	0.921421	-0.156446	1	1.02911
ENSG00000126698	DNAJC8	1.01593	-0.089909	1	1.08121
ENSG00000130770	ATP5IF1	1.06318	-0.473622	1	1.47636
ENSG00000116350	SRSF4	1.0868	0.150854	1	0.977
ENSG00000162511	LAPTM5	7.37137	-0.0392118	1	7.45125
ENSG00000184007	PTP4A2	3.9692	-0.251455	1	4.6592
ENSG00000121774	KHDRBS1	0.9923	-0.409957	1	1.32004
ENSG00000175130	MARCKSL1	0.921421	-0.174518	1	1.04213
ENSG00000116560	SFPQ	3.04778	-0.134836	1	3.30443
ENSG00000119535	CSF3R	1.32307	-0.416002	1	1.7586
ENSG00000168653	NDUFS5	1.81922	-0.140504	1	1.98874
ENSG00000090621	PABPC4	1.9846	0.0709471	1	1.8715
ENSG00000131236	CAP1	2.12636	-0.609091	1	3.21324
ENSG00000131238	PPT1	1.67746	-0.0789673	1	1.7586
ENSG00000084070	SMAP2	1.86647	-0.0462631	1	1.91058
ENSG00000065978	YBX1	8.19829	0.00998205	1	8.00706
ENSG00000117410	ATP6V0B	2.85877	0.246519	1	2.37954
ENSG00000142937	RPS8	38.747	-0.110364	1	41.0601
ENSG00000173846	PLK3	1.15768	-0.027163	1	1.17674
ENSG00000117450	PRDX1	1.03955	-0.00459259	1	1.04213
ENSG00000173660	UQCRH	1.84284	-0.398717	1	2.40993
ENSG00000116209	TMEM59	1.48845	0.323687	1	1.18108
ENSG00000177606	JUN	17.2235	-0.0622623	1	17.6642
ENSG00000162434	JAK1	1.51208	-0.509556	1	2.14072
ENSG00000184588	PDE4B	1.32307	0.199485	1	1.14635
ENSG00000142864	SERBP1	2.31537	-0.0653354	1	2.39691
ENSG00000116754	SRSF11	1.27581	0.0840612	1	1.19845
ENSG00000273338	AC103591.3	1.84284	0.510771	1	1.28096
ENSG00000174021	GNG5	2.40987	0.00228184	1	2.37954
ENSG00000097033	SH3GLB1	0.897795	-0.292508	1	1.10292
ENSG00000122406	RPL5	18.4284	-0.052862	1	18.7758
ENSG00000117500	TMED5	0.945048	-0.102521	1	1.01608
ENSG00000067334	DNTTIP2	1.29944	-0.0476645	1	1.3374
ENSG00000134186	PRPF38B	1.06318	-0.435034	1	1.43728
ENSG00000065135	GNAI3	1.41757	0.44029	1	1.03779
ENSG00000134248	LAMTOR5	1.03955	0.400502	1	0.785942
ENSG00000143119	CD53	1.77196	-0.0804627	1	1.85847
ENSG00000116459	ATP5PB	1.13406	-0.230941	1	1.32872
ENSG00000143110	C1orf162	2.26811	-0.296526	1	2.75731
ENSG00000116473	RAP1A	1.37032	0.0136845	1	1.35043
ENSG00000116489	CAPZA1	0.826917	-0.511663	1	1.18543
ENSG00000009307	CSDE1	2.528	-0.114071	1	2.7052
ENSG00000163399	ATP1A1	1.27581	-0.0922155	1	1.35477
ENSG00000287979	AC253572.2	0.68516	-0.821324	1	1.22451
ENSG00000265241	RBM8A	2.03185	0.320228	1	1.61096
ENSG00000265972	TXNIP	6.16644	-0.33395	1	7.651
ENSG00000184260	HIST2H2AC	0.68516	-0.565409	1	1.02476
ENSG00000023902	PLEKHO1	1.5357	-0.225663	1	1.78465
ENSG00000143384	MCL1	7.63126	-0.183286	1	8.52378
ENSG00000163131	CTSS	25.1855	-0.111989	1	26.7264
ENSG00000197747	S100A10	9.80487	0.0307471	1	9.43565
ENSG00000163191	S100A11	8.36367	0.119108	1	7.57284
ENSG00000163220	S100A9	43.0705	-0.225893	1	49.4449
ENSG00000163221	S100A12	3.23679	-0.0897417	1	3.39996
ENSG00000143546	S100A8	27.619	-0.0764503	1	28.5935
ENSG00000197956	S100A6	22.4685	0.0154925	1	21.8284
ENSG00000196154	S100A4	22.3504	-0.00154249	1	21.9716
ENSG00000143543	JTB	1.46482	-0.0779516	1	1.53715
ENSG00000177954	RPS27	44.5354	-0.237961	1	51.5552
ENSG00000143549	TPM3	6.59171	-0.124044	1	7.06914
ENSG00000160710	ADAR	0.968674	-0.0981295	1	1.03779
ENSG00000163463	KRTCAP2	1.06318	-0.269448	1	1.28096
ENSG00000163479	SSR2	1.5357	-0.218642	1	1.77597
ENSG00000160789	LMNA	1.29944	-0.111592	1	1.3982
ENSG00000163563	MNDA	4.18184	-0.271473	1	4.97619
ENSG00000158710	TAGLN2	3.61481	-0.0292968	1	3.63878
ENSG00000117091	CD48	4.25271	0.0397726	1	4.07735
ENSG00000186517	ARHGAP30	1.32307	-0.0590054	1	1.37214
ENSG00000143222	UFC1	1.37032	0.316093	1	1.09424
ENSG00000158869	FCER1G	5.74116	0.0434002	1	5.48423
ENSG00000143226	FCGR2A	1.5357	0.107691	1	1.41556
ENSG00000203747	FCGR3A	1.20494	-0.236263	1	1.41556
ENSG00000198771	RCSD1	1.11043	0.0127215	1	1.09858
ENSG00000188404	SELL	0.9923	-0.808343	1	1.74123
ENSG00000117523	PRRC2C	2.8824	-0.1188	1	3.09166
ENSG00000117592	PRDX6	1.41757	0.4892	1	1.00305
ENSG00000234741	GAS5	2.48075	-0.115379	1	2.65744
ENSG00000135837	CEP350	1.0868	0.249933	1	0.911867
ENSG00000162783	IER5	2.24449	-0.120127	1	2.41428
ENSG00000135821	GLUL	1.03955	-0.266629	1	1.25056
ENSG00000116701	NCF2	2.64613	0.0868755	1	2.46204
ENSG00000162704	ARPC5	2.57525	-0.24928	1	3.02653
ENSG00000047410	TPR	1.29944	0.120511	1	1.18977
ENSG00000073756	PTGS2	1.74834	0.435809	1	1.28096
ENSG00000116741	RGS2	5.19776	-0.252008	1	6.09648
ENSG00000081237	PTPRC	6.68621	-0.316452	1	8.19377
ENSG00000159388	BTG2	3.44942	-0.0223199	1	3.45641
ENSG00000158615	PPP1R15B	2.03185	-0.0232559	1	2.04519
ENSG00000198625	MDM4	0.803291	-0.454273	1	1.10727
ENSG00000069275	NUCKS1	0.68516	-0.753481	1	1.16806
ENSG00000266094	RASSF5	1.13406	0.289687	1	0.924893
ENSG00000196352	CD55	2.29174	0.118264	1	2.08861
ENSG00000117335	CD46	1.03955	0.0817483	1	0.981342
ENSG00000123689	G0S2	1.63021	-0.54967	1	2.37085
ENSG00000162772	ATF3	2.29174	-0.0186951	1	2.29704
ENSG00000162909	CAPN2	1.01593	-0.283996	1	1.23753
ENSG00000163041	H3F3A	17.2707	-0.00963775	1	17.078
ENSG00000143761	ARF1	1.55933	-0.331248	1	1.94966
ENSG00000143774	GUK1	1.81922	-0.0192533	1	1.82808
ENSG00000168264	IRF2BP2	3.09503	-0.144642	1	3.37825
ENSG00000173726	TOMM20	1.55933	-0.362957	1	1.99308
ENSG00000054267	ARID4B	1.15768	-0.561752	1	1.70649
ENSG00000143669	LYST	1.70109	-0.171809	1	1.90189
ENSG00000153187	HNRNPU	5.78842	-0.109666	1	6.14859
ENSG00000162711	NLRP3	1.5357	0.0303852	1	1.49372
ENSG00000171863	RPS7	19.3499	-0.156446	1	21.1814
ENSG00000115738	ID2	7.08786	0.130427	1	6.37004
ENSG00000151694	ADAM17	1.48845	0.0855268	1	1.39385
ENSG00000068697	LAPTM4A	1.06318	-0.109843	1	1.14635
ENSG00000143878	RHOB	1.5357	0.184713	1	1.34175
ENSG00000084754	HADHA	1.06318	-0.12069	1	1.15503
ENSG00000228474	OST4	2.74064	-0.124703	1	2.95271
ENSG00000243147	MRPL33	1.13406	0.269602	1	0.93792
ENSG00000213639	PPP1CB	1.58295	0.0444749	1	1.52412
ENSG00000119801	YPEL5	3.63843	-0.41334	1	4.78079
ENSG00000163171	CDC42EP3	1.70109	0.0984736	1	1.57623
ENSG00000115875	SRSF7	1.60658	-0.565144	1	2.36217
ENSG00000115944	COX7A2L	1.20494	0.0561874	1	1.15503
ENSG00000152518	ZFP36L2	4.04008	-0.0761548	1	4.19893
ENSG00000119729	RHOQ	1.0868	0.378575	1	0.833707
ENSG00000143933	CALM2	3.47305	-0.123972	1	3.73431
ENSG00000115310	RTN4	2.38625	0.143425	1	2.13637
ENSG00000143947	RPS27A	27.9498	-0.247739	1	32.584
ENSG00000115355	CCDC88A	1.51208	-0.319412	1	1.87584
ENSG00000162924	REL	1.67746	-0.131308	1	1.82373
ENSG00000138069	RAB1A	1.18131	0.0832444	1	1.11161
ENSG00000138071	ACTR2	3.59118	-0.382806	1	4.62012
ENSG00000115956	PLEK	4.25271	0.0034002	1	4.18156
ENSG00000115977	AAK1	1.46482	0.0991028	1	1.35912
ENSG00000169564	PCBP1	2.48075	-0.186553	1	2.79205
ENSG00000114978	MOB1A	1.9846	-0.151445	1	2.18414
ENSG00000034510	TMSB10	43.1414	-0.049077	1	43.813
ENSG00000152291	TGOLN2	1.5357	-0.365711	1	1.96703
ENSG00000118640	VAMP8	2.03185	-0.134966	1	2.21019
ENSG00000115523	GNLY	0.118131	-3.67807	1	1.77597
ENSG00000158050	DUSP2	1.70109	0.167476	1	1.50241
ENSG00000135940	COX5B	2.8824	0.0874951	1	2.67915
ENSG00000071082	RPL31	8.76532	-0.317027	1	10.7383
ENSG00000163162	RNF149	1.39395	0.194051	1	1.21148
ENSG00000125538	IL1B	11.0807	0.154049	1	9.78737
ENSG00000115091	ACTR3	2.24449	-0.198266	1	2.54888
ENSG00000088205	DDX18	1.11043	-0.183469	1	1.25924
ENSG00000155368	DBI	1.84284	0.165636	1	1.62833
ENSG00000136732	GYPC	1.15768	0.394964	1	0.877129
ENSG00000169967	MAP3K2	1.51208	0.340779	1	1.18543
ENSG00000152082	MZT2B	1.77196	0.031376	1	1.71952
ENSG00000121966	CXCR4	2.76426	0.00906786	1	2.71389
ENSG00000169554	ZEB2	4.53623	-0.131929	1	4.89803
ENSG00000196504	PRPF40A	1.06318	-0.131457	1	1.16372
ENSG00000153234	NR4A2	2.24449	0.0559623	1	2.13637
ENSG00000115165	CYTIP	0.968674	-0.174232	1	1.09424
ENSG00000241399	CD302	2.66976	0.477844	1	1.89321
ENSG00000138398	PPIG	0.614281	-0.805949	1	1.0899
ENSG00000138385	SSB	1.34669	0.712182	1	0.816338
ENSG00000115935	WIPF1	1.06318	-0.199546	1	1.22016
ENSG00000154518	ATP5MC3	1.48845	0.0855268	1	1.39385
ENSG00000170144	HNRNPA3	3.00053	-0.132378	1	3.24798
ENSG00000115232	ITGA4	1.84284	-0.125266	1	1.99308
ENSG00000065548	ZC3H15	1.37032	-0.200759	1	1.56754
ENSG00000081320	STK17B	4.18184	-0.0326354	1	4.2163
ENSG00000065413	ANKRD44	1.01593	0.182388	1	0.894498
ENSG00000115524	SF3B1	2.24449	-0.135585	1	2.44033
ENSG00000144381	HSPD1	0.9923	-0.157292	1	1.10727
ENSG00000082153	BZW1	2.10273	0.107397	1	1.93229
ENSG00000013441	CLK1	1.72471	0.122071	1	1.57188
ENSG00000003402	CFLAR	1.27581	-0.341355	1	1.61096
ENSG00000114942	EEF1B2	8.50543	-0.147722	1	9.2663
ENSG00000079246	XRCC5	1.32307	-0.282048	1	1.60228
ENSG00000197756	RPL37A	21.2872	-0.190214	1	23.8518
ENSG00000163466	ARPC2	5.24501	-0.223526	1	6.03135
ENSG00000018280	SLC11A1	1.72471	0.0259842	1	1.68044
ENSG00000067066	SP100	0.779664	-0.729713	1	1.30267
ENSG00000115053	NCL	3.33129	-0.134249	1	3.60839
ENSG00000187514	PTMA	25.2564	-0.0802552	1	26.2183
ENSG00000188042	ARL4C	4.08733	0.0978359	1	3.76471
ENSG00000124831	LRRFIP1	3.94557	-0.299763	1	4.78947
ENSG00000172428	COPS9	1.51208	0.125929	1	1.37648
ENSG00000168385	SEPTIN2	0.921421	-0.370153	1	1.19411
ENSG00000134107	BHLHE40	1.74834	0.223198	1	1.48504
ENSG00000241553	ARPC4	1.9846	0.0776417	1	1.86281
ENSG00000254999	BRK1	1.46482	0.122261	1	1.3374
ENSG00000144713	RPL32	38.3926	-0.102404	1	40.4608
ENSG00000174748	RPL15	20.0823	-0.112048	1	21.316
ENSG00000091317	CMTM6	1.58295	-0.0117933	1	1.58491
ENSG00000144655	CSRNP1	2.03185	0.158947	1	1.80202
ENSG00000168028	RPSA	9.73399	-0.295504	1	11.7457
ENSG00000114784	EIF1B	0.945048	-0.425677	1	1.27227
ENSG00000188846	RPL14	17.7433	-0.0764323	1	18.3763
ENSG00000168036	CTNNB1	3.02415	0.386012	1	2.28401
ENSG00000114857	NKTR	0.897795	-0.560249	1	1.32872
ENSG00000232112	TMA7	4.58348	-0.0821345	1	4.78079
ENSG00000067560	RHOA	4.13458	-0.000641675	1	4.07735
ENSG00000114353	GNAI2	5.4104	0.0820246	1	5.03264
ENSG00000162244	RPL29	21.2163	-0.0331801	1	21.3203
ENSG00000114902	SPCS1	1.22856	-0.186553	1	1.39385
ENSG00000163931	TKT	5.12688	0.190275	1	4.42472
ENSG00000113811	SELENOK	1.15768	-0.0792515	1	1.22016
ENSG00000144746	ARL6IP5	1.63021	-0.629199	1	2.50546
ENSG00000114861	FOXP1	1.91372	0.126537	1	1.73689
ENSG00000269028	MTRNR2L12	7.60763	-0.103034	1	8.03745
ENSG00000114391	RPL24	14.3175	-0.085777	1	14.9286
ENSG00000144802	NFKBIZ	4.20546	-0.0481078	1	4.28577
ENSG00000144848	ATG3	1.18131	0.170006	1	1.04648
ENSG00000065518	NDUFB4	1.15768	0.0104513	1	1.14635
ENSG00000180353	HCLS1	2.48075	0.0972402	1	2.29269
ENSG00000121552	CSTA	2.8824	0.199087	1	2.47941
ENSG00000075785	RAB7A	1.0868	0.18313	1	0.955289
ENSG00000169714	CNBP	2.19724	0.0432545	1	2.11032
ENSG00000184897	H1FX	2.71701	0.0528375	1	2.58796
ENSG00000091527	CDV3	3.21316	-0.0324187	1	3.24364
ENSG00000114125	RNF7	1.11043	0.100539	1	1.03345
ENSG00000163714	U2SURP	1.15768	0.202319	1	1.00305
ENSG00000120742	SERP1	3.59118	-0.0827248	1	3.75168
ENSG00000152601	MBNL1	3.82744	-0.0756061	1	3.97748
ENSG00000181467	RAP2B	1.70109	-0.0303564	1	1.72386
ENSG00000163659	TIPARP	0.732412	-0.484423	1	1.03345
ENSG00000163660	CCNL1	6.28457	-0.119982	1	6.72176
ENSG00000008952	SEC62	1.13406	0.0311535	1	1.10727
ENSG00000163584	RPL22L1	0.945048	-0.339747	1	1.19845
ENSG00000121858	TNFSF10	0.897795	-0.337073	1	1.13766
ENSG00000114416	FXR1	0.897795	-0.240669	1	1.06384
ENSG00000161203	AP2M1	0.945048	-0.144868	1	1.04648
ENSG00000136527	TRA2B	3.26041	-0.119251	1	3.49549
ENSG00000156976	EIF4A2	2.10273	0.0317798	1	2.0365
ENSG00000114315	HES1	1.03955	0.271672	1	0.85976
ENSG00000114331	ACAP2	1.20494	-0.102285	1	1.28964
ENSG00000184203	PPP1R2	1.39395	-0.102931	1	1.48938
ENSG00000180370	PAK2	2.50438	0.239047	1	2.09729
ENSG00000182899	RPL35A	24.0751	-0.122046	1	25.7277
ENSG00000169020	ATP5ME	2.10273	-0.0746968	1	2.19282
ENSG00000243449	C4orf48	1.34669	0.397908	1	1.01608
ENSG00000071127	WDR1	1.11043	0.379354	1	0.851076
ENSG00000038219	BOD1L1	1.20494	-0.227413	1	1.40688
ENSG00000237765	FAM200B	1.01593	0.666422	1	0.638307
ENSG00000109787	KLF3	1.13406	-0.24031	1	1.3374
ENSG00000163682	RPL9	23.3191	-0.158016	1	25.5496
ENSG00000083896	YTHDC1	1.18131	-0.210339	1	1.36346
ENSG00000132465	JCHAIN	1.20494	0.682255	1	0.746862
ENSG00000169429	CXCL8	5.59941	-0.182594	1	6.25714
ENSG00000124882	EREG	3.09503	0.405555	1	2.30572
ENSG00000109321	AREG	1.06318	1.15865	1	0.473302
ENSG00000138744	NAAA	1.25219	0.344783	1	0.981342
ENSG00000118816	CCNI	4.22909	-0.06037	1	4.34656
ENSG00000138670	RASGEF1B	1.86647	0.407455	1	1.39385
ENSG00000138668	HNRNPD	1.63021	-0.468294	1	2.24059
ENSG00000152795	HNRNPDL	3.37855	-0.114071	1	3.60839
ENSG00000145287	PLAC8	1.93735	0.236894	1	1.62833
ENSG00000151247	EIF4E	1.11043	0.300966	1	0.89884
ENSG00000164032	H2AFZ	1.81922	-0.042988	1	1.85847
ENSG00000109320	NFKB1	1.15768	-0.104607	1	1.24188
ENSG00000109332	UBE2D3	3.8747	-0.022978	1	3.88195
ENSG00000168769	TET2	1.0868	-0.355397	1	1.38951
ENSG00000109475	RPL34	38.7233	-0.173495	1	42.8708
ENSG00000269893	SNHG8	2.45712	-0.375122	1	3.15245
ENSG00000164096	C4orf3	1.13406	-0.308697	1	1.40254
ENSG00000164111	ANXA5	2.38625	-0.0735223	1	2.48375
ENSG00000153147	SMARCA5	1.03955	-0.271612	1	1.2549
ENSG00000145425	RPS3A	31.2575	-0.155017	1	34.1689
ENSG00000164104	HMGB2	0.826917	-0.308449	1	1.02911
ENSG00000129128	SPCS3	1.0868	-0.281633	1	1.32004
ENSG00000145494	NDUFS6	0.874169	-0.412444	1	1.16806
ENSG00000113387	SUB1	2.45712	-0.338953	1	3.07429
ENSG00000168685	IL7R	2.00823	-0.102735	1	2.13637
ENSG00000164190	NIPBL	1.11043	0.0706688	1	1.05516
ENSG00000082074	FYB1	4.46535	-0.187378	1	5.01092
ENSG00000171522	PTGER4	1.48845	-0.00140886	1	1.4807
ENSG00000145592	RPL37	30.0053	-0.195136	1	33.726
ENSG00000062194	GPBP1	0.826917	-0.302375	1	1.02476
ENSG00000112851	ERBIN	0.779664	-0.524	1	1.12898
ENSG00000153914	SREK1	0.921421	-0.131993	1	1.01174
ENSG00000145741	BTF3	6.09556	-0.0596027	1	6.2528
ENSG00000164346	NSA2	2.31537	-0.129125	1	2.50546
ENSG00000145703	IQGAP2	1.18131	0.181978	1	1.03779
ENSG00000171530	TBCA	1.34669	-0.0109776	1	1.35043
ENSG00000186468	RPS23	32.0371	-0.0973319	1	33.6479
ENSG00000174695	TMEM167A	1.15768	0.482871	1	0.825022
ENSG00000038427	VCAN	6.61533	-0.150436	1	7.22546
ENSG00000127184	COX7C	4.65436	-0.210408	1	5.3062
ENSG00000248323	LUCAT1	1.5357	0.222433	1	1.30701
ENSG00000113369	ARRDC3	1.60658	0.63015	1	1.02911
ENSG00000173221	GLRX	1.13406	-0.356864	1	1.4503
ENSG00000153113	CAST	3.54393	-0.00157647	1	3.49983
ENSG00000153922	CHD1	1.74834	-0.190788	1	1.98005
ENSG00000198961	PJA2	1.13406	0.154637	1	1.01608
ENSG00000129625	REEP5	0.945048	-0.132895	1	1.03779
ENSG00000205302	SNX2	1.01593	-0.0841267	1	1.07687
ENSG00000169567	HINT1	3.49668	-0.0889017	1	3.66918
ENSG00000158985	CDC42SE2	0.897795	-0.281148	1	1.09424
ENSG00000125347	IRF1	5.12688	-0.199076	1	5.79687
ENSG00000164405	UQCRQ	1.5357	0.0262095	1	1.49807
ENSG00000113558	SKP1	2.29174	0.0199262	1	2.23624
ENSG00000113575	PPP2CA	1.01593	-0.163044	1	1.13766
ENSG00000119048	UBE2B	1.0868	0.0402952	1	1.05516
ENSG00000145833	DDX46	1.37032	0.0847676	1	1.2853
ENSG00000113648	H2AFY	2.36262	-0.0725498	1	2.4577
ENSG00000120708	TGFBI	1.37032	-0.188753	1	1.55452
ENSG00000177733	HNRNPA0	1.63021	-0.0799822	1	1.71084
ENSG00000120738	EGR1	2.76426	-0.247808	1	3.24364
ENSG00000120705	ETF1	1.15768	-0.192366	1	1.32004
ENSG00000113013	HSPA9	1.01593	-0.190214	1	1.15937
ENSG00000120727	PAIP2	1.32307	-0.250512	1	1.56754
ENSG00000131508	UBE2D2	1.18131	-0.23756	1	1.38951
ENSG00000113070	HBEGF	1.20494	0.315983	1	0.963973
ENSG00000170458	CD14	1.91372	-0.270398	1	2.28835
ENSG00000131495	NDUFA2	1.34669	0.1659	1	1.19411
ENSG00000113141	IK	1.06318	-0.0823622	1	1.12464
ENSG00000131504	DIAPH1	1.25219	0.057589	1	1.19845
ENSG00000113580	NR3C1	1.01593	-0.258551	1	1.21582
ENSG00000113712	CSNK1A1	1.51208	-0.254675	1	1.79334
ENSG00000019582	CD74	17.0109	0.0965179	1	15.6277
ENSG00000164587	RPS14	38.1563	-0.153713	1	41.668
ENSG00000134516	DOCK2	1.0868	-0.218792	1	1.26359
ENSG00000043462	LCP2	1.29944	-0.231529	1	1.51978
ENSG00000181163	NPM1	3.85107	-0.425677	1	5.10211
ENSG00000120129	DUSP1	11.3406	-0.0573676	1	11.5981
ENSG00000113732	ATP6V0E1	1.4412	-0.423776	1	1.9236
ENSG00000164463	CREBRF	0.732412	-0.549341	1	1.08121
ENSG00000146066	HIGD2A	1.46482	0.00140615	1	1.45464
ENSG00000169230	PRELID1	2.90602	-0.148996	1	3.18285
ENSG00000197451	HNRNPAB	0.756038	-0.652904	1	1.19845
ENSG00000169045	HNRNPH1	1.84284	-0.291003	1	2.23624
ENSG00000127022	CANX	1.72471	-0.0986168	1	1.83242
ENSG00000161011	SQSTM1	1.22856	-0.387017	1	1.60228
ENSG00000113269	RNF130	2.76426	0.271181	1	2.2623
ENSG00000131446	MGAT1	0.921421	-0.162495	1	1.03345
ENSG00000204628	RACK1	13.1125	-0.154613	1	14.3424
ENSG00000021355	SERPINB1	2.38625	0.178976	1	2.08427
ENSG00000112739	PRPF4B	0.921421	-0.658233	1	1.45899
ENSG00000124783	SSR1	1.13406	0.204605	1	0.981342
ENSG00000112137	PHACTR1	1.06318	0.00336767	1	1.0595
ENSG00000225921	NOL7	1.41757	0.324813	1	1.12464
ENSG00000112149	CD83	3.02415	0.0811572	1	2.82244
ENSG00000007944	MYLIP	1.06318	-0.279163	1	1.28964
ENSG00000124795	DEK	2.05548	-0.12694	1	2.22322
ENSG00000124766	SOX4	0.590655	-0.759634	1	1.01608
ENSG00000112308	C6orf62	1.01593	-0.118478	1	1.10292
ENSG00000111913	RIPOR2	1.9846	-0.185393	1	2.23624
ENSG00000187837	HIST1H1C	0.803291	-0.536422	1	1.1724
ENSG00000197061	HIST1H4C	1.0868	-1.32129	1	2.71823
ENSG00000168298	HIST1H1E	0.921421	-0.168519	1	1.03779
ENSG00000124575	HIST1H1D	1.55933	-0.337646	1	1.95834
ENSG00000204642	HLA-F	1.32307	-0.0949622	1	1.40688
ENSG00000206503	HLA-A	11.1516	-0.0788621	1	11.5764
ENSG00000204592	HLA-E	8.10378	-0.216636	1	9.26196
ENSG00000137331	IER3	2.66976	0.272054	1	2.18414
ENSG00000204525	HLA-C	9.49773	-0.143847	1	10.3171
ENSG00000234745	HLA-B	28.6822	-0.0441749	1	29.0364
ENSG00000227507	LTB	4.27634	0.534069	1	2.90929
ENSG00000204482	LST1	8.03291	-0.136434	1	8.68444
ENSG00000204472	AIF1	13.6559	0.0581018	1	12.8877
ENSG00000204435	CSNK2B	1.13406	0.173173	1	1.00305
ENSG00000213719	CLIC1	3.30767	-0.127	1	3.56496
ENSG00000213654	GPSM3	2.528	-0.00359453	1	2.50546
ENSG00000204287	HLA-DRA	17.9795	0.0619426	1	16.9173
ENSG00000198502	HLA-DRB5	3.02415	0.0679213	1	2.8485
ENSG00000196126	HLA-DRB1	7.98565	0.266996	1	6.52636
ENSG00000196735	HLA-DQA1	1.84284	0.421016	1	1.36346
ENSG00000179344	HLA-DQB1	1.86647	0.367684	1	1.43293
ENSG00000204264	PSMB8	1.41757	0.0664102	1	1.34609
ENSG00000240065	PSMB9	1.06318	-0.204653	1	1.22451
ENSG00000242574	HLA-DMB	1.51208	-0.0689832	1	1.57623
ENSG00000204257	HLA-DMA	1.79559	-0.104672	1	1.91492
ENSG00000204256	BRD2	1.01593	-0.237867	1	1.19845
ENSG00000231389	HLA-DPA1	8.10378	0.231684	1	6.78689
ENSG00000223865	HLA-DPB1	6.92247	0.253076	1	5.71436
ENSG00000231500	RPS18	42.1728	-0.141201	1	45.6541
ENSG00000231925	TAPBP	2.33899	0.186856	1	2.03216
ENSG00000124614	RPS10	7.65489	-0.111935	1	8.13732
ENSG00000198755	RPL10A	15.8059	-0.0839018	1	16.457
ENSG00000112081	SRSF3	2.8824	-0.218471	1	3.31312
ENSG00000124762	CDKN1A	1.86647	0.354667	1	1.44596
ENSG00000214736	TOMM6	1.34669	-0.405055	1	1.77597
ENSG00000137161	CNPY3	0.9923	-0.616723	1	1.52412
ENSG00000096384	HSP90AB1	4.15821	-0.237484	1	4.83289
ENSG00000119900	OGFRL1	1.39395	-0.211941	1	1.60662
ENSG00000156508	EEF1A1	59.2781	-0.192177	1	66.4707
ENSG00000112695	COX7A2	1.9846	-0.0165158	1	1.98874
ENSG00000112701	SENP6	1.06318	0.432211	1	0.785942
ENSG00000118418	HMGN3	0.9923	-0.134572	1	1.0899
ENSG00000135316	SYNCRIP	1.4412	-0.0345015	1	1.46767
ENSG00000203875	SNHG5	1.29944	-0.198266	1	1.48504
ENSG00000135334	AKIRIN2	2.19724	0.352647	1	1.70215
ENSG00000146278	PNRC1	9.33235	-0.0911908	1	9.77434
ENSG00000198833	UBE2J1	1.8901	0.141584	1	1.69781
ENSG00000132424	PNISR	2.57525	0.058252	1	2.44467
ENSG00000112335	SNX3	1.55933	0.0479046	1	1.49807
ENSG00000135535	CD164	1.74834	-0.0724141	1	1.82373
ENSG00000123505	AMD1	1.51208	-0.119609	1	1.63268
ENSG00000277443	MARCKS	6.02468	0.116091	1	5.4712
ENSG00000188820	CALHM6	1.39395	0.48413	1	0.990027
ENSG00000111832	RWDD1	0.779664	-0.512902	1	1.12029
ENSG00000111897	SERINC1	1.06318	0.158646	1	0.950947
ENSG00000112306	RPS12	49.0716	-0.0564319	1	50.0875
ENSG00000118515	SGK1	3.09503	-0.343293	1	3.8776
ENSG00000029363	BCLAF1	3.0714	0.085732	1	2.85718
ENSG00000118503	TNFAIP3	5.9538	0.00604677	1	5.83595
ENSG00000051620	HEBP2	1.34669	0.176393	1	1.18543
ENSG00000164442	CITED2	1.15768	0.513405	1	0.807653
ENSG00000169976	SF3B5	1.86647	0.127347	1	1.69347
ENSG00000135604	STX11	2.33899	0.420055	1	1.7282
ENSG00000152818	UTRN	1.8901	0.0454872	1	1.81505
ENSG00000118508	RAB32	1.13406	0.491995	1	0.803311
ENSG00000092820	EZR	1.4412	-0.0130643	1	1.44596
ENSG00000164691	TAGAP	1.27581	-0.16414	1	1.42425
ENSG00000112096	SOD2	5.43402	-0.0871584	1	5.68397
ENSG00000146457	WTAP	0.897795	-0.269698	1	1.08556
ENSG00000112531	QKI	1.58295	-0.240927	1	1.85847
ENSG00000026297	RNASET2	3.23679	0.0472098	1	3.09166
ENSG00000008018	PSMB1	1.34669	-0.185007	1	1.52412
ENSG00000075624	ACTB	42.7634	-0.0321567	1	42.9229
ENSG00000136238	RAC1	3.92195	-0.0232193	1	3.92971
ENSG00000189043	NDUFA4	2.45712	-0.0811991	1	2.5706
ENSG00000122644	ARL4A	2.12636	0.227271	1	1.79768
ENSG00000106546	AHR	3.37855	-0.219375	1	3.88195
ENSG00000196683	TOMM7	5.33952	-0.0811884	1	5.56239
ENSG00000164548	TRA2A	0.897795	-0.703296	1	1.46767
ENSG00000172115	CYCS	1.77196	-0.0498744	1	1.81939
ENSG00000122566	HNRNPA2B1	5.15051	-0.417024	1	6.77387
ENSG00000122565	CBX3	0.945048	-0.543417	1	1.38083
ENSG00000086300	SNX10	0.968674	-0.0554251	1	1.0074
ENSG00000005020	SKAP2	1.20494	-0.0778735	1	1.26793
ENSG00000106052	TAX1BP1	1.55933	-0.132177	1	1.69781
ENSG00000106066	CPVL	2.36262	-0.0700031	1	2.45336
ENSG00000122545	SEPTIN7	2.05548	-0.192903	1	2.32743
ENSG00000136250	AOAH	1.13406	0.00878568	1	1.12464
ENSG00000106588	PSMA2	1.29944	0.14165	1	1.1724
ENSG00000196262	PPIA	5.26864	0.0893723	1	4.87632
ENSG00000105968	H2AFV	1.20494	-0.126291	1	1.31135
ENSG00000136286	MYO1G	1.32307	0.074408	1	1.25056
ENSG00000185811	IKZF1	1.06318	-0.331457	1	1.3374
ENSG00000132432	SEC61G	1.25219	-0.10944	1	1.34609
ENSG00000106153	CHCHD2	3.44942	0.0330332	1	3.32614
ENSG00000126524	SBDS	2.00823	0.0193412	1	1.96268
ENSG00000106682	EIF4H	1.0868	0.0581432	1	1.04213
ENSG00000263001	GTF2I	1.06318	-0.0315379	1	1.08556
ENSG00000158517	NCF1	2.03185	-0.381404	1	2.6227
ENSG00000127951	FGL2	3.75656	-0.364916	1	4.7721
ENSG00000135218	CD36	1.06318	-0.204653	1	1.22451
ENSG00000127914	AKAP9	1.27581	-0.101405	1	1.36346
ENSG00000234545	FAM133B	1.41757	0.324813	1	1.12464
ENSG00000164713	BRI3	4.18184	0.048256	1	3.98616
ENSG00000130429	ARPC1B	7.25324	0.0116891	1	7.07782
ENSG00000241468	ATP5MF	1.81922	0.113131	1	1.66741
ENSG00000188186	LAMTOR4	2.95327	-0.0114179	1	2.93968
ENSG00000085514	PILRA	1.34669	0.447876	1	0.981342
ENSG00000172354	GNB2	1.63021	-0.0726588	1	1.70215
ENSG00000106400	ZNHIT1	0.803291	-0.336916	1	1.02042
ENSG00000214253	FIS1	0.9923	-0.0460348	1	1.02476
ENSG00000005483	KMT2E	1.34669	-0.217428	1	1.55886
ENSG00000105835	NAMPT	6.28457	0.0529733	1	5.96187
ENSG00000135241	PNPLA8	1.22856	-0.351491	1	1.5632
ENSG00000135269	TES	1.25219	-0.0765964	1	1.31569
ENSG00000198898	CAPZA2	1.5357	-0.131619	1	1.67176
ENSG00000128524	ATP6V1F	1.55933	-0.241981	1	1.83242
ENSG00000231721	LINC-PINT	1.5357	-0.142789	1	1.68478
ENSG00000243317	STMP1	1.15768	0.111933	1	1.06819
ENSG00000105887	MTPN	2.33899	0.0323938	1	2.2623
ENSG00000105939	ZC3HAV1	0.661533	-0.697119	1	1.08556
ENSG00000090266	NDUFB2	1.8901	0.0697931	1	1.78465
ENSG00000106028	SSBP1	0.803291	-0.54703	1	1.18108
ENSG00000211751	TRBC1	0.897795	-0.309381	1	1.11595
ENSG00000211772	TRBC2	1.32307	-0.335629	1	1.66307
ENSG00000197448	GSTK1	1.63021	-0.00886218	1	1.62833
ENSG00000159840	ZYX	1.13406	-0.188015	1	1.28964
ENSG00000106565	TMEM176B	1.03955	0.874874	1	0.564489
ENSG00000055609	KMT2C	0.897795	-0.478063	1	1.2549
ENSG00000105993	DNAJB6	0.779664	-0.892698	1	1.45899
ENSG00000164733	CTSB	2.03185	-0.129298	1	2.20151
ENSG00000104763	ASAH1	2.92965	0.165482	1	2.57928
ENSG00000147443	DOK2	1.03955	0.013479	1	1.02911
ENSG00000147454	SLC25A37	1.01593	0.853507	1	0.560147
ENSG00000104765	BNIP3L	1.48845	0.126425	1	1.35477
ENSG00000092964	DPYSL2	1.15768	-0.0689832	1	1.21148
ENSG00000133872	SARAF	3.37855	-0.0664763	1	3.49115
ENSG00000104660	LEPROTL1	0.68516	-0.790408	1	1.19845
ENSG00000156675	RAB11FIP1	3.75656	0.0588916	1	3.55628
ENSG00000147548	NSD3	0.945048	-0.264923	1	1.13766
ENSG00000147526	TACC1	1.29944	-0.264041	1	1.55452
ENSG00000221869	CEBPD	3.09503	0.170819	1	2.71389
ENSG00000023287	RB1CC1	0.803291	-0.536422	1	1.1724
ENSG00000187735	TCEA1	1.01593	-0.072492	1	1.06819
ENSG00000254087	LYN	2.57525	0.169897	1	2.2623
ENSG00000008988	RPS20	13.0417	-0.146171	1	14.1817
ENSG00000137575	SDCBP	1.60658	-0.0219264	1	1.61965
ENSG00000185728	YTHDF3	1.34669	0.970644	1	0.681729
ENSG00000245910	SNHG6	2.59888	-0.0974795	1	2.74863
ENSG00000067167	TRAM1	1.20494	-0.209546	1	1.38951
ENSG00000147604	RPL7	11.884	-0.272056	1	14.1035
ENSG00000154582	ELOC	1.03955	0.27894	1	0.855418
ENSG00000176731	RBIS	1.0868	-0.0623905	1	1.13332
ENSG00000104312	RIPK2	0.68516	-0.693474	1	1.12029
ENSG00000156467	UQCRB	4.98513	-0.141038	1	5.41475
ENSG00000147649	MTDH	2.12636	-0.292508	1	2.57928
ENSG00000156482	RPL30	35.7228	-0.122172	1	38.1681
ENSG00000164919	COX6C	2.55163	0.0579235	1	2.42296
ENSG00000070756	PABPC1	12.9944	-0.128251	1	13.9559
ENSG00000164924	YWHAZ	5.17414	-0.078321	1	5.38001
ENSG00000155090	KLF10	2.12636	-0.149903	1	2.33612
ENSG00000104408	EIF3E	3.85107	0.150114	1	3.42167
ENSG00000120533	ENY2	1.01593	-0.367299	1	1.31135
ENSG00000147677	EIF3H	2.4335	-0.0729412	1	2.53152
ENSG00000164754	RAD21	0.826917	-0.320522	1	1.03779
ENSG00000147684	NDUFB9	1.03955	0.0503158	1	1.00305
ENSG00000173334	TRIB1	1.60658	-0.3299	1	2.00611
ENSG00000153310	FAM49B	1.22856	-0.417878	1	1.63702
ENSG00000160932	LY6E	1.01593	-0.575336	1	1.51544
ENSG00000104529	EEF1D	5.8593	0.0123109	1	5.71871
ENSG00000178209	PLEC	0.661533	-0.620393	1	1.02911
ENSG00000160948	VPS28	0.9923	-0.157292	1	1.10727
ENSG00000161016	RPL8	16.1839	-0.108763	1	17.1431
ENSG00000107099	DOCK8	1.20494	-0.275434	1	1.45464
ENSG00000147872	PLIN2	1.79559	0.321286	1	1.42425
ENSG00000137154	RPS6	29.2965	-0.0732119	1	30.2609
ENSG00000086061	DNAJA1	2.14998	-0.368333	1	2.74863
ENSG00000107341	UBE2R2	1.37032	0.327543	1	1.08556
ENSG00000137076	TLN1	2.4335	-0.0354015	1	2.46638
ENSG00000122694	GLIPR2	0.779664	-0.467637	1	1.08556
ENSG00000107372	ZFAND5	3.85107	-0.00408147	1	3.80813
ENSG00000135046	ANXA1	8.24554	-0.369555	1	10.4778
ENSG00000134996	OSTF1	1.01593	-0.124125	1	1.10727
ENSG00000106829	TLE4	0.826917	-0.379416	1	1.08121
ENSG00000165119	HNRNPK	3.89832	-0.103335	1	4.12945
ENSG00000131669	NINJ1	1.39395	0.113881	1	1.28096
ENSG00000048828	FAM120A	1.03955	0.0503158	1	1.00305
ENSG00000136938	ANP32B	1.86647	-0.466199	1	2.55757
ENSG00000106803	SEC61B	1.70109	-0.345017	1	2.14506
ENSG00000136826	KLF4	7.82027	0.162126	1	6.87374
ENSG00000136810	TXN	0.850543	-0.654874	1	1.34609
ENSG00000119314	PTBP3	1.34669	-0.180903	1	1.51978
ENSG00000136888	ATP6V1G1	2.05548	-0.0519027	1	2.11032
ENSG00000106780	MEGF9	0.968674	-0.162782	1	1.08556
ENSG00000136942	RPL35	12.6636	-0.229882	1	14.5942
ENSG00000044574	HSPA5	3.02415	-0.0399346	1	3.06995
ENSG00000169155	ZBTB43	1.22856	0.507739	1	0.85976
ENSG00000197958	RPL12	23.0355	-0.136131	1	24.8592
ENSG00000171159	C9orf16	1.22856	-0.010454	1	1.23319
ENSG00000119335	SET	3.14228	0.0354496	1	3.02653
ENSG00000136819	C9orf78	1.4412	0.220893	1	1.22885
ENSG00000187239	FNBP1	1.48845	-0.0592898	1	1.54149
ENSG00000126883	NUP214	1.32307	0.00615968	1	1.31135
ENSG00000107290	SETX	1.06318	0.0391388	1	1.03345
ENSG00000148303	RPL7A	19.4444	-0.141122	1	21.0598
ENSG00000085265	FCN1	10.0175	0.187037	1	8.64971
ENSG00000107223	EDF1	2.85877	0.189834	1	2.47507
ENSG00000107317	PTGDS	0	-5.97587	1	1.45464
ENSG00000188229	TUBB4B	1.5357	0.405555	1	1.15069
ENSG00000067082	KLF6	20.8383	0.00426824	1	20.4041
ENSG00000057608	GDI2	1.32307	-0.433661	1	1.78031
ENSG00000165629	ATP5F1C	1.48845	0.416444	1	1.10727
ENSG00000048740	CELF2	1.39395	-0.493649	1	1.954
ENSG00000065809	FAM107B	0.897795	-0.337073	1	1.13766
ENSG00000026025	VIM	27.7135	-0.0563319	1	28.2939
ENSG00000120594	PLXDC2	0.968674	-0.179924	1	1.09858
ENSG00000165312	OTUD1	3.44942	0.361087	1	2.64876
ENSG00000136758	YME1L1	1.65383	-0.273013	1	1.9844
ENSG00000095787	WAC	0.897795	-0.541328	1	1.31135
ENSG00000107968	MAP3K8	2.0791	0.337588	1	1.62833
ENSG00000170759	KIF5B	1.06318	-0.274314	1	1.2853
ENSG00000120616	EPC1	1.34669	-0.193181	1	1.5328
ENSG00000150093	ITGB1	1.5357	-0.186621	1	1.73689
ENSG00000169826	CSGALNACT2	1.06318	0.139106	1	0.963973
ENSG00000169813	HNRNPF	1.03955	0.200938	1	0.903182
ENSG00000266412	NCOA4	1.41757	-0.0235064	1	1.43293
ENSG00000072401	UBE2D1	1.41757	0.416444	1	1.05516
ENSG00000171988	JMJD1C	3.56755	0.0588916	1	3.37825
ENSG00000096746	HNRNPH3	0.968674	-0.424859	1	1.30267
ENSG00000165732	DDX21	3.30767	0.0701657	1	3.10903
ENSG00000122862	SRGN	14.0576	-0.0630925	1	14.4292
ENSG00000107738	VSIR	2.19724	0.028518	1	2.13203
ENSG00000197746	PSAP	10.2538	-0.220098	1	11.7414
ENSG00000166295	ANAPC16	1.25219	-0.199356	1	1.43293
ENSG00000165637	VDAC2	1.0868	0.0168362	1	1.07253
ENSG00000138326	RPS24	30.8794	-0.113817	1	32.8055
ENSG00000108179	PPIF	2.29174	0.0974628	1	2.119
ENSG00000122359	ANXA11	1.34669	0.553325	1	0.911867
ENSG00000165678	GHITM	1.01593	0.0879727	1	0.955289
ENSG00000171862	PTEN	0.826917	-0.553183	1	1.22016
ENSG00000155629	PIK3AP1	1.4412	0.52515	1	0.994369
ENSG00000166136	NDUFB8	0.803291	-0.498667	1	1.142
ENSG00000173915	ATP5MD	1.86647	0.266697	1	1.53715
ENSG00000148834	GSTO1	1.18131	0.00140615	1	1.17674
ENSG00000150593	PDCD4	1.13406	0.173173	1	1.00305
ENSG00000107581	EIF3A	2.57525	0.058252	1	2.44467
ENSG00000148908	RGS10	1.74834	0.0305525	1	1.69781
ENSG00000132334	PTPRE	2.38625	-0.0532381	1	2.44901
ENSG00000185201	IFITM2	2.64613	-0.34834	1	3.33048
ENSG00000142089	IFITM3	1.51208	-0.339266	1	1.90189
ENSG00000023191	RNH1	1.41757	0.152424	1	1.26793
ENSG00000177156	TALDO1	2.22086	-0.160906	1	2.4577
ENSG00000177600	RPLP2	23.9806	-0.131847	1	25.8015
ENSG00000177700	POLR2L	1.9846	0.200126	1	1.71084
ENSG00000117984	CTSD	2.40987	-0.223485	1	2.78336
ENSG00000130592	LSP1	2.95327	-0.194991	1	3.33917
ENSG00000177105	RHOG	1.9846	0.366403	1	1.52412
ENSG00000166337	TAF10	1.13406	0.0311535	1	1.10727
ENSG00000166340	TPP1	1.20494	0.0889774	1	1.12898
ENSG00000175390	EIF3F	2.17361	-0.211816	1	2.49244
ENSG00000166441	RPL27A	18.3103	-0.102909	1	19.3142
ENSG00000255823	MTRNR2L8	13.9395	-0.320522	1	17.104
ENSG00000110321	EIF4G2	3.61481	-0.146493	1	3.94708
ENSG00000110696	C11orf58	1.63021	0.123662	1	1.48504
ENSG00000110700	RPS13	26.7685	-0.110323	1	28.3721
ENSG00000134333	LDHA	1.48845	-0.314875	1	1.8411
ENSG00000149100	EIF3M	1.37032	-0.127178	1	1.48938
ENSG00000026508	CD44	7.41862	-0.18446	1	8.29364
ENSG00000066336	SPI1	2.38625	-0.105888	1	2.5402
ENSG00000255197	AC090559.1	1.25219	0.396544	1	0.946604
ENSG00000149187	CELF1	1.22856	0.343464	1	0.963973
ENSG00000211450	SELENOH	1.84284	0.0763682	1	1.73255
ENSG00000197629	MPEG1	2.76426	-0.0694198	1	2.86587
ENSG00000110077	MS4A6A	2.48075	-0.252241	1	2.92232
ENSG00000166927	MS4A7	1.81922	-0.0158306	1	1.82373
ENSG00000134825	TMEM258	1.67746	0.211329	1	1.43728
ENSG00000167996	FTH1	83.0224	0.0894351	1	76.5794
ENSG00000124942	AHNAK	7.46588	-0.228686	1	8.60628
ENSG00000254772	EEF1G	7.27687	-0.273543	1	8.65405
ENSG00000162191	UBXN1	1.37032	-0.184729	1	1.55017
ENSG00000168003	SLC3A2	1.18131	0.0390204	1	1.14635
ENSG00000133318	RTN3	1.18131	-0.135133	1	1.29398
ENSG00000176340	COX8A	2.22086	-0.30372	1	2.71389
ENSG00000149781	FERMT3	1.18131	0.17598	1	1.04213
ENSG00000126432	PRDX5	1.03955	-0.0860567	1	1.10292
ENSG00000168066	SF1	2.55163	-0.130522	1	2.76165
ENSG00000149806	FAU	21.4053	-0.0632341	1	21.963
ENSG00000245532	NEAT1	26.5558	-0.302521	1	32.1585
ENSG00000251562	MALAT1	239.971	-0.23144	1	276.443
ENSG00000173442	EHBP1L1	0.874169	-0.369052	1	1.13332
ENSG00000172757	CFL1	8.12741	-0.149577	1	8.86682
ENSG00000175602	CCDC85B	1.01593	-0.101405	1	1.0899
ENSG00000175550	DRAP1	1.29944	-0.251935	1	1.54149
ENSG00000087365	SF3B2	0.968674	-0.434413	1	1.31135
ENSG00000173933	RBM4	0.9923	-0.255324	1	1.18543
ENSG00000173020	GRK2	0.9923	-0.327217	1	1.24622
ENSG00000172531	PPP1CA	1.48845	0.0632968	1	1.41556
ENSG00000084207	GSTP1	5.07963	0.0732991	1	4.75473
ENSG00000149357	LAMTOR1	1.70109	0.244324	1	1.42425
ENSG00000175567	UCP2	2.29174	0.495878	1	1.60662
ENSG00000149273	RPS3	22.4685	-0.13608	1	24.247
ENSG00000151366	NDUFC2	1.06318	0.0391388	1	1.03345
ENSG00000073921	PICALM	1.32307	0.20494	1	1.142
ENSG00000109861	CTSC	1.15768	-0.000396089	1	1.15503
ENSG00000166012	TAF1D	0.590655	-0.831484	1	1.06819
ENSG00000152558	TMEM123	1.81922	0.128199	1	1.65004
ENSG00000137752	CASP1	1.58295	0.390164	1	1.19845
ENSG00000204397	CARD16	1.74834	0.223198	1	1.48504
ENSG00000149311	ATM	0.756038	-0.709087	1	1.24622
ENSG00000110324	IL10RA	0.945048	-0.313467	1	1.17674
ENSG00000160593	JAML	1.93735	-0.0571399	1	1.99742
ENSG00000198851	CD3E	0.897795	-0.43258	1	1.21582
ENSG00000167286	CD3D	0.9923	-0.708038	1	1.62399
ENSG00000160654	CD3G	1.27581	0.0429853	1	1.23319
ENSG00000167283	ATP5MG	4.5126	-0.246521	1	5.2758
ENSG00000118058	KMT2A	0.945048	-0.108647	1	1.02042
ENSG00000110367	DDX6	0.9923	-0.347116	1	1.26359
ENSG00000118181	RPS25	21.3108	-0.0305892	1	21.3768
ENSG00000137642	SORL1	1.20494	0.240366	1	1.01608
ENSG00000109971	HSPA8	2.66976	-0.498859	1	3.72997
ENSG00000154146	NRGN	1.06318	0.393111	1	0.807653
ENSG00000134954	ETS1	0.968674	-0.544386	1	1.41556
ENSG00000084234	APLP2	3.56755	0.115549	1	3.24798
ENSG00000060237	WNK1	0.921421	-0.289534	1	1.12898
ENSG00000111640	GAPDH	9.75762	-0.00381156	1	9.61802
ENSG00000111642	CHD4	1.11043	0.155916	1	0.994369
ENSG00000010610	CD4	2.55163	-0.130522	1	2.76165
ENSG00000111669	TPI1	1.72471	-0.145592	1	1.89321
ENSG00000111678	C12orf57	2.05548	-0.261116	1	2.44033
ENSG00000111679	PTPN6	1.11043	0.300966	1	0.89884
ENSG00000059804	SLC2A3	1.79559	0.113375	1	1.6457
ENSG00000003056	M6PR	1.11043	-0.212913	1	1.2853
ENSG00000110848	CD69	1.84284	-0.791528	1	3.16548
ENSG00000110852	CLEC2B	1.32307	-0.181119	1	1.49372
ENSG00000172322	CLEC12A	0.921421	-0.333091	1	1.16372
ENSG00000172243	CLEC7A	2.05548	-0.0370141	1	2.08861
ENSG00000139112	GABARAPL1	1.63021	0.27894	1	1.33306
ENSG00000060138	YBX3	3.99283	0.235248	1	3.34351
ENSG00000121316	PLBD1	0.897795	-0.205045	1	1.03779
ENSG00000111348	ARHGDIB	4.27634	-0.194703	1	4.82421
ENSG00000111716	LDHB	2.24449	0.100539	1	2.07124
ENSG00000174718	RESF1	1.13406	0.106341	1	1.05082
ENSG00000188906	LRRK2	0.803291	-0.40847	1	1.07253
ENSG00000139218	SCAF11	1.46482	-0.435999	1	1.97137
ENSG00000134294	SLC38A2	1.51208	0.0167467	1	1.48504
ENSG00000247774	PCED1B-AS1	0.9923	-0.30195	1	1.22451
ENSG00000123416	TUBA1B	2.33899	-0.0111625	1	2.33177
ENSG00000167552	TUBA1A	3.9692	0.0035419	1	3.90366
ENSG00000139644	TMBIM6	3.00053	-0.00562111	1	2.97442
ENSG00000178449	COX14	1.13406	0.387297	1	0.864102
ENSG00000183283	DAZAP2	2.71701	-0.0564922	1	2.79205
ENSG00000110934	BIN2	1.29944	-0.338444	1	1.63702
ENSG00000123358	NR4A1	1.06318	0.191813	1	0.929236
ENSG00000063046	EIF4B	2.19724	-0.476051	1	3.02653
ENSG00000123349	PFDN5	9.99388	-0.0510081	1	10.1782
ENSG00000205352	PRR13	2.17361	0.276122	1	1.77597
ENSG00000197111	PCBP2	3.04778	0.0315437	1	2.94403
ENSG00000135390	ATP5MC2	4.34722	-0.116918	1	4.64618
ENSG00000135486	HNRNPA1	3.70931	-0.34721	1	4.65486
ENSG00000161642	ZNF385A	1.25219	0.534707	1	0.85976
ENSG00000123338	NCKAP1L	0.9923	-0.356964	1	1.27227
ENSG00000135441	BLOC1S1	1.46482	0.0583332	1	1.3982
ENSG00000135404	CD63	2.36262	-0.018102	1	2.36651
ENSG00000197728	RPS26	4.15821	-0.0288401	1	4.18156
ENSG00000170515	PA2G4	1.03955	-0.119609	1	1.12898
ENSG00000229117	RPL41	53.6787	-0.113534	1	57.0003
ENSG00000092841	MYL6	7.65489	-0.0666031	1	7.88548
ENSG00000110955	ATP5F1B	1.65383	0.0309154	1	1.60662
ENSG00000110958	PTGES3	1.65383	-0.116804	1	1.78031
ENSG00000196531	NACA	16.9164	-0.0413407	1	17.0997
ENSG00000123384	LRP1	0.968674	-0.235633	1	1.142
ENSG00000135655	USP15	1.55933	-0.168519	1	1.74123
ENSG00000155957	TMBIM4	0.921421	-0.233172	1	1.08556
ENSG00000127314	RAP1B	3.02415	0.272853	1	2.47072
ENSG00000090382	LYZ	82.4554	0.125341	1	74.1869
ENSG00000133858	ZFC3H1	0.756038	-0.43398	1	1.02911
ENSG00000139278	GLIPR1	1.93735	-0.185797	1	2.18414
ENSG00000187109	NAP1L1	5.10326	-0.0746705	1	5.29317
ENSG00000091039	OSBPL8	1.4412	-0.0472126	1	1.4807
ENSG00000058272	PPP1R12A	1.11043	0.181227	1	0.977
ENSG00000133773	CCDC59	1.37032	-0.176647	1	1.54149
ENSG00000139318	DUSP6	8.22191	0.127971	1	7.39915
ENSG00000070961	ATP2B1	1.46482	-0.191239	1	1.66307
ENSG00000271614	ATP2B1-AS1	4.08733	0.143425	1	3.64747
ENSG00000133639	BTG1	10.5373	-0.0792057	1	10.9424
ENSG00000184752	NDUFA12	1.01593	-0.112809	1	1.09858
ENSG00000139343	SNRPF	1.32307	0.448434	1	0.963973
ENSG00000111144	LTA4H	1.34669	0.139998	1	1.21582
ENSG00000120802	TMPO	1.06318	-0.109843	1	1.14635
ENSG00000075415	SLC25A3	2.83514	0.17796	1	2.47507
ENSG00000166598	HSP90B1	2.4335	-0.0803333	1	2.54454
ENSG00000111229	ARPC3	6.37907	-0.0919944	1	6.69136
ENSG00000111275	ALDH2	0.732412	-0.638839	1	1.15069
ENSG00000089248	ERP29	1.74834	-0.323404	1	2.17111
ENSG00000089009	RPL6	23.7207	-0.181381	1	26.4137
ENSG00000123066	MED13L	1.25219	-0.114071	1	1.35043
ENSG00000135090	TAOK3	0.897795	-0.258156	1	1.07687
ENSG00000089157	RPLP0	9.02521	-0.192798	1	10.1434
ENSG00000111775	COX6A1	1.77196	-0.0971801	1	1.88018
ENSG00000111786	SRSF9	1.51208	-0.108083	1	1.61965
ENSG00000088986	DYNLL1	1.32307	-0.238506	1	1.55452
ENSG00000111011	RSRC2	1.91372	0.115784	1	1.74992
ENSG00000182196	ARL6IP4	2.12636	-0.0123996	1	2.12335
ENSG00000150977	RILPL2	1.55933	-0.0488486	1	1.60228
ENSG00000150991	UBC	14.8609	0.0260904	1	14.338
ENSG00000132341	RAN	1.11043	-0.0807429	1	1.1724
ENSG00000196199	MPHOSPH8	0.803291	-0.349091	1	1.02911
ENSG00000150459	SAP18	1.63021	-0.0616036	1	1.68912
ENSG00000122026	RPL21	31.2575	-0.15941	1	34.2732
ENSG00000122034	GTF3A	1.22856	-0.355482	1	1.56754
ENSG00000186184	POLR1D	1.55933	0.0859281	1	1.45899
ENSG00000132963	POMP	1.67746	0.20699	1	1.44162
ENSG00000189403	HMGB1	5.52853	-0.257786	1	6.50899
ENSG00000244754	N4BP2L2	1.15768	-0.275091	1	1.3982
ENSG00000120690	ELF1	1.93735	-0.0881002	1	2.04084
ENSG00000102760	RGCC	2.528	-0.116381	1	2.70955
ENSG00000133112	TPT1	65.3264	-0.0771007	1	67.6345
ENSG00000136167	LCP1	6.9461	-0.169334	1	7.68573
ENSG00000136156	ITM2B	5.88292	-0.333734	1	7.29928
ENSG00000139668	WDFY2	1.03955	0.31584	1	0.833707
ENSG00000188243	COMMD6	3.04778	-0.157378	1	3.35654
ENSG00000178695	KCTD12	1.22856	-0.375272	1	1.58925
ENSG00000005810	MYCBP2	1.48845	-0.042988	1	1.52412
ENSG00000169508	GPR183	2.9769	0.416444	1	2.20151
ENSG00000134884	ARGLU1	2.03185	-0.318032	1	2.5098
ENSG00000102524	TNFSF13B	1.06318	-0.0768027	1	1.12029
ENSG00000185950	IRS2	0.945048	-0.561395	1	1.3982
ENSG00000185896	LAMP1	1.13406	0.210975	1	0.977
ENSG00000259001	AL355075.4	1.0868	0.196245	1	0.946604
ENSG00000198805	PNP	1.37032	0.195799	1	1.18977
ENSG00000092199	HNRNPC	2.59888	-0.238289	1	3.03087
ENSG00000155465	SLC7A7	1.15768	0.0773063	1	1.09424
ENSG00000172590	MRPL52	1.01593	0.432932	1	0.751204
ENSG00000092010	PSME1	3.0714	0.159848	1	2.71389
ENSG00000100911	PSME2	1.65383	-0.0521947	1	1.70215
ENSG00000129559	NEDD8	1.46482	-0.176132	1	1.6457
ENSG00000100453	GZMB	0.614281	-0.777036	1	1.06819
ENSG00000198604	BAZ1A	0.756038	-0.504947	1	1.08121
ENSG00000100906	NFKBIA	12.9472	-0.104946	1	13.6823
ENSG00000100941	PNN	1.86647	0.145915	1	1.67176
ENSG00000129534	MIS18BP1	1.01593	-0.089909	1	1.08121
ENSG00000213741	RPS29	29.1547	-0.13822	1	31.5028
ENSG00000165502	RPL36AL	6.00105	0.0217036	1	5.81858
ENSG00000165527	ARF6	1.74834	-0.317634	1	2.16243
ENSG00000100503	NIN	0.826917	-0.296274	1	1.02042
ENSG00000087302	RTRAF	1.37032	0.453597	1	0.994369
ENSG00000131981	LGALS3	2.528	-0.159586	1	2.79205
ENSG00000126777	KTN1	1.5357	0.00140615	1	1.52412
ENSG00000100644	HIF1A	1.72471	0.0038452	1	1.70649
ENSG00000258289	CHURC1	1.03955	0.113881	1	0.959631
ENSG00000185650	ZFP36L1	2.66976	-0.270303	1	3.18285
ENSG00000100650	SRSF5	8.88345	0.102189	1	8.13732
ENSG00000119707	RBM25	1.8901	0.252468	1	1.57188
ENSG00000119655	NPC2	3.0714	-0.184944	1	3.44772
ENSG00000170345	FOS	23.6498	-0.0997124	1	24.8853
ENSG00000053254	FOXN3	0.779664	-0.456095	1	1.07687
ENSG00000198668	CALM1	6.37907	-0.176482	1	7.09519
ENSG00000100796	PPP4R3A	1.20494	0.045421	1	1.16372
ENSG00000183648	NDUFB1	1.37032	0.0945156	1	1.27661
ENSG00000089737	DDX24	1.41757	-0.453719	1	1.93229
ENSG00000197249	SERPINA1	4.74886	-0.0687281	1	4.90671
ENSG00000090060	PAPOLA	1.58295	0.0902786	1	1.47636
ENSG00000127152	BCL11B	1.55933	0.201762	1	1.34609
ENSG00000196405	EVL	0.921421	-0.168519	1	1.03779
ENSG00000100811	YY1	1.96097	0.382496	1	1.48938
ENSG00000140105	WARS	1.60658	0.0778849	1	1.51109
ENSG00000078304	PPP2R5C	1.03955	-0.542914	1	1.51544
ENSG00000197102	DYNC1H1	1.4412	0.0806211	1	1.35477
ENSG00000080824	HSP90AA1	6.35545	-0.208047	1	7.22546
ENSG00000185215	TNFAIP2	1.8901	-0.0151958	1	1.89321
ENSG00000100664	EIF5	4.11096	-0.0210885	1	4.11208
ENSG00000156411	ATP5MPL	2.38625	0.00671995	1	2.34914
ENSG00000184990	SIVA1	1.13406	0.303233	1	0.916209
ENSG00000213145	CRIP1	6.4972	0.0830614	1	6.03569
ENSG00000169926	KLF13	1.60658	-0.0486791	1	1.65004
ENSG00000182117	NOP10	0.874169	-0.412444	1	1.16806
ENSG00000140319	SRP14	3.94557	-0.0875713	1	4.1338
ENSG00000103994	ZNF106	1.13406	-0.365451	1	1.45899
ENSG00000167004	PDIA3	1.91372	-0.0557271	1	1.97137
ENSG00000140264	SERF2	10.5137	-0.0949722	1	11.0379
ENSG00000166710	B2M	56.4193	-0.118547	1	60.1181
ENSG00000255302	EID1	1.5357	-0.0705437	1	1.60228
ENSG00000104093	DMXL2	1.27581	0.0480562	1	1.22885
ENSG00000137876	RSL24D1	1.15768	-0.407306	1	1.5328
ENSG00000137845	ADAM10	0.945048	-0.132895	1	1.03779
ENSG00000137776	SLTM	1.13406	-0.0825887	1	1.19845
ENSG00000140299	BNIP2	1.34669	-0.0475034	1	1.38517
ENSG00000182718	ANXA2	3.14228	-0.0488486	1	3.2089
ENSG00000129003	VPS13C	1.37032	-0.0932307	1	1.45464
ENSG00000185088	RPS27L	0.945048	-0.132895	1	1.03779
ENSG00000140455	USP3	1.46482	0.249065	1	1.22451
ENSG00000166794	PPIB	1.46482	-0.583556	1	2.18414
ENSG00000174444	RPL4	8.45818	-0.14011	1	9.16643
ENSG00000140350	ANP32A	1.25219	0.021584	1	1.22885
ENSG00000137818	RPLP1	52.2375	-0.15278	1	57.0003
ENSG00000067225	PKM	1.65383	-0.241164	1	1.94097
ENSG00000103653	CSK	1.20494	-0.0123996	1	1.21148
ENSG00000178741	COX5A	0.968674	-0.325665	1	1.21582
ENSG00000041357	PSMA4	1.18131	-0.159059	1	1.31569
ENSG00000185787	MORF4L1	2.69339	-0.108754	1	2.87021
ENSG00000103811	CTSH	1.81922	0.205991	1	1.5632
ENSG00000140379	BCL2A1	1.22856	-0.410225	1	1.62833
ENSG00000182774	RPS17	8.4818	-0.108512	1	8.99274
ENSG00000140612	SEC11A	1.15768	-0.539613	1	1.68044
ENSG00000170776	AKAP13	2.10273	-0.458025	1	2.86152
ENSG00000185043	CIB1	0.897795	-0.422275	1	1.20714
ENSG00000140575	IQGAP1	4.25271	-0.117133	1	4.54631
ENSG00000176463	SLCO3A1	0.708786	-0.493546	1	1.0074
ENSG00000272888	LINC01578	3.70931	-0.00769605	1	3.67786
ENSG00000173575	CHD2	1.11043	-0.395199	1	1.45899
ENSG00000103275	UBE2I	0.803291	-0.425817	1	1.08556
ENSG00000140990	NDUFB10	1.27581	0.110341	1	1.17674
ENSG00000140988	RPS2	32.297	-0.0973647	1	33.9214
ENSG00000205937	RNPS1	0.708786	-0.493546	1	1.0074
ENSG00000185883	ATP6V0C	5.29227	0.191306	1	4.56368
ENSG00000167978	SRRM2	2.8824	-0.394259	1	3.743
ENSG00000103363	ELOB	3.37855	0.0203146	1	3.28706
ENSG00000008517	IL32	1.91372	-0.33714	1	2.39691
ENSG00000189067	LITAF	1.72471	0.0828652	1	1.61531
ENSG00000171490	RSL1D1	1.48845	-0.0511619	1	1.5328
ENSG00000103381	CPPED1	1.41757	0.118362	1	1.29832
ENSG00000134419	RPS15A	29.4146	-0.0719575	1	30.3565
ENSG00000157106	SMG1	1.37032	0.075085	1	1.29398
ENSG00000197006	METTL9	1.25219	-0.259121	1	1.49372
ENSG00000140749	IGSF6	2.48075	0.228485	1	2.09295
ENSG00000166501	PRKCB	1.20494	0.0945156	1	1.12464
ENSG00000122257	RBBP6	1.34669	-0.0654254	1	1.40254
ENSG00000197471	SPN	0.921421	-0.289534	1	1.12898
ENSG00000149932	TMEM219	1.48845	0.5277	1	1.02476
ENSG00000102879	CORO1A	4.74886	0.00453419	1	4.66355
ENSG00000005844	ITGAL	1.0868	0.100668	1	1.01174
ENSG00000089280	FUS	2.95327	-0.036729	1	2.99179
ENSG00000103490	PYCARD	2.83514	0.229398	1	2.38822
ENSG00000140678	ITGAX	1.41757	0.0207515	1	1.38951
ENSG00000166164	BRD7	1.01593	0.581255	1	0.677387
ENSG00000083799	CYLD	1.18131	-0.250981	1	1.40254
ENSG00000125148	MT2A	1.25219	-0.636024	1	1.94097
ENSG00000051108	HERPUD1	1.93735	0.275783	1	1.58491
ENSG00000217555	CKLF	1.11043	-0.0754094	1	1.16806
ENSG00000159720	ATP6V0D1	1.37032	0.0559127	1	1.31135
ENSG00000205220	PSMB10	1.41757	0.172255	1	1.25056
ENSG00000197943	PLCG2	2.9769	0.133665	1	2.67915
ENSG00000230989	HSBP1	1.22856	0.457864	1	0.890156
ENSG00000103187	COTL1	9.11971	-0.095891	1	9.58328
ENSG00000131143	COX4I1	6.14281	-0.304682	1	7.46862
ENSG00000140941	MAP1LC3B	2.55163	-0.109993	1	2.72257
ENSG00000051523	CYBA	8.88345	-0.0440313	1	9.00577
ENSG00000198931	APRT	2.24449	0.121823	1	2.04084
ENSG00000167522	ANKRD11	1.4412	0.146638	1	1.29398
ENSG00000167526	RPL13	53.6078	-0.186938	1	59.8966
ENSG00000141002	TCF25	1.63021	-0.202466	1	1.86281
ENSG00000108953	YWHAE	1.48845	0.0900142	1	1.38951
ENSG00000186594	MIR22HG	1.01593	-0.078321	1	1.07253
ENSG00000141480	ARRB2	1.96097	0.0605682	1	1.86281
ENSG00000108518	PFN1	10.7735	-0.0795425	1	11.1899
ENSG00000219200	RNASEK	5.5049	0.0834604	1	5.11514
ENSG00000258315	C17orf49	0.850543	-0.244468	1	1.01174
ENSG00000170296	GABARAP	7.8439	0.147464	1	6.96492
ENSG00000132507	EIF5A	1.41757	-0.0191412	1	1.42859
ENSG00000161960	EIF4A1	5.76479	-0.0710847	1	5.96187
ENSG00000129226	CD68	2.12636	-0.0501763	1	2.1798
ENSG00000132510	KDM6B	1.86647	-0.0331177	1	1.89321
ENSG00000183011	NAA38	1.27581	0.272991	1	1.05082
ENSG00000170043	TRAPPC1	1.27581	0.267066	1	1.05516
ENSG00000220205	VAMP2	1.81922	0.128199	1	1.65004
ENSG00000161970	RPL26	32.7695	-0.0896595	1	34.2341
ENSG00000007237	GAS7	1.15768	0.0830199	1	1.0899
ENSG00000141027	NCOR1	1.01593	0.0241262	1	0.998711
ENSG00000170315	UBB	3.8747	0.182853	1	3.36522
ENSG00000175061	SNHG29	3.33129	0.127399	1	3.00916
ENSG00000262202	AC007952.4	2.528	-0.190613	1	2.85284
ENSG00000034152	MAP2K3	1.18131	-0.182594	1	1.3374
ENSG00000109046	WSB1	1.39395	0.0659464	1	1.32438
ENSG00000198242	RPL23A	19.7515	-0.147394	1	21.4853
ENSG00000108256	NUFIP2	1.0868	-0.45942	1	1.49372
ENSG00000185862	EVI2B	4.11096	-0.0103961	1	4.08169
ENSG00000126860	EVI2A	1.58295	-0.114479	1	1.70215
ENSG00000010244	ZNF207	1.96097	0.0241262	1	1.91058
ENSG00000271503	CCL5	0.850543	-0.390911	1	1.12029
ENSG00000277632	CCL3	3.28404	0.542912	1	2.22322
ENSG00000275302	CCL4	1.48845	0.839015	1	0.825022
ENSG00000276085	CCL3L1	1.22856	0.363004	1	0.950947
ENSG00000278311	GGNBP2	1.01593	-0.0370141	1	1.04213
ENSG00000277791	PSMB3	1.20494	-0.0328637	1	1.22885
ENSG00000125691	RPL23	14.3411	-0.0875912	1	14.972
ENSG00000108298	RPL19	29.6036	-0.116193	1	31.5028
ENSG00000186395	KRT10	1.25219	0.132412	1	1.13766
ENSG00000173812	EIF1	28.2806	-0.0713897	1	29.1754
ENSG00000168259	DNAJC7	0.826917	-0.49578	1	1.1724
ENSG00000108774	RAB5C	1.11043	-0.042988	1	1.142
ENSG00000168610	STAT3	1.18131	-0.210339	1	1.36346
ENSG00000131469	RPL27	11.7186	-0.197733	1	13.209
ENSG00000030582	GRN	3.26041	0.261589	1	2.68349
ENSG00000184922	FMNL1	1.48845	0.0284264	1	1.4503
ENSG00000141232	TOB1	1.25219	0.307145	1	1.0074
ENSG00000008294	SPAG9	1.74834	0.0792083	1	1.64136
ENSG00000243678	NME2	3.85107	-0.00736406	1	3.81681
ENSG00000121064	SCPEP1	1.03955	0.146746	1	0.93792
ENSG00000062716	VMP1	2.8824	0.0258028	1	2.79639
ENSG00000136490	LIMD2	2.62251	0.0438895	1	2.51415
ENSG00000261371	PECAM1	1.29944	-0.459196	1	1.78031
ENSG00000108654	DDX5	12.1202	-0.177845	1	13.4739
ENSG00000171634	BPTF	1.18131	-0.120584	1	1.28096
ENSG00000172809	RPL38	12.3092	-0.232489	1	14.2121
ENSG00000186407	CD300E	1.84284	0.0548885	1	1.7586
ENSG00000167863	ATP5PD	1.41757	-0.267529	1	1.69781
ENSG00000188612	SUMO2	2.36262	-0.265195	1	2.80942
ENSG00000177885	GRB2	2.50438	-0.0368462	1	2.5402
ENSG00000132475	H3F3B	14.6719	-0.0861931	1	15.302
ENSG00000185262	UBALD2	1.13406	-0.33079	1	1.42425
ENSG00000161547	SRSF2	1.13406	-0.484546	1	1.58491
ENSG00000184640	SEPTIN9	1.55933	-0.150462	1	1.71952
ENSG00000184557	SOCS3	1.11043	0.100539	1	1.03345
ENSG00000108669	CYTH1	0.826917	-0.474327	1	1.15503
ENSG00000035862	TIMP2	0.921421	-0.244622	1	1.09424
ENSG00000173821	RNF213	2.26811	-0.0843058	1	2.37954
ENSG00000184009	ACTG1	9.00158	-0.366975	1	11.4157
ENSG00000185624	P4HB	0.637907	-0.695065	1	1.04648
ENSG00000141522	ARHGDIA	1.37032	-0.184729	1	1.55017
ENSG00000176845	METRNL	1.03955	0.595414	1	0.686071
ENSG00000101596	SMCHD1	1.60658	-0.233255	1	1.87584
ENSG00000101608	MYL12A	4.04008	-0.140285	1	4.38999
ENSG00000118680	MYL12B	2.92965	-0.115624	1	3.13508
ENSG00000101745	ANKRD12	1.27581	-0.523296	1	1.82808
ENSG00000168461	RAB31	1.65383	0.178173	1	1.4503
ENSG00000101558	VAPA	2.10273	0.0817483	1	1.96703
ENSG00000255112	CHMP1B	2.19724	-0.12963	1	2.37954
ENSG00000101654	RNMT	0.826917	-0.474327	1	1.15503
ENSG00000067900	ROCK1	1.8901	-0.0184934	1	1.89755
ENSG00000101782	RIOK3	1.48845	-0.00562111	1	1.48504
ENSG00000152234	ATP5F1A	0.921421	-0.354385	1	1.18108
ENSG00000265681	RPL17	24.0987	-0.16569	1	26.544
ENSG00000134046	MBD2	1.03955	-0.0860567	1	1.10292
ENSG00000141682	PMAIP1	1.46482	-0.407176	1	1.93229
ENSG00000197971	MBP	0.826917	-0.49578	1	1.1724
ENSG00000197766	CFD	1.79559	-0.0849541	1	1.88887
ENSG00000180448	ARHGAP45	1.01593	-0.012868	1	1.02476
ENSG00000167468	GPX4	2.38625	-0.177918	1	2.67047
ENSG00000099624	ATP5F1D	1.93735	0.0772376	1	1.81939
ENSG00000167470	MIDN	2.95327	0.216304	1	2.5098
ENSG00000099622	CIRBP	1.77196	-0.25747	1	2.10164
ENSG00000115268	RPS15	23.4372	-0.10364	1	24.729
ENSG00000127540	UQCR11	3.33129	0.139926	1	2.98311
ENSG00000104904	OAZ1	10.9626	-0.0667653	1	11.2854
ENSG00000130332	LSM7	0.897795	-0.342548	1	1.142
ENSG00000099860	GADD45B	2.45712	0.346054	1	1.91058
ENSG00000104964	TLE5	1.79559	-0.104672	1	1.91492
ENSG00000183617	MRPL54	0.968674	-0.168519	1	1.0899
ENSG00000167658	EEF2	5.10326	-0.241965	1	5.9445
ENSG00000178951	ZBTB7A	1.79559	-0.0206734	1	1.80636
ENSG00000130255	RPL36	17.507	-0.102885	1	18.4675
ENSG00000174886	NDUFA11	1.67746	0.078574	1	1.57623
ENSG00000125652	ALKBH7	1.06318	0.171821	1	0.942262
ENSG00000229833	PET100	1.25219	-0.104793	1	1.34175
ENSG00000076944	STXBP2	2.26811	-0.217263	1	2.60968
ENSG00000181029	TRAPPC5	2.00823	0.0225294	1	1.95834
ENSG00000233927	RPS28	31.1629	-0.184641	1	34.7725
ENSG00000099783	HNRNPM	1.70109	-0.0976354	1	1.80636
ENSG00000142347	MYO1F	1.74834	-0.171721	1	1.954
ENSG00000198258	UBL5	2.33899	0.0104513	1	2.29704
ENSG00000130811	EIF3G	2.05548	-0.0607627	1	2.12335
ENSG00000076662	ICAM3	1.01593	-0.323797	1	1.27227
ENSG00000105401	CDC37	0.803291	-0.493192	1	1.13766
ENSG00000129355	CDKN2D	1.27581	-0.105977	1	1.3678
ENSG00000214212	C19orf38	1.01593	0.283418	1	0.833707
ENSG00000105583	WDR83OS	1.32307	0.114907	1	1.21582
ENSG00000123144	TRIR	2.22086	0.100603	1	2.04953
ENSG00000171223	JUNB	10.49	-0.0308532	1	10.5342
ENSG00000179218	CALR	1.65383	0.119108	1	1.51109
ENSG00000160888	IER2	9.30872	-0.191467	1	10.4517
ENSG00000104979	C19orf53	1.13406	-0.317575	1	1.41122
ENSG00000267519	AC020916.1	9.54498	-0.220414	1	10.9337
ENSG00000123146	ADGRE5	3.04778	0.20759	1	2.60533
ENSG00000132002	DNAJB1	0.850543	-0.573775	1	1.27227
ENSG00000099795	NDUFB7	1.22856	0.046332	1	1.18543
ENSG00000167460	TPM4	1.77196	0.172518	1	1.55886
ENSG00000127528	KLF2	7.70214	0.04167	1	7.36007
ENSG00000130303	BST2	1.15768	-0.197088	1	1.32438
ENSG00000130313	PGLS	1.65383	0.11498	1	1.51544
ENSG00000105640	RPL18A	26.8866	-0.0602714	1	27.5253
ENSG00000216490	IFI30	10.49	0.00770126	1	10.2563
ENSG00000130522	JUND	19.5152	-0.241923	1	22.6664
ENSG00000105701	FKBP8	1.20494	0.423396	1	0.894498
ENSG00000221983	UBA52	16.562	-0.0545251	1	16.8956
ENSG00000006015	REX1BD	1.11043	0.294047	1	0.903182
ENSG00000105669	COPE	1.18131	-0.246521	1	1.3982
ENSG00000186010	NDUFA13	2.0791	-0.20058	1	2.36651
ENSG00000169021	UQCRFS1	1.01593	-0.163044	1	1.13766
ENSG00000089327	FXYD5	3.49668	0.190597	1	3.02219
ENSG00000105698	USF2	1.01593	0.352313	1	0.794627
ENSG00000126267	COX6B1	2.83514	-0.0698346	1	2.93968
ENSG00000126264	HCST	2.528	-0.203708	1	2.87889
ENSG00000011600	TYROBP	12.64	0.00730607	1	12.358
ENSG00000126247	CAPNS1	1.4412	0.175883	1	1.26793
ENSG00000099341	PSMD8	0.968674	-0.073882	1	1.02042
ENSG00000178982	EIF3K	3.8747	-0.0261983	1	3.89063
ENSG00000130755	GMFG	3.16591	-0.259957	1	3.743
ENSG00000128016	ZFP36	5.78842	-0.13089	1	6.23977
ENSG00000105193	RPS16	20.6493	-0.12896	1	22.1757
ENSG00000197019	SERTAD1	1.22856	0.551907	1	0.833707
ENSG00000090013	BLVRB	1.41757	0.0571621	1	1.35477
ENSG00000105323	HNRNPUL1	1.03955	-0.0689832	1	1.0899
ENSG00000105329	TGFB1	1.60658	-0.158026	1	1.78031
ENSG00000105372	RPS19	25.9888	-0.256624	1	30.4867
ENSG00000105404	RABAC1	1.15768	0.352941	1	0.903182
ENSG00000028277	POU2F2	1.84284	-0.118979	1	1.9844
ENSG00000011422	PLAUR	3.66206	0.252697	1	3.03087
ENSG00000125740	FOSB	15.4043	0.0116607	1	15.0111
ENSG00000125753	VASP	2.64613	-0.0136758	1	2.64007
ENSG00000125743	SNRPD2	1.81922	-0.189938	1	2.05821
ENSG00000160014	CALM3	1.60658	0.0945156	1	1.49372
ENSG00000042753	AP2S1	1.84284	-0.0578527	1	1.90189
ENSG00000197405	C5AR1	2.45712	0.0117481	1	2.40993
ENSG00000105373	NOP53	2.38625	-0.248753	1	2.80508
ENSG00000142227	EMP3	5.29227	-0.0860567	1	5.53199
ENSG00000063177	RPL18	20.9328	-0.146392	1	22.7532
ENSG00000087074	PPP1R15A	6.78072	-0.212913	1	7.7335
ENSG00000087086	FTL	70.7841	0.0419553	1	67.4781
ENSG00000104894	CD37	3.47305	-0.181458	1	3.88629
ENSG00000142541	RPL13A	25.4454	-0.198102	1	28.663
ENSG00000142534	RPS11	16.751	-0.156958	1	18.3459
ENSG00000104870	FCGRT	2.38625	0.262321	1	1.96703
ENSG00000142546	NOSIP	1.18131	0.0444749	1	1.142
ENSG00000105374	NKG7	0.590655	-1.1405	1	1.32438
ENSG00000179820	MYADM	3.33129	-0.109766	1	3.5476
ENSG00000170906	NDUFA3	1.25219	0.0317798	1	1.22016
ENSG00000170889	RPS9	20.7202	-0.0731438	1	21.4072
ENSG00000204577	LILRB3	0.874169	-0.236496	1	1.03345
ENSG00000131042	LILRB2	1.25219	-0.27988	1	1.51544
ENSG00000108107	RPL28	37.0459	-0.090593	1	38.7239
ENSG00000083845	RPS5	11.1516	-0.0432652	1	11.2941
ENSG00000088832	FKBP1A	2.40987	0.154577	1	2.14072
ENSG00000125835	SNRPB	1.0868	-0.390911	1	1.42425
ENSG00000125772	GPCPD1	2.22086	-0.082479	1	2.32743
ENSG00000088930	XRN2	1.32307	-0.0635493	1	1.37648
ENSG00000125810	CD93	1.15768	-0.134457	1	1.26793
ENSG00000101439	CST3	13.9867	0.184352	1	12.0931
ENSG00000101294	HM13	0.921421	-0.125814	1	1.0074
ENSG00000101336	HCK	1.18131	0.117325	1	1.08556
ENSG00000101421	CHMP4B	0.850543	-0.328299	1	1.07253
ENSG00000125977	EIF2S2	0.921421	-0.150372	1	1.02476
ENSG00000125995	ROMO1	1.15768	0.438248	1	0.851076
ENSG00000131051	RBM39	4.13458	-0.425621	1	5.47554
ENSG00000171222	SCAND1	1.29944	0.0192274	1	1.27661
ENSG00000260032	NORAD	1.5357	0.222433	1	1.30701
ENSG00000101084	RAB5IF	1.32307	0.0350145	1	1.2853
ENSG00000101347	SAMHD1	3.66206	-0.274002	1	4.36828
ENSG00000204103	MAFB	3.47305	-0.0251547	1	3.4868
ENSG00000166913	YWHAB	3.00053	-0.304656	1	3.66049
ENSG00000101109	STK4	1.39395	-0.320522	1	1.73255
ENSG00000177410	ZFAS1	4.04008	-0.169916	1	4.48117
ENSG00000244687	UBE2V1	1.01593	-0.323797	1	1.27227
ENSG00000172216	CEBPB	3.37855	0.291748	1	2.72257
ENSG00000224397	SMIM25	1.03955	-0.00459259	1	1.04213
ENSG00000087460	GNAS	5.12688	0.0450766	1	4.89368
ENSG00000101160	CTSZ	2.81152	0.212199	1	2.39691
ENSG00000124172	ATP5F1E	13.2779	-0.0631141	1	13.6302
ENSG00000101182	PSMA7	2.76426	0.131669	1	2.49244
ENSG00000171858	RPS21	16.9872	-0.203817	1	19.2187
ENSG00000125534	PPDPF	1.55933	-0.315129	1	1.92795
ENSG00000171700	RGS19	1.03955	0.00742994	1	1.03345
ENSG00000154723	ATP5PF	1.0868	-0.382114	1	1.41556
ENSG00000156256	USP16	0.850543	-0.508529	1	1.21582
ENSG00000156273	BACH1	1.13406	-0.335169	1	1.42859
ENSG00000142168	SOD1	1.20494	-0.283996	1	1.46333
ENSG00000159140	SON	3.37855	-0.220986	1	3.88629
ENSG00000241837	ATP5PO	1.27581	-0.345228	1	1.61531
ENSG00000182670	TTC3	0.874169	-0.19361	1	1.00305
ENSG00000205581	HMGN1	1.65383	-0.0848609	1	1.74123
ENSG00000160213	CSTB	2.22086	0.0945156	1	2.05821
ENSG00000160255	ITGB2	4.15821	-0.164438	1	4.59407
ENSG00000160310	PRMT2	1.29944	0.293061	1	1.05516
ENSG00000093072	ADA2	1.65383	-0.0225239	1	1.66741
ENSG00000015475	BID	1.60658	0.286563	1	1.30701
ENSG00000185651	UBE2L3	0.945048	-0.0901905	1	1.0074
ENSG00000250479	CHCHD10	1.32307	0.318596	1	1.05516
ENSG00000240972	MIF	3.00053	-0.0470807	1	3.06127
ENSG00000099977	DDT	1.20494	0.0031412	1	1.19845
ENSG00000182944	EWSR1	0.921421	-0.466199	1	1.27661
ENSG00000184076	UQCR10	1.70109	0.0984736	1	1.57623
ENSG00000100345	MYH9	2.24449	-0.0126143	1	2.24059
ENSG00000100353	EIF3D	0.897795	-0.269698	1	1.08556
ENSG00000128340	RAC2	1.4412	-0.512003	1	2.04519
ENSG00000100079	LGALS2	1.60658	-0.0897417	1	1.69781
ENSG00000100097	LGALS1	7.18236	-0.00154716	1	7.07348
ENSG00000100129	EIF3L	1.74834	-0.0165158	1	1.75426
ENSG00000100201	DDX17	2.48075	0.0228306	1	2.41428
ENSG00000100316	RPL3	19.9405	-0.288847	1	23.9256
ENSG00000128272	ATF4	1.65383	-0.388006	1	2.1494
ENSG00000100354	TNRC6B	1.22856	-0.310963	1	1.51978
ENSG00000100380	ST13	2.00823	0.529825	1	1.37648
ENSG00000100393	EP300	1.22856	-0.159417	1	1.3678
ENSG00000196419	XRCC6	1.15768	-0.00578935	1	1.15937
ENSG00000100138	SNU13	1.18131	0.117325	1	1.08556
ENSG00000183172	SMDT1	0.921421	-0.322324	1	1.15503
ENSG00000100300	TSPO	4.53623	-0.0176228	1	4.5246
ENSG00000198355	PIM3	1.01593	-0.163044	1	1.13766
ENSG00000025708	TYMP	3.21316	0.0632646	1	3.03521
ENSG00000169100	SLC25A6	5.83567	0.0566233	1	5.52331
ENSG00000002586	CD99	1.58295	-0.13995	1	1.73255
ENSG00000205542	TMSB4X	56.4193	-0.144363	1	61.2036
ENSG00000182287	AP1S2	3.94557	0.145203	1	3.5172
ENSG00000147010	SH3KBP1	1.46482	-0.0860567	1	1.54583
ENSG00000173674	EIF1AX	2.05548	0.0847124	1	1.91926
ENSG00000130066	SAT1	13.9631	0.0442257	1	13.3046
ENSG00000130741	EIF2S3	1.93735	-0.156884	1	2.14072
ENSG00000165168	CYBB	5.19776	0.0673551	1	4.885
ENSG00000182220	ATP6AP2	1.22856	-0.195486	1	1.40254
ENSG00000215301	DDX3X	4.15821	-0.362691	1	5.27146
ENSG00000147123	NDUFB11	1.77196	-0.110416	1	1.89755
ENSG00000102265	TIMP1	1.79559	-0.0582368	1	1.85413
ENSG00000126759	CFP	1.39395	-0.144271	1	1.5328
ENSG00000126756	UXT	1.77196	0.117477	1	1.61965
ENSG00000102317	RBM3	3.68569	-0.102717	1	3.90366
ENSG00000015285	WAS	1.20494	-0.200529	1	1.38083
ENSG00000102007	PLP2	1.37032	0.119178	1	1.2549
ENSG00000147065	MSN	3.00053	-0.190887	1	3.38259
ENSG00000147168	IL2RG	1.06318	0.191813	1	0.929236
ENSG00000147140	NONO	0.945048	-0.226004	1	1.10727
ENSG00000198034	RPS4X	23.8625	-0.173268	1	26.4224
ENSG00000229807	XIST	4.58348	0.0768677	1	4.28143
ENSG00000085224	ATRX	1.39395	0.0472098	1	1.34175
ENSG00000131174	COX7B	1.70109	-0.0626168	1	1.76294
ENSG00000102144	PGK1	2.26811	-0.057785	1	2.33612
ENSG00000131171	SH3BGRL	2.74064	0.00140615	1	2.7052
ENSG00000241343	RPL36A	14.8372	-0.115173	1	15.7883
ENSG00000157514	TSC22D3	4.37085	0.032275	1	4.21196
ENSG00000005022	SLC25A5	2.50438	-0.017015	1	2.50546
ENSG00000198918	RPL39	34.8486	-0.128379	1	37.3952
ENSG00000125356	NDUFA1	2.0791	0.0561267	1	1.98005
ENSG00000101972	STAG2	1.11043	0.00140615	1	1.10727
ENSG00000147274	RBMX	1.13406	-0.386699	1	1.4807
ENSG00000010404	IDS	1.63021	-0.255173	1	1.93229
ENSG00000180879	SSR4	2.0791	-0.229356	1	2.41428
ENSG00000196924	FLNA	2.81152	-0.125814	1	3.03087
ENSG00000147403	RPL10	52.0485	-0.0865957	1	54.2474
ENSG00000198888	MT-ND1	50.8908	-0.0432922	1	51.4727
ENSG00000198763	MT-ND2	39.5502	-0.171674	1	43.7305
ENSG00000198804	MT-CO1	106.176	-0.0310046	1	106.458
ENSG00000198712	MT-CO2	85.0543	-0.0313224	1	85.303
ENSG00000228253	MT-ATP8	3.44942	0.189851	1	2.98311
ENSG00000198899	MT-ATP6	77.423	-0.0859531	1	80.6481
ENSG00000198938	MT-CO3	73.4066	-0.111632	1	77.8387
ENSG00000198840	MT-ND3	61.1446	-0.113235	1	64.9119
ENSG00000212907	MT-ND4L	5.43402	-0.235633	1	6.30056
ENSG00000198886	MT-ND4	53.8205	-0.0548517	1	54.8727
ENSG00000198786	MT-ND5	19.279	-0.0998061	1	20.2912
ENSG00000198727	MT-CYB	44.1574	-0.041725	1	44.6163

## Sheet: maleDay3
FeatureID	FeatureName	cd4hba1pos Average	cd4hba1pos Log2 Fold Change	cd4hba1pos P-Value	cd4hba1neg Average
ENSG00000206172	HBA1	46.1829	6.19374	1.6395e-05	0.621594
ENSG00000244734	HBB	425.675	5.41293	0.000103299	9.99818
ENSG00000188536	HBA2	112.494	4.28161	0.00170021	5.78398
ENSG00000188290	HES4	1.91952	0.918506	1	1.01141
ENSG00000187608	ISG15	2.50066	0.11709	1	2.30727
ENSG00000175756	AURKAIP1	1.28555	-0.185979	1	1.46443
ENSG00000242485	MRPL20	1.14467	0.285201	1	0.937658
ENSG00000160075	SSU72	1.02139	-0.280822	1	1.24319
ENSG00000078369	GNB1	1.34718	-0.118865	1	1.46443
ENSG00000157873	TNFRSF14	1.25913	0.298846	1	1.02194
ENSG00000116251	RPL22	14.7398	-0.212647	1	17.1096
ENSG00000116288	PARK7	2.33336	-0.0590672	1	2.4337
ENSG00000074800	ENO1	3.6013	-0.0198321	1	3.65581
ENSG00000162444	RBP7	1.14467	-0.21163	1	1.32747
ENSG00000142657	PGD	1.23272	-0.161211	1	1.38015
ENSG00000177674	AGTRAP	1.717	0.158669	1	1.53818
ENSG00000285646	AL021155.5	1.10064	-0.185979	1	1.25372
ENSG00000028137	TNFRSF1B	3.40758	0.266729	1	2.83405
ENSG00000142634	EFHD2	4.14722	0.0488455	1	4.01402
ENSG00000065526	SPEN	1.08303	-0.0300928	1	1.10623
ENSG00000077549	CAPZB	3.08179	0.176591	1	2.72869
ENSG00000173436	MICOS10	1.92832	-0.104366	1	2.07549
ENSG00000127483	HP1BP3	1.46165	-0.185547	1	1.66461
ENSG00000070831	CDC42	6.3485	-0.126836	1	6.94289
ENSG00000125944	HNRNPR	1.49687	0.0953946	1	1.40122
ENSG00000142676	RPL11	35.3702	-0.245918	1	42.0155
ENSG00000189266	PNRC2	1.24152	0.0860235	1	1.16944
ENSG00000188529	SRSF10	1.18869	0.0896272	1	1.11676
ENSG00000133226	SRRM1	2.93211	-0.0966661	1	3.13958
ENSG00000117614	SYF2	2.11323	-0.137895	1	2.32834
ENSG00000117616	RSRP1	1.81386	0.0108535	1	1.80157
ENSG00000183726	TMEM50A	1.39121	0.00123184	1	1.39068
ENSG00000142669	SH3BGRL3	15.77	-0.0701499	1	16.5829
ENSG00000169442	CD52	13.9737	-0.0156909	1	14.1492
ENSG00000198830	HMGN2	3.23148	0.2842	1	2.65494
ENSG00000117713	ARID1A	1.0302	0.0115645	1	1.02194
ENSG00000158195	WASF2	2.64154	0.29075	1	2.15977
ENSG00000000938	FGR	2.15726	-0.0142939	1	2.18085
ENSG00000126709	IFI6	1.22391	-0.214549	1	1.42229
ENSG00000130775	THEMIS2	1.29435	0.225164	1	1.10623
ENSG00000169403	PTAFR	0.942149	-0.101394	1	1.01141
ENSG00000126698	DNAJC8	1.28555	0.299447	1	1.04301
ENSG00000130770	ATP5IF1	1.78744	-0.138532	1	1.97014
ENSG00000116350	SRSF4	1.08303	0.112865	1	1.00087
ENSG00000162511	LAPTM5	9.0957	-0.104986	1	9.798
ENSG00000184007	PTP4A2	5.29188	-0.0589226	1	5.5206
ENSG00000121774	KHDRBS1	1.62895	0.216701	1	1.40122
ENSG00000084623	EIF3I	1.13586	0.151289	1	1.02194
ENSG00000175130	MARCKSL1	0.889318	-0.168906	1	1.00087
ENSG00000116560	SFPQ	3.64532	0.236028	1	3.09743
ENSG00000054118	THRAP3	0.906928	-0.155842	1	1.01141
ENSG00000119535	CSF3R	2.27172	-0.0209201	1	2.30727
ENSG00000168653	NDUFS5	1.74342	-0.361211	1	2.24406
ENSG00000127603	MACF1	1.21511	0.0170823	1	1.20105
ENSG00000090621	PABPC4	1.48807	0.0444978	1	1.44336
ENSG00000131236	CAP1	3.9447	0.209907	1	3.4135
ENSG00000131238	PPT1	2.05159	-0.0513399	1	2.12817
ENSG00000084070	SMAP2	2.43022	-0.085141	1	2.58119
ENSG00000065978	YBX1	9.87055	0.0489398	1	9.55569
ENSG00000117410	ATP6V0B	3.24909	-0.0913094	1	3.46618
ENSG00000142937	RPS8	38.0029	-0.135115	1	41.8048
ENSG00000173846	PLK3	1.59373	-0.00596188	1	1.60139
ENSG00000117450	PRDX1	1.5497	-0.137491	1	1.70675
ENSG00000173660	UQCRH	2.78242	-0.296758	1	3.42403
ENSG00000116171	SCP2	1.10945	0.0884598	1	1.04301
ENSG00000116209	TMEM59	1.23272	-0.326271	1	1.54872
ENSG00000177606	JUN	19.6883	-0.157616	1	21.9981
ENSG00000162434	JAK1	2.18367	0.0742766	1	2.07549
ENSG00000184588	PDE4B	0.968564	-0.404467	1	1.28533
ENSG00000142864	SERBP1	2.51827	-0.241209	1	2.98154
ENSG00000116754	SRSF11	1.44404	0.144169	1	1.3064
ENSG00000273338	AC103591.3	0.871708	-0.432691	1	1.17997
ENSG00000137959	IFI44L	0.810072	-0.317123	1	1.01141
ENSG00000174021	GNG5	3.22268	-0.0313532	1	3.29761
ENSG00000097033	SH3GLB1	1.43524	0.146987	1	1.29586
ENSG00000183291	SELENOF	1.10064	-0.244873	1	1.3064
ENSG00000117228	GBP1	2.25411	-0.210746	1	2.6128
ENSG00000162645	GBP2	2.28933	-0.211456	1	2.65494
ENSG00000162654	GBP4	1.13586	-0.0153606	1	1.14837
ENSG00000154451	GBP5	1.99876	-0.657098	1	3.16065
ENSG00000122406	RPL5	16.9235	-0.180906	1	19.2167
ENSG00000117500	TMED5	1.07423	-0.121209	1	1.16944
ENSG00000067334	DNTTIP2	1.03901	0.00909246	1	1.03248
ENSG00000188641	DPYD	1.50568	-0.106228	1	1.62247
ENSG00000134186	PRPF38B	1.25913	-0.194968	1	1.44336
ENSG00000143106	PSMA5	1.17108	0.00236559	1	1.16944
ENSG00000065135	GNAI3	1.27674	-0.206095	1	1.47497
ENSG00000134248	LAMTOR5	1.17108	0.0153046	1	1.1589
ENSG00000143119	CD53	2.20128	-0.179643	1	2.49691
ENSG00000116459	ATP5PB	1.60253	0.0209264	1	1.58032
ENSG00000143110	C1orf162	4.08558	-0.0427402	1	4.2142
ENSG00000116473	RAP1A	1.47926	-0.230529	1	1.73836
ENSG00000116489	CAPZA1	1.5409	-0.10982	1	1.66461
ENSG00000163349	HIPK1	1.03901	0.468524	1	0.74802
ENSG00000009307	CSDE1	3.14343	-0.0299407	1	3.21332
ENSG00000163399	ATP1A1	1.34718	-0.0556713	1	1.40122
ENSG00000134250	NOTCH2	1.31196	0.102085	1	1.22212
ENSG00000287979	AC253572.2	3.16985	0.120545	1	2.91833
ENSG00000265241	RBM8A	1.93713	-0.0153606	1	1.9596
ENSG00000265972	TXNIP	9.05167	-0.130455	1	9.92443
ENSG00000184260	HIST2H2AC	1.11825	0.0157109	1	1.10623
ENSG00000023902	PLEKHO1	3.0906	0.0181876	1	3.05529
ENSG00000266472	MRPS21	0.801267	-0.514166	1	1.14837
ENSG00000143384	MCL1	8.74349	-0.0117936	1	8.82874
ENSG00000143420	ENSA	1.07423	-0.291134	1	1.31694
ENSG00000163131	CTSS	36.8759	0.00247014	1	36.8742
ENSG00000197622	CDC42SE1	1.00378	-0.305696	1	1.24319
ENSG00000159377	PSMB4	1.34718	0.177528	1	1.19051
ENSG00000197747	S100A10	10.9448	-0.1996	1	12.5899
ENSG00000163191	S100A11	11.4731	-0.0662502	1	12.0315
ENSG00000163220	S100A9	93.757	-0.149255	1	104.154
ENSG00000163221	S100A12	4.75477	-0.179699	1	5.39417
ENSG00000143546	S100A8	54.583	-0.107723	1	58.9144
ENSG00000197956	S100A6	33.7677	-0.0962358	1	36.1578
ENSG00000196154	S100A4	35.3438	-0.0945506	1	37.8013
ENSG00000143543	JTB	2.09562	-0.0137134	1	2.11763
ENSG00000177954	RPS27	45.2672	-0.243404	1	53.6783
ENSG00000143549	TPM3	9.06048	0.0814037	1	8.57589
ENSG00000160710	ADAR	1.76983	0.173024	1	1.56979
ENSG00000163463	KRTCAP2	1.33838	-0.208434	1	1.54872
ENSG00000163479	SSR2	1.8843	-0.122886	1	2.05442
ENSG00000116586	LAMTOR2	1.25913	-0.017181	1	1.27479
ENSG00000160789	LMNA	1.32077	-0.197873	1	1.51711
ENSG00000163563	MNDA	8.30324	-0.164889	1	9.32391
ENSG00000163565	IFI16	1.58492	-0.0139106	1	1.60139
ENSG00000158710	TAGLN2	3.78621	-0.104737	1	4.07723
ENSG00000117091	CD48	5.151	-0.0587913	1	5.3731
ENSG00000186517	ARHGAP30	1.72581	0.0895587	1	1.62247
ENSG00000143222	UFC1	1.25913	-0.0289582	1	1.28533
ENSG00000158869	FCER1G	9.53595	-0.0796066	1	10.093
ENSG00000143226	FCGR2A	1.8931	-0.0713368	1	1.99121
ENSG00000203747	FCGR3A	2.70317	0.494718	1	1.91746
ENSG00000143162	CREG1	0.871708	-0.353979	1	1.11676
ENSG00000198771	RCSD1	1.62014	-0.0103894	1	1.633
ENSG00000213064	SFT2D2	1.01259	-0.0988274	1	1.08516
ENSG00000188404	SELL	1.73461	-0.375205	1	2.25459
ENSG00000117523	PRRC2C	2.66795	0.0846682	1	2.51798
ENSG00000117592	PRDX6	1.36479	0.086519	1	1.28533
ENSG00000234741	GAS5	1.81386	-0.439399	1	2.4653
ENSG00000135837	CEP350	1.27674	0.490512	1	0.906052
ENSG00000162783	IER5	3.02016	0.0666083	1	2.88672
ENSG00000135821	GLUL	1.76103	-0.0891328	1	1.87532
ENSG00000116701	NCF2	3.08179	-0.256369	1	3.68742
ENSG00000162704	ARPC5	4.15602	0.070907	1	3.96134
ENSG00000116679	IVNS1ABP	0.986174	-0.230606	1	1.1589
ENSG00000047410	TPR	1.40002	0.0655594	1	1.33801
ENSG00000073756	PTGS2	1.2063	0.807762	1	0.684807
ENSG00000090104	RGS1	0.933344	-0.664649	1	1.4855
ENSG00000116741	RGS2	5.68811	-0.267475	1	6.8586
ENSG00000081237	PTPRC	9.99382	0.140162	1	9.08159
ENSG00000159388	BTG2	2.70317	-0.461257	1	3.72956
ENSG00000158615	PPP1R15B	2.10443	-0.0499178	1	2.18085
ENSG00000198625	MDM4	1.04781	-0.143894	1	1.1589
ENSG00000069275	NUCKS1	1.15347	-0.0321535	1	1.17997
ENSG00000266094	RASSF5	1.27674	0.275244	1	1.05355
ENSG00000196352	CD55	1.57612	-0.408372	1	2.09656
ENSG00000117335	CD46	1.40882	-0.0547348	1	1.46443
ENSG00000123689	G0S2	4.4642	0.0112168	1	4.43544
ENSG00000009790	TRAF3IP3	0.889318	-0.2133	1	1.03248
ENSG00000162772	ATF3	2.58871	-0.313892	1	3.22386
ENSG00000162909	CAPN2	1.14467	-0.222946	1	1.33801
ENSG00000163041	H3F3A	23.1135	-0.00231624	1	23.1886
ENSG00000143761	ARF1	2.17487	-0.160153	1	2.4337
ENSG00000143774	GUK1	2.72078	0.0539714	1	2.62334
ENSG00000168264	IRF2BP2	3.41639	0.113638	1	3.16065
ENSG00000173726	TOMM20	2.24531	0.220069	1	1.92799
ENSG00000054267	ARID4B	1.61134	0.169161	1	1.43283
ENSG00000143669	LYST	2.47424	-0.0297067	1	2.52852
ENSG00000153187	HNRNPU	6.77995	0.0886657	1	6.38451
ENSG00000162711	NLRP3	1.42643	0.0155439	1	1.41176
ENSG00000171863	RPS7	19.7763	-0.194047	1	22.6618
ENSG00000115738	ID2	6.02271	-0.410056	1	8.01751
ENSG00000151694	ADAM17	1.06542	-0.380914	1	1.39068
ENSG00000134308	YWHAQ	1.08303	0.0539714	1	1.04301
ENSG00000143870	PDIA6	0.977369	-0.149453	1	1.08516
ENSG00000068697	LAPTM4A	1.31196	-0.0719441	1	1.38015
ENSG00000143878	RHOB	1.62895	0.328594	1	1.29586
ENSG00000115128	SF3B6	1.21511	-0.385355	1	1.59086
ENSG00000198399	ITSN2	1.05662	0.340566	1	0.832304
ENSG00000084733	RAB10	1.1975	0.318101	1	0.958729
ENSG00000084754	HADHA	1.40882	-0.125124	1	1.53818
ENSG00000228474	OST4	3.46042	-0.0689451	1	3.63474
ENSG00000243147	MRPL33	1.24152	-0.117849	1	1.34854
ENSG00000075426	FOSL2	1.06542	-0.158521	1	1.19051
ENSG00000213639	PPP1CB	1.47046	0.147264	1	1.32747
ENSG00000119801	YPEL5	4.07677	0.2842	1	3.35029
ENSG00000055332	EIF2AK2	1.02139	-0.0864437	1	1.08516
ENSG00000163171	CDC42EP3	2.09562	0.136703	1	1.90692
ENSG00000115875	SRSF7	1.97235	0.106201	1	1.83317
ENSG00000115944	COX7A2L	1.12706	0.20027	1	0.9798
ENSG00000152518	ZFP36L2	3.85665	-0.12575	1	4.2142
ENSG00000119729	RHOQ	1.04781	-0.0909451	1	1.11676
ENSG00000143933	CALM2	4.55225	0.00889555	1	4.53026
ENSG00000115310	RTN4	2.56229	-0.0323284	1	2.62334
ENSG00000143947	RPS27A	29.1009	-0.244538	1	34.5353
ENSG00000115355	CCDC88A	2.35097	0.0615277	1	2.25459
ENSG00000162924	REL	1.57612	-0.223947	1	1.84371
ENSG00000179833	SERTAD2	1.00378	0.399297	1	0.758555
ENSG00000138069	RAB1A	1.25033	-0.0622816	1	1.3064
ENSG00000138071	ACTR2	5.90824	0.0671705	1	5.64702
ENSG00000115956	PLEK	5.37993	-0.091738	1	5.74184
ENSG00000115977	AAK1	1.12706	-0.47396	1	1.56979
ENSG00000059728	MXD1	1.39121	0.262098	1	1.1589
ENSG00000169564	PCBP1	3.50444	0.0664636	1	3.35029
ENSG00000143977	SNRPG	1.29435	0.238839	1	1.09569
ENSG00000124357	NAGK	1.69058	0.336088	1	1.33801
ENSG00000114978	MOB1A	2.80884	-0.11435	1	3.04476
ENSG00000115350	POLE4	1.21511	0.0045914	1	1.21158
ENSG00000034510	TMSB10	66.3819	-0.0275201	1	67.7748
ENSG00000152291	TGOLN2	1.98115	-0.28168	1	2.41263
ENSG00000042493	CAPG	1.63775	-0.27933	1	1.99121
ENSG00000118640	VAMP8	3.36356	-0.0545465	1	3.49778
ENSG00000168899	VAMP5	2.29814	-0.0494942	1	2.38102
ENSG00000168894	RNF181	0.933344	-0.296261	1	1.14837
ENSG00000158050	DUSP2	1.17989	-0.663369	1	1.87532
ENSG00000135940	COX5B	4.56106	-0.0633264	1	4.77258
ENSG00000071082	RPL31	10.4077	-0.126285	1	11.3783
ENSG00000163162	RNF149	1.36479	0.0517536	1	1.31694
ENSG00000071054	MAP4K4	1.03901	0.371663	1	0.800697
ENSG00000169756	LIMS1	1.18869	-0.234995	1	1.40122
ENSG00000125538	IL1B	12.336	0.0611927	1	11.8419
ENSG00000115091	ACTR3	3.40758	0.219423	1	2.92887
ENSG00000088205	DDX18	1.10064	0.0484859	1	1.06408
ENSG00000155368	DBI	2.16606	-0.0291006	1	2.21245
ENSG00000169967	MAP3K2	1.23272	0.128295	1	1.1273
ENSG00000152082	MZT2B	1.8931	0.0891279	1	1.7805
ENSG00000072135	PTPN18	1.02139	0.310215	1	0.821768
ENSG00000144224	UBXN4	1.14467	0.334111	1	0.906052
ENSG00000121966	CXCR4	3.65413	-0.163259	1	4.0983
ENSG00000169554	ZEB2	5.36232	0.1106	1	4.97275
ENSG00000162980	ARL5A	0.827682	-0.271476	1	1.00087
ENSG00000196504	PRPF40A	1.39121	-0.0932328	1	1.4855
ENSG00000153234	NR4A2	2.11323	0.101932	1	1.97014
ENSG00000115165	CYTIP	1.12706	0.111002	1	1.04301
ENSG00000241399	CD302	2.56229	-0.397461	1	3.38189
ENSG00000153250	RBMS1	0.889318	-0.365303	1	1.14837
ENSG00000115271	GCA	0.942149	-0.187982	1	1.07462
ENSG00000138385	SSB	1.08303	-0.23291	1	1.27479
ENSG00000115935	WIPF1	1.49687	0.0219325	1	1.47497
ENSG00000154518	ATP5MC3	2.32455	-0.223328	1	2.71816
ENSG00000170144	HNRNPA3	3.90948	0.242085	1	3.30814
ENSG00000115232	ITGA4	2.37738	-0.1515	1	2.64441
ENSG00000065548	ZC3H15	1.78744	0.130654	1	1.633
ENSG00000115419	GLS	1.06542	0.0744558	1	1.01141
ENSG00000115415	STAT1	3.75979	0.0630335	1	3.60314
ENSG00000081320	STK17B	4.54345	-0.0972166	1	4.8674
ENSG00000065413	ANKRD44	1.17989	0.000267952	1	1.17997
ENSG00000115524	SF3B1	2.37738	-0.116734	1	2.58119
ENSG00000144381	HSPD1	1.27674	0.409894	1	0.958729
ENSG00000115541	HSPE1	1.27674	0.13904	1	1.1589
ENSG00000082153	BZW1	2.24531	0.114275	1	2.07549
ENSG00000013441	CLK1	1.74342	-0.127539	1	1.90692
ENSG00000119013	NDUFB3	1.04781	-0.291993	1	1.28533
ENSG00000003402	CFLAR	1.80505	-0.109027	1	1.94907
ENSG00000116030	SUMO1	0.818877	-0.345636	1	1.04301
ENSG00000114942	EEF1B2	8.62022	-0.0442446	1	8.90249
ENSG00000079246	XRCC5	2.12204	0.0700375	1	2.02281
ENSG00000197756	RPL37A	24.2845	-0.168514	1	27.3396
ENSG00000163466	ARPC2	7.81895	0.0659652	1	7.4802
ENSG00000018280	SLC11A1	1.45285	-0.18511	1	1.65407
ENSG00000153827	TRIP12	1.01259	0.00169947	1	1.01141
ENSG00000135899	SP110	1.48807	0.0237392	1	1.46443
ENSG00000067066	SP100	1.66417	-0.0528353	1	1.72782
ENSG00000115053	NCL	3.37236	0.00666572	1	3.36082
ENSG00000187514	PTMA	30.8796	0.0953732	1	28.9515
ENSG00000188042	ARL4C	1.8843	-0.328355	1	2.37048
ENSG00000124831	LRRFIP1	5.3271	-0.030003	1	5.44685
ENSG00000130414	NDUFA10	0.898123	-0.297789	1	1.10623
ENSG00000172428	COPS9	1.8843	0.0571959	1	1.8121
ENSG00000168385	SEPTIN2	1.03901	0.00909246	1	1.03248
ENSG00000134107	BHLHE40	1.8931	0.0227854	1	1.86478
ENSG00000241553	ARPC4	2.4038	0.0343085	1	2.34941
ENSG00000254999	BRK1	1.86669	0.00260751	1	1.86478
ENSG00000144713	RPL32	37.0696	-0.193701	1	42.4686
ENSG00000174748	RPL15	20.5424	-0.237079	1	24.2527
ENSG00000091317	CMTM6	1.75222	-0.0882459	1	1.86478
ENSG00000170275	CRTAP	0.906928	-0.140891	1	1.00087
ENSG00000144674	GOLGA4	1.07423	0.210412	1	0.927123
ENSG00000172936	MYD88	1.0302	0.286424	1	0.842839
ENSG00000144655	CSRNP1	1.85788	0.214164	1	1.60139
ENSG00000168028	RPSA	11.7548	-0.16153	1	13.1694
ENSG00000114784	EIF1B	1.30316	0.0320625	1	1.27479
ENSG00000188846	RPL14	18.7637	-0.219357	1	21.8822
ENSG00000168036	CTNNB1	2.34216	0.204414	1	2.03335
ENSG00000114857	NKTR	1.2063	-0.0785816	1	1.27479
ENSG00000232112	TMA7	5.23905	-0.145725	1	5.80505
ENSG00000067560	RHOA	5.30949	-0.00380588	1	5.33096
ENSG00000114353	GNAI2	6.71831	0.0566175	1	6.46879
ENSG00000162244	RPL29	20.9474	-0.176614	1	23.7154
ENSG00000164091	WDR82	1.0302	0.397456	1	0.779626
ENSG00000114902	SPCS1	1.60253	0.0695066	1	1.52765
ENSG00000163931	TKT	6.868	-0.188287	1	7.8384
ENSG00000113811	SELENOK	1.1975	0.113743	1	1.10623
ENSG00000144746	ARL6IP5	2.49185	-0.271528	1	3.01315
ENSG00000114861	FOXP1	1.32957	-0.365993	1	1.71728
ENSG00000269028	MTRNR2L12	9.7913	-0.235479	1	11.5469
ENSG00000114391	RPL24	14.009	-0.217797	1	16.3195
ENSG00000144802	NFKBIZ	5.01892	0.0461099	1	4.8674
ENSG00000144848	ATG3	1.93713	0.0803228	1	1.83317
ENSG00000138495	COX17	1.27674	0.233016	1	1.08516
ENSG00000065518	NDUFB4	1.47926	0.0255697	1	1.4539
ENSG00000180353	HCLS1	2.41261	-0.0659702	1	2.52852
ENSG00000121552	CSTA	3.06418	-0.23555	1	3.61367
ENSG00000173193	PARP14	1.98115	-0.0136185	1	2.00174
ENSG00000075785	RAB7A	1.35599	0.137113	1	1.23265
ENSG00000169714	CNBP	2.49185	-0.161904	1	2.7919
ENSG00000184897	H1FX	1.98115	-0.11567	1	2.14924
ENSG00000091527	CDV3	3.59249	0.134186	1	3.27654
ENSG00000114125	RNF7	1.46165	-0.148789	1	1.62247
ENSG00000069849	ATP1B3	1.24152	-0.256369	1	1.4855
ENSG00000163714	U2SURP	1.22391	0.0400243	1	1.19051
ENSG00000188313	PLSCR1	1.07423	-0.10827	1	1.1589
ENSG00000082996	RNF13	1.00378	0.162857	1	0.895516
ENSG00000120742	SERP1	4.74596	-0.0437392	1	4.899
ENSG00000181631	P2RY13	1.25913	0.255345	1	1.05355
ENSG00000152601	MBNL1	3.87426	-0.133512	1	4.25634
ENSG00000181467	RAP2B	1.65536	0.294646	1	1.34854
ENSG00000114850	SSR3	1.08303	-0.0703567	1	1.13783
ENSG00000163660	CCNL1	8.46173	-0.127835	1	9.26069
ENSG00000186432	KPNA4	0.906928	-0.170639	1	1.02194
ENSG00000008952	SEC62	1.28555	-0.0901193	1	1.36961
ENSG00000163584	RPL22L1	1.33838	-0.0542633	1	1.39068
ENSG00000121858	TNFSF10	2.70317	-0.149453	1	3.00261
ENSG00000136521	NDUFB5	1.08303	0.30551	1	0.874445
ENSG00000114416	FXR1	0.898123	-0.338052	1	1.13783
ENSG00000161203	AP2M1	1.49687	0.128061	1	1.36961
ENSG00000136527	TRA2B	3.78621	-0.205264	1	4.37223
ENSG00000156976	EIF4A2	1.87549	-0.114815	1	2.03335
ENSG00000114315	HES1	1.23272	0.239326	1	1.04301
ENSG00000114331	ACAP2	1.50568	-0.0492724	1	1.55925
ENSG00000184203	PPP1R2	1.48807	-0.13238	1	1.633
ENSG00000180370	PAK2	2.69437	0.230939	1	2.29674
ENSG00000182899	RPL35A	24.311	-0.203166	1	28.0349
ENSG00000169020	ATP5ME	2.75601	-0.146623	1	3.05529
ENSG00000243449	C4orf48	1.56731	0.0376225	1	1.52765
ENSG00000087266	SH3BP2	1.07423	-0.0687417	1	1.1273
ENSG00000163956	LRPAP1	0.915733	-0.387613	1	1.20105
ENSG00000179010	MRFAP1	0.810072	-0.317123	1	1.01141
ENSG00000071127	WDR1	1.33838	0.416057	1	1.00087
ENSG00000038219	BOD1L1	1.52329	-0.162153	1	1.70675
ENSG00000118564	FBXL5	0.99498	-0.532003	1	1.44336
ENSG00000002549	LAP3	4.15602	0.0294148	1	4.07723
ENSG00000109787	KLF3	1.05662	-0.32619	1	1.32747
ENSG00000163682	RPL9	23.6594	-0.192165	1	27.0762
ENSG00000174780	SRP72	1.17989	-0.0621961	1	1.23265
ENSG00000083896	YTHDC1	1.23272	0.0376926	1	1.20105
ENSG00000169429	CXCL8	6.71831	-0.384572	1	8.7866
ENSG00000124882	EREG	1.77864	-0.0828859	1	1.88585
ENSG00000138757	G3BP2	1.05662	-0.10569	1	1.13783
ENSG00000118816	CCNI	4.84282	0.145636	1	4.38276
ENSG00000138670	RASGEF1B	1.91952	0.261031	1	1.60139
ENSG00000138668	HNRNPD	2.39499	0.122143	1	2.20192
ENSG00000152795	HNRNPDL	3.64532	0.00597062	1	3.63474
ENSG00000138674	SEC31A	1.01259	0.0470235	1	0.9798
ENSG00000145287	PLAC8	1.8843	-2.89291e-05	1	1.88585
ENSG00000198189	HSD17B11	0.906928	-0.228354	1	1.06408
ENSG00000164032	H2AFZ	2.33336	-0.189771	1	2.66548
ENSG00000109320	NFKB1	1.05662	0.0331379	1	1.03248
ENSG00000109332	UBE2D3	4.32332	0.0459009	1	4.19312
ENSG00000168769	TET2	1.44404	-0.166171	1	1.62247
ENSG00000164022	AIMP1	0.739631	-0.519403	1	1.06408
ENSG00000109475	RPL34	38.9275	-0.185147	1	44.3333
ENSG00000005059	MCUB	0.801267	-0.663544	1	1.27479
ENSG00000269893	SNHG8	1.25913	-0.017181	1	1.27479
ENSG00000164096	C4orf3	1.76103	-0.380104	1	2.29674
ENSG00000164111	ANXA5	4.69313	0.000196228	1	4.69883
ENSG00000153147	SMARCA5	1.26794	-0.226207	1	1.4855
ENSG00000145425	RPS3A	31.0029	-0.178093	1	35.1359
ENSG00000109670	FBXW7	0.801267	-0.405232	1	1.06408
ENSG00000145416	2022-03-01	1.2063	-0.192238	1	1.38015
ENSG00000164104	HMGB2	1.55851	0.174971	1	1.38015
ENSG00000129128	SPCS3	1.55851	-0.075256	1	1.64354
ENSG00000145494	NDUFS6	1.95474	0.0933201	1	1.83317
ENSG00000113387	SUB1	3.72457	-0.0402009	1	3.83492
ENSG00000168685	IL7R	0.977369	-0.493408	1	1.38015
ENSG00000164190	NIPBL	1.05662	-0.195486	1	1.21158
ENSG00000082074	FYB1	7.0353	-0.042965	1	7.25895
ENSG00000171522	PTGER4	1.72581	0.470865	1	1.24319
ENSG00000145592	RPL37	31.7689	-0.201783	1	36.6003
ENSG00000170571	EMB	1.13586	-0.0668909	1	1.19051
ENSG00000095015	MAP3K1	1.38241	0.279228	1	1.13783
ENSG00000062194	GPBP1	1.04781	-0.0909451	1	1.11676
ENSG00000112851	ERBIN	1.22391	0.273001	1	1.01141
ENSG00000153914	SREK1	1.14467	0.253492	1	0.958729
ENSG00000249437	NAIP	1.08303	-0.0703567	1	1.13783
ENSG00000145741	BTF3	6.74473	-0.0953507	1	7.21681
ENSG00000164346	NSA2	2.73839	0.00112754	1	2.73923
ENSG00000113163	CERT1	1.00378	0.113388	1	0.927123
ENSG00000145703	IQGAP2	1.22391	-0.182368	1	1.39068
ENSG00000171530	TBCA	1.66417	-0.112778	1	1.80157
ENSG00000186468	RPS23	30.1488	-0.0999125	1	32.365
ENSG00000174695	TMEM167A	1.17989	0.000267952	1	1.17997
ENSG00000038427	VCAN	9.92338	0.012818	1	9.85068
ENSG00000127184	COX7C	6.11076	-0.186187	1	6.96396
ENSG00000081189	MEF2C	1.22391	0.0274243	1	1.20105
ENSG00000248323	LUCAT1	1.38241	-0.31014	1	1.71728
ENSG00000173221	GLRX	2.2365	0.0306256	1	2.19138
ENSG00000153113	CAST	3.90067	-0.113005	1	4.22473
ENSG00000153922	CHD1	2.01637	-0.138799	1	2.22299
ENSG00000198961	PJA2	1.23272	-0.116817	1	1.33801
ENSG00000129625	REEP5	1.33838	0.0941286	1	1.25372
ENSG00000172795	DCP2	0.986174	-0.191077	1	1.1273
ENSG00000205302	SNX2	1.2063	-0.414631	1	1.61193
ENSG00000169567	HINT1	3.08179	-0.316741	1	3.84545
ENSG00000158985	CDC42SE2	1.06542	-0.0938157	1	1.13783
ENSG00000125347	IRF1	15.3649	-0.087373	1	16.3511
ENSG00000164405	UQCRQ	2.0604	0.00543842	1	2.05442
ENSG00000072364	AFF4	1.12706	0.154946	1	1.01141
ENSG00000213585	VDAC1	0.99498	-0.137724	1	1.09569
ENSG00000113558	SKP1	2.48305	-0.0065282	1	2.49691
ENSG00000113575	PPP2CA	1.11825	0.0431916	1	1.08516
ENSG00000119048	UBE2B	1.04781	0.0806663	1	0.990336
ENSG00000145833	DDX46	1.42643	0.0811322	1	1.34854
ENSG00000113648	H2AFY	3.02016	-0.129312	1	3.30814
ENSG00000120708	TGFBI	1.25913	-0.295897	1	1.54872
ENSG00000177733	HNRNPA0	1.59373	0.122143	1	1.46443
ENSG00000120738	EGR1	2.93211	-0.238987	1	3.46618
ENSG00000120705	ETF1	1.21511	-0.170851	1	1.36961
ENSG00000113013	HSPA9	1.39121	0.564661	1	0.937658
ENSG00000120727	PAIP2	1.96354	-0.128494	1	2.14924
ENSG00000131508	UBE2D2	1.31196	-0.177297	1	1.4855
ENSG00000113070	HBEGF	1.41763	0.0281989	1	1.39068
ENSG00000170458	CD14	3.6101	-0.47122	1	5.01489
ENSG00000131495	NDUFA2	1.62895	-0.109527	1	1.75943
ENSG00000113141	IK	1.16228	0.0440263	1	1.1273
ENSG00000131504	DIAPH1	1.44404	-0.118865	1	1.56979
ENSG00000131507	NDFIP1	0.99498	-0.0528353	1	1.03248
ENSG00000145819	ARHGAP26	1.01259	-0.243878	1	1.20105
ENSG00000113580	NR3C1	1.04781	-0.360705	1	1.34854
ENSG00000113712	CSNK1A1	2.14845	0.0509126	1	2.07549
ENSG00000182578	CSF1R	1.26794	0.168653	1	1.1273
ENSG00000019582	CD74	26.706	-0.0247537	1	27.2132
ENSG00000164587	RPS14	36.6646	-0.19227	1	41.9628
ENSG00000198624	CCDC69	1.32957	0.133578	1	1.21158
ENSG00000177556	ATOX1	1.23272	-0.128045	1	1.34854
ENSG00000113282	CLINT1	1.17108	0.366777	1	0.906052
ENSG00000134516	DOCK2	1.59373	0.153394	1	1.43283
ENSG00000043462	LCP2	2.10443	0.0730931	1	2.00174
ENSG00000181163	NPM1	4.51703	-0.111831	1	4.88847
ENSG00000072786	STK10	1.14467	-0.0303006	1	1.16944
ENSG00000120129	DUSP1	21.8367	0.101474	1	20.3862
ENSG00000113732	ATP6V0E1	2.53588	-0.0529866	1	2.63387
ENSG00000164463	CREBRF	1.01259	-0.231278	1	1.19051
ENSG00000146066	HIGD2A	3.05538	-0.108046	1	3.29761
ENSG00000169230	PRELID1	4.73716	-0.0556713	1	4.93061
ENSG00000169223	LMAN2	1.02139	-0.18042	1	1.1589
ENSG00000197451	HNRNPAB	1.47046	-0.0137984	1	1.4855
ENSG00000169045	HNRNPH1	2.36858	0.0325444	1	2.31781
ENSG00000127022	CANX	2.37738	0.240818	1	2.01228
ENSG00000161011	SQSTM1	1.85788	-0.0983038	1	1.99121
ENSG00000113269	RNF130	2.13084	-0.450497	1	2.91833
ENSG00000131446	MGAT1	1.49687	-0.133137	1	1.64354
ENSG00000204628	RACK1	14.5725	-0.135582	1	16.035
ENSG00000021355	SERPINB1	2.96733	-0.140891	1	3.27654
ENSG00000124570	SERPINB6	1.00378	0.0192658	1	0.990336
ENSG00000112739	PRPF4B	1.39121	0.211024	1	1.20105
ENSG00000112799	LY86	1.45285	-0.238881	1	1.71728
ENSG00000124783	SSR1	1.1975	0.0472475	1	1.1589
ENSG00000137210	TMEM14B	0.977369	-0.121439	1	1.06408
ENSG00000112137	PHACTR1	1.28555	-0.0566963	1	1.33801
ENSG00000225921	NOL7	1.25913	-0.225995	1	1.47497
ENSG00000112149	CD83	3.01135	0.0996069	1	2.81298
ENSG00000008083	JARID2	0.933344	-0.201402	1	1.07462
ENSG00000007944	MYLIP	1.07423	-0.0417746	1	1.10623
ENSG00000124795	DEK	2.77362	0.214522	1	2.39156
ENSG00000112308	C6orf62	1.25033	0.231077	1	1.06408
ENSG00000111913	RIPOR2	2.65915	0.286366	1	2.18085
ENSG00000112343	TRIM38	1.14467	-0.234173	1	1.34854
ENSG00000197061	HIST1H4C	1.93713	0.412593	1	1.4539
ENSG00000168298	HIST1H1E	1.05662	0.270177	1	0.874445
ENSG00000124575	HIST1H1D	1.21511	-0.22489	1	1.42229
ENSG00000204642	HLA-F	2.53588	-0.184731	1	2.88672
ENSG00000206503	HLA-A	17.443	-0.242472	1	20.6706
ENSG00000204592	HLA-E	11.3674	-0.165342	1	12.769
ENSG00000146112	PPP1R18	1.2063	0.13791	1	1.09569
ENSG00000196230	TUBB	1.38241	0.76201	1	0.811233
ENSG00000137331	IER3	3.90948	0.166253	1	3.48725
ENSG00000204525	HLA-C	13.8857	-0.149172	1	15.424
ENSG00000234745	HLA-B	39.4734	-0.152667	1	43.9541
ENSG00000198563	DDX39B	1.01259	-0.420756	1	1.35908
ENSG00000227507	LTB	1.74342	-0.394531	1	2.29674
ENSG00000204482	LST1	12.4593	0.286424	1	10.23
ENSG00000204472	AIF1	18.5876	0.0115924	1	18.4687
ENSG00000204435	CSNK2B	1.12706	-0.311231	1	1.40122
ENSG00000213719	CLIC1	5.05414	-0.317769	1	6.31076
ENSG00000204387	SNHG32	1.00378	-0.192238	1	1.14837
ENSG00000213654	GPSM3	2.88808	0.0287595	1	2.83405
ENSG00000204287	HLA-DRA	28.5991	-0.0799349	1	30.279
ENSG00000198502	HLA-DRB5	5.08936	-0.192691	1	5.82612
ENSG00000196126	HLA-DRB1	18.0329	-0.247895	1	21.4503
ENSG00000196735	HLA-DQA1	4.50823	0.00835407	1	4.48812
ENSG00000179344	HLA-DQB1	7.17618	0.109995	1	6.65843
ENSG00000204264	PSMB8	2.60632	-0.00205149	1	2.6128
ENSG00000240065	PSMB9	2.78242	-0.292326	1	3.4135
ENSG00000168394	TAP1	1.12706	-0.175879	1	1.27479
ENSG00000242574	HLA-DMB	2.08682	-0.361551	1	2.68655
ENSG00000204257	HLA-DMA	2.82645	-0.0339763	1	2.89726
ENSG00000204256	BRD2	1.46165	-0.221393	1	1.70675
ENSG00000231389	HLA-DPA1	11.8165	-0.123691	1	12.8954
ENSG00000223865	HLA-DPB1	10.0907	0.0109486	1	10.0298
ENSG00000231500	RPS18	39.7904	-0.172592	1	44.9233
ENSG00000231925	TAPBP	2.89689	0.0224907	1	2.85512
ENSG00000112514	CUTA	0.889318	-0.526458	1	1.28533
ENSG00000124614	RPS10	8.45292	-0.107864	1	9.12373
ENSG00000198755	RPL10A	14.3788	-0.260777	1	17.2571
ENSG00000112081	SRSF3	3.90948	0.140413	1	3.55046
ENSG00000124762	CDKN1A	1.83147	-0.214345	1	2.12817
ENSG00000137409	MTCH1	0.854097	-0.29987	1	1.05355
ENSG00000124731	TREM1	1.15347	-0.299437	1	1.42229
ENSG00000214736	TOMM6	2.25411	0.0697758	1	2.14924
ENSG00000137161	CNPY3	1.95474	0.160827	1	1.74889
ENSG00000096384	HSP90AB1	4.90446	-0.0179437	1	4.97275
ENSG00000118482	PHF3	1.08303	-0.122351	1	1.17997
ENSG00000119900	OGFRL1	1.52329	-0.162153	1	1.70675
ENSG00000156508	EEF1A1	63.7227	-0.150741	1	70.8617
ENSG00000112695	COX7A2	2.51827	0.019795	1	2.48638
ENSG00000146247	PHIP	1.0302	-0.0319371	1	1.05355
ENSG00000118418	HMGN3	1.0302	-0.0602262	1	1.07462
ENSG00000135316	SYNCRIP	1.48807	-0.0466501	1	1.53818
ENSG00000203875	SNHG5	1.44404	-0.0499178	1	1.49604
ENSG00000135334	AKIRIN2	1.717	0.000789157	1	1.71728
ENSG00000146278	PNRC1	7.76612	-0.182626	1	8.82874
ENSG00000198833	UBE2J1	1.28555	-0.196248	1	1.47497
ENSG00000132424	PNISR	2.37738	-0.218614	1	2.77083
ENSG00000112335	SNX3	2.05159	-0.193359	1	2.34941
ENSG00000135535	CD164	2.11323	-0.0229594	1	2.14924
ENSG00000123505	AMD1	1.98115	0.00922143	1	1.97014
ENSG00000277443	MARCKS	5.96988	0.150899	1	5.38363
ENSG00000188820	CALHM6	2.83525	0.0401027	1	2.7603
ENSG00000111832	RWDD1	1.3736	0.131361	1	1.25372
ENSG00000111897	SERINC1	0.933344	-0.229147	1	1.09569
ENSG00000112306	RPS12	42.5288	-0.251583	1	50.7178
ENSG00000118515	SGK1	4.17363	0.0355022	1	4.07723
ENSG00000029363	BCLAF1	3.06418	0.0460563	1	2.97101
ENSG00000118503	TNFAIP3	5.51201	-0.0274421	1	5.62595
ENSG00000051620	HEBP2	1.09184	-0.173227	1	1.23265
ENSG00000146386	ABRACL	1.04781	-0.371846	1	1.35908
ENSG00000169976	SF3B5	1.91071	-0.243072	1	2.26513
ENSG00000135604	STX11	2.41261	0.0140291	1	2.39156
ENSG00000152818	UTRN	2.02518	0.144169	1	1.83317
ENSG00000118508	RAB32	1.45285	0.152886	1	1.3064
ENSG00000092820	EZR	1.03901	-0.416833	1	1.39068
ENSG00000164691	TAGAP	1.81386	0.133338	1	1.65407
ENSG00000112096	SOD2	8.62022	-0.133512	1	9.4714
ENSG00000112531	QKI	2.10443	-0.176027	1	2.38102
ENSG00000026297	RNASET2	3.65413	-0.118171	1	3.97188
ENSG00000008018	PSMB1	2.01637	-0.205294	1	2.32834
ENSG00000075624	ACTB	54.178	-0.0592289	1	56.544
ENSG00000136238	RAC1	4.34093	-0.0561943	1	4.51972
ENSG00000189043	NDUFA4	3.88306	0.0721023	1	3.69796
ENSG00000122644	ARL4A	1.74342	-0.0543723	1	1.8121
ENSG00000106546	AHR	2.64154	-0.120781	1	2.87619
ENSG00000196683	TOMM7	5.70572	-0.0892197	1	6.07898
ENSG00000164548	TRA2A	1.23272	0.114998	1	1.13783
ENSG00000172115	CYCS	1.66417	-0.248755	1	1.98067
ENSG00000122566	HNRNPA2B1	7.97745	0.00634763	1	7.95429
ENSG00000122565	CBX3	1.58492	-0.428948	1	2.1387
ENSG00000086300	SNX10	1.82266	0.0346801	1	1.7805
ENSG00000005020	SKAP2	1.41763	-0.154923	1	1.58032
ENSG00000106052	TAX1BP1	2.04279	-0.0856695	1	2.17031
ENSG00000106066	CPVL	4.36734	-0.132157	1	4.79365
ENSG00000122545	SEPTIN7	2.39499	-0.0401285	1	2.4653
ENSG00000136250	AOAH	1.5497	0.0313278	1	1.51711
ENSG00000106588	PSMA2	1.65536	-0.0516783	1	1.71728
ENSG00000062582	MRPS24	1.16228	0.0846682	1	1.09569
ENSG00000136279	DBNL	1.38241	0.0250443	1	1.35908
ENSG00000196262	PPIA	5.90824	0.11914	1	5.44685
ENSG00000105968	H2AFV	1.58492	0.00507247	1	1.58032
ENSG00000136286	MYO1G	1.5409	-0.136787	1	1.69621
ENSG00000232956	SNHG15	1.03901	-0.00540711	1	1.04301
ENSG00000183696	UPP1	1.11825	-0.333184	1	1.41176
ENSG00000185811	IKZF1	1.70819	0.420224	1	1.27479
ENSG00000132432	SEC61G	1.63775	-0.20932	1	1.89639
ENSG00000146731	CCT6A	1.04781	0.0959331	1	0.9798
ENSG00000106153	CHCHD2	4.60508	-0.141809	1	5.08864
ENSG00000126524	SBDS	1.57612	-0.182368	1	1.79103
ENSG00000106682	EIF4H	1.43524	-0.117985	1	1.55925
ENSG00000263001	GTF2I	1.22391	0.0400243	1	1.19051
ENSG00000158517	NCF1	5.38874	-0.107761	1	5.81559
ENSG00000146701	MDH2	1.10945	0.0458155	1	1.07462
ENSG00000127951	FGL2	7.17618	0.11456	1	6.63736
ENSG00000135218	CD36	1.5409	0.332698	1	1.22212
ENSG00000127914	AKAP9	1.45285	-0.18511	1	1.65407
ENSG00000234545	FAM133B	1.40882	0.0633209	1	1.34854
ENSG00000127922	SEM1	1.16228	-0.223454	1	1.35908
ENSG00000164713	BRI3	5.51201	-0.0488554	1	5.71023
ENSG00000130429	ARPC1B	9.24538	-0.0891864	1	9.85068
ENSG00000241468	ATP5MF	2.61512	0.0559092	1	2.51798
ENSG00000188186	LAMTOR4	4.20885	0.00726823	1	4.19312
ENSG00000085514	PILRA	1.50568	-0.187656	1	1.71728
ENSG00000172354	GNB2	2.30694	0.227961	1	1.97014
ENSG00000106400	ZNHIT1	1.2063	-0.192238	1	1.38015
ENSG00000214253	FIS1	1.30316	-0.197071	1	1.49604
ENSG00000257923	CUX1	1.14467	0.0491339	1	1.10623
ENSG00000005075	POLR2J	0.950954	-0.102894	1	1.02194
ENSG00000005483	KMT2E	1.49687	-0.0673349	1	1.56979
ENSG00000105835	NAMPT	7.80134	0.148404	1	7.04824
ENSG00000135241	PNPLA8	1.29435	0.132906	1	1.17997
ENSG00000006652	IFRD1	0.677995	-0.803856	1	1.19051
ENSG00000135269	TES	1.10064	-0.244873	1	1.3064
ENSG00000198898	CAPZA2	2.06921	0.175063	1	1.83317
ENSG00000004059	ARF5	0.827682	-0.31587	1	1.03248
ENSG00000128524	ATP6V1F	1.8843	-0.334724	1	2.38102
ENSG00000231721	LINC-PINT	1.30316	-0.166483	1	1.46443
ENSG00000243317	STMP1	1.01259	-0.517329	1	1.4539
ENSG00000105887	MTPN	3.40758	0.15372	1	3.06583
ENSG00000105939	ZC3HAV1	0.959759	-0.486236	1	1.34854
ENSG00000059377	TBXAS1	1.01259	-0.179747	1	1.14837
ENSG00000133606	MKRN1	1.24152	0.501061	1	0.874445
ENSG00000090266	NDUFB2	2.53588	-0.281115	1	3.0869
ENSG00000106028	SSBP1	1.10064	-0.173907	1	1.24319
ENSG00000211751	TRBC1	0.589944	-0.855406	1	1.07462
ENSG00000211772	TRBC2	0.6868	-0.596444	1	1.04301
ENSG00000197448	GSTK1	1.76103	-0.380104	1	2.29674
ENSG00000159840	ZYX	1.69058	0.0599639	1	1.62247
ENSG00000133574	GIMAP4	1.17989	0.235484	1	1.00087
ENSG00000106565	TMEM176B	1.79625	0.048072	1	1.73836
ENSG00000002933	TMEM176A	0.827682	-0.441401	1	1.1273
ENSG00000013374	NUB1	1.02139	-0.127471	1	1.11676
ENSG00000055609	KMT2C	1.52329	0.164207	1	1.35908
ENSG00000105993	DNAJB6	1.10064	-0.0604485	1	1.14837
ENSG00000164733	CTSB	3.09941	0.0422488	1	3.01315
ENSG00000104763	ASAH1	3.0906	-0.223202	1	3.61367
ENSG00000147416	ATP6V1B2	1.2063	-0.125124	1	1.31694
ENSG00000147443	DOK2	1.06542	-0.106991	1	1.14837
ENSG00000147454	SLC25A37	1.36479	0.879286	1	0.737484
ENSG00000104765	BNIP3L	1.64656	0.158669	1	1.47497
ENSG00000092964	DPYSL2	1.66417	0.324802	1	1.32747
ENSG00000133872	SARAF	2.95852	-0.145166	1	3.27654
ENSG00000156675	RAB11FIP1	3.04657	-0.231205	1	3.58207
ENSG00000147548	NSD3	0.792462	-0.725854	1	1.31694
ENSG00000147526	TACC1	1.36479	-0.100249	1	1.46443
ENSG00000168172	HOOK3	0.906928	-0.140891	1	1.00087
ENSG00000221869	CEBPD	2.80003	-0.296508	1	3.4451
ENSG00000023287	RB1CC1	1.12706	-0.187656	1	1.28533
ENSG00000187735	TCEA1	1.06542	-0.0535518	1	1.10623
ENSG00000254087	LYN	2.72959	0.217047	1	2.34941
ENSG00000008988	RPS20	13.5071	-0.209564	1	15.6452
ENSG00000137575	SDCBP	2.14845	-0.133512	1	2.35995
ENSG00000104388	RAB2A	0.986174	-0.366927	1	1.27479
ENSG00000245910	SNHG6	2.9233	-0.134378	1	3.21332
ENSG00000067167	TRAM1	1.47046	-0.0538758	1	1.52765
ENSG00000147604	RPL7	13.692	-0.121366	1	14.9183
ENSG00000154582	ELOC	1.04781	0.0806663	1	0.990336
ENSG00000176731	RBIS	1.32957	-0.158188	1	1.4855
ENSG00000104312	RIPK2	1.33838	-0.293602	1	1.64354
ENSG00000156467	UQCRB	6.04032	-0.205067	1	6.97449
ENSG00000147649	MTDH	2.35977	-0.374731	1	3.06583
ENSG00000156482	RPL30	34.6922	-0.199624	1	39.9084
ENSG00000164919	COX6C	3.46042	0.0942201	1	3.24493
ENSG00000070756	PABPC1	15.1712	0.0900339	1	14.2756
ENSG00000164924	YWHAZ	5.70572	0.169827	1	5.07811
ENSG00000120963	ZNF706	1.14467	-0.0303006	1	1.16944
ENSG00000155090	KLF10	2.76481	0.172475	1	2.45477
ENSG00000155096	AZIN1	1.10064	0.472984	1	0.790162
ENSG00000104408	EIF3E	3.42519	-0.0961216	1	3.66635
ENSG00000120533	ENY2	2.29814	0.0559551	1	2.21245
ENSG00000147677	EIF3H	3.31953	0.192132	1	2.90779
ENSG00000164754	RAD21	1.02139	-0.243985	1	1.21158
ENSG00000147684	NDUFB9	1.25033	-0.18396	1	1.42229
ENSG00000173334	TRIB1	2.13965	-0.183612	1	2.4337
ENSG00000153310	FAM49B	2.07801	0.00301795	1	2.07549
ENSG00000129292	PHF20L1	1.03901	-0.194441	1	1.19051
ENSG00000160932	LY6E	3.03777	0.253447	1	2.54959
ENSG00000104529	EEF1D	6.22523	-0.15727	1	6.95342
ENSG00000178209	PLEC	1.04781	0.0806663	1	0.990336
ENSG00000178719	GRINA	1.35599	0.212401	1	1.16944
ENSG00000160948	VPS28	1.27674	-0.361165	1	1.64354
ENSG00000161016	RPL8	18.7197	-0.0682706	1	19.6592
ENSG00000107099	DOCK8	1.65536	0.156127	1	1.4855
ENSG00000096968	JAK2	1.17989	0.296885	1	0.958729
ENSG00000147872	PLIN2	1.29435	-0.0241952	1	1.31694
ENSG00000137154	RPS6	25.4204	-0.163526	1	28.5196
ENSG00000188921	HACD4	0.810072	-0.361066	1	1.04301
ENSG00000086061	DNAJA1	3.17865	0.00985753	1	3.16065
ENSG00000107262	BAG1	1.04781	-0.256369	1	1.25372
ENSG00000107341	UBE2R2	1.11825	0.33424	1	0.884981
ENSG00000137100	DCTN3	0.792462	-0.333537	1	1.00087
ENSG00000165280	VCP	1.22391	0.00254962	1	1.22212
ENSG00000137076	TLN1	3.20507	0.100566	1	2.99208
ENSG00000122694	GLIPR2	1.60253	-0.362721	1	2.06496
ENSG00000122705	CLTA	1.42643	-0.126809	1	1.55925
ENSG00000107372	ZFAND5	3.76859	0.0706126	1	3.5926
ENSG00000135046	ANXA1	9.38627	-0.245511	1	11.1465
ENSG00000134996	OSTF1	1.41763	0.117697	1	1.3064
ENSG00000106829	TLE4	1.28555	-0.0679236	1	1.34854
ENSG00000135018	UBQLN1	0.677995	-0.570879	1	1.01141
ENSG00000165119	HNRNPK	4.2969	0.0923595	1	4.03509
ENSG00000165025	SYK	1.57612	0.137452	1	1.43283
ENSG00000165030	NFIL3	1.15347	0.101525	1	1.07462
ENSG00000131669	NINJ1	1.40882	0.0972683	1	1.31694
ENSG00000048828	FAM120A	1.48807	-0.0757964	1	1.56979
ENSG00000136938	ANP32B	2.81764	0.104277	1	2.62334
ENSG00000106803	SEC61B	2.10443	-0.30948	1	2.6128
ENSG00000119318	RAD23B	1.0302	0.183331	1	0.906052
ENSG00000136826	KLF4	7.13215	0.126419	1	6.54254
ENSG00000136810	TXN	2.32455	0.0186928	1	2.29674
ENSG00000119314	PTBP3	1.35599	-0.265646	1	1.633
ENSG00000136888	ATP6V1G1	2.80884	-0.129197	1	3.07636
ENSG00000136869	TLR4	1.24152	-0.106622	1	1.33801
ENSG00000106780	MEGF9	1.76983	0.594488	1	1.16944
ENSG00000136942	RPL35	14.37	-0.113466	1	15.5715
ENSG00000044574	HSPA5	3.74218	0.107654	1	3.47671
ENSG00000197958	RPL12	20.6744	-0.246508	1	24.5688
ENSG00000171159	C9orf16	1.14467	-0.245313	1	1.35908
ENSG00000119335	SET	3.33714	-0.00392569	1	3.35029
ENSG00000136819	C9orf78	1.65536	0.363359	1	1.28533
ENSG00000187239	FNBP1	1.75222	0.421703	1	1.3064
ENSG00000126883	NUP214	1.3736	-0.228534	1	1.61193
ENSG00000107290	SETX	1.46165	0.372448	1	1.1273
ENSG00000148303	RPL7A	21.4141	-0.128086	1	23.4415
ENSG00000186350	RXRA	1.07423	-0.0687417	1	1.1273
ENSG00000085265	FCN1	22.3298	-0.156914	1	24.9375
ENSG00000054148	PHPT1	0.968564	-0.134378	1	1.06408
ENSG00000107223	EDF1	2.69437	-0.113215	1	2.91833
ENSG00000176978	DPP7	0.915733	-0.387613	1	1.20105
ENSG00000188229	TUBB4B	1.14467	0.0766146	1	1.08516
ENSG00000067082	KLF6	16.1134	0.114442	1	14.9077
ENSG00000057608	GDI2	2.04279	0.076436	1	1.93853
ENSG00000134453	RBM17	0.986174	-0.0211522	1	1.00087
ENSG00000165629	ATP5F1C	1.51448	-0.19678	1	1.73836
ENSG00000048740	CELF2	1.81386	-0.0864437	1	1.92799
ENSG00000065809	FAM107B	1.02139	-0.167364	1	1.14837
ENSG00000026025	VIM	25.9575	-0.105941	1	27.9823
ENSG00000120594	PLXDC2	1.35599	0.0424758	1	1.31694
ENSG00000165312	OTUD1	2.10443	-0.262367	1	2.52852
ENSG00000077420	APBB1IP	1.11825	0.0157109	1	1.10623
ENSG00000136758	YME1L1	2.07801	-0.168525	1	2.33888
ENSG00000095787	WAC	1.5409	0.158669	1	1.38015
ENSG00000107968	MAP3K8	1.5409	-0.206328	1	1.7805
ENSG00000170759	KIF5B	1.55851	0.131902	1	1.42229
ENSG00000120616	EPC1	1.5497	0.0313278	1	1.51711
ENSG00000150093	ITGB1	1.29435	-0.0241952	1	1.31694
ENSG00000108100	CCNY	1.08303	0.0979148	1	1.01141
ENSG00000169826	CSGALNACT2	1.30316	0.0320625	1	1.27479
ENSG00000169813	HNRNPF	1.29435	0.08272	1	1.22212
ENSG00000266412	NCOA4	1.99876	0.0687267	1	1.90692
ENSG00000072401	UBE2D1	1.26794	-0.442782	1	1.72782
ENSG00000171988	JMJD1C	2.80003	-0.256369	1	3.35029
ENSG00000096746	HNRNPH3	1.44404	0.179216	1	1.27479
ENSG00000165732	DDX21	3.74218	0.125194	1	3.43457
ENSG00000122862	SRGN	17.3373	-0.0822266	1	18.3844
ENSG00000180817	PPA1	1.16228	-0.0590672	1	1.21158
ENSG00000107738	VSIR	3.00255	-0.142297	1	3.31868
ENSG00000197746	PSAP	16.6769	0.127788	1	15.287
ENSG00000166295	ANAPC16	1.50568	-0.281315	1	1.83317
ENSG00000165637	VDAC2	1.22391	0.0149333	1	1.21158
ENSG00000138326	RPS24	34.4281	-0.126774	1	37.6538
ENSG00000108179	PPIF	2.50946	-0.107725	1	2.70762
ENSG00000122359	ANXA11	1.10945	-0.0225715	1	1.1273
ENSG00000165678	GHITM	1.14467	0.177141	1	1.01141
ENSG00000171862	PTEN	1.09184	-0.148565	1	1.21158
ENSG00000077147	TM9SF3	1.10064	0.197349	1	0.958729
ENSG00000155629	PIK3AP1	1.55851	0.491444	1	1.10623
ENSG00000171314	PGAM1	1.02139	-0.218894	1	1.19051
ENSG00000166136	NDUFB8	1.74342	-0.029135	1	1.7805
ENSG00000173915	ATP5MD	1.82266	-0.0637236	1	1.90692
ENSG00000148834	GSTO1	2.06921	-0.219216	1	2.41263
ENSG00000150593	PDCD4	0.950954	-0.188624	1	1.08516
ENSG00000165669	FAM204A	0.942149	-0.187982	1	1.07462
ENSG00000107581	EIF3A	3.13463	-0.0480514	1	3.24493
ENSG00000148908	RGS10	1.85788	-0.1795	1	2.1071
ENSG00000132334	PTPRE	3.05538	0.0885427	1	2.87619
ENSG00000185201	IFITM2	3.67174	0.0543857	1	3.53992
ENSG00000142089	IFITM3	4.41137	0.0462899	1	4.27741
ENSG00000023191	RNH1	1.83147	0.050111	1	1.76996
ENSG00000177156	TALDO1	3.28431	-0.27933	1	3.99295
ENSG00000177600	RPLP2	25.033	-0.191523	1	28.6355
ENSG00000177700	POLR2L	2.32455	0.0655594	1	2.22299
ENSG00000117984	CTSD	3.69815	0.125917	1	3.39243
ENSG00000130592	LSP1	3.14343	0.0625402	1	3.01315
ENSG00000129757	CDKN1C	1.57612	0.860445	1	0.86391
ENSG00000177105	RHOG	2.14845	0.10284	1	2.00174
ENSG00000132274	TRIM22	0.862903	-0.270868	1	1.04301
ENSG00000166337	TAF10	1.33838	-0.514681	1	1.91746
ENSG00000166340	TPP1	1.73461	0.339565	1	1.36961
ENSG00000175390	EIF3F	2.65915	-0.173066	1	3.00261
ENSG00000166441	RPL27A	19.9876	-0.138613	1	22.0402
ENSG00000255823	MTRNR2L8	1.47926	0.0892283	1	1.39068
ENSG00000110321	EIF4G2	3.71576	-0.0196949	1	3.7717
ENSG00000129084	PSMA1	1.22391	-0.336539	1	1.54872
ENSG00000110696	C11orf58	1.68178	-0.130838	1	1.84371
ENSG00000110700	RPS13	27.1638	-0.224701	1	31.7961
ENSG00000134333	LDHA	1.97235	0.235484	1	1.67514
ENSG00000179119	SPTY2D1	0.70441	-0.501481	1	1.00087
ENSG00000149100	EIF3M	1.72581	0.0710624	1	1.64354
ENSG00000135363	LMO2	1.17989	-0.234836	1	1.39068
ENSG00000121691	CAT	0.950954	-0.321074	1	1.19051
ENSG00000026508	CD44	7.0441	0.158069	1	6.32129
ENSG00000166326	TRIM44	0.933344	-0.158758	1	1.04301
ENSG00000066336	SPI1	3.63652	0.110689	1	3.37136
ENSG00000255197	AC090559.1	1.28555	0.621376	1	0.832304
ENSG00000149187	CELF1	0.977369	-0.149453	1	1.08516
ENSG00000156587	UBE2L6	1.48807	0.0340812	1	1.4539
ENSG00000211450	SELENOH	2.12204	0.0625817	1	2.03335
ENSG00000186660	ZFP91	0.906928	-0.155842	1	1.01141
ENSG00000166801	FAM111A	1.02139	0.424171	1	0.758555
ENSG00000197629	MPEG1	3.98872	-0.0110208	1	4.02456
ENSG00000110077	MS4A6A	3.61891	-0.344655	1	4.60401
ENSG00000166927	MS4A7	2.14845	0.646846	1	1.36961
ENSG00000134825	TMEM258	1.76983	-0.249209	1	2.1071
ENSG00000167996	FTH1	85.4538	-0.174256	1	96.5894
ENSG00000124942	AHNAK	6.19881	-0.237833	1	7.32216
ENSG00000254772	EEF1G	8.60261	-0.118718	1	9.35551
ENSG00000162191	UBXN1	2.07801	-0.0955459	1	2.22299
ENSG00000168003	SLC3A2	1.27674	-0.266216	1	1.53818
ENSG00000133321	PLAAT4	1.24152	-0.464174	1	1.71728
ENSG00000133318	RTN3	1.53209	-0.239786	1	1.8121
ENSG00000176340	COX8A	3.56608	0.0166498	1	3.52939
ENSG00000149781	FERMT3	1.32077	-0.207789	1	1.52765
ENSG00000173113	TRMT112	0.959759	-0.33299	1	1.21158
ENSG00000126432	PRDX5	1.51448	-0.256369	1	1.8121
ENSG00000168066	SF1	2.50066	-0.16764	1	2.81298
ENSG00000149806	FAU	24.1437	-0.10746	1	26.0543
ENSG00000245532	NEAT1	44.1401	-0.156607	1	49.285
ENSG00000251562	MALAT1	227.903	-0.0838077	1	241.947
ENSG00000173442	EHBP1L1	1.42643	-0.238557	1	1.68568
ENSG00000172757	CFL1	11.253	0.0145833	1	11.1571
ENSG00000175602	CCDC85B	1.05662	-0.348733	1	1.34854
ENSG00000175550	DRAP1	2.03398	-0.005718	1	2.04388
ENSG00000087365	SF3B2	1.32957	-0.116966	1	1.44336
ENSG00000173933	RBM4	1.10064	-0.301457	1	1.35908
ENSG00000173120	KDM2A	1.06542	-0.314316	1	1.32747
ENSG00000173020	GRK2	1.57612	0.0456599	1	1.52765
ENSG00000175482	POLD4	1.06542	-0.268146	1	1.28533
ENSG00000172531	PPP1CA	1.81386	0.0108535	1	1.80157
ENSG00000084207	GSTP1	6.73592	-0.148874	1	7.4802
ENSG00000110719	TCIRG1	1.15347	0.00666572	1	1.14837
ENSG00000149357	LAMTOR1	1.99876	-0.23726	1	2.35995
ENSG00000054967	RELT	1.03901	0.229058	1	0.884981
ENSG00000175567	UCP2	1.62895	-0.382546	1	2.12817
ENSG00000149273	RPS3	22.3386	-0.187087	1	25.4748
ENSG00000149269	PAK1	1.23272	-0.0593318	1	1.28533
ENSG00000151366	NDUFC2	1.45285	-0.458758	1	2.00174
ENSG00000165494	PCF11	1.16228	0.213951	1	1.00087
ENSG00000073921	PICALM	1.49687	-0.0184253	1	1.51711
ENSG00000109861	CTSC	1.92832	0.0655594	1	1.84371
ENSG00000166012	TAF1D	0.906928	-0.155842	1	1.01141
ENSG00000150316	CWC15	0.880513	-0.19807	1	1.01141
ENSG00000152558	TMEM123	2.14845	-0.10109	1	2.30727
ENSG00000196954	CASP4	1.30316	-0.236873	1	1.53818
ENSG00000137752	CASP1	2.12204	0.0114429	1	2.1071
ENSG00000204397	CARD16	2.66795	-0.030809	1	2.72869
ENSG00000149311	ATM	1.0302	-0.181081	1	1.16944
ENSG00000150779	TIMM8B	0.950954	-0.308363	1	1.17997
ENSG00000110324	IL10RA	1.91071	0.0199625	1	1.88585
ENSG00000160593	JAML	2.55349	-0.271166	1	3.0869
ENSG00000167286	CD3D	0.898123	-0.476759	1	1.25372
ENSG00000167283	ATP5MG	6.33089	-0.130838	1	6.94289
ENSG00000110367	DDX6	1.05662	-0.32619	1	1.32747
ENSG00000118181	RPS25	19.5914	-0.165418	1	22.0086
ENSG00000137642	SORL1	1.29435	0.120195	1	1.19051
ENSG00000109971	HSPA8	4.57867	0.150385	1	4.12991
ENSG00000154146	NRGN	0.739631	-0.704959	1	1.21158
ENSG00000084234	APLP2	4.23527	-0.3575	1	5.43631
ENSG00000073614	KDM5A	0.836487	-0.412873	1	1.11676
ENSG00000060237	WNK1	1.22391	0.397181	1	0.927123
ENSG00000111640	GAPDH	12.0278	-0.0355585	1	12.3476
ENSG00000111642	CHD4	1.26794	0.338578	1	1.00087
ENSG00000010610	CD4	2.69437	-0.102798	1	2.89726
ENSG00000111669	TPI1	2.89689	0.0546711	1	2.7919
ENSG00000111678	C12orf57	2.59751	0.383229	1	1.99121
ENSG00000111679	PTPN6	1.47046	0.170164	1	1.3064
ENSG00000215021	PHB2	1.05662	0.0625817	1	1.01141
ENSG00000059804	SLC2A3	1.84908	-0.387019	1	2.42316
ENSG00000003056	M6PR	1.717	0.229058	1	1.46443
ENSG00000110848	CD69	1.62895	-0.6241	1	2.51798
ENSG00000110852	CLEC2B	1.5497	-0.771757	1	2.65494
ENSG00000172322	CLEC12A	1.62895	-0.168421	1	1.83317
ENSG00000172243	CLEC7A	3.30192	0.0502927	1	3.19225
ENSG00000139112	GABARAPL1	1.33838	-0.561223	1	1.98067
ENSG00000060138	YBX3	3.73337	0.0444978	1	3.62421
ENSG00000121316	PLBD1	1.60253	-0.00745538	1	1.61193
ENSG00000246705	H2AFJ	0.607554	-0.741796	1	1.02194
ENSG00000084463	WBP11	1.06542	0.248104	1	0.895516
ENSG00000111348	ARHGDIB	5.57365	-0.184044	1	6.34236
ENSG00000111716	LDHB	1.49687	-0.0864437	1	1.59086
ENSG00000174718	RESF1	1.11825	-0.0507845	1	1.1589
ENSG00000188906	LRRK2	1.93713	0.444071	1	1.42229
ENSG00000139218	SCAF11	2.41261	0.429067	1	1.79103
ENSG00000134294	SLC38A2	1.90191	0.08733	1	1.79103
ENSG00000123416	TUBA1B	2.96733	0.274146	1	2.45477
ENSG00000167552	TUBA1A	4.11199	0.0632493	1	3.94027
ENSG00000139644	TMBIM6	3.46042	-0.085528	1	3.67689
ENSG00000178449	COX14	1.11825	-0.322458	1	1.40122
ENSG00000183283	DAZAP2	3.63652	0.170332	1	3.23439
ENSG00000110934	BIN2	1.68178	-0.0637236	1	1.75943
ENSG00000063046	EIF4B	2.70317	0.203063	1	2.34941
ENSG00000123349	PFDN5	12.1159	-0.205181	1	13.9911
ENSG00000205352	PRR13	2.21889	-0.168193	1	2.49691
ENSG00000197111	PCBP2	3.33714	-0.0615525	1	3.48725
ENSG00000135390	ATP5MC2	5.58245	-0.157644	1	6.23701
ENSG00000135486	HNRNPA1	4.65791	-0.163622	1	5.2256
ENSG00000161642	ZNF385A	1.39121	0.114	1	1.28533
ENSG00000123338	NCKAP1L	1.40882	-0.15427	1	1.56979
ENSG00000135441	BLOC1S1	2.64154	0.0230547	1	2.60227
ENSG00000135404	CD63	2.97613	-0.314752	1	3.70849
ENSG00000197728	RPS26	14.731	-0.154615	1	16.4248
ENSG00000170515	PA2G4	1.25913	-0.504296	1	1.79103
ENSG00000229117	RPL41	54.31	-0.134172	1	59.7046
ENSG00000092841	MYL6	10.6014	0.0477114	1	10.2721
ENSG00000170581	STAT2	1.14467	0.237896	1	0.969265
ENSG00000110955	ATP5F1B	2.31575	0.0465585	1	2.24406
ENSG00000110958	PTGES3	2.09562	-0.117053	1	2.27567
ENSG00000196531	NACA	18.0681	-0.0415691	1	18.6267
ENSG00000166888	STAT6	0.968564	-0.0766627	1	1.02194
ENSG00000123384	LRP1	1.79625	-0.206245	1	2.07549
ENSG00000175197	DDIT3	1.09184	-0.378047	1	1.42229
ENSG00000135506	OS9	1.03901	0.00909246	1	1.03248
ENSG00000135655	USP15	2.78242	-0.0773127	1	2.9394
ENSG00000135677	GNS	1.07423	-0.0553212	1	1.11676
ENSG00000155957	TMBIM4	1.65536	0.166322	1	1.47497
ENSG00000090376	IRAK3	1.35599	0.00852847	1	1.34854
ENSG00000127314	RAP1B	2.94091	0.267462	1	2.44423
ENSG00000090382	LYZ	103.355	-0.310639	1	128.407
ENSG00000139278	GLIPR1	2.50946	-0.085182	1	2.66548
ENSG00000187109	NAP1L1	5.58245	0.156399	1	5.01489
ENSG00000091039	OSBPL8	2.10443	-0.042965	1	2.17031
ENSG00000058272	PPP1R12A	1.11825	-0.311651	1	1.39068
ENSG00000133773	CCDC59	1.3736	-0.190567	1	1.56979
ENSG00000139318	DUSP6	8.20638	0.217047	1	7.06931
ENSG00000070961	ATP2B1	1.40002	-0.0841877	1	1.4855
ENSG00000271614	ATP2B1-AS1	5.06295	-0.184476	1	5.76291
ENSG00000133639	BTG1	7.81015	-0.208467	1	9.03945
ENSG00000184752	NDUFA12	1.69939	0.266729	1	1.41176
ENSG00000139343	SNRPF	1.38241	0.292525	1	1.1273
ENSG00000111144	LTA4H	2.96733	0.213773	1	2.56012
ENSG00000120802	TMPO	1.76103	0.383456	1	1.34854
ENSG00000075415	SLC25A3	3.00255	-0.22222	1	3.50832
ENSG00000166598	HSP90B1	2.83525	0.160158	1	2.53905
ENSG00000111229	ARPC3	9.65042	-0.074393	1	10.1773
ENSG00000111237	VPS29	1.17989	0.000267952	1	1.17997
ENSG00000186298	PPP1CC	1.07423	-0.0280997	1	1.09569
ENSG00000111275	ALDH2	1.46165	-0.247704	1	1.73836
ENSG00000089248	ERP29	2.56229	0.0145926	1	2.53905
ENSG00000089009	RPL6	23.677	-0.16733	1	26.6337
ENSG00000123066	MED13L	1.81386	0.106201	1	1.68568
ENSG00000135090	TAOK3	1.35599	-0.209063	1	1.56979
ENSG00000089157	RPLP0	10.3812	-0.11654	1	11.273
ENSG00000111775	COX6A1	2.69437	-0.0110821	1	2.71816
ENSG00000111786	SRSF9	1.92832	-0.0823393	1	2.04388
ENSG00000088986	DYNLL1	2.32455	-0.20652	1	2.68655
ENSG00000111011	RSRC2	1.91952	0.223798	1	1.64354
ENSG00000182196	ARL6IP4	2.31575	-0.0946176	1	2.47584
ENSG00000150977	RILPL2	2.04279	-0.0856695	1	2.17031
ENSG00000150991	UBC	14.6517	-0.167931	1	16.488
ENSG00000132341	RAN	1.38241	0.214522	1	1.19051
ENSG00000196199	MPHOSPH8	0.977369	-0.0339763	1	1.00087
ENSG00000150459	SAP18	1.81386	-0.235307	1	2.1387
ENSG00000122026	RPL21	32.3236	-0.095696	1	34.5985
ENSG00000122034	GTF3A	1.53209	-0.0435623	1	1.58032
ENSG00000186184	POLR1D	1.92832	0.0492576	1	1.86478
ENSG00000132963	POMP	2.47424	-0.0710136	1	2.60227
ENSG00000189403	HMGB1	7.44914	0.051997	1	7.19574
ENSG00000244754	N4BP2L2	1.39121	-0.361338	1	1.79103
ENSG00000120690	ELF1	2.11323	0.188915	1	1.85425
ENSG00000102760	RGCC	1.1975	-0.124121	1	1.3064
ENSG00000133106	EPSTI1	1.12706	0.0966471	1	1.05355
ENSG00000133112	TPT1	59.7956	-0.13269	1	65.6677
ENSG00000136167	LCP1	10.0467	0.0792043	1	9.52408
ENSG00000136156	ITM2B	9.35985	-0.0913505	1	9.98764
ENSG00000188243	COMMD6	3.52205	-0.0765158	1	3.71903
ENSG00000178695	KCTD12	1.99876	-0.0673349	1	2.09656
ENSG00000005810	MYCBP2	2.09562	0.193287	1	1.83317
ENSG00000169508	GPR183	0.986174	-0.911923	1	1.86478
ENSG00000134884	ARGLU1	2.24531	-0.256369	1	2.68655
ENSG00000102524	TNFSF13B	2.12204	0.270177	1	1.75943
ENSG00000185950	IRS2	0.986174	-0.294171	1	1.21158
ENSG00000185896	LAMP1	1.27674	0.178568	1	1.1273
ENSG00000259001	AL355075.4	1.13586	-0.104366	1	1.22212
ENSG00000198805	PNP	1.11825	0.2842	1	0.916587
ENSG00000169413	RNASE6	0.871708	-0.312952	1	1.08516
ENSG00000092199	HNRNPC	3.05538	-0.188465	1	3.48725
ENSG00000129562	DAD1	1.16228	0.017554	1	1.14837
ENSG00000155465	SLC7A7	1.46165	-0.0122157	1	1.47497
ENSG00000172590	MRPL52	1.04781	-0.194968	1	1.20105
ENSG00000092010	PSME1	5.28308	0.0264853	1	5.194
ENSG00000100911	PSME2	5.23905	-0.0315536	1	5.36256
ENSG00000213928	IRF9	1.09184	-0.160949	1	1.22212
ENSG00000254505	CHMP4A	0.933344	-0.229147	1	1.09569
ENSG00000129559	NEDD8	1.85788	-0.367652	1	2.40209
ENSG00000129515	SNX6	1.11825	-0.0112562	1	1.1273
ENSG00000198604	BAZ1A	1.67297	0.0356579	1	1.633
ENSG00000100902	PSMA6	1.43524	-0.127635	1	1.56979
ENSG00000100906	NFKBIA	17.443	-0.0450944	1	18.0262
ENSG00000100941	PNN	1.40882	-0.14462	1	1.55925
ENSG00000129534	MIS18BP1	1.46165	-0.0425894	1	1.50657
ENSG00000213741	RPS29	29.8054	-0.168986	1	33.5661
ENSG00000165502	RPL36AL	6.26925	-0.246216	1	7.44859
ENSG00000165527	ARF6	2.20128	-0.167468	1	2.47584
ENSG00000100503	NIN	1.39121	0.275155	1	1.14837
ENSG00000087302	RTRAF	1.05662	-0.50743	1	1.50657
ENSG00000131981	LGALS3	3.57488	-0.0833387	1	3.79278
ENSG00000126777	KTN1	1.55851	0.0196924	1	1.53818
ENSG00000257621	PSMA3-AS1	1.06542	0.045012	1	1.03248
ENSG00000100612	DHRS7	0.810072	-0.375421	1	1.05355
ENSG00000100644	HIF1A	1.90191	-0.0722463	1	2.00174
ENSG00000126804	ZBTB1	1.09184	0.154827	1	0.9798
ENSG00000258289	CHURC1	1.21511	-0.0322454	1	1.24319
ENSG00000100568	VTI1B	0.871708	-0.299013	1	1.07462
ENSG00000185650	ZFP36L1	3.87426	0.256803	1	3.24493
ENSG00000100650	SRSF5	9.25419	0.173372	1	8.21768
ENSG00000119707	RBM25	2.04279	-0.0575185	1	2.12817
ENSG00000133961	NUMB	1.12706	0.111002	1	1.04301
ENSG00000156030	ELMSAN1	1.03901	-0.268442	1	1.25372
ENSG00000119655	NPC2	4.94848	-0.0560155	1	5.15185
ENSG00000170345	FOS	40.847	-0.0573132	1	42.5739
ENSG00000053254	FOXN3	1.08303	-0.109527	1	1.16944
ENSG00000198668	CALM1	6.3573	-0.078189	1	6.72164
ENSG00000100796	PPP4R3A	1.32077	0.0395216	1	1.28533
ENSG00000183648	NDUFB1	1.90191	-0.181318	1	2.15977
ENSG00000089737	DDX24	1.69939	-0.0487733	1	1.75943
ENSG00000119632	IFI27L2	1.15347	-0.0823393	1	1.22212
ENSG00000197249	SERPINA1	6.77114	0.122893	1	6.22647
ENSG00000090060	PAPOLA	1.63775	-0.110354	1	1.76996
ENSG00000196405	EVL	1.0302	0.286424	1	0.842839
ENSG00000100811	YY1	1.66417	-0.351849	1	2.12817
ENSG00000140105	WARS	5.23025	0.212184	1	4.51972
ENSG00000078304	PPP2R5C	1.09184	-0.148565	1	1.21158
ENSG00000197102	DYNC1H1	1.35599	-0.284025	1	1.65407
ENSG00000080824	HSP90AA1	9.41268	0.188641	1	8.27036
ENSG00000185215	TNFAIP2	3.0906	-0.0730615	1	3.25547
ENSG00000100664	EIF5	3.97992	-0.0623581	1	4.16152
ENSG00000156411	ATP5MPL	3.16985	0.079615	1	3.00261
ENSG00000184990	SIVA1	1.06542	-0.0805188	1	1.1273
ENSG00000213145	CRIP1	7.13215	-0.0886656	1	7.59609
ENSG00000169926	KLF13	1.30316	-0.488411	1	1.83317
ENSG00000182117	NOP10	1.91071	0.171966	1	1.69621
ENSG00000140319	SRP14	4.18244	-0.109744	1	4.51972
ENSG00000137841	PLCB2	0.889318	-0.198653	1	1.02194
ENSG00000137815	RTF1	1.04781	-0.0359786	1	1.07462
ENSG00000103994	ZNF106	2.0604	-0.107772	1	2.22299
ENSG00000092531	SNAP23	0.986174	-0.0508996	1	1.02194
ENSG00000167004	PDIA3	2.76481	-0.0499178	1	2.86565
ENSG00000140264	SERF2	14.687	0.00856867	1	14.6233
ENSG00000166710	B2M	90.0324	-0.142666	1	99.5604
ENSG00000104164	BLOC1S6	1.47926	-0.230529	1	1.73836
ENSG00000255302	EID1	1.91071	-0.0731469	1	2.01228
ENSG00000104093	DMXL2	1.93713	0.0558004	1	1.86478
ENSG00000138594	TMOD3	1.01259	-0.153275	1	1.1273
ENSG00000137876	RSL24D1	1.48807	-0.314583	1	1.85425
ENSG00000137845	ADAM10	0.942149	-0.159693	1	1.05355
ENSG00000137776	SLTM	1.21511	0.0045914	1	1.21158
ENSG00000140307	GTF2A2	1.00378	-0.0547348	1	1.04301
ENSG00000140299	BNIP2	1.83147	-0.0488554	1	1.89639
ENSG00000182718	ANXA2	4.03275	-0.0829033	1	4.27741
ENSG00000129003	VPS13C	1.717	-0.314084	1	2.1387
ENSG00000103642	LACTB	1.39121	-0.13331	1	1.52765
ENSG00000185088	RPS27L	1.10945	-0.162502	1	1.24319
ENSG00000140455	USP3	1.80505	0.0464276	1	1.74889
ENSG00000166794	PPIB	2.4038	-0.353093	1	3.07636
ENSG00000174444	RPL4	8.99884	-0.123512	1	9.81907
ENSG00000140350	ANP32A	1.56731	-0.0579551	1	1.633
ENSG00000137818	RPLP1	63.7755	-0.125977	1	69.7133
ENSG00000067225	PKM	2.64154	-0.0780314	1	2.7919
ENSG00000103653	CSK	1.46165	0.138651	1	1.32747
ENSG00000178741	COX5A	1.84027	0.0569974	1	1.76996
ENSG00000167173	C15orf39	1.10945	0.732316	1	0.663736
ENSG00000041357	PSMA4	2.26292	0.0337594	1	2.21245
ENSG00000185787	MORF4L1	2.90569	-0.157144	1	3.24493
ENSG00000103811	CTSH	2.41261	-0.0599715	1	2.51798
ENSG00000140379	BCL2A1	1.74342	-0.151126	1	1.93853
ENSG00000182774	RPS17	8.60261	-0.193043	1	9.85068
ENSG00000140612	SEC11A	1.75222	-0.319872	1	2.19138
ENSG00000170776	AKAP13	2.96733	-0.0403646	1	3.05529
ENSG00000185043	CIB1	1.52329	-0.070813	1	1.60139
ENSG00000140575	IQGAP1	4.67552	-0.0371366	1	4.80418
ENSG00000176463	SLCO3A1	1.15347	-0.223202	1	1.34854
ENSG00000272888	LINC01578	3.71576	-0.0475547	1	3.84545
ENSG00000173575	CHD2	1.08303	-0.491997	1	1.52765
ENSG00000131871	SELENOS	1.0302	-0.0319371	1	1.05355
ENSG00000103275	UBE2I	1.15347	-0.0823393	1	1.22212
ENSG00000140990	NDUFB10	1.58492	-0.041925	1	1.633
ENSG00000140988	RPS2	36.3035	-0.114977	1	39.3817
ENSG00000185883	ATP6V0C	5.08936	0.0476067	1	4.93061
ENSG00000167978	SRRM2	3.93589	-0.0414708	1	4.05616
ENSG00000103363	ELOB	4.12961	-0.225342	1	4.83579
ENSG00000008517	IL32	1.62895	-0.605953	1	2.48638
ENSG00000189067	LITAF	1.10064	-0.301457	1	1.35908
ENSG00000171490	RSL1D1	1.56731	0.0179937	1	1.54872
ENSG00000103381	CPPED1	1.91071	0.052384	1	1.84371
ENSG00000134419	RPS15A	28.1412	-0.197889	1	32.3334
ENSG00000170540	ARL6IP1	1.15347	0.158669	1	1.03248
ENSG00000157106	SMG1	1.36479	0.183543	1	1.20105
ENSG00000197006	METTL9	1.72581	-0.157879	1	1.92799
ENSG00000140749	IGSF6	3.52205	-0.167331	1	3.96134
ENSG00000166501	PRKCB	1.76103	0.30722	1	1.42229
ENSG00000122257	RBBP6	1.31196	0.0182537	1	1.29586
ENSG00000196502	SULT1A1	1.00378	0.0655594	1	0.958729
ENSG00000197471	SPN	1.05662	0.170641	1	0.937658
ENSG00000149932	TMEM219	1.44404	-0.128451	1	1.58032
ENSG00000149923	PPP4C	1.00378	0.0655594	1	0.958729
ENSG00000102879	CORO1A	6.80636	0.205395	1	5.91041
ENSG00000005844	ITGAL	1.22391	0.349352	1	0.958729
ENSG00000089280	FUS	3.00255	0.0477417	1	2.90779
ENSG00000103490	PYCARD	3.54847	-0.190614	1	4.05616
ENSG00000140678	ITGAX	1.85788	0.613571	1	1.21158
ENSG00000083799	CYLD	1.26794	-0.285913	1	1.54872
ENSG00000125148	MT2A	3.50444	0.307061	1	2.83405
ENSG00000051108	HERPUD1	2.13084	-0.408372	1	2.83405
ENSG00000217555	CKLF	1.70819	-0.256369	1	2.04388
ENSG00000166595	CIAO2B	0.906928	-0.521713	1	1.3064
ENSG00000159720	ATP6V0D1	1.87549	0.13637	1	1.70675
ENSG00000205220	PSMB10	2.30694	-0.357001	1	2.96047
ENSG00000103035	PSMD7	0.933344	-0.114815	1	1.01141
ENSG00000034713	GABARAPL2	1.10064	0.120998	1	1.01141
ENSG00000166848	TERF2IP	0.862903	-0.459902	1	1.19051
ENSG00000153815	CMIP	1.38241	0.189431	1	1.21158
ENSG00000197943	PLCG2	3.434	0.0508754	1	3.31868
ENSG00000230989	HSBP1	1.31196	-0.060973	1	1.36961
ENSG00000103187	COTL1	13.1901	0.155144	1	11.863
ENSG00000131143	COX4I1	8.20638	-0.13715	1	9.03945
ENSG00000140968	IRF8	1.01259	-0.205743	1	1.16944
ENSG00000140941	MAP1LC3B	3.37236	-0.171252	1	3.80331
ENSG00000051523	CYBA	12.4857	-0.248212	1	14.855
ENSG00000198931	APRT	2.10443	-0.303674	1	2.60227
ENSG00000167522	ANKRD11	1.62895	0.271563	1	1.34854
ENSG00000167526	RPL13	42.159	-0.195767	1	48.3684
ENSG00000141002	TCF25	2.26292	0.362541	1	1.75943
ENSG00000108953	YWHAE	1.67297	-0.027668	1	1.70675
ENSG00000167703	SLC43A2	0.818877	-0.331136	1	1.03248
ENSG00000186594	MIR22HG	1.28555	0.419742	1	0.958729
ENSG00000141480	ARRB2	2.34216	0.117827	1	2.15977
ENSG00000142507	PSMB6	1.36479	0.0748372	1	1.29586
ENSG00000108518	PFN1	13.5511	0.00479331	1	13.5276
ENSG00000161929	SCIMP	1.25913	0.389994	1	0.958729
ENSG00000108561	C1QBP	0.854097	-0.226621	1	1.00087
ENSG00000132530	XAF1	1.76103	-0.159906	1	1.97014
ENSG00000219200	RNASEK	6.71831	-0.146545	1	7.44859
ENSG00000258315	C17orf49	1.08303	0.0113271	1	1.07462
ENSG00000170296	GABARAP	9.43029	-0.126917	1	10.3142
ENSG00000175826	CTDNEP1	1.09184	0.201621	1	0.948194
ENSG00000132507	EIF5A	1.90191	0.112865	1	1.75943
ENSG00000161955	TNFSF13	1.25913	-0.0864437	1	1.33801
ENSG00000161960	EIF4A1	7.75732	-0.0735046	1	8.17554
ENSG00000129226	CD68	3.08179	-0.140891	1	3.40296
ENSG00000141504	SAT2	1.52329	-0.126308	1	1.66461
ENSG00000132510	KDM6B	2.10443	-0.0773985	1	2.22299
ENSG00000183011	NAA38	1.43524	-0.058688	1	1.49604
ENSG00000170043	TRAPPC1	1.39121	-0.210272	1	1.61193
ENSG00000220205	VAMP2	1.24152	-0.266493	1	1.49604
ENSG00000179029	TMEM107	1.12706	-0.0133258	1	1.13783
ENSG00000161970	RPL26	35.0356	-0.197173	1	40.235
ENSG00000007237	GAS7	1.06542	-0.0938157	1	1.13783
ENSG00000141027	NCOR1	1.23272	-0.0940973	1	1.31694
ENSG00000170315	UBB	4.13841	-0.00614205	1	4.16152
ENSG00000175061	SNHG29	2.98494	-0.260606	1	3.58207
ENSG00000262202	AC007952.4	3.55727	-0.0333824	1	3.64528
ENSG00000034152	MAP2K3	1.34718	0.381061	1	1.03248
ENSG00000109046	WSB1	2.41261	0.0203706	1	2.38102
ENSG00000168961	LGALS9	1.5497	0.2805	1	1.27479
ENSG00000198242	RPL23A	21.0443	-0.0712034	1	22.1456
ENSG00000108256	NUFIP2	1.46165	-0.0624889	1	1.52765
ENSG00000185862	EVI2B	4.42017	-0.164597	1	4.96221
ENSG00000126860	EVI2A	1.83147	-0.103598	1	1.97014
ENSG00000010244	ZNF207	1.94593	-0.0913094	1	2.07549
ENSG00000271503	CCL5	0.792462	-0.490041	1	1.11676
ENSG00000277632	CCL3	4.06797	-0.205631	1	4.69883
ENSG00000276085	CCL3L1	2.10443	0.111363	1	1.94907
ENSG00000278311	GGNBP2	1.10945	-0.3445	1	1.41176
ENSG00000277791	PSMB3	2.02518	-0.185979	1	2.30727
ENSG00000125691	RPL23	14.5373	-0.101646	1	15.6241
ENSG00000108298	RPL19	32.1651	-0.154123	1	35.8523
ENSG00000186395	KRT10	1.09184	-0.290584	1	1.33801
ENSG00000173812	EIF1	29.9727	-0.172186	1	33.8295
ENSG00000168259	DNAJC7	1.17108	-0.309221	1	1.4539
ENSG00000108774	RAB5C	1.22391	-0.256369	1	1.46443
ENSG00000168610	STAT3	1.98115	0.206258	1	1.71728
ENSG00000131469	RPL27	12.9171	-0.279764	1	15.7084
ENSG00000030582	GRN	4.8076	-0.132515	1	5.27828
ENSG00000184922	FMNL1	2.18367	0.0525816	1	2.1071
ENSG00000108424	KPNB1	1.32957	0.184204	1	1.16944
ENSG00000136436	CALCOCO2	1.08303	-0.172537	1	1.22212
ENSG00000159199	ATP5MC1	0.942149	-0.242948	1	1.11676
ENSG00000108848	LUC7L3	1.0302	0.233957	1	0.874445
ENSG00000008294	SPAG9	1.17989	-0.519403	1	1.69621
ENSG00000243678	NME2	4.90446	-0.0540883	1	5.09918
ENSG00000121064	SCPEP1	1.3736	-0.131673	1	1.50657
ENSG00000265206	AC004687.1	1.1975	0.212307	1	1.03248
ENSG00000213246	SUPT4H1	1.11825	-0.354401	1	1.43283
ENSG00000062716	VMP1	3.67174	-0.346671	1	4.67776
ENSG00000198909	MAP3K3	1.01259	-0.0277443	1	1.03248
ENSG00000136490	LIMD2	2.65034	-0.121252	1	2.88672
ENSG00000261371	PECAM1	2.35977	0.323241	1	1.88585
ENSG00000108654	DDX5	13.5159	0.0901891	1	12.7163
ENSG00000171634	BPTF	1.25033	-0.0506937	1	1.29586
ENSG00000108946	PRKAR1A	1.04781	0.0959331	1	0.9798
ENSG00000172809	RPL38	13.7008	-0.106115	1	14.7708
ENSG00000186407	CD300E	2.15726	0.0279343	1	2.11763
ENSG00000167863	ATP5PD	2.00757	0.0990193	1	1.87532
ENSG00000189159	JPT1	1.17989	-0.0621961	1	1.23265
ENSG00000188612	SUMO2	3.15224	-0.236134	1	3.71903
ENSG00000177885	GRB2	3.46922	0.0519275	1	3.35029
ENSG00000132475	H3F3B	14.3436	-0.0795679	1	15.1816
ENSG00000185262	UBALD2	1.59373	-0.0153606	1	1.61193
ENSG00000161547	SRSF2	1.62014	0.0558443	1	1.55925
ENSG00000184640	SEPTIN9	1.8931	0.203898	1	1.64354
ENSG00000184557	SOCS3	1.44404	-0.349478	1	1.84371
ENSG00000108669	CYTH1	1.08303	-0.0965882	1	1.1589
ENSG00000035862	TIMP2	1.32957	-0.158188	1	1.4855
ENSG00000173821	RNF213	4.09438	0.272427	1	3.39243
ENSG00000184009	ACTG1	13.2341	0.0384769	1	12.906
ENSG00000185624	P4HB	1.28555	0.229058	1	1.09569
ENSG00000141522	ARHGDIA	1.98115	-0.00604533	1	1.99121
ENSG00000141552	ANAPC11	1.10064	-0.185979	1	1.25372
ENSG00000141574	SECTM1	1.02139	0.0904341	1	0.958729
ENSG00000176845	METRNL	1.07423	0.226714	1	0.916587
ENSG00000101596	SMCHD1	2.50946	0.128716	1	2.29674
ENSG00000132205	EMILIN2	1.33838	-0.17889	1	1.51711
ENSG00000101608	MYL12A	5.23025	-0.100319	1	5.61541
ENSG00000118680	MYL12B	3.39878	-0.199338	1	3.90867
ENSG00000178127	NDUFV2	1.08303	-0.0703567	1	1.13783
ENSG00000101745	ANKRD12	1.91952	0.0508128	1	1.85425
ENSG00000168461	RAB31	2.21889	0.0261852	1	2.18085
ENSG00000101558	VAPA	2.03398	-0.0204395	1	2.06496
ENSG00000255112	CHMP1B	2.53588	-0.0529866	1	2.63387
ENSG00000175354	PTPN2	1.13586	-0.0668909	1	1.19051
ENSG00000101654	RNMT	0.924538	-0.228888	1	1.08516
ENSG00000067900	ROCK1	2.25411	-0.121109	1	2.45477
ENSG00000101782	RIOK3	1.65536	-0.120391	1	1.80157
ENSG00000152229	PSTPIP2	0.836487	-0.465822	1	1.1589
ENSG00000152234	ATP5F1A	1.61134	0.360303	1	1.25372
ENSG00000265681	RPL17	25.711	-0.0972689	1	27.5503
ENSG00000134046	MBD2	1.5497	-0.288609	1	1.89639
ENSG00000141682	PMAIP1	2.53588	-0.0239575	1	2.58119
ENSG00000197971	MBP	1.07423	-0.184219	1	1.22212
ENSG00000141759	TXNL4A	0.66919	-0.662007	1	1.06408
ENSG00000011304	PTBP1	1.05662	0.304943	1	0.853375
ENSG00000197766	CFD	3.68054	-0.145475	1	4.07723
ENSG00000064666	CNN2	1.25033	-0.162587	1	1.40122
ENSG00000180448	ARHGAP45	1.32957	0.133578	1	1.21158
ENSG00000167468	GPX4	2.82645	-0.278599	1	3.43457
ENSG00000099624	ATP5F1D	2.35097	-0.0544656	1	2.44423
ENSG00000167470	MIDN	2.9233	0.234266	1	2.48638
ENSG00000099622	CIRBP	1.91952	-0.0665441	1	2.01228
ENSG00000115286	NDUFS7	1.23272	0.128295	1	1.1273
ENSG00000115268	RPS15	26.7852	-0.0475819	1	27.7294
ENSG00000127540	UQCR11	3.57488	-0.322193	1	4.47758
ENSG00000104904	OAZ1	15.7083	-0.0785418	1	16.6145
ENSG00000130332	LSM7	1.52329	-0.179747	1	1.72782
ENSG00000099800	TIMM13	1.01259	0.261762	1	0.842839
ENSG00000099860	GADD45B	2.17487	-0.628602	1	3.37136
ENSG00000104964	TLE5	2.07801	-0.0955459	1	2.22299
ENSG00000183617	MRPL54	1.43524	0.373263	1	1.10623
ENSG00000167658	EEF2	6.04032	-0.178716	1	6.84807
ENSG00000178951	ZBTB7A	2.07801	0.062519	1	1.99121
ENSG00000074842	MYDGF	0.968564	-0.0469153	1	1.00087
ENSG00000130255	RPL36	18.0681	-0.264078	1	21.7347
ENSG00000174917	MICOS13	0.818877	-0.31649	1	1.02194
ENSG00000174886	NDUFA11	1.98115	-0.372828	1	2.57066
ENSG00000125652	ALKBH7	1.17108	-0.0729225	1	1.23265
ENSG00000229833	PET100	1.64656	-0.111171	1	1.7805
ENSG00000076944	STXBP2	2.43022	-0.0495171	1	2.51798
ENSG00000181029	TRAPPC5	2.81764	-0.201402	1	3.24493
ENSG00000233927	RPS28	31.5224	-0.173029	1	35.5994
ENSG00000099783	HNRNPM	1.67297	-0.0967924	1	1.79103
ENSG00000142347	MYO1F	2.77362	-0.0558757	1	2.88672
ENSG00000198258	UBL5	3.37236	0.109425	1	3.12904
ENSG00000130811	EIF3G	2.44783	0.0222626	1	2.41263
ENSG00000090339	ICAM1	1.14467	0.118843	1	1.05355
ENSG00000076662	ICAM3	1.70819	-0.0836666	1	1.8121
ENSG00000105401	CDC37	1.2063	-0.0903587	1	1.28533
ENSG00000129355	CDKN2D	1.48807	0.141795	1	1.34854
ENSG00000129351	ILF3	1.1975	0.00877339	1	1.19051
ENSG00000214212	C19orf38	1.09184	0.109503	1	1.01141
ENSG00000104774	MAN2B1	1.08303	-0.109527	1	1.16944
ENSG00000105583	WDR83OS	1.59373	-0.123613	1	1.73836
ENSG00000123144	TRIR	2.50946	-0.162587	1	2.81298
ENSG00000171223	JUNB	14.097	-0.0505411	1	14.6233
ENSG00000179218	CALR	2.15726	-0.0553212	1	2.24406
ENSG00000104915	STX10	0.625164	-0.827911	1	1.11676
ENSG00000160888	IER2	11.3058	0.185488	1	9.95604
ENSG00000104979	C19orf53	1.3736	-0.388013	1	1.80157
ENSG00000267519	AC020916.1	11.5347	-0.176041	1	13.0535
ENSG00000072062	PRKACA	1.17108	0.333987	1	0.927123
ENSG00000123146	ADGRE5	3.0906	-0.0777078	1	3.266
ENSG00000123143	PKN1	0.950954	-0.102894	1	1.02194
ENSG00000132002	DNAJB1	0.977369	-0.256369	1	1.16944
ENSG00000099795	NDUFB7	1.75222	-0.0219034	1	1.7805
ENSG00000141867	BRD4	1.11825	-0.0892587	1	1.19051
ENSG00000167460	TPM4	2.06921	0.251235	1	1.73836
ENSG00000167461	RAB8A	1.27674	-0.0207404	1	1.29586
ENSG00000127528	KLF2	6.33969	-0.00330457	1	6.36343
ENSG00000099331	MYO9B	1.16228	-0.189771	1	1.32747
ENSG00000130303	BST2	2.2365	0.0585047	1	2.14924
ENSG00000130313	PGLS	2.18367	0.0171327	1	2.15977
ENSG00000105640	RPL18A	28.0972	-0.150913	1	31.2483
ENSG00000216490	IFI30	14.7574	-0.22945	1	17.3309
ENSG00000130522	JUND	17.3637	-0.161942	1	19.459
ENSG00000175489	LRRC25	1.57612	0.521239	1	1.09569
ENSG00000105701	FKBP8	1.40882	0.445192	1	1.03248
ENSG00000221983	UBA52	20.1902	-0.0997463	1	21.6715
ENSG00000006015	REX1BD	1.14467	-0.0173615	1	1.1589
ENSG00000105669	COPE	1.86669	-0.00547484	1	1.87532
ENSG00000186010	NDUFA13	3.20507	-0.179244	1	3.63474
ENSG00000169021	UQCRFS1	1.33838	-0.0213487	1	1.35908
ENSG00000089327	FXYD5	2.97613	-0.145848	1	3.29761
ENSG00000126267	COX6B1	4.05916	-0.13254	1	4.45651
ENSG00000126264	HCST	4.21766	-0.0359786	1	4.33009
ENSG00000011600	TYROBP	19.3185	-0.146467	1	21.4186
ENSG00000126247	CAPNS1	1.77864	0.170562	1	1.58032
ENSG00000099341	PSMD8	1.29435	-0.256369	1	1.54872
ENSG00000178982	EIF3K	4.67552	-0.068365	1	4.90954
ENSG00000104824	HNRNPL	0.99498	-0.0816902	1	1.05355
ENSG00000130755	GMFG	4.6403	-0.192114	1	5.30989
ENSG00000128016	ZFP36	10.6894	-0.0757173	1	11.2835
ENSG00000105193	RPS16	20.1902	-0.108134	1	21.7979
ENSG00000090013	BLVRB	2.25411	-0.121109	1	2.45477
ENSG00000105323	HNRNPUL1	1.40002	0.123045	1	1.28533
ENSG00000105329	TGFB1	2.06921	0.0413119	1	2.01228
ENSG00000105372	RPS19	30.3777	-0.0828859	1	32.2281
ENSG00000076928	ARHGEF1	0.854097	-0.241572	1	1.01141
ENSG00000105404	RABAC1	1.06542	-0.268146	1	1.28533
ENSG00000028277	POU2F2	2.63273	0.19109	1	2.30727
ENSG00000011422	PLAUR	3.79501	-0.0132338	1	3.83492
ENSG00000125740	FOSB	12.5561	0.0956965	1	11.7681
ENSG00000125753	VASP	3.47803	0.238562	1	2.94994
ENSG00000125743	SNRPD2	1.93713	0.156494	1	1.73836
ENSG00000160014	CALM3	1.62014	-0.0825392	1	1.71728
ENSG00000042753	AP2S1	2.36858	-0.251015	1	2.82351
ENSG00000197405	C5AR1	2.45663	0.615526	1	1.60139
ENSG00000105402	NAPA	0.889318	-0.311864	1	1.10623
ENSG00000105373	NOP53	2.63273	-0.294337	1	3.23439
ENSG00000178980	SELENOW	1.06542	-0.106991	1	1.14837
ENSG00000142227	EMP3	6.89442	-0.0866737	1	7.3327
ENSG00000105438	KDELR1	0.827682	-0.358938	1	1.06408
ENSG00000063177	RPL18	22.0657	-0.164295	1	24.7689
ENSG00000087074	PPP1R15A	6.80636	-0.158031	1	7.60662
ENSG00000087088	BAX	0.986174	-0.191077	1	1.1273
ENSG00000087086	FTL	99.225	0.0453793	1	96.3154
ENSG00000104894	CD37	4.23527	-0.0713998	1	4.45651
ENSG00000142541	RPL13A	27.5072	-0.177622	1	31.164
ENSG00000142534	RPS11	20.2958	-0.111715	1	21.9665
ENSG00000104870	FCGRT	2.73839	-0.430398	1	3.69796
ENSG00000105379	ETFB	0.739631	-0.461688	1	1.02194
ENSG00000105374	NKG7	0.933344	-0.53727	1	1.35908
ENSG00000171051	FPR1	1.47046	-0.212779	1	1.70675
ENSG00000179820	MYADM	3.08179	-0.256369	1	3.68742
ENSG00000170906	NDUFA3	1.35599	-0.0991853	1	1.4539
ENSG00000170889	RPS9	24.3198	-0.105699	1	26.2123
ENSG00000204577	LILRB3	1.70819	0.19109	1	1.49604
ENSG00000131042	LILRB2	2.16606	0.224393	1	1.85425
ENSG00000104972	LILRB1	1.46165	0.483479	1	1.04301
ENSG00000108107	RPL28	43.4357	-0.196975	1	49.875
ENSG00000083845	RPS5	8.73469	-0.263615	1	10.5039
ENSG00000130724	CHMP2A	1.28555	-0.154728	1	1.43283
ENSG00000088832	FKBP1A	2.88808	-0.13283	1	3.17118
ENSG00000125835	SNRPB	1.63775	-0.101792	1	1.75943
ENSG00000171867	PRNP	1.12706	0.0824332	1	1.06408
ENSG00000101265	RASSF2	1.10064	-0.197952	1	1.26426
ENSG00000125772	GPCPD1	2.03398	0.261762	1	1.69621
ENSG00000125870	SNRPB2	1.05662	-0.024006	1	1.07462
ENSG00000232388	SMIM26	1.01259	-0.0422439	1	1.04301
ENSG00000088930	XRN2	1.93713	-0.0609232	1	2.02281
ENSG00000125810	CD93	1.49687	0.242621	1	1.26426
ENSG00000132661	NXT1	0.950954	-0.146396	1	1.05355
ENSG00000101439	CST3	22.7789	-0.140938	1	25.1587
ENSG00000101294	HM13	1.69058	-0.271242	1	2.04388
ENSG00000125968	ID1	1.5497	0.188869	1	1.35908
ENSG00000101336	HCK	1.717	0.0364131	1	1.67514
ENSG00000101367	MAPRE1	0.871708	-0.256369	1	1.04301
ENSG00000101421	CHMP4B	1.25913	0.158669	1	1.1273
ENSG00000125977	EIF2S2	1.47926	0.0049594	1	1.47497
ENSG00000125971	DYNLRB1	1.01259	0.0470235	1	0.9798
ENSG00000125995	ROMO1	1.03901	-0.292288	1	1.27479
ENSG00000131051	RBM39	5.43276	-0.127013	1	5.94202
ENSG00000171222	SCAND1	1.30316	-0.246654	1	1.54872
ENSG00000260032	NORAD	1.27674	0.0265653	1	1.25372
ENSG00000101084	RAB5IF	2.21009	-0.0735046	1	2.32834
ENSG00000101347	SAMHD1	3.11702	-0.0654642	1	3.266
ENSG00000118705	RPN2	1.21511	0.0943881	1	1.13783
ENSG00000204103	MAFB	3.93589	0.0118274	1	3.90867
ENSG00000198900	TOP1	1.24152	0.0478884	1	1.20105
ENSG00000124193	SRSF6	1.00378	-0.0690901	1	1.05355
ENSG00000166913	YWHAB	4.76357	-0.0322006	1	4.87793
ENSG00000101109	STK4	1.74342	-0.0460088	1	1.80157
ENSG00000064601	CTSA	0.950954	-0.269544	1	1.14837
ENSG00000124126	PREX1	0.977369	-0.09287	1	1.04301
ENSG00000177410	ZFAS1	4.32332	-0.0787258	1	4.5724
ENSG00000244687	UBE2V1	1.64656	-0.0416298	1	1.69621
ENSG00000172216	CEBPB	4.31451	-0.0783407	1	4.56187
ENSG00000224397	SMIM25	1.70819	0.432098	1	1.26426
ENSG00000022277	RTF2	0.801267	-0.362163	1	1.03248
ENSG00000087460	GNAS	4.77238	-0.215954	1	5.5522
ENSG00000101160	CTSZ	3.31953	-0.0160544	1	3.36082
ENSG00000124172	ATP5F1E	18.6405	-0.0120128	1	18.8269
ENSG00000101182	PSMA7	3.6013	-0.127635	1	3.94027
ENSG00000171858	RPS21	17.5662	-0.139747	1	19.3853
ENSG00000125534	PPDPF	2.13965	-0.208274	1	2.47584
ENSG00000171700	RGS19	1.64656	0.118311	1	1.51711
ENSG00000180530	NRIP1	1.13586	0.356608	1	0.884981
ENSG00000154723	ATP5PF	1.87549	-0.0923305	1	2.00174
ENSG00000156256	USP16	1.2063	-0.0182089	1	1.22212
ENSG00000156273	BACH1	1.66417	0.247398	1	1.40122
ENSG00000142168	SOD1	1.22391	-0.0339763	1	1.25372
ENSG00000142166	IFNAR1	1.03901	0.550986	1	0.705878
ENSG00000159128	IFNGR2	1.02139	-0.000713807	1	1.02194
ENSG00000159140	SON	3.93589	0.00795442	1	3.9192
ENSG00000241837	ATP5PO	1.91071	-0.0656132	1	2.00174
ENSG00000182670	TTC3	1.24152	0.293466	1	1.01141
ENSG00000157557	ETS2	1.06542	0.11978	1	0.9798
ENSG00000205581	HMGN1	1.41763	0.0722541	1	1.34854
ENSG00000183486	MX2	1.08303	0.158669	1	0.969265
ENSG00000157601	MX1	1.02139	0.0594072	1	0.9798
ENSG00000160213	CSTB	2.11323	-0.078189	1	2.23352
ENSG00000184900	SUMO3	1.11825	-0.151186	1	1.24319
ENSG00000183255	PTTG1IP	1.0302	-0.0319371	1	1.05355
ENSG00000160255	ITGB2	6.40133	-0.077249	1	6.76378
ENSG00000177663	IL17RA	1.28555	-0.0108926	1	1.29586
ENSG00000093072	ADA2	2.21889	0.111915	1	2.05442
ENSG00000015475	BID	1.80505	0.0550924	1	1.73836
ENSG00000093010	COMT	0.986174	-0.34308	1	1.25372
ENSG00000185651	UBE2L3	1.27674	-0.236469	1	1.50657
ENSG00000100030	MAPK1	1.07423	0.210412	1	0.927123
ENSG00000250479	CHCHD10	1.77864	0.332152	1	1.41176
ENSG00000240972	MIF	3.08179	-0.0153606	1	3.1185
ENSG00000099977	DDT	1.70819	-0.0753031	1	1.80157
ENSG00000100219	XBP1	1.04781	0.142727	1	0.948194
ENSG00000182944	EWSR1	1.25913	-0.0289582	1	1.28533
ENSG00000184076	UQCR10	2.36858	-0.173907	1	2.67601
ENSG00000221963	APOL6	2.16606	0.0626419	1	2.07549
ENSG00000100345	MYH9	2.63273	0.0476375	1	2.54959
ENSG00000100353	EIF3D	1.17108	-0.234674	1	1.38015
ENSG00000128340	RAC2	2.21009	-0.0799887	1	2.33888
ENSG00000100079	LGALS2	5.71453	-0.208989	1	6.61629
ENSG00000100097	LGALS1	8.9196	-0.19088	1	10.1984
ENSG00000100129	EIF3L	1.50568	-0.0874918	1	1.60139
ENSG00000185022	MAFF	1.23272	-0.296726	1	1.51711
ENSG00000100201	DDX17	2.60632	-0.0307342	1	2.66548
ENSG00000100221	JOSD1	0.818877	-0.4297	1	1.10623
ENSG00000100242	SUN2	1.04781	0.12696	1	0.958729
ENSG00000128383	APOBEC3A	2.71198	-0.149813	1	3.01315
ENSG00000100316	RPL3	19.5386	-0.246588	1	23.2202
ENSG00000128272	ATF4	2.26292	0.0966471	1	2.11763
ENSG00000100354	TNRC6B	1.2063	-0.113629	1	1.3064
ENSG00000100380	ST13	1.57612	0.0163159	1	1.55925
ENSG00000100387	RBX1	1.31196	-0.0719441	1	1.38015
ENSG00000100393	EP300	1.5409	0.260548	1	1.28533
ENSG00000196419	XRCC6	1.38241	0.432702	1	1.02194
ENSG00000100138	SNU13	1.26794	-0.398388	1	1.67514
ENSG00000183172	SMDT1	1.84027	-0.375013	1	2.39156
ENSG00000100300	TSPO	7.13215	-0.220344	1	8.32304
ENSG00000138964	PARVG	1.21511	-0.0443182	1	1.25372
ENSG00000198355	PIM3	1.1975	0.0867759	1	1.1273
ENSG00000196576	PLXNB2	0.959759	-0.175449	1	1.08516
ENSG00000284194	SCO2	2.54468	0.24406	1	2.14924
ENSG00000025708	TYMP	7.25543	0.0743296	1	6.90074
ENSG00000169100	SLC25A6	6.8592	-0.0857499	1	7.29056
ENSG00000002586	CD99	1.74342	-0.636552	1	2.71816
ENSG00000205542	TMSB4X	87.479	0.00579479	1	87.276
ENSG00000182287	AP1S2	4.2969	0.0998931	1	4.01402
ENSG00000169895	SYAP1	0.880513	-0.19807	1	1.01141
ENSG00000147010	SH3KBP1	1.60253	-0.132986	1	1.75943
ENSG00000173674	EIF1AX	1.05662	-0.244396	1	1.25372
ENSG00000130066	SAT1	25.0594	-0.195299	1	28.7408
ENSG00000130741	EIF2S3	1.69939	-0.187837	1	1.93853
ENSG00000165168	CYBB	6.11076	-0.0176233	1	6.19487
ENSG00000165175	MID1IP1	1.04781	-0.436941	1	1.42229
ENSG00000182220	ATP6AP2	1.79625	-0.0925884	1	1.91746
ENSG00000215301	DDX3X	4.30571	0.164569	1	3.84545
ENSG00000147123	NDUFB11	1.8931	-0.0328626	1	1.93853
ENSG00000102265	TIMP1	2.43022	-0.170533	1	2.73923
ENSG00000126759	CFP	2.10443	-0.332472	1	2.65494
ENSG00000126756	UXT	1.76103	0.100062	1	1.64354
ENSG00000102317	RBM3	3.84784	-0.0740387	1	4.05616
ENSG00000015285	WAS	2.20128	0.331471	1	1.74889
ENSG00000147065	MSN	4.4642	0.220563	1	3.83492
ENSG00000089289	IGBP1	0.99498	-0.0816902	1	1.05355
ENSG00000147140	NONO	1.13586	-0.152864	1	1.26426
ENSG00000198034	RPS4X	16.131	-0.271246	1	19.5012
ENSG00000085224	ATRX	1.56731	0.308584	1	1.26426
ENSG00000131174	COX7B	3.06418	-0.113066	1	3.31868
ENSG00000102144	PGK1	3.06418	0.0108055	1	3.04476
ENSG00000131171	SH3BGRL	2.94972	-0.135514	1	3.24493
ENSG00000241343	RPL36A	14.6958	-0.230216	1	17.2677
ENSG00000157514	TSC22D3	3.86545	0.234972	1	3.28707
ENSG00000005022	SLC25A5	3.16104	0.0655594	1	3.02368
ENSG00000198918	RPL39	36.1627	-0.0984221	1	38.7811
ENSG00000125356	NDUFA1	2.87928	-0.273856	1	3.48725
ENSG00000101972	STAG2	1.07423	0.0567892	1	1.03248
ENSG00000147274	RBMX	1.52329	-0.070813	1	1.60139
ENSG00000010404	IDS	1.5497	-0.11968	1	1.68568
ENSG00000180879	SSR4	2.68556	-0.232601	1	3.16065
ENSG00000196924	FLNA	4.35854	0.205975	1	3.78224
ENSG00000147403	RPL10	50.1012	-0.202389	1	57.745
ENSG00000129824	RPS4Y1	3.65413	-0.372913	1	4.74097
ENSG00000067048	DDX3Y	1.77864	-0.205743	1	2.05442
ENSG00000198888	MT-ND1	60.412	-0.038699	1	62.1594
ENSG00000198763	MT-ND2	44.9062	0.0120494	1	44.6073
ENSG00000198804	MT-CO1	126.759	-0.0273809	1	129.407
ENSG00000198712	MT-CO2	108.065	0.00699488	1	107.725
ENSG00000228253	MT-ATP8	3.03777	0.172635	1	2.69708
ENSG00000198899	MT-ATP6	95.6149	-0.0784509	1	101.13
ENSG00000198938	MT-CO3	97.913	-0.0606254	1	102.289
ENSG00000198840	MT-ND3	57.427	-0.109101	1	62.0435
ENSG00000212907	MT-ND4L	6.5158	0.192153	1	5.71023
ENSG00000198886	MT-ND4	62.4636	-0.0238757	1	63.6133
ENSG00000198786	MT-ND5	18.2794	0.0132098	1	18.1421
ENSG00000198727	MT-CYB	43.5061	-0.109934	1	47.0304
